# Supplementary material for: Signatures of landscape and captivity in the gut microbiota of Southern Hairy-nosed Wombats (Lasiorhinus latifrons)
Source: Anim Microbiome. 2021 Jan 6;3:4. doi: 10.1186/s42523-020-00068-y (PMC7934541; doi:10.1186/s42523-020-00068-y)
Supplement: Supplementary file 5 — Additional file 5: SI_Table_1. Pairwise Kruskal-Wallis test results for Faith’s phylogenetic diversity metric comparisons between populations. [file 42523_2020_68_MOESM5_ESM.csv]

Group 1	Group 2	H	p-value	q-value
Brookfield (n=9)	Captive (n=12)	13.656565656565661	0.00021947254905768592	0.00043894509811537183
Brookfield (n=9)	Kooloola (n=20)	1.6199999999999903	0.20309178757716562	0.24371014509259872
Brookfield (n=9)	Wonga (n=22)	3.030303030303031	0.0817227522986595	0.12258412844798924
Captive (n=12)	Kooloola (n=20)	18.00151515151515	2.2072921570670123e-05	0.00013243752942402074
Captive (n=12)	Wonga (n=22)	16.583116883116887	4.656369760041368e-05	0.00013969109280124106
Kooloola (n=20)	Wonga (n=22)	0.609513742071897	0.4349709535962829	0.4349709535962829
