# Supplementary material for: Signatures of landscape and captivity in the gut microbiota of Southern Hairy-nosed Wombats (Lasiorhinus latifrons)
Source: Anim Microbiome. 2021 Jan 6;3:4. doi: 10.1186/s42523-020-00068-y (PMC7934541; doi:10.1186/s42523-020-00068-y)
Supplement: Supplementary file 6 — Additional file 6: SI_Table_2. Pairwise Kruskal-Wallis test results for observed features (richness) metric comparisons between populations. [file 42523_2020_68_MOESM6_ESM.csv]

Group 1	Group 2	H	p-value	q-value
Brookfield (n=9)	Captive (n=12)	6.3690347267345455	0.011612874730163477	0.06967724838098087
Brookfield (n=9)	Kooloola (n=20)	2.5688888888888926	0.10898425631958389	0.16347638447937585
Brookfield (n=9)	Wonga (n=22)	4.183712121212125	0.04081421181646031	0.08162842363292062
Captive (n=12)	Kooloola (n=20)	4.418181818181807	0.035557905699921205	0.08162842363292062
Captive (n=12)	Wonga (n=22)	0.9822929400978178	0.3216333710818057	0.3216333710818057
Kooloola (n=20)	Wonga (n=22)	1.4311413363783525	0.23157826208824592	0.27789391450589507
