# Supplementary material for: Signatures of landscape and captivity in the gut microbiota of Southern Hairy-nosed Wombats (Lasiorhinus latifrons)
Source: Anim Microbiome. 2021 Jan 6;3:4. doi: 10.1186/s42523-020-00068-y (PMC7934541; doi:10.1186/s42523-020-00068-y)
Supplement: Supplementary file 7 — Additional file 7: SI_Table_3. SINA alignment results of the most abundant core ASVs in SHNWs. [file 42523_2020_68_MOESM7_ESM.xlsx]

## Sheet: Sheet1
Population	Captive + Wild	Captive	Wild
most abundant 100% core ASV	73b17670a772019931a795b8cd848936	73b17670a772019931a795b8cd848936	ac57d463deafd198f817244255e80019
# reads in table	48961	24181	129903
taxonomic classification	D_0__Bacteria;D_1__Firmicutes;D_2__Clostridia;D_3__Clostridiales;D_4__Ruminococcaceae;D_5__Ruminococcaceae UCG-005;D_6__uncultured bacterium	D_0__Bacteria;D_1__Firmicutes;D_2__Clostridia;D_3__Clostridiales;D_4__Ruminococcaceae;D_5__Ruminococcaceae UCG-005;D_6__uncultured bacterium	D_0__Bacteria;D_1__Spirochaetes;D_2__Spirochaetia;D_3__Spirochaetales;D_4__Spirochaetaceae;D_5__Treponema 2;D_6__uncultured bacterium
LCA Tax SILVA	UCG-005	UCG-005	Treponema
Study
% identity	0.9733	0.9733	0.9067
most abundant 90% core ASV	6234321dd90179936aa89249d23d256d	73b17670a772019931a795b8cd848936	3c44df3672100a011a334b67eea24366
# reads in table	164301	24181	278742
taxonomic classification	D_0__Bacteria;D_1__Spirochaetes;D_2__Spirochaetia;D_3__Spirochaetales;D_4__Spirochaetaceae;D_5__Treponema 2;D_6__uncultured bacterium	D_0__Bacteria;D_1__Firmicutes;D_2__Clostridia;D_3__Clostridiales;D_4__Ruminococcaceae;D_5__Ruminococcaceae UCG-005;D_6__uncultured bacterium	D_0__Bacteria;D_1__Bacteroidetes;D_2__Bacteroidia;D_3__Bacteroidales;D_4__p-251-o5;D_5__uncultured bacterium;D_6__uncultured bacterium
LCA Tax SILVA	Treponema	UCG-005	Bacteroidales
Study
% identity	0.9533	0.9733	0.8667
