# Supplementary material for: Signatures of landscape and captivity in the gut microbiota of Southern Hairy-nosed Wombats (Lasiorhinus latifrons)
Source: Anim Microbiome. 2021 Jan 6;3:4. doi: 10.1186/s42523-020-00068-y (PMC7934541; doi:10.1186/s42523-020-00068-y)
Supplement: Supplementary file 9 — Additional file 9: SI_File_1. QIIME2 qzv file of taxonomic bar plots per sample. [file 42523_2020_68_MOESM9_ESM.qzv]

Archive with 84 entries (84 files):
- 854a8f14-b509-4353-8f4a-4b6549c285ec/VERSION
- 854a8f14-b509-4353-8f4a-4b6549c285ec/checksums.md5
- 854a8f14-b509-4353-8f4a-4b6549c285ec/metadata.yaml
- 854a8f14-b509-4353-8f4a-4b6549c285ec/data/index.html
- 854a8f14-b509-4353-8f4a-4b6549c285ec/data/level-1.csv
- 854a8f14-b509-4353-8f4a-4b6549c285ec/data/level-1.jsonp
- 854a8f14-b509-4353-8f4a-4b6549c285ec/data/level-2.csv
- 854a8f14-b509-4353-8f4a-4b6549c285ec/data/level-2.jsonp
- 854a8f14-b509-4353-8f4a-4b6549c285ec/data/level-3.csv
- 854a8f14-b509-4353-8f4a-4b6549c285ec/data/level-3.jsonp
- 854a8f14-b509-4353-8f4a-4b6549c285ec/data/level-4.csv
- 854a8f14-b509-4353-8f4a-4b6549c285ec/data/level-4.jsonp
- 854a8f14-b509-4353-8f4a-4b6549c285ec/data/level-5.csv
- 854a8f14-b509-4353-8f4a-4b6549c285ec/data/level-5.jsonp
- 854a8f14-b509-4353-8f4a-4b6549c285ec/data/level-6.csv
- 854a8f14-b509-4353-8f4a-4b6549c285ec/data/level-6.jsonp
- 854a8f14-b509-4353-8f4a-4b6549c285ec/data/level-7.csv
- 854a8f14-b509-4353-8f4a-4b6549c285ec/data/level-7.jsonp
- 854a8f14-b509-4353-8f4a-4b6549c285ec/data/dist/bundle.js
- 854a8f14-b509-4353-8f4a-4b6549c285ec/data/dist/d3-license.txt
- 854a8f14-b509-4353-8f4a-4b6549c285ec/data/dist/d3-scale-chromatic-license.txt
- 854a8f14-b509-4353-8f4a-4b6549c285ec/data/dist/thenBy-license.txt
- 854a8f14-b509-4353-8f4a-4b6549c285ec/data/dist/vendor.bundle.js
- 854a8f14-b509-4353-8f4a-4b6549c285ec/data/q2templateassets/css/base-template.css
- 854a8f14-b509-4353-8f4a-4b6549c285ec/data/q2templateassets/css/bootstrap.min.css
- 854a8f14-b509-4353-8f4a-4b6549c285ec/data/q2templateassets/css/normalize.css
- 854a8f14-b509-4353-8f4a-4b6549c285ec/data/q2templateassets/css/tab-parent.css
- 854a8f14-b509-4353-8f4a-4b6549c285ec/data/q2templateassets/fonts/glyphicons-halflings-regular.eot
- 854a8f14-b509-4353-8f4a-4b6549c285ec/data/q2templateassets/fonts/glyphicons-halflings-regular.svg
- 854a8f14-b509-4353-8f4a-4b6549c285ec/data/q2templateassets/fonts/glyphicons-halflings-regular.ttf
- 854a8f14-b509-4353-8f4a-4b6549c285ec/data/q2templateassets/fonts/glyphicons-halflings-regular.woff
- 854a8f14-b509-4353-8f4a-4b6549c285ec/data/q2templateassets/fonts/glyphicons-halflings-regular.woff2
- 854a8f14-b509-4353-8f4a-4b6549c285ec/data/q2templateassets/img/qiime2-rect-200.png
- 854a8f14-b509-4353-8f4a-4b6549c285ec/data/q2templateassets/js/bootstrap.min.js
- 854a8f14-b509-4353-8f4a-4b6549c285ec/data/q2templateassets/js/child.js
- 854a8f14-b509-4353-8f4a-4b6549c285ec/data/q2templateassets/js/jquery-3.2.0.min.js
- 854a8f14-b509-4353-8f4a-4b6549c285ec/data/q2templateassets/js/parent.js
- 854a8f14-b509-4353-8f4a-4b6549c285ec/provenance/VERSION
- 854a8f14-b509-4353-8f4a-4b6549c285ec/provenance/citations.bib
- 854a8f14-b509-4353-8f4a-4b6549c285ec/provenance/metadata.yaml
- 854a8f14-b509-4353-8f4a-4b6549c285ec/provenance/action/action.yaml
- 854a8f14-b509-4353-8f4a-4b6549c285ec/provenance/action/metadata.tsv
- 854a8f14-b509-4353-8f4a-4b6549c285ec/provenance/artifacts/1f4cc2e7-3625-49d7-b0f8-b5e1d0cd4afd/VERSION
- 854a8f14-b509-4353-8f4a-4b6549c285ec/provenance/artifacts/1f4cc2e7-3625-49d7-b0f8-b5e1d0cd4afd/citations.bib
- 854a8f14-b509-4353-8f4a-4b6549c285ec/provenance/artifacts/1f4cc2e7-3625-49d7-b0f8-b5e1d0cd4afd/metadata.yaml
- 854a8f14-b509-4353-8f4a-4b6549c285ec/provenance/artifacts/1f4cc2e7-3625-49d7-b0f8-b5e1d0cd4afd/action/action.yaml
- 854a8f14-b509-4353-8f4a-4b6549c285ec/provenance/artifacts/1f4cc2e7-3625-49d7-b0f8-b5e1d0cd4afd/action/metadata.tsv
- 854a8f14-b509-4353-8f4a-4b6549c285ec/provenance/artifacts/439e0bb5-63d4-408f-8b10-408c635e7a49/VERSION
- 854a8f14-b509-4353-8f4a-4b6549c285ec/provenance/artifacts/439e0bb5-63d4-408f-8b10-408c635e7a49/citations.bib
- 854a8f14-b509-4353-8f4a-4b6549c285ec/provenance/artifacts/439e0bb5-63d4-408f-8b10-408c635e7a49/metadata.yaml
- 854a8f14-b509-4353-8f4a-4b6549c285ec/provenance/artifacts/439e0bb5-63d4-408f-8b10-408c635e7a49/action/action.yaml
- 854a8f14-b509-4353-8f4a-4b6549c285ec/provenance/artifacts/61d859ed-3d41-47d7-8d2a-6b8436472711/VERSION
- 854a8f14-b509-4353-8f4a-4b6549c285ec/provenance/artifacts/61d859ed-3d41-47d7-8d2a-6b8436472711/citations.bib
- 854a8f14-b509-4353-8f4a-4b6549c285ec/provenance/artifacts/61d859ed-3d41-47d7-8d2a-6b8436472711/metadata.yaml
- 854a8f14-b509-4353-8f4a-4b6549c285ec/provenance/artifacts/61d859ed-3d41-47d7-8d2a-6b8436472711/action/action.yaml
- 854a8f14-b509-4353-8f4a-4b6549c285ec/provenance/artifacts/6a6d87e6-c7c1-4492-b287-27f712d50b57/VERSION
- 854a8f14-b509-4353-8f4a-4b6549c285ec/provenance/artifacts/6a6d87e6-c7c1-4492-b287-27f712d50b57/citations.bib
- 854a8f14-b509-4353-8f4a-4b6549c285ec/provenance/artifacts/6a6d87e6-c7c1-4492-b287-27f712d50b57/metadata.yaml
- 854a8f14-b509-4353-8f4a-4b6549c285ec/provenance/artifacts/6a6d87e6-c7c1-4492-b287-27f712d50b57/action/action.yaml
- 854a8f14-b509-4353-8f4a-4b6549c285ec/provenance/artifacts/6a6d87e6-c7c1-4492-b287-27f712d50b57/action/metadata.tsv
- 854a8f14-b509-4353-8f4a-4b6549c285ec/provenance/artifacts/ae518a92-72fa-4782-b46a-80719c4debf5/VERSION
- 854a8f14-b509-4353-8f4a-4b6549c285ec/provenance/artifacts/ae518a92-72fa-4782-b46a-80719c4debf5/citations.bib
- 854a8f14-b509-4353-8f4a-4b6549c285ec/provenance/artifacts/ae518a92-72fa-4782-b46a-80719c4debf5/metadata.yaml
- 854a8f14-b509-4353-8f4a-4b6549c285ec/provenance/artifacts/ae518a92-72fa-4782-b46a-80719c4debf5/action/action.yaml
- 854a8f14-b509-4353-8f4a-4b6549c285ec/provenance/artifacts/cd3e4d62-3697-41ac-882d-394cebd5e500/VERSION
- 854a8f14-b509-4353-8f4a-4b6549c285ec/provenance/artifacts/cd3e4d62-3697-41ac-882d-394cebd5e500/citations.bib
- 854a8f14-b509-4353-8f4a-4b6549c285ec/provenance/artifacts/cd3e4d62-3697-41ac-882d-394cebd5e500/metadata.yaml
- 854a8f14-b509-4353-8f4a-4b6549c285ec/provenance/artifacts/cd3e4d62-3697-41ac-882d-394cebd5e500/action/action.yaml
- 854a8f14-b509-4353-8f4a-4b6549c285ec/provenance/artifacts/cdf66be0-2e02-494e-a6de-9532696a7524/VERSION
- 854a8f14-b509-4353-8f4a-4b6549c285ec/provenance/artifacts/cdf66be0-2e02-494e-a6de-9532696a7524/citations.bib
- 854a8f14-b509-4353-8f4a-4b6549c285ec/provenance/artifacts/cdf66be0-2e02-494e-a6de-9532696a7524/metadata.yaml
- 854a8f14-b509-4353-8f4a-4b6549c285ec/provenance/artifacts/cdf66be0-2e02-494e-a6de-9532696a7524/action/action.yaml
- 854a8f14-b509-4353-8f4a-4b6549c285ec/provenance/artifacts/d46d738c-40a6-46fb-a300-34a4fedb8e20/VERSION
- 854a8f14-b509-4353-8f4a-4b6549c285ec/provenance/artifacts/d46d738c-40a6-46fb-a300-34a4fedb8e20/citations.bib
- 854a8f14-b509-4353-8f4a-4b6549c285ec/provenance/artifacts/d46d738c-40a6-46fb-a300-34a4fedb8e20/metadata.yaml
- 854a8f14-b509-4353-8f4a-4b6549c285ec/provenance/artifacts/d46d738c-40a6-46fb-a300-34a4fedb8e20/action/action.yaml
- 854a8f14-b509-4353-8f4a-4b6549c285ec/provenance/artifacts/e26d3310-0c15-4ad2-9b85-3adef7e1cbdc/VERSION
- 854a8f14-b509-4353-8f4a-4b6549c285ec/provenance/artifacts/e26d3310-0c15-4ad2-9b85-3adef7e1cbdc/citations.bib
- 854a8f14-b509-4353-8f4a-4b6549c285ec/provenance/artifacts/e26d3310-0c15-4ad2-9b85-3adef7e1cbdc/metadata.yaml
- 854a8f14-b509-4353-8f4a-4b6549c285ec/provenance/artifacts/e26d3310-0c15-4ad2-9b85-3adef7e1cbdc/action/action.yaml
- 854a8f14-b509-4353-8f4a-4b6549c285ec/provenance/artifacts/f8221047-da18-4bf0-838f-32ae3f538c54/VERSION
- 854a8f14-b509-4353-8f4a-4b6549c285ec/provenance/artifacts/f8221047-da18-4bf0-838f-32ae3f538c54/citations.bib
- 854a8f14-b509-4353-8f4a-4b6549c285ec/provenance/artifacts/f8221047-da18-4bf0-838f-32ae3f538c54/metadata.yaml
- 854a8f14-b509-4353-8f4a-4b6549c285ec/provenance/artifacts/f8221047-da18-4bf0-838f-32ae3f538c54/action/action.yaml
