# Supplementary material for: Signatures of landscape and captivity in the gut microbiota of Southern Hairy-nosed Wombats (Lasiorhinus latifrons)
Source: Anim Microbiome. 2021 Jan 6;3:4. doi: 10.1186/s42523-020-00068-y (PMC7934541; doi:10.1186/s42523-020-00068-y)
Supplement: Supplementary file 9 — Additional file 9: SI_File_1. QIIME2 qzv file of taxonomic bar plots per sample. [file 42523_2020_68_MOESM9_ESM.qzv › 854a8f14-b509-4353-8f4a-4b6549c285ec/checksums.md5]

d790e3d0122d1e1832ba102a8fdf1f3e  VERSION
2bfc45b69e93afc840160d494343bfa1  metadata.yaml
b678474e6495c4af369eb2cb8e0e4d7a  data/index.html
18c1584ddd4987a3a52ef8aad9b1a88a  data/level-1.csv
622f592eb38bf28b00e0ad970d80175c  data/level-1.jsonp
61ec220f6a1eff3160e3f3a266fd2376  data/level-2.csv
06b9a144c113d2087d4f80686d0fb475  data/level-2.jsonp
06a3db9f5dfeab1da27a8e0007eae2dd  data/level-3.csv
9a4b5d232e01740f94a7c6231c0eb01b  data/level-3.jsonp
b982becd8992ae882ea5ac78271e76c7  data/level-4.csv
6ddbcec41c14a1db7614f467ead130c0  data/level-4.jsonp
8f0e28595a06e2fdcd7b050eddb74704  data/level-5.csv
d83efc11662c700dbb0818aa455ac1d8  data/level-5.jsonp
e262830301dc92b723202f23adfcbe89  data/level-6.csv
8eb8070f3293b95a099be0bcc5da1a71  data/level-6.jsonp
39085bf17e27216445799325ddc24b95  data/level-7.csv
bf3268cdd3f9e2e83251516b17b6aa5a  data/level-7.jsonp
0638bbd0fc24383a11d474dadd2cbf52  data/dist/bundle.js
50142b6c2444076623d0819ea6448352  data/dist/d3-license.txt
daa4a96370c888d3a03365173482516e  data/dist/d3-scale-chromatic-license.txt
ecca8f2b8a84749ce6623ef81b19e5ed  data/dist/thenBy-license.txt
84325a539deb7740220d533126eef84e  data/dist/vendor.bundle.js
a80cf369b416ad001757be2a3c49fb1e  data/q2templateassets/css/base-template.css
e3e8b38fed66211f84a6d5ddb8e0f876  data/q2templateassets/css/bootstrap.min.css
be7f3425b44480dcf3aab3408f632f37  data/q2templateassets/css/normalize.css
0ac9c36d27840f091e98fe25a74a92fe  data/q2templateassets/css/tab-parent.css
f4769f9bdb7466be65088239c12046d1  data/q2templateassets/fonts/glyphicons-halflings-regular.eot
89889688147bd7575d6327160d64e760  data/q2templateassets/fonts/glyphicons-halflings-regular.svg
e18bbf611f2a2e43afc071aa2f4e1512  data/q2templateassets/fonts/glyphicons-halflings-regular.ttf
fa2772327f55d8198301fdb8bcfc8158  data/q2templateassets/fonts/glyphicons-halflings-regular.woff
448c34a56d699c29117adc64c43affeb  data/q2templateassets/fonts/glyphicons-halflings-regular.woff2
91a940675401d7263fd5da9360f20881  data/q2templateassets/img/qiime2-rect-200.png
5869c96cc8f19086aee625d670d741f9  data/q2templateassets/js/bootstrap.min.js
8128145cab26ad9644497c0b06692421  data/q2templateassets/js/child.js
d4162c9d7e520a5de05001be6e741899  data/q2templateassets/js/jquery-3.2.0.min.js
13707ee2fcbf4a55268bfd37db365d84  data/q2templateassets/js/parent.js
d790e3d0122d1e1832ba102a8fdf1f3e  provenance/VERSION
e88cc77d24479f69eed52d8440ca0127  provenance/citations.bib
2bfc45b69e93afc840160d494343bfa1  provenance/metadata.yaml
a6ce4ca11f471b39479b12827a9bb29a  provenance/action/action.yaml
9682d734606b58c04e9c9c4b226e2e7a  provenance/action/metadata.tsv
d790e3d0122d1e1832ba102a8fdf1f3e  provenance/artifacts/1f4cc2e7-3625-49d7-b0f8-b5e1d0cd4afd/VERSION
f2f4d75f1fb96ec6dfd3daae90d969bf  provenance/artifacts/1f4cc2e7-3625-49d7-b0f8-b5e1d0cd4afd/citations.bib
7822144e9238d66d19acb0c57eac1239  provenance/artifacts/1f4cc2e7-3625-49d7-b0f8-b5e1d0cd4afd/metadata.yaml
4abca8c63a1c5f494533e5ec92bf345c  provenance/artifacts/1f4cc2e7-3625-49d7-b0f8-b5e1d0cd4afd/action/action.yaml
9682d734606b58c04e9c9c4b226e2e7a  provenance/artifacts/1f4cc2e7-3625-49d7-b0f8-b5e1d0cd4afd/action/metadata.tsv
5a7118c14fd1bacc957ddf01e61491b7  provenance/artifacts/439e0bb5-63d4-408f-8b10-408c635e7a49/VERSION
dd314fe0805a227d89c1440de1f09c06  provenance/artifacts/439e0bb5-63d4-408f-8b10-408c635e7a49/citations.bib
5499e1db6ad09c49a620b26f50c806cb  provenance/artifacts/439e0bb5-63d4-408f-8b10-408c635e7a49/metadata.yaml
95999e10b7daed9fadf9c942bf3734ec  provenance/artifacts/439e0bb5-63d4-408f-8b10-408c635e7a49/action/action.yaml
5a7118c14fd1bacc957ddf01e61491b7  provenance/artifacts/61d859ed-3d41-47d7-8d2a-6b8436472711/VERSION
7cb46361043a47e5da685685108f12ee  provenance/artifacts/61d859ed-3d41-47d7-8d2a-6b8436472711/citations.bib
41ef88aca2ef90f735500e05cd67ee2e  provenance/artifacts/61d859ed-3d41-47d7-8d2a-6b8436472711/metadata.yaml
83adab0e0ca747306236d3133f597308  provenance/artifacts/61d859ed-3d41-47d7-8d2a-6b8436472711/action/action.yaml
d790e3d0122d1e1832ba102a8fdf1f3e  provenance/artifacts/6a6d87e6-c7c1-4492-b287-27f712d50b57/VERSION
f2f4d75f1fb96ec6dfd3daae90d969bf  provenance/artifacts/6a6d87e6-c7c1-4492-b287-27f712d50b57/citations.bib
c1451f914c2f081c3185f0f346058961  provenance/artifacts/6a6d87e6-c7c1-4492-b287-27f712d50b57/metadata.yaml
f45d56f65ed906f0e6b0db8283e3ea63  provenance/artifacts/6a6d87e6-c7c1-4492-b287-27f712d50b57/action/action.yaml
9682d734606b58c04e9c9c4b226e2e7a  provenance/artifacts/6a6d87e6-c7c1-4492-b287-27f712d50b57/action/metadata.tsv
5a7118c14fd1bacc957ddf01e61491b7  provenance/artifacts/ae518a92-72fa-4782-b46a-80719c4debf5/VERSION
dd314fe0805a227d89c1440de1f09c06  provenance/artifacts/ae518a92-72fa-4782-b46a-80719c4debf5/citations.bib
90e2bad398f9ef99290a5c7fefd12eec  provenance/artifacts/ae518a92-72fa-4782-b46a-80719c4debf5/metadata.yaml
fff645530af99578b48dd074896a69fd  provenance/artifacts/ae518a92-72fa-4782-b46a-80719c4debf5/action/action.yaml
d790e3d0122d1e1832ba102a8fdf1f3e  provenance/artifacts/cd3e4d62-3697-41ac-882d-394cebd5e500/VERSION
73832b615bcd88dd42745c687f4d9db6  provenance/artifacts/cd3e4d62-3697-41ac-882d-394cebd5e500/citations.bib
23801e601db940c9b3891ac29ed0fe01  provenance/artifacts/cd3e4d62-3697-41ac-882d-394cebd5e500/metadata.yaml
bed232cf914b7199351e3b76e3efc261  provenance/artifacts/cd3e4d62-3697-41ac-882d-394cebd5e500/action/action.yaml
d790e3d0122d1e1832ba102a8fdf1f3e  provenance/artifacts/cdf66be0-2e02-494e-a6de-9532696a7524/VERSION
d67302ffc4128741d5ab428cfcaa2b33  provenance/artifacts/cdf66be0-2e02-494e-a6de-9532696a7524/citations.bib
39557d9be352be3b195791a00b5e5343  provenance/artifacts/cdf66be0-2e02-494e-a6de-9532696a7524/metadata.yaml
c2cc0322ea23ff5aa1b135ec24d4cdd5  provenance/artifacts/cdf66be0-2e02-494e-a6de-9532696a7524/action/action.yaml
d790e3d0122d1e1832ba102a8fdf1f3e  provenance/artifacts/d46d738c-40a6-46fb-a300-34a4fedb8e20/VERSION
e76ed1b9736ad0ba6470950bed49e5f5  provenance/artifacts/d46d738c-40a6-46fb-a300-34a4fedb8e20/citations.bib
6385fdc4524343b2f5842ca72c326a91  provenance/artifacts/d46d738c-40a6-46fb-a300-34a4fedb8e20/metadata.yaml
d36db6cf7f7d334252055bc918b1155e  provenance/artifacts/d46d738c-40a6-46fb-a300-34a4fedb8e20/action/action.yaml
5a7118c14fd1bacc957ddf01e61491b7  provenance/artifacts/e26d3310-0c15-4ad2-9b85-3adef7e1cbdc/VERSION
43e8e9ab587019653f257f6e84025b3d  provenance/artifacts/e26d3310-0c15-4ad2-9b85-3adef7e1cbdc/citations.bib
9f96f1a69bb4c3049d5bd97e7d89fc0e  provenance/artifacts/e26d3310-0c15-4ad2-9b85-3adef7e1cbdc/metadata.yaml
084d3a00bdafc0d33c8dbe0d0a07a812  provenance/artifacts/e26d3310-0c15-4ad2-9b85-3adef7e1cbdc/action/action.yaml
d790e3d0122d1e1832ba102a8fdf1f3e  provenance/artifacts/f8221047-da18-4bf0-838f-32ae3f538c54/VERSION
3334c1d09be3df9a5b6d9ef0f7bd4562  provenance/artifacts/f8221047-da18-4bf0-838f-32ae3f538c54/citations.bib
300688bda53275f98184a8cc1b4f1f95  provenance/artifacts/f8221047-da18-4bf0-838f-32ae3f538c54/metadata.yaml
7ccaa8b7b8cd4506db9261ca64d22596  provenance/artifacts/f8221047-da18-4bf0-838f-32ae3f538c54/action/action.yaml
