# Supplementary material for: Signatures of landscape and captivity in the gut microbiota of Southern Hairy-nosed Wombats (Lasiorhinus latifrons)
Source: Anim Microbiome. 2021 Jan 6;3:4. doi: 10.1186/s42523-020-00068-y (PMC7934541; doi:10.1186/s42523-020-00068-y)
Supplement: Supplementary file 9 — Additional file 9: SI_File_1. QIIME2 qzv file of taxonomic bar plots per sample. [file 42523_2020_68_MOESM9_ESM.qzv › 854a8f14-b509-4353-8f4a-4b6549c285ec/data/level-1.csv]

index	D_0__Archaea	D_0__Bacteria	Name	SampleType	GPS	Population	Warren	Date Collected	Sex	Extraction Kit	Date Extracted	Lot No.	Associated EBC	Manfred IDs	Notes
B10	103.0	25026.0	B10	Faecal	54H 0363448, 6197391	Brookfield	Be	4/03/2019	U	Qiagen DNeasy Powersoil	24/07/2019		EBC10
B11	1058.0	92387.0	B11	Faecal	54H 0363448, 6197391	Brookfield	Be	4/03/2019	U	Qiagen DNeasy Powersoil	5/07/2019	1630-11363	EBC6		C1 from 1600-54007, some C2 pellet sucked up
B13	803.0	110354.0	B13	Faecal	54H 0363448, 6197391	Brookfield	Be	4/03/2019	U	Qiagen DNeasy Powersoil	12/07/2019	1600-54007	EBC8		Sample frozen at step 28.1 over weekend
B14	226.0	48813.0	B14	Faecal	54H 0363789, 6197444	Brookfield	Bf	4/03/2019	U	Qiagen DNeasy Powersoil	11/07/2019	1600-54007	EBC7
B15	184.0	29959.0	B15	Faecal	54H 0363789, 6197444	Brookfield	Bf	4/03/2019	U	Qiagen DNeasy Powersoil	25/07/2019		EBC 11
B16	256.0	54826.0	B16	Faecal	54H 0363752, 6197388	Brookfield	Bg	4/03/2019	U	Qiagen DNeasy Powersoil	25/07/2019		EBC 11
B17	428.0	54065.0	B17	Faecal	54H 0364319, 6197085	Brookfield	Bh	4/03/2019	U	Qiagen DNeasy Powersoil	26/07/2019		EBC12
B1	930.0	49498.0	B1	Faecal	54H 0361354, 6197023	Brookfield	Ba	4/03/2019	U	Qiagen DNeasy Powersoil	30/05/2019	1600-27051	EBC2		Darker EtOH Supernatant, Spin columns from 1600-54007
B2	2820.0	141737.0	B2	Faecal	54H 0361354, 6197023	Brookfield	Ba	4/03/2019	U	Qiagen DNeasy Powersoil	7/06/2019	1600-27051	EBC3		Spin columns & PowerBead Tubes from 1600-54007
B3	1122.0	90553.0	B3	Faecal	54H 0361354, 6197023	Brookfield	Ba	4/03/2019	U	Qiagen DNeasy Powersoil	28/06/2019	1630-11363	EBC4		C3, C4, C5, C6 from 1600-27051
B4	1736.0	110322.0	B4	Faecal	54H 0361354, 6197023	Brookfield	Ba	4/03/2019	U	Qiagen DNeasy Powersoil	1/07/2019	1630-11363	EBC5		C1 from 1600-54007, C4 from 1600-27051
B5	3260.0	144873.0	B5	Faecal	54H 0361785, 6197456	Brookfield	Bb	4/03/2019	U	Qiagen DNeasy Powersoil	28/06/2019	1630-11363	EBC4		C3, C4, C5, C6 from 1600-27051
B6	1925.0	188091.0	B6	Faecal	54H 0361845, 6197400	Brookfield	Bc	4/03/2019	U	Qiagen DNeasy Powersoil	1/07/2019	1630-11363	EBC5		C1 from 1600-54007, C4 from 1600-27051
B7	670.0	47199.0	B7	Faecal	54H 0361845, 6197400	Brookfield	Bc	4/03/2019	U	Qiagen DNeasy Powersoil	18/07/2019	1600-54007	EBC9
B8	1623.0	109861.0	B8	Faecal	54H 0361845, 6197400	Brookfield	Bc	4/03/2019	U	Qiagen DNeasy Powersoil	5/07/2019	1630-11363	EBC6		C1 from 1600-54007
B9	2418.0	81885.0	B9	Faecal	54H 0362258, 6197643	Brookfield	Bd	4/03/2019	U	Qiagen DNeasy Powersoil	18/07/2019	1600-54007	EBC9
K10	887.0	54366.0	K10	Faecal	54H 0370156, 6177479	Kooloola	Ke	3/03/2019	U	Qiagen DNeasy Powersoil	5/07/2019	1630-11363	EBC6		C1 from 1600-54007
K11	698.0	58514.0	K11	Faecal	54H 0370071, 6177704	Kooloola	Kf	3/03/2019	U	Qiagen DNeasy Powersoil	5/07/2019	1630-11363	EBC6		C1 from 1600-54007
K12	1476.0	84416.0	K12	Faecal	54H 0369664, 6178278	Kooloola	Kg	3/03/2019	U	Qiagen DNeasy Powersoil	11/07/2019	1600-54007	EBC7
K13	456.0	59519.0	K13	Faecal	54H 0369626, 6178034	Kooloola	Kh	3/03/2019	U	Qiagen DNeasy Powersoil	11/07/2019	1600-54007	EBC7
K14	943.0	72360.0	K14	Faecal	54H 0369626, 6178034	Kooloola	Kh	3/03/2019	U	Qiagen DNeasy Powersoil	12/07/2019	1600-54007	EBC8		Sample frozen at step 28.1 over weekend
K16	891.0	61367.0	K16	Faecal	54H 0369606, 6177989	Kooloola	Ki	3/03/2019	U	Qiagen DNeasy Powersoil	11/07/2019	1600-54007	EBC7
K17	1573.0	120631.0	K17	Faecal	54H 0369606, 6177989	Kooloola	Ki	3/03/2019	U	Qiagen DNeasy Powersoil	12/07/2019	1600-54007	EBC8		Sample frozen at step 28.1 over weekend
K18	748.0	81038.0	K18	Faecal	54H 0369715, 6177703	Kooloola	Kj	3/03/2019	U	Qiagen DNeasy Powersoil	12/07/2019	1600-54007	EBC8		Sample frozen at step 28.1 over weekend
K19	420.0	38806.0	K19	Faecal	54H 0369715, 6177703	Kooloola	Kj	3/03/2019	U	Qiagen DNeasy Powersoil	25/07/2019		EBC 11
K1A	1071.0	83000.0	K1A	Faecal	54H 0370713, 6177166	Kooloola	Ka	3/03/2019	U	Qiagen DNeasy Powersoil	28/05/2019	1600-27051	EBC1		Small C2 pellet, Spin columns from 1600-50599
K1B	572.0	50741.0	K1B	Faecal	54H 0370713, 6177166	Kooloola	Ka	3/03/2019	U	Qiagen DNeasy Powersoil	28/05/2019	1600-27051	EBC1		Spin columns from 1600-50599
K20	416.0	36552.0	K20	Faecal	54H 0369911, 6176955	Kooloola	Kl	3/03/2019	U	Qiagen DNeasy Powersoil	26/07/2019		EBC12
K2	1277.0	89524.0	K2	Faecal	54H 0370713, 6177166	Kooloola	Ka	3/03/2019	U	Qiagen DNeasy Powersoil	28/05/2019	1600-27051	EBC1		Large C2 pellet, Spin columns from 1600-50599
K3	1006.0	68359.0	K3	Faecal	54H 0370713, 6177166	Kooloola	Ka	3/03/2019	U	Qiagen DNeasy Powersoil	30/05/2019	1600-27051	EBC2		Spin columns from 1600-54007
K4	2550.0	117492.0	K4	Faecal	54H 0370309, 6177201	Kooloola	Kb	3/03/2019	U	Qiagen DNeasy Powersoil	7/06/2019	1600-27051	EBC3		Spin columns & PowerBead Tubes from 1600-54007
K5	1932.0	87049.0	K5	Faecal	54H 0370309, 6177201	Kooloola	Kb	3/03/2019	U	Qiagen DNeasy Powersoil	28/06/2019	1630-11363	EBC4		C3, C4, C5, C6 from 1600-27051
K6	2198.0	157379.0	K6	Faecal	54H 0370175, 6177340	Kooloola	Kc	3/03/2019	U	Qiagen DNeasy Powersoil	28/06/2019	1630-11363	EBC4		C3, C4, C5, C6 from 1600-27051
K7	1962.0	149186.0	K7	Faecal	54H 0370175, 6177340	Kooloola	Kc	3/03/2019	U	Qiagen DNeasy Powersoil	1/07/2019	1630-11363	EBC5		C1 from 1600-54007, C4 from 1600-27051
K8	691.0	41220.0	K8	Faecal	54H 0370111, 6177450	Kooloola	Kd	3/03/2019	U	Qiagen DNeasy Powersoil	18/07/2019	1600-54007	EBC9
K9	1450.0	100472.0	K9	Faecal	54H 0370156, 6177479	Kooloola	Ke	3/03/2019	U	Qiagen DNeasy Powersoil	18/07/2019	1600-54007	EBC9
M10a	564.0	112987.0	M10a	Faecal	-	Captive	Cb	28/05/2019		Qiagen DNeasy Powersoil	11/07/2019	1600-54007	EBC7	Jaffa - ?
M11	382.0	54356.0	M11	Faecal	-	Captive	Cb	1/06/2019		Qiagen DNeasy Powersoil	24/07/2019		EBC10	Henry - ?	Hard pellets
M12	652.0	119548.0	M12	Faecal	-	Captive	Cb	5/06/2019		Qiagen DNeasy Powersoil	25/07/2019		EBC 11	Dozer - ?
M13	1764.0	143964.0	M13	Faecal	-	Captive	Cb	20/05/2019		Qiagen DNeasy Powersoil	25/07/2019		EBC 11	Ahita - ?
M14	0.0	98026.0	M14	Faecal	-	Captive	Cb	5/06/2019		Qiagen DNeasy Powersoil	26/07/2019		EBC12	Malcom - ?	Infant, tiny pellets
M1a	2522.0	114949.0	M1a	Faecal	-	Captive	Cb	13/05/2019		Qiagen DNeasy Powersoil	28/06/2019	1630-11363	EBC4	Dassie - 416	C3, C4, C5, C6 from 1600-27051, red supernatant through C3
M1b	867.0	92895.0	M1b	Faecal	-	Captive	Cb	18/05/2019		Qiagen DNeasy Powersoil	1/07/2019	1630-11363	EBC5	Dassie - 416	C1 from 1600-54007, C4 from 1600-27051
M1c	5053.0	97338.0	M1c	Faecal	-	Captive	Cb	1/06/2019		Qiagen DNeasy Powersoil	18/07/2019	1600-54007	EBC9	Dassie - 416
M2	634.0	95207.0	M2	Faecal	-	Captive	Cb	13/05/2019		Qiagen DNeasy Powersoil	18/07/2019	1600-54007	EBC9	Dangles - 269
M3a	377.0	57904.0	M3a	Faecal	-	Captive	Cb	13/05/2019		Qiagen DNeasy Powersoil	18/07/2019	1600-54007	EBC9	Zanayah - 144
M3b	145.0	81058.0	M3b	Faecal	-	Captive	Cb	1/06/2019		Qiagen DNeasy Powersoil	5/07/2019	1630-11363	EBC6	Zanayah - 144	C1 from 1600-54007, dark red supernatant
M4a	57.0	58131.0	M4a	Faecal	-	Captive	Cb	13/05/2019		Qiagen DNeasy Powersoil	24/07/2019		EBC10	Lillie -347
M4b	293.0	70376.0	M4b	Faecal	-	Captive	Cb	1/06/2019		Qiagen DNeasy Powersoil	5/07/2019	1630-11363	EBC6	Lillie -347	C1 from 1600-54007
M5	94.0	70657.0	M5	Faecal	-	Captive	Cb	13/05/2019		Qiagen DNeasy Powersoil	24/07/2019		EBC10	Anya - ?
M6	286.0	142614.0	M6	Faecal	-	Captive	Cb	13/05/2019		Qiagen DNeasy Powersoil	11/07/2019	1600-54007	EBC7	? - 434	Infant, tiny pellets, sample cloudy until flow-through
M7a	1085.0	152594.0	M7a	Faecal	-	Captive	Cb	21/05/2019		Qiagen DNeasy Powersoil	11/07/2019	1600-54007	EBC7	Kipp - ?
M7b	6228.0	60435.0	M7b	Faecal	-	Captive	Cb	1/06/2019		Qiagen DNeasy Powersoil	12/07/2019	1600-54007	EBC8		Sample frozen at step 28.1 over weekend
M8	2009.0	78444.0	M8	Faecal	-	Captive	Cb	1/06/2019		Qiagen DNeasy Powersoil	11/07/2019	1600-54007	EBC7	Boris - 405	Hard pellets
M9a	340.0	223351.0	M9a	Faecal	-	Captive	Cb	21/05/2019		Qiagen DNeasy Powersoil	11/07/2019	1600-54007	EBC7	Lottie - ?
M9b	1400.0	188396.0	M9b	Faecal	-	Captive	Cb	1/06/2019		Qiagen DNeasy Powersoil	12/07/2019	1600-54007	EBC8		Sample frozen at step 28.1 over weekend
W10	876.0	112716.0	W10	Faecal	54H 0352609, 6248270	Wonga	We	19/06/2019	U	Qiagen DNeasy Powersoil	11/07/2019	1600-54007	EBC7
W11	1436.0	184480.0	W11	Faecal	54H 0352609, 6248270	Wonga	We	19/06/2019	U	Qiagen DNeasy Powersoil	25/07/2019		EBC 11
W12	564.0	72447.0	W12	Faecal	54H 0352609, 6248270	Wonga	We	19/06/2019	U	Qiagen DNeasy Powersoil	26/07/2019		EBC12
W13	1511.0	129388.0	W13	Faecal	54H 0352855, 6245075	Wonga	Wf	20/06/2019	U	Qiagen DNeasy Powersoil	11/07/2019	1600-54007	EBC7
W14	1320.0	143825.0	W14	Faecal	54H 0352855, 6245075	Wonga	Wf	20/06/2019	U	Qiagen DNeasy Powersoil	25/07/2019		EBC 11
W16	320.0	139121.0	W16	Faecal	54H 0352749, 6245309	Wonga	Wh	20/06/2019	U	Qiagen DNeasy Powersoil	24/07/2019		EBC10
W17	671.0	115742.0	W17	Faecal	54H 0352749, 6245309	Wonga	Wh	20/06/2019	U	Qiagen DNeasy Powersoil	25/07/2019		EBC 11
W18	630.0	73899.0	W18	Faecal	54H 0352805, 6245217	Wonga	Wg	20/06/2019	U	Qiagen DNeasy Powersoil	25/07/2019		EBC 11
W19	7412.0	341846.0	W19	Faecal	54H 0352233, 6246650	Wonga	Wi	20/06/2019	U	Qiagen DNeasy Powersoil	24/07/2019		EBC10
W1	1305.0	112178.0	W1	Faecal	54H 0354066, 6248909	Wonga	Wa	19/06/2019	U	Qiagen DNeasy Powersoil	28/06/2019	1630-11363	EBC4		C3, C4, C5, C6 from 1600-27051
W20	758.0	57065.0	W20	Faecal	54H 0352233, 6246650	Wonga	Wi	20/06/2019	U	Qiagen DNeasy Powersoil	25/07/2019		EBC 11
W21	719.0	55174.0	W21	Faecal	54H 0352574, 6248951	Wonga	Wj	20/06/2019	U	Qiagen DNeasy Powersoil	24/07/2019		EBC10
W22	560.0	83910.0	W22	Faecal	54H 0352574, 6248951	Wonga	Wj	20/06/2019	U	Qiagen DNeasy Powersoil	26/07/2019		EBC12
W23	435.0	46709.0	W23	Faecal	54H 0352404, 6248911	Wonga	Wk	20/06/2019	U	Qiagen DNeasy Powersoil	26/07/2019		EBC12
W2	994.0	84929.0	W2	Faecal	54H 0354066, 6248909	Wonga	Wa	19/06/2019	U	Qiagen DNeasy Powersoil	1/07/2019	1630-11363	EBC5		C1 from 1600-54007, C4 from 1600-27051
W3	1995.0	182597.0	W3	Faecal	54H 0353651, 6249183	Wonga	Wb	19/06/2019	U	Qiagen DNeasy Powersoil	28/06/2019	1630-11363	EBC4		C3, C4, C5, C6 from 1600-27051
W4	598.0	49186.0	W4	Faecal	54H 0353651, 6249183	Wonga	Wb	19/06/2019	U	Qiagen DNeasy Powersoil	18/07/2019	1600-54007	EBC9
W5	845.0	112693.0	W5	Faecal	54H 0353651, 6249183	Wonga	Wb	19/06/2019	U	Qiagen DNeasy Powersoil	5/07/2019	1630-11363	EBC6		C1 from 1600-54007
W6	590.0	64398.0	W6	Faecal	54H 0353762, 6247895	Wonga	Wc	19/06/2019	U	Qiagen DNeasy Powersoil	1/07/2019	1630-11363	EBC5		C1 from 1600-54007, C4 from 1600-27051
W7	209.0	36137.0	W7	Faecal	54H 0353268, 6248341	Wonga	Wd	19/06/2019	U	Qiagen DNeasy Powersoil	18/07/2019	1600-54007	EBC9
W8	486.0	131508.0	W8	Faecal	54H 0353268, 6248341	Wonga	Wd	19/06/2019	U	Qiagen DNeasy Powersoil	11/07/2019	1600-54007	EBC7
W9	474.0	56483.0	W9	Faecal	54H 0352609, 6248270	Wonga	We	19/06/2019	U	Qiagen DNeasy Powersoil	24/07/2019		EBC10
