# Supplementary material for: Signatures of landscape and captivity in the gut microbiota of Southern Hairy-nosed Wombats (Lasiorhinus latifrons)
Source: Anim Microbiome. 2021 Jan 6;3:4. doi: 10.1186/s42523-020-00068-y (PMC7934541; doi:10.1186/s42523-020-00068-y)
Supplement: Supplementary file 9 — Additional file 9: SI_File_1. QIIME2 qzv file of taxonomic bar plots per sample. [file 42523_2020_68_MOESM9_ESM.qzv › 854a8f14-b509-4353-8f4a-4b6549c285ec/data/level-1.jsonp]

load_data(1,["D_0__Archaea", "D_0__Bacteria"],["index", "D_0__Archaea", "D_0__Bacteria", "Name", "SampleType", "GPS", "Population", "Warren", "Date Collected", "Sex", "Extraction Kit", "Date Extracted", "Lot No.", "Associated EBC", "Manfred IDs", "Notes"],[{"index":"B10","D_0__Archaea":103.0,"D_0__Bacteria":25026.0,"Name":"B10","SampleType":"Faecal","GPS":"54H 0363448, 6197391","Population":"Brookfield","Warren":"Be","Date Collected":"4\/03\/2019","Sex":"U","Extraction Kit":"Qiagen DNeasy Powersoil","Date Extracted":"24\/07\/2019","Lot No.":"","Associated EBC":"EBC10","Manfred IDs":"","Notes":""},{"index":"B11","D_0__Archaea":1058.0,"D_0__Bacteria":92387.0,"Name":"B11","SampleType":"Faecal","GPS":"54H 0363448, 6197391","Population":"Brookfield","Warren":"Be","Date Collected":"4\/03\/2019","Sex":"U","Extraction Kit":"Qiagen DNeasy Powersoil","Date Extracted":"5\/07\/2019","Lot No.":"1630-11363","Associated EBC":"EBC6","Manfred IDs":"","Notes":"C1 from 1600-54007, some C2 pellet sucked up"},{"index":"B13","D_0__Archaea":803.0,"D_0__Bacteria":110354.0,"Name":"B13","SampleType":"Faecal","GPS":"54H 0363448, 6197391","Population":"Brookfield","Warren":"Be","Date Collected":"4\/03\/2019","Sex":"U","Extraction Kit":"Qiagen DNeasy Powersoil","Date Extracted":"12\/07\/2019","Lot No.":"1600-54007","Associated EBC":"EBC8","Manfred IDs":"","Notes":"Sample frozen at step 28.1 over weekend"},{"index":"B14","D_0__Archaea":226.0,"D_0__Bacteria":48813.0,"Name":"B14","SampleType":"Faecal","GPS":"54H 0363789, 6197444","Population":"Brookfield","Warren":"Bf","Date Collected":"4\/03\/2019","Sex":"U","Extraction Kit":"Qiagen DNeasy Powersoil","Date Extracted":"11\/07\/2019","Lot No.":"1600-54007","Associated EBC":"EBC7","Manfred IDs":"","Notes":""},{"index":"B15","D_0__Archaea":184.0,"D_0__Bacteria":29959.0,"Name":"B15","SampleType":"Faecal","GPS":"54H 0363789, 6197444","Population":"Brookfield","Warren":"Bf","Date Collected":"4\/03\/2019","Sex":"U","Extraction Kit":"Qiagen DNeasy Powersoil","Date Extracted":"25\/07\/2019","Lot No.":"","Associated EBC":"EBC 11","Manfred IDs":"","Notes":""},{"index":"B16","D_0__Archaea":256.0,"D_0__Bacteria":54826.0,"Name":"B16","SampleType":"Faecal","GPS":"54H 0363752, 6197388","Population":"Brookfield","Warren":"Bg","Date Collected":"4\/03\/2019","Sex":"U","Extraction Kit":"Qiagen DNeasy Powersoil","Date Extracted":"25\/07\/2019","Lot No.":"","Associated EBC":"EBC 11","Manfred IDs":"","Notes":""},{"index":"B17","D_0__Archaea":428.0,"D_0__Bacteria":54065.0,"Name":"B17","SampleType":"Faecal","GPS":"54H 0364319, 6197085","Population":"Brookfield","Warren":"Bh","Date Collected":"4\/03\/2019","Sex":"U","Extraction Kit":"Qiagen DNeasy Powersoil","Date Extracted":"26\/07\/2019","Lot No.":"","Associated EBC":"EBC12","Manfred IDs":"","Notes":""},{"index":"B1","D_0__Archaea":930.0,"D_0__Bacteria":49498.0,"Name":"B1","SampleType":"Faecal","GPS":"54H 0361354, 6197023","Population":"Brookfield","Warren":"Ba","Date Collected":"4\/03\/2019","Sex":"U","Extraction Kit":"Qiagen DNeasy Powersoil","Date Extracted":"30\/05\/2019","Lot No.":"1600-27051","Associated EBC":"EBC2","Manfred IDs":"","Notes":"Darker EtOH Supernatant, Spin columns from 1600-54007"},{"index":"B2","D_0__Archaea":2820.0,"D_0__Bacteria":141737.0,"Name":"B2","SampleType":"Faecal","GPS":"54H 0361354, 6197023","Population":"Brookfield","Warren":"Ba","Date Collected":"4\/03\/2019","Sex":"U","Extraction Kit":"Qiagen DNeasy Powersoil","Date Extracted":"7\/06\/2019","Lot No.":"1600-27051","Associated EBC":"EBC3","Manfred IDs":"","Notes":"Spin columns & PowerBead Tubes from 1600-54007"},{"index":"B3","D_0__Archaea":1122.0,"D_0__Bacteria":90553.0,"Name":"B3","SampleType":"Faecal","GPS":"54H 0361354, 6197023","Population":"Brookfield","Warren":"Ba","Date Collected":"4\/03\/2019","Sex":"U","Extraction Kit":"Qiagen DNeasy Powersoil","Date Extracted":"28\/06\/2019","Lot No.":"1630-11363","Associated EBC":"EBC4","Manfred IDs":"","Notes":"C3, C4, C5, C6 from 1600-27051"},{"index":"B4","D_0__Archaea":1736.0,"D_0__Bacteria":110322.0,"Name":"B4","SampleType":"Faecal","GPS":"54H 0361354, 6197023","Population":"Brookfield","Warren":"Ba","Date Collected":"4\/03\/2019","Sex":"U","Extraction Kit":"Qiagen DNeasy Powersoil","Date Extracted":"1\/07\/2019","Lot No.":"1630-11363","Associated EBC":"EBC5","Manfred IDs":"","Notes":"C1 from 1600-54007, C4 from 1600-27051"},{"index":"B5","D_0__Archaea":3260.0,"D_0__Bacteria":144873.0,"Name":"B5","SampleType":"Faecal","GPS":"54H 0361785, 6197456","Population":"Brookfield","Warren":"Bb","Date Collected":"4\/03\/2019","Sex":"U","Extraction Kit":"Qiagen DNeasy Powersoil","Date Extracted":"28\/06\/2019","Lot No.":"1630-11363","Associated EBC":"EBC4","Manfred IDs":"","Notes":"C3, C4, C5, C6 from 1600-27051"},{"index":"B6","D_0__Archaea":1925.0,"D_0__Bacteria":188091.0,"Name":"B6","SampleType":"Faecal","GPS":"54H 0361845, 6197400","Population":"Brookfield","Warren":"Bc","Date Collected":"4\/03\/2019","Sex":"U","Extraction Kit":"Qiagen DNeasy Powersoil","Date Extracted":"1\/07\/2019","Lot No.":"1630-11363","Associated EBC":"EBC5","Manfred IDs":"","Notes":"C1 from 1600-54007, C4 from 1600-27051"},{"index":"B7","D_0__Archaea":670.0,"D_0__Bacteria":47199.0,"Name":"B7","SampleType":"Faecal","GPS":"54H 0361845, 6197400","Population":"Brookfield","Warren":"Bc","Date Collected":"4\/03\/2019","Sex":"U","Extraction Kit":"Qiagen DNeasy Powersoil","Date Extracted":"18\/07\/2019","Lot No.":"1600-54007","Associated EBC":"EBC9","Manfred IDs":"","Notes":""},{"index":"B8","D_0__Archaea":1623.0,"D_0__Bacteria":109861.0,"Name":"B8","SampleType":"Faecal","GPS":"54H 0361845, 6197400","Population":"Brookfield","Warren":"Bc","Date Collected":"4\/03\/2019","Sex":"U","Extraction Kit":"Qiagen DNeasy Powersoil","Date Extracted":"5\/07\/2019","Lot No.":"1630-11363","Associated EBC":"EBC6","Manfred IDs":"","Notes":"C1 from 1600-54007"},{"index":"B9","D_0__Archaea":2418.0,"D_0__Bacteria":81885.0,"Name":"B9","SampleType":"Faecal","GPS":"54H 0362258, 6197643","Population":"Brookfield","Warren":"Bd","Date Collected":"4\/03\/2019","Sex":"U","Extraction Kit":"Qiagen DNeasy Powersoil","Date Extracted":"18\/07\/2019","Lot No.":"1600-54007","Associated EBC":"EBC9","Manfred IDs":"","Notes":""},{"index":"K10","D_0__Archaea":887.0,"D_0__Bacteria":54366.0,"Name":"K10","SampleType":"Faecal","GPS":"54H 0370156, 6177479","Population":"Kooloola","Warren":"Ke","Date Collected":"3\/03\/2019","Sex":"U","Extraction Kit":"Qiagen DNeasy Powersoil","Date Extracted":"5\/07\/2019","Lot No.":"1630-11363","Associated EBC":"EBC6","Manfred IDs":"","Notes":"C1 from 1600-54007"},{"index":"K11","D_0__Archaea":698.0,"D_0__Bacteria":58514.0,"Name":"K11","SampleType":"Faecal","GPS":"54H 0370071, 6177704","Population":"Kooloola","Warren":"Kf","Date Collected":"3\/03\/2019","Sex":"U","Extraction Kit":"Qiagen DNeasy Powersoil","Date Extracted":"5\/07\/2019","Lot No.":"1630-11363","Associated EBC":"EBC6","Manfred IDs":"","Notes":"C1 from 1600-54007"},{"index":"K12","D_0__Archaea":1476.0,"D_0__Bacteria":84416.0,"Name":"K12","SampleType":"Faecal","GPS":"54H 0369664, 6178278","Population":"Kooloola","Warren":"Kg","Date Collected":"3\/03\/2019","Sex":"U","Extraction Kit":"Qiagen DNeasy Powersoil","Date Extracted":"11\/07\/2019","Lot No.":"1600-54007","Associated EBC":"EBC7","Manfred IDs":"","Notes":""},{"index":"K13","D_0__Archaea":456.0,"D_0__Bacteria":59519.0,"Name":"K13","SampleType":"Faecal","GPS":"54H 0369626, 6178034","Population":"Kooloola","Warren":"Kh","Date Collected":"3\/03\/2019","Sex":"U","Extraction Kit":"Qiagen DNeasy Powersoil","Date Extracted":"11\/07\/2019","Lot No.":"1600-54007","Associated EBC":"EBC7","Manfred IDs":"","Notes":""},{"index":"K14","D_0__Archaea":943.0,"D_0__Bacteria":72360.0,"Name":"K14","SampleType":"Faecal","GPS":"54H 0369626, 6178034","Population":"Kooloola","Warren":"Kh","Date Collected":"3\/03\/2019","Sex":"U","Extraction Kit":"Qiagen DNeasy Powersoil","Date Extracted":"12\/07\/2019","Lot No.":"1600-54007","Associated EBC":"EBC8","Manfred IDs":"","Notes":"Sample frozen at step 28.1 over weekend"},{"index":"K16","D_0__Archaea":891.0,"D_0__Bacteria":61367.0,"Name":"K16","SampleType":"Faecal","GPS":"54H 0369606, 6177989","Population":"Kooloola","Warren":"Ki","Date Collected":"3\/03\/2019","Sex":"U","Extraction Kit":"Qiagen DNeasy Powersoil","Date Extracted":"11\/07\/2019","Lot No.":"1600-54007","Associated EBC":"EBC7","Manfred IDs":"","Notes":""},{"index":"K17","D_0__Archaea":1573.0,"D_0__Bacteria":120631.0,"Name":"K17","SampleType":"Faecal","GPS":"54H 0369606, 6177989","Population":"Kooloola","Warren":"Ki","Date Collected":"3\/03\/2019","Sex":"U","Extraction Kit":"Qiagen DNeasy Powersoil","Date Extracted":"12\/07\/2019","Lot No.":"1600-54007","Associated EBC":"EBC8","Manfred IDs":"","Notes":"Sample frozen at step 28.1 over weekend"},{"index":"K18","D_0__Archaea":748.0,"D_0__Bacteria":81038.0,"Name":"K18","SampleType":"Faecal","GPS":"54H 0369715, 6177703","Population":"Kooloola","Warren":"Kj","Date Collected":"3\/03\/2019","Sex":"U","Extraction Kit":"Qiagen DNeasy Powersoil","Date Extracted":"12\/07\/2019","Lot No.":"1600-54007","Associated EBC":"EBC8","Manfred IDs":"","Notes":"Sample frozen at step 28.1 over weekend"},{"index":"K19","D_0__Archaea":420.0,"D_0__Bacteria":38806.0,"Name":"K19","SampleType":"Faecal","GPS":"54H 0369715, 6177703","Population":"Kooloola","Warren":"Kj","Date Collected":"3\/03\/2019","Sex":"U","Extraction Kit":"Qiagen DNeasy Powersoil","Date Extracted":"25\/07\/2019","Lot No.":"","Associated EBC":"EBC 11","Manfred IDs":"","Notes":""},{"index":"K1A","D_0__Archaea":1071.0,"D_0__Bacteria":83000.0,"Name":"K1A","SampleType":"Faecal","GPS":"54H 0370713, 6177166","Population":"Kooloola","Warren":"Ka","Date Collected":"3\/03\/2019","Sex":"U","Extraction Kit":"Qiagen DNeasy Powersoil","Date Extracted":"28\/05\/2019","Lot No.":"1600-27051","Associated EBC":"EBC1","Manfred IDs":"","Notes":"Small C2 pellet, Spin columns from 1600-50599"},{"index":"K1B","D_0__Archaea":572.0,"D_0__Bacteria":50741.0,"Name":"K1B","SampleType":"Faecal","GPS":"54H 0370713, 6177166","Population":"Kooloola","Warren":"Ka","Date Collected":"3\/03\/2019","Sex":"U","Extraction Kit":"Qiagen DNeasy Powersoil","Date Extracted":"28\/05\/2019","Lot No.":"1600-27051","Associated EBC":"EBC1","Manfred IDs":"","Notes":"Spin columns from 1600-50599"},{"index":"K20","D_0__Archaea":416.0,"D_0__Bacteria":36552.0,"Name":"K20","SampleType":"Faecal","GPS":"54H 0369911, 6176955","Population":"Kooloola","Warren":"Kl","Date Collected":"3\/03\/2019","Sex":"U","Extraction Kit":"Qiagen DNeasy Powersoil","Date Extracted":"26\/07\/2019","Lot No.":"","Associated EBC":"EBC12","Manfred IDs":"","Notes":""},{"index":"K2","D_0__Archaea":1277.0,"D_0__Bacteria":89524.0,"Name":"K2","SampleType":"Faecal","GPS":"54H 0370713, 6177166","Population":"Kooloola","Warren":"Ka","Date Collected":"3\/03\/2019","Sex":"U","Extraction Kit":"Qiagen DNeasy Powersoil","Date Extracted":"28\/05\/2019","Lot No.":"1600-27051","Associated EBC":"EBC1","Manfred IDs":"","Notes":"Large C2 pellet, Spin columns from 1600-50599"},{"index":"K3","D_0__Archaea":1006.0,"D_0__Bacteria":68359.0,"Name":"K3","SampleType":"Faecal","GPS":"54H 0370713, 6177166","Population":"Kooloola","Warren":"Ka","Date Collected":"3\/03\/2019","Sex":"U","Extraction Kit":"Qiagen DNeasy Powersoil","Date Extracted":"30\/05\/2019","Lot No.":"1600-27051","Associated EBC":"EBC2","Manfred IDs":"","Notes":"Spin columns from 1600-54007"},{"index":"K4","D_0__Archaea":2550.0,"D_0__Bacteria":117492.0,"Name":"K4","SampleType":"Faecal","GPS":"54H 0370309, 6177201","Population":"Kooloola","Warren":"Kb","Date Collected":"3\/03\/2019","Sex":"U","Extraction Kit":"Qiagen DNeasy Powersoil","Date Extracted":"7\/06\/2019","Lot No.":"1600-27051","Associated EBC":"EBC3","Manfred IDs":"","Notes":"Spin columns & PowerBead Tubes from 1600-54007"},{"index":"K5","D_0__Archaea":1932.0,"D_0__Bacteria":87049.0,"Name":"K5","SampleType":"Faecal","GPS":"54H 0370309, 6177201","Population":"Kooloola","Warren":"Kb","Date Collected":"3\/03\/2019","Sex":"U","Extraction Kit":"Qiagen DNeasy Powersoil","Date Extracted":"28\/06\/2019","Lot No.":"1630-11363","Associated EBC":"EBC4","Manfred IDs":"","Notes":"C3, C4, C5, C6 from 1600-27051"},{"index":"K6","D_0__Archaea":2198.0,"D_0__Bacteria":157379.0,"Name":"K6","SampleType":"Faecal","GPS":"54H 0370175, 6177340","Population":"Kooloola","Warren":"Kc","Date Collected":"3\/03\/2019","Sex":"U","Extraction Kit":"Qiagen DNeasy Powersoil","Date Extracted":"28\/06\/2019","Lot No.":"1630-11363","Associated EBC":"EBC4","Manfred IDs":"","Notes":"C3, C4, C5, C6 from 1600-27051"},{"index":"K7","D_0__Archaea":1962.0,"D_0__Bacteria":149186.0,"Name":"K7","SampleType":"Faecal","GPS":"54H 0370175, 6177340","Population":"Kooloola","Warren":"Kc","Date Collected":"3\/03\/2019","Sex":"U","Extraction Kit":"Qiagen DNeasy Powersoil","Date Extracted":"1\/07\/2019","Lot No.":"1630-11363","Associated EBC":"EBC5","Manfred IDs":"","Notes":"C1 from 1600-54007, C4 from 1600-27051"},{"index":"K8","D_0__Archaea":691.0,"D_0__Bacteria":41220.0,"Name":"K8","SampleType":"Faecal","GPS":"54H 0370111, 6177450","Population":"Kooloola","Warren":"Kd","Date Collected":"3\/03\/2019","Sex":"U","Extraction Kit":"Qiagen DNeasy Powersoil","Date Extracted":"18\/07\/2019","Lot No.":"1600-54007","Associated EBC":"EBC9","Manfred IDs":"","Notes":""},{"index":"K9","D_0__Archaea":1450.0,"D_0__Bacteria":100472.0,"Name":"K9","SampleType":"Faecal","GPS":"54H 0370156, 6177479","Population":"Kooloola","Warren":"Ke","Date Collected":"3\/03\/2019","Sex":"U","Extraction Kit":"Qiagen DNeasy Powersoil","Date Extracted":"18\/07\/2019","Lot No.":"1600-54007","Associated EBC":"EBC9","Manfred IDs":"","Notes":""},{"index":"M10a","D_0__Archaea":564.0,"D_0__Bacteria":112987.0,"Name":"M10a","SampleType":"Faecal","GPS":"-","Population":"Captive","Warren":"Cb","Date Collected":"28\/05\/2019","Sex":"","Extraction Kit":"Qiagen DNeasy Powersoil","Date Extracted":"11\/07\/2019","Lot No.":"1600-54007","Associated EBC":"EBC7","Manfred IDs":"Jaffa - ?","Notes":""},{"index":"M11","D_0__Archaea":382.0,"D_0__Bacteria":54356.0,"Name":"M11","SampleType":"Faecal","GPS":"-","Population":"Captive","Warren":"Cb","Date Collected":"1\/06\/2019","Sex":"","Extraction Kit":"Qiagen DNeasy Powersoil","Date Extracted":"24\/07\/2019","Lot No.":"","Associated EBC":"EBC10","Manfred IDs":"Henry - ?","Notes":"Hard pellets"},{"index":"M12","D_0__Archaea":652.0,"D_0__Bacteria":119548.0,"Name":"M12","SampleType":"Faecal","GPS":"-","Population":"Captive","Warren":"Cb","Date Collected":"5\/06\/2019","Sex":"","Extraction Kit":"Qiagen DNeasy Powersoil","Date Extracted":"25\/07\/2019","Lot No.":"","Associated EBC":"EBC 11","Manfred IDs":"Dozer - ?","Notes":""},{"index":"M13","D_0__Archaea":1764.0,"D_0__Bacteria":143964.0,"Name":"M13","SampleType":"Faecal","GPS":"-","Population":"Captive","Warren":"Cb","Date Collected":"20\/05\/2019","Sex":"","Extraction Kit":"Qiagen DNeasy Powersoil","Date Extracted":"25\/07\/2019","Lot No.":"","Associated EBC":"EBC 11","Manfred IDs":"Ahita - ?","Notes":""},{"index":"M14","D_0__Archaea":0.0,"D_0__Bacteria":98026.0,"Name":"M14","SampleType":"Faecal","GPS":"-","Population":"Captive","Warren":"Cb","Date Collected":"5\/06\/2019","Sex":"","Extraction Kit":"Qiagen DNeasy Powersoil","Date Extracted":"26\/07\/2019","Lot No.":"","Associated EBC":"EBC12","Manfred IDs":"Malcom - ?","Notes":"Infant, tiny pellets"},{"index":"M1a","D_0__Archaea":2522.0,"D_0__Bacteria":114949.0,"Name":"M1a","SampleType":"Faecal","GPS":"-","Population":"Captive","Warren":"Cb","Date Collected":"13\/05\/2019","Sex":"","Extraction Kit":"Qiagen DNeasy Powersoil","Date Extracted":"28\/06\/2019","Lot No.":"1630-11363","Associated EBC":"EBC4","Manfred IDs":"Dassie - 416","Notes":"C3, C4, C5, C6 from 1600-27051, red supernatant through C3"},{"index":"M1b","D_0__Archaea":867.0,"D_0__Bacteria":92895.0,"Name":"M1b","SampleType":"Faecal","GPS":"-","Population":"Captive","Warren":"Cb","Date Collected":"18\/05\/2019","Sex":"","Extraction Kit":"Qiagen DNeasy Powersoil","Date Extracted":"1\/07\/2019","Lot No.":"1630-11363","Associated EBC":"EBC5","Manfred IDs":"Dassie - 416","Notes":"C1 from 1600-54007, C4 from 1600-27051"},{"index":"M1c","D_0__Archaea":5053.0,"D_0__Bacteria":97338.0,"Name":"M1c","SampleType":"Faecal","GPS":"-","Population":"Captive","Warren":"Cb","Date Collected":"1\/06\/2019","Sex":"","Extraction Kit":"Qiagen DNeasy Powersoil","Date Extracted":"18\/07\/2019","Lot No.":"1600-54007","Associated EBC":"EBC9","Manfred IDs":"Dassie - 416","Notes":""},{"index":"M2","D_0__Archaea":634.0,"D_0__Bacteria":95207.0,"Name":"M2","SampleType":"Faecal","GPS":"-","Population":"Captive","Warren":"Cb","Date Collected":"13\/05\/2019","Sex":"","Extraction Kit":"Qiagen DNeasy Powersoil","Date Extracted":"18\/07\/2019","Lot No.":"1600-54007","Associated EBC":"EBC9","Manfred IDs":"Dangles - 269","Notes":""},{"index":"M3a","D_0__Archaea":377.0,"D_0__Bacteria":57904.0,"Name":"M3a","SampleType":"Faecal","GPS":"-","Population":"Captive","Warren":"Cb","Date Collected":"13\/05\/2019","Sex":"","Extraction Kit":"Qiagen DNeasy Powersoil","Date Extracted":"18\/07\/2019","Lot No.":"1600-54007","Associated EBC":"EBC9","Manfred IDs":"Zanayah - 144","Notes":""},{"index":"M3b","D_0__Archaea":145.0,"D_0__Bacteria":81058.0,"Name":"M3b","SampleType":"Faecal","GPS":"-","Population":"Captive","Warren":"Cb","Date Collected":"1\/06\/2019","Sex":"","Extraction Kit":"Qiagen DNeasy Powersoil","Date Extracted":"5\/07\/2019","Lot No.":"1630-11363","Associated EBC":"EBC6","Manfred IDs":"Zanayah - 144","Notes":"C1 from 1600-54007, dark red supernatant"},{"index":"M4a","D_0__Archaea":57.0,"D_0__Bacteria":58131.0,"Name":"M4a","SampleType":"Faecal","GPS":"-","Population":"Captive","Warren":"Cb","Date Collected":"13\/05\/2019","Sex":"","Extraction Kit":"Qiagen DNeasy Powersoil","Date Extracted":"24\/07\/2019","Lot No.":"","Associated EBC":"EBC10","Manfred IDs":"Lillie -347","Notes":""},{"index":"M4b","D_0__Archaea":293.0,"D_0__Bacteria":70376.0,"Name":"M4b","SampleType":"Faecal","GPS":"-","Population":"Captive","Warren":"Cb","Date Collected":"1\/06\/2019","Sex":"","Extraction Kit":"Qiagen DNeasy Powersoil","Date Extracted":"5\/07\/2019","Lot No.":"1630-11363","Associated EBC":"EBC6","Manfred IDs":"Lillie -347","Notes":"C1 from 1600-54007"},{"index":"M5","D_0__Archaea":94.0,"D_0__Bacteria":70657.0,"Name":"M5","SampleType":"Faecal","GPS":"-","Population":"Captive","Warren":"Cb","Date Collected":"13\/05\/2019","Sex":"","Extraction Kit":"Qiagen DNeasy Powersoil","Date Extracted":"24\/07\/2019","Lot No.":"","Associated EBC":"EBC10","Manfred IDs":"Anya - ?","Notes":""},{"index":"M6","D_0__Archaea":286.0,"D_0__Bacteria":142614.0,"Name":"M6","SampleType":"Faecal","GPS":"-","Population":"Captive","Warren":"Cb","Date Collected":"13\/05\/2019","Sex":"","Extraction Kit":"Qiagen DNeasy Powersoil","Date Extracted":"11\/07\/2019","Lot No.":"1600-54007","Associated EBC":"EBC7","Manfred IDs":"? - 434","Notes":"Infant, tiny pellets, sample cloudy until flow-through"},{"index":"M7a","D_0__Archaea":1085.0,"D_0__Bacteria":152594.0,"Name":"M7a","SampleType":"Faecal","GPS":"-","Population":"Captive","Warren":"Cb","Date Collected":"21\/05\/2019","Sex":"","Extraction Kit":"Qiagen DNeasy Powersoil","Date Extracted":"11\/07\/2019","Lot No.":"1600-54007","Associated EBC":"EBC7","Manfred IDs":"Kipp - ?","Notes":""},{"index":"M7b","D_0__Archaea":6228.0,"D_0__Bacteria":60435.0,"Name":"M7b","SampleType":"Faecal","GPS":"-","Population":"Captive","Warren":"Cb","Date Collected":"1\/06\/2019","Sex":"","Extraction Kit":"Qiagen DNeasy Powersoil","Date Extracted":"12\/07\/2019","Lot No.":"1600-54007","Associated EBC":"EBC8","Manfred IDs":"","Notes":"Sample frozen at step 28.1 over weekend"},{"index":"M8","D_0__Archaea":2009.0,"D_0__Bacteria":78444.0,"Name":"M8","SampleType":"Faecal","GPS":"-","Population":"Captive","Warren":"Cb","Date Collected":"1\/06\/2019","Sex":"","Extraction Kit":"Qiagen DNeasy Powersoil","Date Extracted":"11\/07\/2019","Lot No.":"1600-54007","Associated EBC":"EBC7","Manfred IDs":"Boris - 405","Notes":"Hard pellets"},{"index":"M9a","D_0__Archaea":340.0,"D_0__Bacteria":223351.0,"Name":"M9a","SampleType":"Faecal","GPS":"-","Population":"Captive","Warren":"Cb","Date Collected":"21\/05\/2019","Sex":"","Extraction Kit":"Qiagen DNeasy Powersoil","Date Extracted":"11\/07\/2019","Lot No.":"1600-54007","Associated EBC":"EBC7","Manfred IDs":"Lottie - ?","Notes":""},{"index":"M9b","D_0__Archaea":1400.0,"D_0__Bacteria":188396.0,"Name":"M9b","SampleType":"Faecal","GPS":"-","Population":"Captive","Warren":"Cb","Date Collected":"1\/06\/2019","Sex":"","Extraction Kit":"Qiagen DNeasy Powersoil","Date Extracted":"12\/07\/2019","Lot No.":"1600-54007","Associated EBC":"EBC8","Manfred IDs":"","Notes":"Sample frozen at step 28.1 over weekend"},{"index":"W10","D_0__Archaea":876.0,"D_0__Bacteria":112716.0,"Name":"W10","SampleType":"Faecal","GPS":"54H 0352609, 6248270","Population":"Wonga","Warren":"We","Date Collected":"19\/06\/2019","Sex":"U","Extraction Kit":"Qiagen DNeasy Powersoil","Date Extracted":"11\/07\/2019","Lot No.":"1600-54007","Associated EBC":"EBC7","Manfred IDs":"","Notes":""},{"index":"W11","D_0__Archaea":1436.0,"D_0__Bacteria":184480.0,"Name":"W11","SampleType":"Faecal","GPS":"54H 0352609, 6248270","Population":"Wonga","Warren":"We","Date Collected":"19\/06\/2019","Sex":"U","Extraction Kit":"Qiagen DNeasy Powersoil","Date Extracted":"25\/07\/2019","Lot No.":"","Associated EBC":"EBC 11","Manfred IDs":"","Notes":""},{"index":"W12","D_0__Archaea":564.0,"D_0__Bacteria":72447.0,"Name":"W12","SampleType":"Faecal","GPS":"54H 0352609, 6248270","Population":"Wonga","Warren":"We","Date Collected":"19\/06\/2019","Sex":"U","Extraction Kit":"Qiagen DNeasy Powersoil","Date Extracted":"26\/07\/2019","Lot No.":"","Associated EBC":"EBC12","Manfred IDs":"","Notes":""},{"index":"W13","D_0__Archaea":1511.0,"D_0__Bacteria":129388.0,"Name":"W13","SampleType":"Faecal","GPS":"54H 0352855, 6245075","Population":"Wonga","Warren":"Wf","Date Collected":"20\/06\/2019","Sex":"U","Extraction Kit":"Qiagen DNeasy Powersoil","Date Extracted":"11\/07\/2019","Lot No.":"1600-54007","Associated EBC":"EBC7","Manfred IDs":"","Notes":""},{"index":"W14","D_0__Archaea":1320.0,"D_0__Bacteria":143825.0,"Name":"W14","SampleType":"Faecal","GPS":"54H 0352855, 6245075","Population":"Wonga","Warren":"Wf","Date Collected":"20\/06\/2019","Sex":"U","Extraction Kit":"Qiagen DNeasy Powersoil","Date Extracted":"25\/07\/2019","Lot No.":"","Associated EBC":"EBC 11","Manfred IDs":"","Notes":""},{"index":"W16","D_0__Archaea":320.0,"D_0__Bacteria":139121.0,"Name":"W16","SampleType":"Faecal","GPS":"54H 0352749, 6245309","Population":"Wonga","Warren":"Wh","Date Collected":"20\/06\/2019","Sex":"U","Extraction Kit":"Qiagen DNeasy Powersoil","Date Extracted":"24\/07\/2019","Lot No.":"","Associated EBC":"EBC10","Manfred IDs":"","Notes":""},{"index":"W17","D_0__Archaea":671.0,"D_0__Bacteria":115742.0,"Name":"W17","SampleType":"Faecal","GPS":"54H 0352749, 6245309","Population":"Wonga","Warren":"Wh","Date Collected":"20\/06\/2019","Sex":"U","Extraction Kit":"Qiagen DNeasy Powersoil","Date Extracted":"25\/07\/2019","Lot No.":"","Associated EBC":"EBC 11","Manfred IDs":"","Notes":""},{"index":"W18","D_0__Archaea":630.0,"D_0__Bacteria":73899.0,"Name":"W18","SampleType":"Faecal","GPS":"54H 0352805, 6245217","Population":"Wonga","Warren":"Wg","Date Collected":"20\/06\/2019","Sex":"U","Extraction Kit":"Qiagen DNeasy Powersoil","Date Extracted":"25\/07\/2019","Lot No.":"","Associated EBC":"EBC 11","Manfred IDs":"","Notes":""},{"index":"W19","D_0__Archaea":7412.0,"D_0__Bacteria":341846.0,"Name":"W19","SampleType":"Faecal","GPS":"54H 0352233, 6246650","Population":"Wonga","Warren":"Wi","Date Collected":"20\/06\/2019","Sex":"U","Extraction Kit":"Qiagen DNeasy Powersoil","Date Extracted":"24\/07\/2019","Lot No.":"","Associated EBC":"EBC10","Manfred IDs":"","Notes":""},{"index":"W1","D_0__Archaea":1305.0,"D_0__Bacteria":112178.0,"Name":"W1","SampleType":"Faecal","GPS":"54H 0354066, 6248909","Population":"Wonga","Warren":"Wa","Date Collected":"19\/06\/2019","Sex":"U","Extraction Kit":"Qiagen DNeasy Powersoil","Date Extracted":"28\/06\/2019","Lot No.":"1630-11363","Associated EBC":"EBC4","Manfred IDs":"","Notes":"C3, C4, C5, C6 from 1600-27051"},{"index":"W20","D_0__Archaea":758.0,"D_0__Bacteria":57065.0,"Name":"W20","SampleType":"Faecal","GPS":"54H 0352233, 6246650","Population":"Wonga","Warren":"Wi","Date Collected":"20\/06\/2019","Sex":"U","Extraction Kit":"Qiagen DNeasy Powersoil","Date Extracted":"25\/07\/2019","Lot No.":"","Associated EBC":"EBC 11","Manfred IDs":"","Notes":""},{"index":"W21","D_0__Archaea":719.0,"D_0__Bacteria":55174.0,"Name":"W21","SampleType":"Faecal","GPS":"54H 0352574, 6248951","Population":"Wonga","Warren":"Wj","Date Collected":"20\/06\/2019","Sex":"U","Extraction Kit":"Qiagen DNeasy Powersoil","Date Extracted":"24\/07\/2019","Lot No.":"","Associated EBC":"EBC10","Manfred IDs":"","Notes":""},{"index":"W22","D_0__Archaea":560.0,"D_0__Bacteria":83910.0,"Name":"W22","SampleType":"Faecal","GPS":"54H 0352574, 6248951","Population":"Wonga","Warren":"Wj","Date Collected":"20\/06\/2019","Sex":"U","Extraction Kit":"Qiagen DNeasy Powersoil","Date Extracted":"26\/07\/2019","Lot No.":"","Associated EBC":"EBC12","Manfred IDs":"","Notes":""},{"index":"W23","D_0__Archaea":435.0,"D_0__Bacteria":46709.0,"Name":"W23","SampleType":"Faecal","GPS":"54H 0352404, 6248911","Population":"Wonga","Warren":"Wk","Date Collected":"20\/06\/2019","Sex":"U","Extraction Kit":"Qiagen DNeasy Powersoil","Date Extracted":"26\/07\/2019","Lot No.":"","Associated EBC":"EBC12","Manfred IDs":"","Notes":""},{"index":"W2","D_0__Archaea":994.0,"D_0__Bacteria":84929.0,"Name":"W2","SampleType":"Faecal","GPS":"54H 0354066, 6248909","Population":"Wonga","Warren":"Wa","Date Collected":"19\/06\/2019","Sex":"U","Extraction Kit":"Qiagen DNeasy Powersoil","Date Extracted":"1\/07\/2019","Lot No.":"1630-11363","Associated EBC":"EBC5","Manfred IDs":"","Notes":"C1 from 1600-54007, C4 from 1600-27051"},{"index":"W3","D_0__Archaea":1995.0,"D_0__Bacteria":182597.0,"Name":"W3","SampleType":"Faecal","GPS":"54H 0353651, 6249183","Population":"Wonga","Warren":"Wb","Date Collected":"19\/06\/2019","Sex":"U","Extraction Kit":"Qiagen DNeasy Powersoil","Date Extracted":"28\/06\/2019","Lot No.":"1630-11363","Associated EBC":"EBC4","Manfred IDs":"","Notes":"C3, C4, C5, C6 from 1600-27051"},{"index":"W4","D_0__Archaea":598.0,"D_0__Bacteria":49186.0,"Name":"W4","SampleType":"Faecal","GPS":"54H 0353651, 6249183","Population":"Wonga","Warren":"Wb","Date Collected":"19\/06\/2019","Sex":"U","Extraction Kit":"Qiagen DNeasy Powersoil","Date Extracted":"18\/07\/2019","Lot No.":"1600-54007","Associated EBC":"EBC9","Manfred IDs":"","Notes":""},{"index":"W5","D_0__Archaea":845.0,"D_0__Bacteria":112693.0,"Name":"W5","SampleType":"Faecal","GPS":"54H 0353651, 6249183","Population":"Wonga","Warren":"Wb","Date Collected":"19\/06\/2019","Sex":"U","Extraction Kit":"Qiagen DNeasy Powersoil","Date Extracted":"5\/07\/2019","Lot No.":"1630-11363","Associated EBC":"EBC6","Manfred IDs":"","Notes":"C1 from 1600-54007"},{"index":"W6","D_0__Archaea":590.0,"D_0__Bacteria":64398.0,"Name":"W6","SampleType":"Faecal","GPS":"54H 0353762, 6247895","Population":"Wonga","Warren":"Wc","Date Collected":"19\/06\/2019","Sex":"U","Extraction Kit":"Qiagen DNeasy Powersoil","Date Extracted":"1\/07\/2019","Lot No.":"1630-11363","Associated EBC":"EBC5","Manfred IDs":"","Notes":"C1 from 1600-54007, C4 from 1600-27051"},{"index":"W7","D_0__Archaea":209.0,"D_0__Bacteria":36137.0,"Name":"W7","SampleType":"Faecal","GPS":"54H 0353268, 6248341","Population":"Wonga","Warren":"Wd","Date Collected":"19\/06\/2019","Sex":"U","Extraction Kit":"Qiagen DNeasy Powersoil","Date Extracted":"18\/07\/2019","Lot No.":"1600-54007","Associated EBC":"EBC9","Manfred IDs":"","Notes":""},{"index":"W8","D_0__Archaea":486.0,"D_0__Bacteria":131508.0,"Name":"W8","SampleType":"Faecal","GPS":"54H 0353268, 6248341","Population":"Wonga","Warren":"Wd","Date Collected":"19\/06\/2019","Sex":"U","Extraction Kit":"Qiagen DNeasy Powersoil","Date Extracted":"11\/07\/2019","Lot No.":"1600-54007","Associated EBC":"EBC7","Manfred IDs":"","Notes":""},{"index":"W9","D_0__Archaea":474.0,"D_0__Bacteria":56483.0,"Name":"W9","SampleType":"Faecal","GPS":"54H 0352609, 6248270","Population":"Wonga","Warren":"We","Date Collected":"19\/06\/2019","Sex":"U","Extraction Kit":"Qiagen DNeasy Powersoil","Date Extracted":"24\/07\/2019","Lot No.":"","Associated EBC":"EBC10","Manfred IDs":"","Notes":""}]);
