# Supplementary material for: Signatures of landscape and captivity in the gut microbiota of Southern Hairy-nosed Wombats (Lasiorhinus latifrons)
Source: Anim Microbiome. 2021 Jan 6;3:4. doi: 10.1186/s42523-020-00068-y (PMC7934541; doi:10.1186/s42523-020-00068-y)
Supplement: Supplementary file 9 — Additional file 9: SI_File_1. QIIME2 qzv file of taxonomic bar plots per sample. [file 42523_2020_68_MOESM9_ESM.qzv › 854a8f14-b509-4353-8f4a-4b6549c285ec/data/level-2.csv]

index	D_0__Archaea;D_1__Euryarchaeota	D_0__Archaea;D_1__Thaumarchaeota	D_0__Bacteria;D_1__Actinobacteria	D_0__Bacteria;D_1__Armatimonadetes	D_0__Bacteria;D_1__BRC1	D_0__Bacteria;D_1__Bacteroidetes	D_0__Bacteria;D_1__Chloroflexi	D_0__Bacteria;D_1__Cyanobacteria	D_0__Bacteria;D_1__Deferribacteres	D_0__Bacteria;D_1__Deinococcus-Thermus	D_0__Bacteria;D_1__Elusimicrobia	D_0__Bacteria;D_1__Epsilonbacteraeota	D_0__Bacteria;D_1__FBP	D_0__Bacteria;D_1__Fibrobacteres	D_0__Bacteria;D_1__Firmicutes	D_0__Bacteria;D_1__Fusobacteria	D_0__Bacteria;D_1__Gemmatimonadetes	D_0__Bacteria;D_1__Kiritimatiellaeota	D_0__Bacteria;D_1__Lentisphaerae	D_0__Bacteria;D_1__Patescibacteria	D_0__Bacteria;D_1__Planctomycetes	D_0__Bacteria;D_1__Proteobacteria	D_0__Bacteria;D_1__Spirochaetes	D_0__Bacteria;D_1__Synergistetes	D_0__Bacteria;D_1__Tenericutes	D_0__Bacteria;D_1__Verrucomicrobia	D_0__Bacteria;D_1__WPS-2	D_0__Bacteria;__	Name	SampleType	GPS	Population	Warren	Date Collected	Sex	Extraction Kit	Date Extracted	Lot No.	Associated EBC	Manfred IDs	Notes
B10	103.0	0.0	11.0	0.0	0.0	4666.0	0.0	674.0	0.0	0.0	40.0	0.0	0.0	9802.0	8954.0	0.0	0.0	134.0	82.0	0.0	20.0	147.0	23.0	0.0	246.0	177.0	0.0	50.0	B10	Faecal	54H 0363448, 6197391	Brookfield	Be	4/03/2019	U	Qiagen DNeasy Powersoil	24/07/2019		EBC10
B11	1058.0	0.0	124.0	0.0	0.0	28930.0	0.0	5845.0	0.0	0.0	229.0	124.0	0.0	191.0	45327.0	3.0	0.0	4122.0	1805.0	0.0	119.0	2727.0	66.0	0.0	1805.0	513.0	0.0	457.0	B11	Faecal	54H 0363448, 6197391	Brookfield	Be	4/03/2019	U	Qiagen DNeasy Powersoil	5/07/2019	1630-11363	EBC6		C1 from 1600-54007, some C2 pellet sucked up
B13	803.0	0.0	155.0	0.0	0.0	32669.0	0.0	7492.0	0.0	0.0	273.0	46.0	0.0	427.0	55086.0	0.0	0.0	4944.0	1626.0	0.0	55.0	3602.0	66.0	0.0	2992.0	329.0	0.0	592.0	B13	Faecal	54H 0363448, 6197391	Brookfield	Be	4/03/2019	U	Qiagen DNeasy Powersoil	12/07/2019	1600-54007	EBC8		Sample frozen at step 28.1 over weekend
B14	226.0	0.0	60.0	0.0	0.0	13575.0	0.0	2492.0	0.0	0.0	88.0	9.0	0.0	0.0	26652.0	20.0	0.0	1159.0	466.0	0.0	4.0	1929.0	10.0	0.0	1411.0	375.0	0.0	563.0	B14	Faecal	54H 0363789, 6197444	Brookfield	Bf	4/03/2019	U	Qiagen DNeasy Powersoil	11/07/2019	1600-54007	EBC7
B15	184.0	0.0	61.0	0.0	0.0	6974.0	0.0	2153.0	0.0	0.0	48.0	12.0	0.0	2.0	17338.0	20.0	0.0	651.0	177.0	0.0	6.0	1045.0	34.0	0.0	869.0	178.0	0.0	391.0	B15	Faecal	54H 0363789, 6197444	Brookfield	Bf	4/03/2019	U	Qiagen DNeasy Powersoil	25/07/2019		EBC 11
B16	256.0	0.0	85.0	0.0	0.0	17019.0	0.0	1654.0	0.0	0.0	98.0	21.0	0.0	6618.0	25151.0	0.0	0.0	955.0	164.0	0.0	28.0	616.0	46.0	0.0	1978.0	250.0	0.0	143.0	B16	Faecal	54H 0363752, 6197388	Brookfield	Bg	4/03/2019	U	Qiagen DNeasy Powersoil	25/07/2019		EBC 11
B17	428.0	0.0	48.0	0.0	0.0	14261.0	0.0	2261.0	0.0	0.0	120.0	4.0	0.0	0.0	31587.0	0.0	0.0	2499.0	359.0	0.0	75.0	1008.0	32.0	2.0	1205.0	384.0	0.0	220.0	B17	Faecal	54H 0364319, 6197085	Brookfield	Bh	4/03/2019	U	Qiagen DNeasy Powersoil	26/07/2019		EBC12
B1	930.0	0.0	399.0	0.0	0.0	10766.0	94.0	127.0	0.0	0.0	0.0	89.0	0.0	456.0	24941.0	0.0	0.0	102.0	294.0	0.0	116.0	388.0	5675.0	136.0	5611.0	13.0	0.0	291.0	B1	Faecal	54H 0361354, 6197023	Brookfield	Ba	4/03/2019	U	Qiagen DNeasy Powersoil	30/05/2019	1600-27051	EBC2		Darker EtOH Supernatant, Spin columns from 1600-54007
B2	2818.0	2.0	894.0	0.0	0.0	29579.0	250.0	379.0	0.0	0.0	0.0	146.0	0.0	1326.0	61727.0	0.0	0.0	456.0	1063.0	0.0	419.0	1069.0	17298.0	273.0	25638.0	61.0	0.0	1159.0	B2	Faecal	54H 0361354, 6197023	Brookfield	Ba	4/03/2019	U	Qiagen DNeasy Powersoil	7/06/2019	1600-27051	EBC3		Spin columns & PowerBead Tubes from 1600-54007
B3	1122.0	0.0	354.0	0.0	0.0	22166.0	31.0	185.0	0.0	0.0	0.0	35.0	0.0	2676.0	41221.0	0.0	0.0	579.0	174.0	0.0	147.0	477.0	7462.0	43.0	14369.0	22.0	0.0	612.0	B3	Faecal	54H 0361354, 6197023	Brookfield	Ba	4/03/2019	U	Qiagen DNeasy Powersoil	28/06/2019	1630-11363	EBC4		C3, C4, C5, C6 from 1600-27051
B4	1736.0	0.0	1160.0	0.0	0.0	29520.0	74.0	242.0	0.0	0.0	0.0	59.0	0.0	573.0	43919.0	0.0	0.0	378.0	583.0	0.0	234.0	1373.0	11385.0	71.0	19876.0	23.0	0.0	852.0	B4	Faecal	54H 0361354, 6197023	Brookfield	Ba	4/03/2019	U	Qiagen DNeasy Powersoil	1/07/2019	1630-11363	EBC5		C1 from 1600-54007, C4 from 1600-27051
B5	3260.0	0.0	999.0	0.0	0.0	43083.0	61.0	434.0	0.0	0.0	0.0	393.0	0.0	220.0	56527.0	0.0	0.0	473.0	353.0	0.0	117.0	577.0	19038.0	140.0	21702.0	53.0	0.0	703.0	B5	Faecal	54H 0361785, 6197456	Brookfield	Bb	4/03/2019	U	Qiagen DNeasy Powersoil	28/06/2019	1630-11363	EBC4		C3, C4, C5, C6 from 1600-27051
B6	1925.0	0.0	889.0	0.0	0.0	43919.0	184.0	403.0	0.0	0.0	0.0	89.0	0.0	3350.0	71566.0	0.0	0.0	1475.0	212.0	0.0	91.0	737.0	19140.0	107.0	45097.0	69.0	0.0	763.0	B6	Faecal	54H 0361845, 6197400	Brookfield	Bc	4/03/2019	U	Qiagen DNeasy Powersoil	1/07/2019	1630-11363	EBC5		C1 from 1600-54007, C4 from 1600-27051
B7	670.0	0.0	197.0	0.0	0.0	10119.0	42.0	124.0	0.0	0.0	0.0	23.0	0.0	782.0	19229.0	0.0	0.0	446.0	74.0	0.0	18.0	204.0	4598.0	38.0	11097.0	19.0	0.0	189.0	B7	Faecal	54H 0361845, 6197400	Brookfield	Bc	4/03/2019	U	Qiagen DNeasy Powersoil	18/07/2019	1600-54007	EBC9
B8	1623.0	0.0	576.0	0.0	0.0	24646.0	145.0	258.0	0.0	0.0	0.0	59.0	0.0	3186.0	49102.0	0.0	0.0	780.0	228.0	0.0	120.0	451.0	14431.0	117.0	15445.0	33.0	0.0	284.0	B8	Faecal	54H 0361845, 6197400	Brookfield	Bc	4/03/2019	U	Qiagen DNeasy Powersoil	5/07/2019	1630-11363	EBC6		C1 from 1600-54007
B9	2418.0	0.0	486.0	0.0	0.0	23512.0	114.0	181.0	0.0	0.0	0.0	33.0	0.0	58.0	43229.0	0.0	0.0	178.0	256.0	0.0	295.0	406.0	7944.0	92.0	4907.0	46.0	0.0	148.0	B9	Faecal	54H 0362258, 6197643	Brookfield	Bd	4/03/2019	U	Qiagen DNeasy Powersoil	18/07/2019	1600-54007	EBC9
K10	887.0	0.0	363.0	0.0	0.0	9837.0	46.0	11.0	0.0	0.0	0.0	21.0	0.0	257.0	29336.0	0.0	0.0	106.0	292.0	0.0	417.0	456.0	9454.0	155.0	3502.0	0.0	0.0	113.0	K10	Faecal	54H 0370156, 6177479	Kooloola	Ke	3/03/2019	U	Qiagen DNeasy Powersoil	5/07/2019	1630-11363	EBC6		C1 from 1600-54007
K11	693.0	5.0	332.0	0.0	0.0	12081.0	180.0	178.0	0.0	0.0	0.0	27.0	0.0	341.0	30506.0	0.0	0.0	154.0	281.0	0.0	279.0	1518.0	8120.0	180.0	4266.0	2.0	0.0	69.0	K11	Faecal	54H 0370071, 6177704	Kooloola	Kf	3/03/2019	U	Qiagen DNeasy Powersoil	5/07/2019	1630-11363	EBC6		C1 from 1600-54007
K12	1474.0	2.0	415.0	0.0	0.0	13908.0	382.0	106.0	0.0	0.0	0.0	488.0	0.0	240.0	45137.0	0.0	0.0	627.0	174.0	0.0	798.0	1084.0	6000.0	511.0	14358.0	25.0	0.0	163.0	K12	Faecal	54H 0369664, 6178278	Kooloola	Kg	3/03/2019	U	Qiagen DNeasy Powersoil	11/07/2019	1600-54007	EBC7
K13	454.0	2.0	148.0	0.0	0.0	20556.0	52.0	366.0	0.0	0.0	0.0	4.0	0.0	393.0	20296.0	0.0	0.0	201.0	408.0	0.0	71.0	780.0	8670.0	13.0	7326.0	0.0	0.0	235.0	K13	Faecal	54H 0369626, 6178034	Kooloola	Kh	3/03/2019	U	Qiagen DNeasy Powersoil	11/07/2019	1600-54007	EBC7
K14	943.0	0.0	157.0	0.0	0.0	23843.0	100.0	338.0	0.0	0.0	0.0	2.0	0.0	519.0	24902.0	0.0	0.0	269.0	442.0	0.0	35.0	589.0	10487.0	51.0	10356.0	0.0	0.0	270.0	K14	Faecal	54H 0369626, 6178034	Kooloola	Kh	3/03/2019	U	Qiagen DNeasy Powersoil	12/07/2019	1600-54007	EBC8		Sample frozen at step 28.1 over weekend
K16	885.0	6.0	301.0	0.0	0.0	14849.0	39.0	332.0	0.0	0.0	0.0	24.0	0.0	728.0	26511.0	0.0	0.0	355.0	336.0	0.0	205.0	489.0	7847.0	137.0	9004.0	0.0	0.0	210.0	K16	Faecal	54H 0369606, 6177989	Kooloola	Ki	3/03/2019	U	Qiagen DNeasy Powersoil	11/07/2019	1600-54007	EBC7
K17	1571.0	2.0	185.0	0.0	0.0	26191.0	115.0	603.0	0.0	0.0	0.0	149.0	0.0	7462.0	44900.0	0.0	0.0	1570.0	1010.0	0.0	356.0	547.0	11823.0	146.0	23951.0	0.0	0.0	1623.0	K17	Faecal	54H 0369606, 6177989	Kooloola	Ki	3/03/2019	U	Qiagen DNeasy Powersoil	12/07/2019	1600-54007	EBC8		Sample frozen at step 28.1 over weekend
K18	730.0	18.0	780.0	15.0	0.0	18866.0	67.0	373.0	0.0	0.0	0.0	20.0	0.0	157.0	38163.0	0.0	0.0	392.0	271.0	0.0	125.0	742.0	12460.0	108.0	8242.0	82.0	0.0	175.0	K18	Faecal	54H 0369715, 6177703	Kooloola	Kj	3/03/2019	U	Qiagen DNeasy Powersoil	12/07/2019	1600-54007	EBC8		Sample frozen at step 28.1 over weekend
K19	417.0	3.0	173.0	6.0	0.0	7820.0	79.0	54.0	0.0	0.0	0.0	7.0	0.0	138.0	19050.0	0.0	0.0	143.0	96.0	0.0	158.0	341.0	7768.0	28.0	2777.0	0.0	0.0	168.0	K19	Faecal	54H 0369715, 6177703	Kooloola	Kj	3/03/2019	U	Qiagen DNeasy Powersoil	25/07/2019		EBC 11
K1A	1065.0	6.0	427.0	0.0	0.0	22782.0	243.0	208.0	0.0	0.0	0.0	12.0	0.0	88.0	34782.0	0.0	0.0	392.0	518.0	0.0	138.0	438.0	15943.0	200.0	6477.0	2.0	0.0	350.0	K1A	Faecal	54H 0370713, 6177166	Kooloola	Ka	3/03/2019	U	Qiagen DNeasy Powersoil	28/05/2019	1600-27051	EBC1		Small C2 pellet, Spin columns from 1600-50599
K1B	570.0	2.0	248.0	0.0	0.0	13365.0	77.0	73.0	0.0	0.0	0.0	5.0	0.0	25.0	24051.0	0.0	0.0	262.0	366.0	0.0	61.0	287.0	7983.0	94.0	3589.0	2.0	0.0	253.0	K1B	Faecal	54H 0370713, 6177166	Kooloola	Ka	3/03/2019	U	Qiagen DNeasy Powersoil	28/05/2019	1600-27051	EBC1		Spin columns from 1600-50599
K20	412.0	4.0	401.0	0.0	0.0	8175.0	73.0	40.0	0.0	0.0	0.0	188.0	0.0	491.0	18888.0	2.0	0.0	88.0	191.0	0.0	293.0	236.0	3304.0	100.0	4020.0	0.0	0.0	62.0	K20	Faecal	54H 0369911, 6176955	Kooloola	Kl	3/03/2019	U	Qiagen DNeasy Powersoil	26/07/2019		EBC12
K2	1274.0	3.0	424.0	0.0	0.0	24302.0	99.0	129.0	0.0	0.0	0.0	32.0	0.0	116.0	44751.0	0.0	0.0	270.0	563.0	0.0	388.0	431.0	10164.0	221.0	7297.0	0.0	0.0	337.0	K2	Faecal	54H 0370713, 6177166	Kooloola	Ka	3/03/2019	U	Qiagen DNeasy Powersoil	28/05/2019	1600-27051	EBC1		Large C2 pellet, Spin columns from 1600-50599
K3	1006.0	0.0	360.0	0.0	0.0	20623.0	59.0	152.0	0.0	0.0	0.0	24.0	0.0	88.0	31991.0	0.0	0.0	201.0	437.0	0.0	204.0	258.0	6932.0	121.0	6736.0	2.0	0.0	171.0	K3	Faecal	54H 0370713, 6177166	Kooloola	Ka	3/03/2019	U	Qiagen DNeasy Powersoil	30/05/2019	1600-27051	EBC2		Spin columns from 1600-54007
K4	2548.0	2.0	830.0	6.0	0.0	32738.0	276.0	77.0	0.0	0.0	0.0	29.0	0.0	1579.0	52063.0	0.0	0.0	340.0	413.0	0.0	324.0	579.0	10687.0	309.0	16774.0	0.0	0.0	468.0	K4	Faecal	54H 0370309, 6177201	Kooloola	Kb	3/03/2019	U	Qiagen DNeasy Powersoil	7/06/2019	1600-27051	EBC3		Spin columns & PowerBead Tubes from 1600-54007
K5	1929.0	3.0	239.0	0.0	0.0	29532.0	20.0	45.0	0.0	0.0	0.0	6.0	0.0	101.0	29867.0	0.0	0.0	1379.0	244.0	0.0	112.0	2429.0	8334.0	121.0	14082.0	0.0	0.0	538.0	K5	Faecal	54H 0370309, 6177201	Kooloola	Kb	3/03/2019	U	Qiagen DNeasy Powersoil	28/06/2019	1630-11363	EBC4		C3, C4, C5, C6 from 1600-27051
K6	2198.0	0.0	387.0	0.0	0.0	41261.0	262.0	2082.0	0.0	0.0	0.0	155.0	0.0	626.0	53497.0	0.0	0.0	1804.0	743.0	0.0	674.0	1351.0	16897.0	289.0	35876.0	2.0	0.0	1473.0	K6	Faecal	54H 0370175, 6177340	Kooloola	Kc	3/03/2019	U	Qiagen DNeasy Powersoil	28/06/2019	1630-11363	EBC4		C3, C4, C5, C6 from 1600-27051
K7	1956.0	6.0	612.0	0.0	0.0	37963.0	341.0	28.0	0.0	0.0	0.0	23.0	0.0	538.0	65553.0	0.0	0.0	540.0	621.0	0.0	3745.0	862.0	13485.0	267.0	24201.0	0.0	0.0	407.0	K7	Faecal	54H 0370175, 6177340	Kooloola	Kc	3/03/2019	U	Qiagen DNeasy Powersoil	1/07/2019	1630-11363	EBC5		C1 from 1600-54007, C4 from 1600-27051
K8	691.0	0.0	264.0	0.0	0.0	10631.0	56.0	38.0	0.0	0.0	0.0	5.0	0.0	259.0	20318.0	0.0	0.0	272.0	396.0	0.0	176.0	136.0	2889.0	24.0	5516.0	0.0	0.0	240.0	K8	Faecal	54H 0370111, 6177450	Kooloola	Kd	3/03/2019	U	Qiagen DNeasy Powersoil	18/07/2019	1600-54007	EBC9
K9	1446.0	4.0	689.0	4.0	0.0	23365.0	90.0	13.0	0.0	0.0	0.0	507.0	0.0	351.0	47858.0	0.0	2.0	239.0	563.0	0.0	480.0	908.0	18041.0	252.0	6921.0	2.0	0.0	187.0	K9	Faecal	54H 0370156, 6177479	Kooloola	Ke	3/03/2019	U	Qiagen DNeasy Powersoil	18/07/2019	1600-54007	EBC9
M10a	564.0	0.0	727.0	0.0	0.0	40731.0	28.0	6.0	0.0	0.0	0.0	125.0	0.0	9850.0	28551.0	9.0	0.0	32.0	442.0	0.0	4.0	4918.0	25626.0	45.0	1508.0	120.0	0.0	265.0	M10a	Faecal	-	Captive	Cb	28/05/2019		Qiagen DNeasy Powersoil	11/07/2019	1600-54007	EBC7	Jaffa - ?
M11	382.0	0.0	2346.0	0.0	0.0	4691.0	0.0	65.0	0.0	0.0	0.0	0.0	0.0	0.0	38165.0	19.0	0.0	84.0	53.0	0.0	986.0	3420.0	3138.0	5.0	1323.0	18.0	0.0	43.0	M11	Faecal	-	Captive	Cb	1/06/2019		Qiagen DNeasy Powersoil	24/07/2019		EBC10	Henry - ?	Hard pellets
M12	652.0	0.0	65.0	0.0	0.0	24256.0	0.0	1243.0	0.0	0.0	0.0	87.0	0.0	648.0	62971.0	0.0	0.0	1425.0	337.0	0.0	14.0	2390.0	9807.0	0.0	16168.0	131.0	0.0	6.0	M12	Faecal	-	Captive	Cb	5/06/2019		Qiagen DNeasy Powersoil	25/07/2019		EBC 11	Dozer - ?
M13	1764.0	0.0	343.0	0.0	0.0	9329.0	0.0	107.0	0.0	0.0	0.0	40.0	0.0	108.0	118298.0	2.0	0.0	43.0	360.0	0.0	180.0	423.0	8814.0	7.0	5596.0	179.0	0.0	135.0	M13	Faecal	-	Captive	Cb	20/05/2019		Qiagen DNeasy Powersoil	25/07/2019		EBC 11	Ahita - ?
M14	0.0	0.0	172.0	0.0	0.0	60315.0	0.0	0.0	0.0	0.0	0.0	0.0	0.0	2.0	11253.0	0.0	0.0	0.0	0.0	0.0	0.0	3998.0	8.0	0.0	8.0	22270.0	0.0	0.0	M14	Faecal	-	Captive	Cb	5/06/2019		Qiagen DNeasy Powersoil	26/07/2019		EBC12	Malcom - ?	Infant, tiny pellets
M1a	2522.0	0.0	129.0	0.0	0.0	10003.0	0.0	331.0	0.0	0.0	0.0	0.0	0.0	287.0	94289.0	0.0	0.0	512.0	1031.0	0.0	98.0	1439.0	2083.0	19.0	3107.0	1377.0	0.0	244.0	M1a	Faecal	-	Captive	Cb	13/05/2019		Qiagen DNeasy Powersoil	28/06/2019	1630-11363	EBC4	Dassie - 416	C3, C4, C5, C6 from 1600-27051, red supernatant through C3
M1b	867.0	0.0	111.0	0.0	0.0	7260.0	0.0	637.0	0.0	0.0	0.0	11.0	0.0	473.0	78160.0	0.0	0.0	490.0	544.0	0.0	152.0	490.0	2307.0	14.0	865.0	1265.0	0.0	116.0	M1b	Faecal	-	Captive	Cb	18/05/2019		Qiagen DNeasy Powersoil	1/07/2019	1630-11363	EBC5	Dassie - 416	C1 from 1600-54007, C4 from 1600-27051
M1c	5053.0	0.0	200.0	0.0	0.0	10241.0	0.0	167.0	0.0	0.0	0.0	32.0	0.0	254.0	75127.0	0.0	0.0	583.0	1472.0	0.0	645.0	454.0	1566.0	9.0	1181.0	5263.0	0.0	144.0	M1c	Faecal	-	Captive	Cb	1/06/2019		Qiagen DNeasy Powersoil	18/07/2019	1600-54007	EBC9	Dassie - 416
M2	634.0	0.0	225.0	0.0	0.0	9593.0	0.0	2038.0	0.0	0.0	0.0	60.0	0.0	1494.0	64926.0	50.0	0.0	178.0	1703.0	0.0	154.0	1523.0	3037.0	24.0	10132.0	53.0	0.0	17.0	M2	Faecal	-	Captive	Cb	13/05/2019		Qiagen DNeasy Powersoil	18/07/2019	1600-54007	EBC9	Dangles - 269
M3a	377.0	0.0	289.0	0.0	0.0	3582.0	0.0	650.0	0.0	0.0	0.0	8.0	0.0	69.0	47468.0	3.0	0.0	40.0	223.0	0.0	182.0	1453.0	1114.0	19.0	2592.0	142.0	0.0	70.0	M3a	Faecal	-	Captive	Cb	13/05/2019		Qiagen DNeasy Powersoil	18/07/2019	1600-54007	EBC9	Zanayah - 144
M3b	145.0	0.0	351.0	0.0	0.0	6219.0	0.0	361.0	0.0	0.0	0.0	0.0	0.0	32.0	59618.0	100.0	0.0	107.0	92.0	0.0	231.0	3589.0	1653.0	33.0	7922.0	680.0	0.0	70.0	M3b	Faecal	-	Captive	Cb	1/06/2019		Qiagen DNeasy Powersoil	5/07/2019	1630-11363	EBC6	Zanayah - 144	C1 from 1600-54007, dark red supernatant
M4a	57.0	0.0	93.0	0.0	0.0	1936.0	0.0	1874.0	0.0	0.0	0.0	0.0	0.0	0.0	42164.0	2.0	0.0	580.0	1209.0	0.0	67.0	1822.0	1715.0	0.0	6613.0	14.0	0.0	42.0	M4a	Faecal	-	Captive	Cb	13/05/2019		Qiagen DNeasy Powersoil	24/07/2019		EBC10	Lillie -347
M4b	293.0	0.0	186.0	0.0	0.0	2829.0	0.0	1234.0	0.0	0.0	0.0	0.0	0.0	2.0	51751.0	2.0	0.0	572.0	1081.0	0.0	45.0	1817.0	795.0	0.0	9982.0	23.0	0.0	57.0	M4b	Faecal	-	Captive	Cb	1/06/2019		Qiagen DNeasy Powersoil	5/07/2019	1630-11363	EBC6	Lillie -347	C1 from 1600-54007
M5	94.0	0.0	116.0	0.0	0.0	7637.0	0.0	1105.0	0.0	0.0	0.0	65.0	0.0	97.0	46903.0	0.0	0.0	569.0	979.0	0.0	39.0	430.0	2498.0	0.0	10052.0	160.0	0.0	7.0	M5	Faecal	-	Captive	Cb	13/05/2019		Qiagen DNeasy Powersoil	24/07/2019		EBC10	Anya - ?
M6	286.0	0.0	18775.0	0.0	0.0	27600.0	0.0	3.0	0.0	0.0	0.0	0.0	0.0	17.0	67435.0	468.0	0.0	2.0	0.0	0.0	0.0	3136.0	59.0	0.0	75.0	25030.0	0.0	14.0	M6	Faecal	-	Captive	Cb	13/05/2019		Qiagen DNeasy Powersoil	11/07/2019	1600-54007	EBC7	? - 434	Infant, tiny pellets, sample cloudy until flow-through
M7a	1085.0	0.0	130.0	0.0	0.0	22084.0	0.0	267.0	0.0	0.0	0.0	1006.0	0.0	4.0	107804.0	13.0	0.0	1928.0	447.0	0.0	514.0	3860.0	216.0	0.0	13932.0	186.0	127.0	76.0	M7a	Faecal	-	Captive	Cb	21/05/2019		Qiagen DNeasy Powersoil	11/07/2019	1600-54007	EBC7	Kipp - ?
M7b	6228.0	0.0	3514.0	4.0	14.0	15082.0	0.0	62.0	0.0	0.0	0.0	0.0	22.0	4.0	3482.0	0.0	16.0	0.0	0.0	58.0	48.0	37379.0	20.0	0.0	58.0	672.0	0.0	0.0	M7b	Faecal	-	Captive	Cb	1/06/2019		Qiagen DNeasy Powersoil	12/07/2019	1600-54007	EBC8		Sample frozen at step 28.1 over weekend
M8	2009.0	0.0	323.0	0.0	0.0	8604.0	0.0	166.0	0.0	0.0	0.0	35.0	0.0	521.0	51201.0	4.0	0.0	0.0	222.0	0.0	874.0	1590.0	538.0	31.0	14009.0	315.0	0.0	11.0	M8	Faecal	-	Captive	Cb	1/06/2019		Qiagen DNeasy Powersoil	11/07/2019	1600-54007	EBC7	Boris - 405	Hard pellets
M9a	340.0	0.0	173.0	0.0	0.0	30530.0	0.0	1797.0	0.0	0.0	0.0	2.0	0.0	5.0	128393.0	0.0	0.0	1342.0	871.0	0.0	350.0	867.0	8121.0	3.0	49087.0	809.0	0.0	1001.0	M9a	Faecal	-	Captive	Cb	21/05/2019		Qiagen DNeasy Powersoil	11/07/2019	1600-54007	EBC7	Lottie - ?
M9b	1400.0	0.0	518.0	0.0	0.0	14389.0	0.0	248.0	0.0	0.0	0.0	0.0	0.0	11.0	114550.0	0.0	0.0	448.0	416.0	0.0	950.0	871.0	28227.0	4.0	27393.0	128.0	0.0	243.0	M9b	Faecal	-	Captive	Cb	1/06/2019		Qiagen DNeasy Powersoil	12/07/2019	1600-54007	EBC8		Sample frozen at step 28.1 over weekend
W10	876.0	0.0	371.0	12.0	0.0	48464.0	16.0	382.0	0.0	0.0	0.0	7.0	0.0	1792.0	38031.0	0.0	4.0	734.0	277.0	0.0	60.0	4027.0	9094.0	29.0	8155.0	4.0	0.0	1257.0	W10	Faecal	54H 0352609, 6248270	Wonga	We	19/06/2019	U	Qiagen DNeasy Powersoil	11/07/2019	1600-54007	EBC7
W11	1436.0	0.0	410.0	16.0	0.0	77138.0	19.0	633.0	10.0	0.0	0.0	211.0	0.0	1378.0	54729.0	0.0	2.0	2544.0	552.0	0.0	74.0	5978.0	12593.0	19.0	23132.0	0.0	0.0	5042.0	W11	Faecal	54H 0352609, 6248270	Wonga	We	19/06/2019	U	Qiagen DNeasy Powersoil	25/07/2019		EBC 11
W12	564.0	0.0	458.0	0.0	0.0	31862.0	20.0	230.0	2.0	0.0	0.0	17.0	0.0	2377.0	25086.0	0.0	2.0	333.0	258.0	0.0	60.0	895.0	6144.0	20.0	3988.0	2.0	0.0	693.0	W12	Faecal	54H 0352609, 6248270	Wonga	We	19/06/2019	U	Qiagen DNeasy Powersoil	26/07/2019		EBC12
W13	1508.0	3.0	622.0	0.0	0.0	51972.0	59.0	480.0	0.0	0.0	1511.0	11.0	0.0	1327.0	45757.0	0.0	0.0	1583.0	634.0	0.0	140.0	2330.0	13149.0	79.0	8551.0	86.0	0.0	1097.0	W13	Faecal	54H 0352855, 6245075	Wonga	Wf	20/06/2019	U	Qiagen DNeasy Powersoil	11/07/2019	1600-54007	EBC7
W14	1318.0	2.0	594.0	0.0	0.0	62760.0	34.0	519.0	0.0	0.0	1236.0	27.0	0.0	756.0	44581.0	0.0	0.0	2859.0	780.0	0.0	150.0	2719.0	14442.0	57.0	10359.0	146.0	0.0	1806.0	W14	Faecal	54H 0352855, 6245075	Wonga	Wf	20/06/2019	U	Qiagen DNeasy Powersoil	25/07/2019		EBC 11
W16	320.0	0.0	242.0	0.0	0.0	69481.0	0.0	491.0	0.0	0.0	0.0	39.0	0.0	2578.0	25990.0	0.0	2.0	728.0	154.0	0.0	5.0	1367.0	26569.0	0.0	11086.0	56.0	0.0	333.0	W16	Faecal	54H 0352749, 6245309	Wonga	Wh	20/06/2019	U	Qiagen DNeasy Powersoil	24/07/2019		EBC10
W17	671.0	0.0	343.0	0.0	0.0	56672.0	13.0	445.0	0.0	0.0	8.0	6.0	0.0	1258.0	29829.0	0.0	0.0	710.0	162.0	0.0	19.0	1585.0	18577.0	14.0	5772.0	30.0	0.0	299.0	W17	Faecal	54H 0352749, 6245309	Wonga	Wh	20/06/2019	U	Qiagen DNeasy Powersoil	25/07/2019		EBC 11
W18	630.0	0.0	109.0	14.0	0.0	30847.0	17.0	623.0	0.0	0.0	3.0	53.0	0.0	536.0	22619.0	0.0	0.0	2443.0	497.0	0.0	47.0	1205.0	9287.0	6.0	5082.0	87.0	0.0	424.0	W18	Faecal	54H 0352805, 6245217	Wonga	Wg	20/06/2019	U	Qiagen DNeasy Powersoil	25/07/2019		EBC 11
W19	7410.0	2.0	1456.0	3.0	0.0	127427.0	79.0	570.0	0.0	0.0	0.0	131.0	0.0	4665.0	122210.0	0.0	0.0	2788.0	2971.0	0.0	293.0	6705.0	55518.0	248.0	13202.0	122.0	0.0	3458.0	W19	Faecal	54H 0352233, 6246650	Wonga	Wi	20/06/2019	U	Qiagen DNeasy Powersoil	24/07/2019		EBC10
W1	1305.0	0.0	689.0	3.0	0.0	54355.0	11.0	87.0	0.0	3.0	0.0	2.0	0.0	890.0	30094.0	0.0	0.0	545.0	262.0	0.0	22.0	2469.0	13229.0	13.0	8869.0	3.0	0.0	632.0	W1	Faecal	54H 0354066, 6248909	Wonga	Wa	19/06/2019	U	Qiagen DNeasy Powersoil	28/06/2019	1630-11363	EBC4		C3, C4, C5, C6 from 1600-27051
W20	758.0	0.0	272.0	2.0	0.0	22742.0	7.0	58.0	0.0	0.0	0.0	11.0	0.0	787.0	18019.0	0.0	0.0	479.0	507.0	0.0	45.0	933.0	10141.0	28.0	2575.0	16.0	0.0	443.0	W20	Faecal	54H 0352233, 6246650	Wonga	Wi	20/06/2019	U	Qiagen DNeasy Powersoil	25/07/2019		EBC 11
W21	719.0	0.0	318.0	3.0	0.0	25194.0	37.0	35.0	0.0	0.0	0.0	11.0	0.0	205.0	17055.0	0.0	0.0	317.0	392.0	0.0	44.0	1717.0	4170.0	40.0	5320.0	0.0	0.0	316.0	W21	Faecal	54H 0352574, 6248951	Wonga	Wj	20/06/2019	U	Qiagen DNeasy Powersoil	24/07/2019		EBC10
W22	560.0	0.0	446.0	0.0	0.0	32212.0	6.0	322.0	0.0	0.0	0.0	19.0	0.0	1060.0	25564.0	0.0	0.0	298.0	58.0	0.0	17.0	2312.0	14962.0	12.0	6514.0	2.0	0.0	106.0	W22	Faecal	54H 0352574, 6248951	Wonga	Wj	20/06/2019	U	Qiagen DNeasy Powersoil	26/07/2019		EBC12
W23	435.0	0.0	173.0	0.0	0.0	19011.0	4.0	70.0	0.0	0.0	653.0	12.0	0.0	206.0	15533.0	0.0	0.0	243.0	78.0	0.0	14.0	741.0	7153.0	10.0	2669.0	0.0	0.0	139.0	W23	Faecal	54H 0352404, 6248911	Wonga	Wk	20/06/2019	U	Qiagen DNeasy Powersoil	26/07/2019		EBC12
W2	992.0	2.0	646.0	2.0	0.0	31844.0	19.0	578.0	0.0	0.0	0.0	6.0	0.0	1480.0	24724.0	0.0	0.0	1086.0	183.0	0.0	23.0	1784.0	18325.0	23.0	4021.0	0.0	0.0	185.0	W2	Faecal	54H 0354066, 6248909	Wonga	Wa	19/06/2019	U	Qiagen DNeasy Powersoil	1/07/2019	1630-11363	EBC5		C1 from 1600-54007, C4 from 1600-27051
W3	1993.0	2.0	695.0	22.0	0.0	68166.0	38.0	73.0	2.0	0.0	0.0	20.0	0.0	2189.0	71424.0	4.0	0.0	1866.0	360.0	0.0	269.0	8856.0	21433.0	133.0	5223.0	0.0	0.0	1824.0	W3	Faecal	54H 0353651, 6249183	Wonga	Wb	19/06/2019	U	Qiagen DNeasy Powersoil	28/06/2019	1630-11363	EBC4		C3, C4, C5, C6 from 1600-27051
W4	598.0	0.0	2723.0	2.0	0.0	14591.0	10.0	21.0	0.0	0.0	0.0	3.0	0.0	757.0	21848.0	0.0	0.0	720.0	113.0	0.0	99.0	668.0	6653.0	59.0	586.0	2.0	0.0	331.0	W4	Faecal	54H 0353651, 6249183	Wonga	Wb	19/06/2019	U	Qiagen DNeasy Powersoil	18/07/2019	1600-54007	EBC9
W5	845.0	0.0	313.0	0.0	0.0	45701.0	23.0	227.0	0.0	0.0	0.0	29.0	0.0	4053.0	39011.0	0.0	0.0	688.0	456.0	0.0	44.0	1375.0	13191.0	28.0	7281.0	0.0	0.0	273.0	W5	Faecal	54H 0353651, 6249183	Wonga	Wb	19/06/2019	U	Qiagen DNeasy Powersoil	5/07/2019	1630-11363	EBC6		C1 from 1600-54007
W6	590.0	0.0	917.0	0.0	0.0	27554.0	12.0	281.0	0.0	0.0	0.0	10.0	0.0	1217.0	18116.0	0.0	0.0	510.0	180.0	0.0	50.0	1143.0	8366.0	14.0	5902.0	0.0	0.0	126.0	W6	Faecal	54H 0353762, 6247895	Wonga	Wc	19/06/2019	U	Qiagen DNeasy Powersoil	1/07/2019	1630-11363	EBC5		C1 from 1600-54007, C4 from 1600-27051
W7	209.0	0.0	252.0	0.0	0.0	10892.0	4.0	353.0	0.0	0.0	0.0	25.0	0.0	471.0	17668.0	0.0	0.0	385.0	12.0	0.0	0.0	601.0	1976.0	0.0	3498.0	0.0	0.0	0.0	W7	Faecal	54H 0353268, 6248341	Wonga	Wd	19/06/2019	U	Qiagen DNeasy Powersoil	18/07/2019	1600-54007	EBC9
W8	481.0	5.0	894.0	0.0	0.0	43214.0	0.0	842.0	0.0	0.0	0.0	46.0	0.0	913.0	61569.0	0.0	2.0	723.0	38.0	0.0	0.0	3133.0	5432.0	0.0	14690.0	2.0	0.0	10.0	W8	Faecal	54H 0353268, 6248341	Wonga	Wd	19/06/2019	U	Qiagen DNeasy Powersoil	11/07/2019	1600-54007	EBC7
W9	474.0	0.0	305.0	2.0	0.0	25701.0	14.0	226.0	0.0	0.0	0.0	0.0	0.0	1197.0	18689.0	0.0	0.0	425.0	157.0	0.0	36.0	991.0	5054.0	12.0	3250.0	0.0	0.0	424.0	W9	Faecal	54H 0352609, 6248270	Wonga	We	19/06/2019	U	Qiagen DNeasy Powersoil	24/07/2019		EBC10
