# Supplementary material for: Signatures of landscape and captivity in the gut microbiota of Southern Hairy-nosed Wombats (Lasiorhinus latifrons)
Source: Anim Microbiome. 2021 Jan 6;3:4. doi: 10.1186/s42523-020-00068-y (PMC7934541; doi:10.1186/s42523-020-00068-y)
Supplement: Supplementary file 9 — Additional file 9: SI_File_1. QIIME2 qzv file of taxonomic bar plots per sample. [file 42523_2020_68_MOESM9_ESM.qzv › 854a8f14-b509-4353-8f4a-4b6549c285ec/data/level-2.jsonp]

load_data(2,["D_0__Archaea;D_1__Euryarchaeota", "D_0__Archaea;D_1__Thaumarchaeota", "D_0__Bacteria;D_1__Actinobacteria", "D_0__Bacteria;D_1__Armatimonadetes", "D_0__Bacteria;D_1__BRC1", "D_0__Bacteria;D_1__Bacteroidetes", "D_0__Bacteria;D_1__Chloroflexi", "D_0__Bacteria;D_1__Cyanobacteria", "D_0__Bacteria;D_1__Deferribacteres", "D_0__Bacteria;D_1__Deinococcus-Thermus", "D_0__Bacteria;D_1__Elusimicrobia", "D_0__Bacteria;D_1__Epsilonbacteraeota", "D_0__Bacteria;D_1__FBP", "D_0__Bacteria;D_1__Fibrobacteres", "D_0__Bacteria;D_1__Firmicutes", "D_0__Bacteria;D_1__Fusobacteria", "D_0__Bacteria;D_1__Gemmatimonadetes", "D_0__Bacteria;D_1__Kiritimatiellaeota", "D_0__Bacteria;D_1__Lentisphaerae", "D_0__Bacteria;D_1__Patescibacteria", "D_0__Bacteria;D_1__Planctomycetes", "D_0__Bacteria;D_1__Proteobacteria", "D_0__Bacteria;D_1__Spirochaetes", "D_0__Bacteria;D_1__Synergistetes", "D_0__Bacteria;D_1__Tenericutes", "D_0__Bacteria;D_1__Verrucomicrobia", "D_0__Bacteria;D_1__WPS-2", "D_0__Bacteria;__"],["index", "D_0__Archaea;D_1__Euryarchaeota", "D_0__Archaea;D_1__Thaumarchaeota", "D_0__Bacteria;D_1__Actinobacteria", "D_0__Bacteria;D_1__Armatimonadetes", "D_0__Bacteria;D_1__BRC1", "D_0__Bacteria;D_1__Bacteroidetes", "D_0__Bacteria;D_1__Chloroflexi", "D_0__Bacteria;D_1__Cyanobacteria", "D_0__Bacteria;D_1__Deferribacteres", "D_0__Bacteria;D_1__Deinococcus-Thermus", "D_0__Bacteria;D_1__Elusimicrobia", "D_0__Bacteria;D_1__Epsilonbacteraeota", "D_0__Bacteria;D_1__FBP", "D_0__Bacteria;D_1__Fibrobacteres", "D_0__Bacteria;D_1__Firmicutes", "D_0__Bacteria;D_1__Fusobacteria", "D_0__Bacteria;D_1__Gemmatimonadetes", "D_0__Bacteria;D_1__Kiritimatiellaeota", "D_0__Bacteria;D_1__Lentisphaerae", "D_0__Bacteria;D_1__Patescibacteria", "D_0__Bacteria;D_1__Planctomycetes", "D_0__Bacteria;D_1__Proteobacteria", "D_0__Bacteria;D_1__Spirochaetes", "D_0__Bacteria;D_1__Synergistetes", "D_0__Bacteria;D_1__Tenericutes", "D_0__Bacteria;D_1__Verrucomicrobia", "D_0__Bacteria;D_1__WPS-2", "D_0__Bacteria;__", "Name", "SampleType", "GPS", "Population", "Warren", "Date Collected", "Sex", "Extraction Kit", "Date Extracted", "Lot No.", "Associated EBC", "Manfred IDs", "Notes"],[{"index":"B10","D_0__Archaea;D_1__Euryarchaeota":103.0,"D_0__Archaea;D_1__Thaumarchaeota":0.0,"D_0__Bacteria;D_1__Actinobacteria":11.0,"D_0__Bacteria;D_1__Armatimonadetes":0.0,"D_0__Bacteria;D_1__BRC1":0.0,"D_0__Bacteria;D_1__Bacteroidetes":4666.0,"D_0__Bacteria;D_1__Chloroflexi":0.0,"D_0__Bacteria;D_1__Cyanobacteria":674.0,"D_0__Bacteria;D_1__Deferribacteres":0.0,"D_0__Bacteria;D_1__Deinococcus-Thermus":0.0,"D_0__Bacteria;D_1__Elusimicrobia":40.0,"D_0__Bacteria;D_1__Epsilonbacteraeota":0.0,"D_0__Bacteria;D_1__FBP":0.0,"D_0__Bacteria;D_1__Fibrobacteres":9802.0,"D_0__Bacteria;D_1__Firmicutes":8954.0,"D_0__Bacteria;D_1__Fusobacteria":0.0,"D_0__Bacteria;D_1__Gemmatimonadetes":0.0,"D_0__Bacteria;D_1__Kiritimatiellaeota":134.0,"D_0__Bacteria;D_1__Lentisphaerae":82.0,"D_0__Bacteria;D_1__Patescibacteria":0.0,"D_0__Bacteria;D_1__Planctomycetes":20.0,"D_0__Bacteria;D_1__Proteobacteria":147.0,"D_0__Bacteria;D_1__Spirochaetes":23.0,"D_0__Bacteria;D_1__Synergistetes":0.0,"D_0__Bacteria;D_1__Tenericutes":246.0,"D_0__Bacteria;D_1__Verrucomicrobia":177.0,"D_0__Bacteria;D_1__WPS-2":0.0,"D_0__Bacteria;__":50.0,"Name":"B10","SampleType":"Faecal","GPS":"54H 0363448, 6197391","Population":"Brookfield","Warren":"Be","Date Collected":"4\/03\/2019","Sex":"U","Extraction Kit":"Qiagen DNeasy Powersoil","Date Extracted":"24\/07\/2019","Lot No.":"","Associated EBC":"EBC10","Manfred IDs":"","Notes":""},{"index":"B11","D_0__Archaea;D_1__Euryarchaeota":1058.0,"D_0__Archaea;D_1__Thaumarchaeota":0.0,"D_0__Bacteria;D_1__Actinobacteria":124.0,"D_0__Bacteria;D_1__Armatimonadetes":0.0,"D_0__Bacteria;D_1__BRC1":0.0,"D_0__Bacteria;D_1__Bacteroidetes":28930.0,"D_0__Bacteria;D_1__Chloroflexi":0.0,"D_0__Bacteria;D_1__Cyanobacteria":5845.0,"D_0__Bacteria;D_1__Deferribacteres":0.0,"D_0__Bacteria;D_1__Deinococcus-Thermus":0.0,"D_0__Bacteria;D_1__Elusimicrobia":229.0,"D_0__Bacteria;D_1__Epsilonbacteraeota":124.0,"D_0__Bacteria;D_1__FBP":0.0,"D_0__Bacteria;D_1__Fibrobacteres":191.0,"D_0__Bacteria;D_1__Firmicutes":45327.0,"D_0__Bacteria;D_1__Fusobacteria":3.0,"D_0__Bacteria;D_1__Gemmatimonadetes":0.0,"D_0__Bacteria;D_1__Kiritimatiellaeota":4122.0,"D_0__Bacteria;D_1__Lentisphaerae":1805.0,"D_0__Bacteria;D_1__Patescibacteria":0.0,"D_0__Bacteria;D_1__Planctomycetes":119.0,"D_0__Bacteria;D_1__Proteobacteria":2727.0,"D_0__Bacteria;D_1__Spirochaetes":66.0,"D_0__Bacteria;D_1__Synergistetes":0.0,"D_0__Bacteria;D_1__Tenericutes":1805.0,"D_0__Bacteria;D_1__Verrucomicrobia":513.0,"D_0__Bacteria;D_1__WPS-2":0.0,"D_0__Bacteria;__":457.0,"Name":"B11","SampleType":"Faecal","GPS":"54H 0363448, 6197391","Population":"Brookfield","Warren":"Be","Date Collected":"4\/03\/2019","Sex":"U","Extraction Kit":"Qiagen DNeasy Powersoil","Date Extracted":"5\/07\/2019","Lot No.":"1630-11363","Associated EBC":"EBC6","Manfred IDs":"","Notes":"C1 from 1600-54007, some C2 pellet sucked up"},{"index":"B13","D_0__Archaea;D_1__Euryarchaeota":803.0,"D_0__Archaea;D_1__Thaumarchaeota":0.0,"D_0__Bacteria;D_1__Actinobacteria":155.0,"D_0__Bacteria;D_1__Armatimonadetes":0.0,"D_0__Bacteria;D_1__BRC1":0.0,"D_0__Bacteria;D_1__Bacteroidetes":32669.0,"D_0__Bacteria;D_1__Chloroflexi":0.0,"D_0__Bacteria;D_1__Cyanobacteria":7492.0,"D_0__Bacteria;D_1__Deferribacteres":0.0,"D_0__Bacteria;D_1__Deinococcus-Thermus":0.0,"D_0__Bacteria;D_1__Elusimicrobia":273.0,"D_0__Bacteria;D_1__Epsilonbacteraeota":46.0,"D_0__Bacteria;D_1__FBP":0.0,"D_0__Bacteria;D_1__Fibrobacteres":427.0,"D_0__Bacteria;D_1__Firmicutes":55086.0,"D_0__Bacteria;D_1__Fusobacteria":0.0,"D_0__Bacteria;D_1__Gemmatimonadetes":0.0,"D_0__Bacteria;D_1__Kiritimatiellaeota":4944.0,"D_0__Bacteria;D_1__Lentisphaerae":1626.0,"D_0__Bacteria;D_1__Patescibacteria":0.0,"D_0__Bacteria;D_1__Planctomycetes":55.0,"D_0__Bacteria;D_1__Proteobacteria":3602.0,"D_0__Bacteria;D_1__Spirochaetes":66.0,"D_0__Bacteria;D_1__Synergistetes":0.0,"D_0__Bacteria;D_1__Tenericutes":2992.0,"D_0__Bacteria;D_1__Verrucomicrobia":329.0,"D_0__Bacteria;D_1__WPS-2":0.0,"D_0__Bacteria;__":592.0,"Name":"B13","SampleType":"Faecal","GPS":"54H 0363448, 6197391","Population":"Brookfield","Warren":"Be","Date Collected":"4\/03\/2019","Sex":"U","Extraction Kit":"Qiagen DNeasy Powersoil","Date Extracted":"12\/07\/2019","Lot No.":"1600-54007","Associated EBC":"EBC8","Manfred IDs":"","Notes":"Sample frozen at step 28.1 over weekend"},{"index":"B14","D_0__Archaea;D_1__Euryarchaeota":226.0,"D_0__Archaea;D_1__Thaumarchaeota":0.0,"D_0__Bacteria;D_1__Actinobacteria":60.0,"D_0__Bacteria;D_1__Armatimonadetes":0.0,"D_0__Bacteria;D_1__BRC1":0.0,"D_0__Bacteria;D_1__Bacteroidetes":13575.0,"D_0__Bacteria;D_1__Chloroflexi":0.0,"D_0__Bacteria;D_1__Cyanobacteria":2492.0,"D_0__Bacteria;D_1__Deferribacteres":0.0,"D_0__Bacteria;D_1__Deinococcus-Thermus":0.0,"D_0__Bacteria;D_1__Elusimicrobia":88.0,"D_0__Bacteria;D_1__Epsilonbacteraeota":9.0,"D_0__Bacteria;D_1__FBP":0.0,"D_0__Bacteria;D_1__Fibrobacteres":0.0,"D_0__Bacteria;D_1__Firmicutes":26652.0,"D_0__Bacteria;D_1__Fusobacteria":20.0,"D_0__Bacteria;D_1__Gemmatimonadetes":0.0,"D_0__Bacteria;D_1__Kiritimatiellaeota":1159.0,"D_0__Bacteria;D_1__Lentisphaerae":466.0,"D_0__Bacteria;D_1__Patescibacteria":0.0,"D_0__Bacteria;D_1__Planctomycetes":4.0,"D_0__Bacteria;D_1__Proteobacteria":1929.0,"D_0__Bacteria;D_1__Spirochaetes":10.0,"D_0__Bacteria;D_1__Synergistetes":0.0,"D_0__Bacteria;D_1__Tenericutes":1411.0,"D_0__Bacteria;D_1__Verrucomicrobia":375.0,"D_0__Bacteria;D_1__WPS-2":0.0,"D_0__Bacteria;__":563.0,"Name":"B14","SampleType":"Faecal","GPS":"54H 0363789, 6197444","Population":"Brookfield","Warren":"Bf","Date Collected":"4\/03\/2019","Sex":"U","Extraction Kit":"Qiagen DNeasy Powersoil","Date Extracted":"11\/07\/2019","Lot No.":"1600-54007","Associated EBC":"EBC7","Manfred IDs":"","Notes":""},{"index":"B15","D_0__Archaea;D_1__Euryarchaeota":184.0,"D_0__Archaea;D_1__Thaumarchaeota":0.0,"D_0__Bacteria;D_1__Actinobacteria":61.0,"D_0__Bacteria;D_1__Armatimonadetes":0.0,"D_0__Bacteria;D_1__BRC1":0.0,"D_0__Bacteria;D_1__Bacteroidetes":6974.0,"D_0__Bacteria;D_1__Chloroflexi":0.0,"D_0__Bacteria;D_1__Cyanobacteria":2153.0,"D_0__Bacteria;D_1__Deferribacteres":0.0,"D_0__Bacteria;D_1__Deinococcus-Thermus":0.0,"D_0__Bacteria;D_1__Elusimicrobia":48.0,"D_0__Bacteria;D_1__Epsilonbacteraeota":12.0,"D_0__Bacteria;D_1__FBP":0.0,"D_0__Bacteria;D_1__Fibrobacteres":2.0,"D_0__Bacteria;D_1__Firmicutes":17338.0,"D_0__Bacteria;D_1__Fusobacteria":20.0,"D_0__Bacteria;D_1__Gemmatimonadetes":0.0,"D_0__Bacteria;D_1__Kiritimatiellaeota":651.0,"D_0__Bacteria;D_1__Lentisphaerae":177.0,"D_0__Bacteria;D_1__Patescibacteria":0.0,"D_0__Bacteria;D_1__Planctomycetes":6.0,"D_0__Bacteria;D_1__Proteobacteria":1045.0,"D_0__Bacteria;D_1__Spirochaetes":34.0,"D_0__Bacteria;D_1__Synergistetes":0.0,"D_0__Bacteria;D_1__Tenericutes":869.0,"D_0__Bacteria;D_1__Verrucomicrobia":178.0,"D_0__Bacteria;D_1__WPS-2":0.0,"D_0__Bacteria;__":391.0,"Name":"B15","SampleType":"Faecal","GPS":"54H 0363789, 6197444","Population":"Brookfield","Warren":"Bf","Date Collected":"4\/03\/2019","Sex":"U","Extraction Kit":"Qiagen DNeasy Powersoil","Date Extracted":"25\/07\/2019","Lot No.":"","Associated EBC":"EBC 11","Manfred IDs":"","Notes":""},{"index":"B16","D_0__Archaea;D_1__Euryarchaeota":256.0,"D_0__Archaea;D_1__Thaumarchaeota":0.0,"D_0__Bacteria;D_1__Actinobacteria":85.0,"D_0__Bacteria;D_1__Armatimonadetes":0.0,"D_0__Bacteria;D_1__BRC1":0.0,"D_0__Bacteria;D_1__Bacteroidetes":17019.0,"D_0__Bacteria;D_1__Chloroflexi":0.0,"D_0__Bacteria;D_1__Cyanobacteria":1654.0,"D_0__Bacteria;D_1__Deferribacteres":0.0,"D_0__Bacteria;D_1__Deinococcus-Thermus":0.0,"D_0__Bacteria;D_1__Elusimicrobia":98.0,"D_0__Bacteria;D_1__Epsilonbacteraeota":21.0,"D_0__Bacteria;D_1__FBP":0.0,"D_0__Bacteria;D_1__Fibrobacteres":6618.0,"D_0__Bacteria;D_1__Firmicutes":25151.0,"D_0__Bacteria;D_1__Fusobacteria":0.0,"D_0__Bacteria;D_1__Gemmatimonadetes":0.0,"D_0__Bacteria;D_1__Kiritimatiellaeota":955.0,"D_0__Bacteria;D_1__Lentisphaerae":164.0,"D_0__Bacteria;D_1__Patescibacteria":0.0,"D_0__Bacteria;D_1__Planctomycetes":28.0,"D_0__Bacteria;D_1__Proteobacteria":616.0,"D_0__Bacteria;D_1__Spirochaetes":46.0,"D_0__Bacteria;D_1__Synergistetes":0.0,"D_0__Bacteria;D_1__Tenericutes":1978.0,"D_0__Bacteria;D_1__Verrucomicrobia":250.0,"D_0__Bacteria;D_1__WPS-2":0.0,"D_0__Bacteria;__":143.0,"Name":"B16","SampleType":"Faecal","GPS":"54H 0363752, 6197388","Population":"Brookfield","Warren":"Bg","Date Collected":"4\/03\/2019","Sex":"U","Extraction Kit":"Qiagen DNeasy Powersoil","Date Extracted":"25\/07\/2019","Lot No.":"","Associated EBC":"EBC 11","Manfred IDs":"","Notes":""},{"index":"B17","D_0__Archaea;D_1__Euryarchaeota":428.0,"D_0__Archaea;D_1__Thaumarchaeota":0.0,"D_0__Bacteria;D_1__Actinobacteria":48.0,"D_0__Bacteria;D_1__Armatimonadetes":0.0,"D_0__Bacteria;D_1__BRC1":0.0,"D_0__Bacteria;D_1__Bacteroidetes":14261.0,"D_0__Bacteria;D_1__Chloroflexi":0.0,"D_0__Bacteria;D_1__Cyanobacteria":2261.0,"D_0__Bacteria;D_1__Deferribacteres":0.0,"D_0__Bacteria;D_1__Deinococcus-Thermus":0.0,"D_0__Bacteria;D_1__Elusimicrobia":120.0,"D_0__Bacteria;D_1__Epsilonbacteraeota":4.0,"D_0__Bacteria;D_1__FBP":0.0,"D_0__Bacteria;D_1__Fibrobacteres":0.0,"D_0__Bacteria;D_1__Firmicutes":31587.0,"D_0__Bacteria;D_1__Fusobacteria":0.0,"D_0__Bacteria;D_1__Gemmatimonadetes":0.0,"D_0__Bacteria;D_1__Kiritimatiellaeota":2499.0,"D_0__Bacteria;D_1__Lentisphaerae":359.0,"D_0__Bacteria;D_1__Patescibacteria":0.0,"D_0__Bacteria;D_1__Planctomycetes":75.0,"D_0__Bacteria;D_1__Proteobacteria":1008.0,"D_0__Bacteria;D_1__Spirochaetes":32.0,"D_0__Bacteria;D_1__Synergistetes":2.0,"D_0__Bacteria;D_1__Tenericutes":1205.0,"D_0__Bacteria;D_1__Verrucomicrobia":384.0,"D_0__Bacteria;D_1__WPS-2":0.0,"D_0__Bacteria;__":220.0,"Name":"B17","SampleType":"Faecal","GPS":"54H 0364319, 6197085","Population":"Brookfield","Warren":"Bh","Date Collected":"4\/03\/2019","Sex":"U","Extraction Kit":"Qiagen DNeasy Powersoil","Date Extracted":"26\/07\/2019","Lot No.":"","Associated EBC":"EBC12","Manfred IDs":"","Notes":""},{"index":"B1","D_0__Archaea;D_1__Euryarchaeota":930.0,"D_0__Archaea;D_1__Thaumarchaeota":0.0,"D_0__Bacteria;D_1__Actinobacteria":399.0,"D_0__Bacteria;D_1__Armatimonadetes":0.0,"D_0__Bacteria;D_1__BRC1":0.0,"D_0__Bacteria;D_1__Bacteroidetes":10766.0,"D_0__Bacteria;D_1__Chloroflexi":94.0,"D_0__Bacteria;D_1__Cyanobacteria":127.0,"D_0__Bacteria;D_1__Deferribacteres":0.0,"D_0__Bacteria;D_1__Deinococcus-Thermus":0.0,"D_0__Bacteria;D_1__Elusimicrobia":0.0,"D_0__Bacteria;D_1__Epsilonbacteraeota":89.0,"D_0__Bacteria;D_1__FBP":0.0,"D_0__Bacteria;D_1__Fibrobacteres":456.0,"D_0__Bacteria;D_1__Firmicutes":24941.0,"D_0__Bacteria;D_1__Fusobacteria":0.0,"D_0__Bacteria;D_1__Gemmatimonadetes":0.0,"D_0__Bacteria;D_1__Kiritimatiellaeota":102.0,"D_0__Bacteria;D_1__Lentisphaerae":294.0,"D_0__Bacteria;D_1__Patescibacteria":0.0,"D_0__Bacteria;D_1__Planctomycetes":116.0,"D_0__Bacteria;D_1__Proteobacteria":388.0,"D_0__Bacteria;D_1__Spirochaetes":5675.0,"D_0__Bacteria;D_1__Synergistetes":136.0,"D_0__Bacteria;D_1__Tenericutes":5611.0,"D_0__Bacteria;D_1__Verrucomicrobia":13.0,"D_0__Bacteria;D_1__WPS-2":0.0,"D_0__Bacteria;__":291.0,"Name":"B1","SampleType":"Faecal","GPS":"54H 0361354, 6197023","Population":"Brookfield","Warren":"Ba","Date Collected":"4\/03\/2019","Sex":"U","Extraction Kit":"Qiagen DNeasy Powersoil","Date Extracted":"30\/05\/2019","Lot No.":"1600-27051","Associated EBC":"EBC2","Manfred IDs":"","Notes":"Darker EtOH Supernatant, Spin columns from 1600-54007"},{"index":"B2","D_0__Archaea;D_1__Euryarchaeota":2818.0,"D_0__Archaea;D_1__Thaumarchaeota":2.0,"D_0__Bacteria;D_1__Actinobacteria":894.0,"D_0__Bacteria;D_1__Armatimonadetes":0.0,"D_0__Bacteria;D_1__BRC1":0.0,"D_0__Bacteria;D_1__Bacteroidetes":29579.0,"D_0__Bacteria;D_1__Chloroflexi":250.0,"D_0__Bacteria;D_1__Cyanobacteria":379.0,"D_0__Bacteria;D_1__Deferribacteres":0.0,"D_0__Bacteria;D_1__Deinococcus-Thermus":0.0,"D_0__Bacteria;D_1__Elusimicrobia":0.0,"D_0__Bacteria;D_1__Epsilonbacteraeota":146.0,"D_0__Bacteria;D_1__FBP":0.0,"D_0__Bacteria;D_1__Fibrobacteres":1326.0,"D_0__Bacteria;D_1__Firmicutes":61727.0,"D_0__Bacteria;D_1__Fusobacteria":0.0,"D_0__Bacteria;D_1__Gemmatimonadetes":0.0,"D_0__Bacteria;D_1__Kiritimatiellaeota":456.0,"D_0__Bacteria;D_1__Lentisphaerae":1063.0,"D_0__Bacteria;D_1__Patescibacteria":0.0,"D_0__Bacteria;D_1__Planctomycetes":419.0,"D_0__Bacteria;D_1__Proteobacteria":1069.0,"D_0__Bacteria;D_1__Spirochaetes":17298.0,"D_0__Bacteria;D_1__Synergistetes":273.0,"D_0__Bacteria;D_1__Tenericutes":25638.0,"D_0__Bacteria;D_1__Verrucomicrobia":61.0,"D_0__Bacteria;D_1__WPS-2":0.0,"D_0__Bacteria;__":1159.0,"Name":"B2","SampleType":"Faecal","GPS":"54H 0361354, 6197023","Population":"Brookfield","Warren":"Ba","Date Collected":"4\/03\/2019","Sex":"U","Extraction Kit":"Qiagen DNeasy Powersoil","Date Extracted":"7\/06\/2019","Lot No.":"1600-27051","Associated EBC":"EBC3","Manfred IDs":"","Notes":"Spin columns & PowerBead Tubes from 1600-54007"},{"index":"B3","D_0__Archaea;D_1__Euryarchaeota":1122.0,"D_0__Archaea;D_1__Thaumarchaeota":0.0,"D_0__Bacteria;D_1__Actinobacteria":354.0,"D_0__Bacteria;D_1__Armatimonadetes":0.0,"D_0__Bacteria;D_1__BRC1":0.0,"D_0__Bacteria;D_1__Bacteroidetes":22166.0,"D_0__Bacteria;D_1__Chloroflexi":31.0,"D_0__Bacteria;D_1__Cyanobacteria":185.0,"D_0__Bacteria;D_1__Deferribacteres":0.0,"D_0__Bacteria;D_1__Deinococcus-Thermus":0.0,"D_0__Bacteria;D_1__Elusimicrobia":0.0,"D_0__Bacteria;D_1__Epsilonbacteraeota":35.0,"D_0__Bacteria;D_1__FBP":0.0,"D_0__Bacteria;D_1__Fibrobacteres":2676.0,"D_0__Bacteria;D_1__Firmicutes":41221.0,"D_0__Bacteria;D_1__Fusobacteria":0.0,"D_0__Bacteria;D_1__Gemmatimonadetes":0.0,"D_0__Bacteria;D_1__Kiritimatiellaeota":579.0,"D_0__Bacteria;D_1__Lentisphaerae":174.0,"D_0__Bacteria;D_1__Patescibacteria":0.0,"D_0__Bacteria;D_1__Planctomycetes":147.0,"D_0__Bacteria;D_1__Proteobacteria":477.0,"D_0__Bacteria;D_1__Spirochaetes":7462.0,"D_0__Bacteria;D_1__Synergistetes":43.0,"D_0__Bacteria;D_1__Tenericutes":14369.0,"D_0__Bacteria;D_1__Verrucomicrobia":22.0,"D_0__Bacteria;D_1__WPS-2":0.0,"D_0__Bacteria;__":612.0,"Name":"B3","SampleType":"Faecal","GPS":"54H 0361354, 6197023","Population":"Brookfield","Warren":"Ba","Date Collected":"4\/03\/2019","Sex":"U","Extraction Kit":"Qiagen DNeasy Powersoil","Date Extracted":"28\/06\/2019","Lot No.":"1630-11363","Associated EBC":"EBC4","Manfred IDs":"","Notes":"C3, C4, C5, C6 from 1600-27051"},{"index":"B4","D_0__Archaea;D_1__Euryarchaeota":1736.0,"D_0__Archaea;D_1__Thaumarchaeota":0.0,"D_0__Bacteria;D_1__Actinobacteria":1160.0,"D_0__Bacteria;D_1__Armatimonadetes":0.0,"D_0__Bacteria;D_1__BRC1":0.0,"D_0__Bacteria;D_1__Bacteroidetes":29520.0,"D_0__Bacteria;D_1__Chloroflexi":74.0,"D_0__Bacteria;D_1__Cyanobacteria":242.0,"D_0__Bacteria;D_1__Deferribacteres":0.0,"D_0__Bacteria;D_1__Deinococcus-Thermus":0.0,"D_0__Bacteria;D_1__Elusimicrobia":0.0,"D_0__Bacteria;D_1__Epsilonbacteraeota":59.0,"D_0__Bacteria;D_1__FBP":0.0,"D_0__Bacteria;D_1__Fibrobacteres":573.0,"D_0__Bacteria;D_1__Firmicutes":43919.0,"D_0__Bacteria;D_1__Fusobacteria":0.0,"D_0__Bacteria;D_1__Gemmatimonadetes":0.0,"D_0__Bacteria;D_1__Kiritimatiellaeota":378.0,"D_0__Bacteria;D_1__Lentisphaerae":583.0,"D_0__Bacteria;D_1__Patescibacteria":0.0,"D_0__Bacteria;D_1__Planctomycetes":234.0,"D_0__Bacteria;D_1__Proteobacteria":1373.0,"D_0__Bacteria;D_1__Spirochaetes":11385.0,"D_0__Bacteria;D_1__Synergistetes":71.0,"D_0__Bacteria;D_1__Tenericutes":19876.0,"D_0__Bacteria;D_1__Verrucomicrobia":23.0,"D_0__Bacteria;D_1__WPS-2":0.0,"D_0__Bacteria;__":852.0,"Name":"B4","SampleType":"Faecal","GPS":"54H 0361354, 6197023","Population":"Brookfield","Warren":"Ba","Date Collected":"4\/03\/2019","Sex":"U","Extraction Kit":"Qiagen DNeasy Powersoil","Date Extracted":"1\/07\/2019","Lot No.":"1630-11363","Associated EBC":"EBC5","Manfred IDs":"","Notes":"C1 from 1600-54007, C4 from 1600-27051"},{"index":"B5","D_0__Archaea;D_1__Euryarchaeota":3260.0,"D_0__Archaea;D_1__Thaumarchaeota":0.0,"D_0__Bacteria;D_1__Actinobacteria":999.0,"D_0__Bacteria;D_1__Armatimonadetes":0.0,"D_0__Bacteria;D_1__BRC1":0.0,"D_0__Bacteria;D_1__Bacteroidetes":43083.0,"D_0__Bacteria;D_1__Chloroflexi":61.0,"D_0__Bacteria;D_1__Cyanobacteria":434.0,"D_0__Bacteria;D_1__Deferribacteres":0.0,"D_0__Bacteria;D_1__Deinococcus-Thermus":0.0,"D_0__Bacteria;D_1__Elusimicrobia":0.0,"D_0__Bacteria;D_1__Epsilonbacteraeota":393.0,"D_0__Bacteria;D_1__FBP":0.0,"D_0__Bacteria;D_1__Fibrobacteres":220.0,"D_0__Bacteria;D_1__Firmicutes":56527.0,"D_0__Bacteria;D_1__Fusobacteria":0.0,"D_0__Bacteria;D_1__Gemmatimonadetes":0.0,"D_0__Bacteria;D_1__Kiritimatiellaeota":473.0,"D_0__Bacteria;D_1__Lentisphaerae":353.0,"D_0__Bacteria;D_1__Patescibacteria":0.0,"D_0__Bacteria;D_1__Planctomycetes":117.0,"D_0__Bacteria;D_1__Proteobacteria":577.0,"D_0__Bacteria;D_1__Spirochaetes":19038.0,"D_0__Bacteria;D_1__Synergistetes":140.0,"D_0__Bacteria;D_1__Tenericutes":21702.0,"D_0__Bacteria;D_1__Verrucomicrobia":53.0,"D_0__Bacteria;D_1__WPS-2":0.0,"D_0__Bacteria;__":703.0,"Name":"B5","SampleType":"Faecal","GPS":"54H 0361785, 6197456","Population":"Brookfield","Warren":"Bb","Date Collected":"4\/03\/2019","Sex":"U","Extraction Kit":"Qiagen DNeasy Powersoil","Date Extracted":"28\/06\/2019","Lot No.":"1630-11363","Associated EBC":"EBC4","Manfred IDs":"","Notes":"C3, C4, C5, C6 from 1600-27051"},{"index":"B6","D_0__Archaea;D_1__Euryarchaeota":1925.0,"D_0__Archaea;D_1__Thaumarchaeota":0.0,"D_0__Bacteria;D_1__Actinobacteria":889.0,"D_0__Bacteria;D_1__Armatimonadetes":0.0,"D_0__Bacteria;D_1__BRC1":0.0,"D_0__Bacteria;D_1__Bacteroidetes":43919.0,"D_0__Bacteria;D_1__Chloroflexi":184.0,"D_0__Bacteria;D_1__Cyanobacteria":403.0,"D_0__Bacteria;D_1__Deferribacteres":0.0,"D_0__Bacteria;D_1__Deinococcus-Thermus":0.0,"D_0__Bacteria;D_1__Elusimicrobia":0.0,"D_0__Bacteria;D_1__Epsilonbacteraeota":89.0,"D_0__Bacteria;D_1__FBP":0.0,"D_0__Bacteria;D_1__Fibrobacteres":3350.0,"D_0__Bacteria;D_1__Firmicutes":71566.0,"D_0__Bacteria;D_1__Fusobacteria":0.0,"D_0__Bacteria;D_1__Gemmatimonadetes":0.0,"D_0__Bacteria;D_1__Kiritimatiellaeota":1475.0,"D_0__Bacteria;D_1__Lentisphaerae":212.0,"D_0__Bacteria;D_1__Patescibacteria":0.0,"D_0__Bacteria;D_1__Planctomycetes":91.0,"D_0__Bacteria;D_1__Proteobacteria":737.0,"D_0__Bacteria;D_1__Spirochaetes":19140.0,"D_0__Bacteria;D_1__Synergistetes":107.0,"D_0__Bacteria;D_1__Tenericutes":45097.0,"D_0__Bacteria;D_1__Verrucomicrobia":69.0,"D_0__Bacteria;D_1__WPS-2":0.0,"D_0__Bacteria;__":763.0,"Name":"B6","SampleType":"Faecal","GPS":"54H 0361845, 6197400","Population":"Brookfield","Warren":"Bc","Date Collected":"4\/03\/2019","Sex":"U","Extraction Kit":"Qiagen DNeasy Powersoil","Date Extracted":"1\/07\/2019","Lot No.":"1630-11363","Associated EBC":"EBC5","Manfred IDs":"","Notes":"C1 from 1600-54007, C4 from 1600-27051"},{"index":"B7","D_0__Archaea;D_1__Euryarchaeota":670.0,"D_0__Archaea;D_1__Thaumarchaeota":0.0,"D_0__Bacteria;D_1__Actinobacteria":197.0,"D_0__Bacteria;D_1__Armatimonadetes":0.0,"D_0__Bacteria;D_1__BRC1":0.0,"D_0__Bacteria;D_1__Bacteroidetes":10119.0,"D_0__Bacteria;D_1__Chloroflexi":42.0,"D_0__Bacteria;D_1__Cyanobacteria":124.0,"D_0__Bacteria;D_1__Deferribacteres":0.0,"D_0__Bacteria;D_1__Deinococcus-Thermus":0.0,"D_0__Bacteria;D_1__Elusimicrobia":0.0,"D_0__Bacteria;D_1__Epsilonbacteraeota":23.0,"D_0__Bacteria;D_1__FBP":0.0,"D_0__Bacteria;D_1__Fibrobacteres":782.0,"D_0__Bacteria;D_1__Firmicutes":19229.0,"D_0__Bacteria;D_1__Fusobacteria":0.0,"D_0__Bacteria;D_1__Gemmatimonadetes":0.0,"D_0__Bacteria;D_1__Kiritimatiellaeota":446.0,"D_0__Bacteria;D_1__Lentisphaerae":74.0,"D_0__Bacteria;D_1__Patescibacteria":0.0,"D_0__Bacteria;D_1__Planctomycetes":18.0,"D_0__Bacteria;D_1__Proteobacteria":204.0,"D_0__Bacteria;D_1__Spirochaetes":4598.0,"D_0__Bacteria;D_1__Synergistetes":38.0,"D_0__Bacteria;D_1__Tenericutes":11097.0,"D_0__Bacteria;D_1__Verrucomicrobia":19.0,"D_0__Bacteria;D_1__WPS-2":0.0,"D_0__Bacteria;__":189.0,"Name":"B7","SampleType":"Faecal","GPS":"54H 0361845, 6197400","Population":"Brookfield","Warren":"Bc","Date Collected":"4\/03\/2019","Sex":"U","Extraction Kit":"Qiagen DNeasy Powersoil","Date Extracted":"18\/07\/2019","Lot No.":"1600-54007","Associated EBC":"EBC9","Manfred IDs":"","Notes":""},{"index":"B8","D_0__Archaea;D_1__Euryarchaeota":1623.0,"D_0__Archaea;D_1__Thaumarchaeota":0.0,"D_0__Bacteria;D_1__Actinobacteria":576.0,"D_0__Bacteria;D_1__Armatimonadetes":0.0,"D_0__Bacteria;D_1__BRC1":0.0,"D_0__Bacteria;D_1__Bacteroidetes":24646.0,"D_0__Bacteria;D_1__Chloroflexi":145.0,"D_0__Bacteria;D_1__Cyanobacteria":258.0,"D_0__Bacteria;D_1__Deferribacteres":0.0,"D_0__Bacteria;D_1__Deinococcus-Thermus":0.0,"D_0__Bacteria;D_1__Elusimicrobia":0.0,"D_0__Bacteria;D_1__Epsilonbacteraeota":59.0,"D_0__Bacteria;D_1__FBP":0.0,"D_0__Bacteria;D_1__Fibrobacteres":3186.0,"D_0__Bacteria;D_1__Firmicutes":49102.0,"D_0__Bacteria;D_1__Fusobacteria":0.0,"D_0__Bacteria;D_1__Gemmatimonadetes":0.0,"D_0__Bacteria;D_1__Kiritimatiellaeota":780.0,"D_0__Bacteria;D_1__Lentisphaerae":228.0,"D_0__Bacteria;D_1__Patescibacteria":0.0,"D_0__Bacteria;D_1__Planctomycetes":120.0,"D_0__Bacteria;D_1__Proteobacteria":451.0,"D_0__Bacteria;D_1__Spirochaetes":14431.0,"D_0__Bacteria;D_1__Synergistetes":117.0,"D_0__Bacteria;D_1__Tenericutes":15445.0,"D_0__Bacteria;D_1__Verrucomicrobia":33.0,"D_0__Bacteria;D_1__WPS-2":0.0,"D_0__Bacteria;__":284.0,"Name":"B8","SampleType":"Faecal","GPS":"54H 0361845, 6197400","Population":"Brookfield","Warren":"Bc","Date Collected":"4\/03\/2019","Sex":"U","Extraction Kit":"Qiagen DNeasy Powersoil","Date Extracted":"5\/07\/2019","Lot No.":"1630-11363","Associated EBC":"EBC6","Manfred IDs":"","Notes":"C1 from 1600-54007"},{"index":"B9","D_0__Archaea;D_1__Euryarchaeota":2418.0,"D_0__Archaea;D_1__Thaumarchaeota":0.0,"D_0__Bacteria;D_1__Actinobacteria":486.0,"D_0__Bacteria;D_1__Armatimonadetes":0.0,"D_0__Bacteria;D_1__BRC1":0.0,"D_0__Bacteria;D_1__Bacteroidetes":23512.0,"D_0__Bacteria;D_1__Chloroflexi":114.0,"D_0__Bacteria;D_1__Cyanobacteria":181.0,"D_0__Bacteria;D_1__Deferribacteres":0.0,"D_0__Bacteria;D_1__Deinococcus-Thermus":0.0,"D_0__Bacteria;D_1__Elusimicrobia":0.0,"D_0__Bacteria;D_1__Epsilonbacteraeota":33.0,"D_0__Bacteria;D_1__FBP":0.0,"D_0__Bacteria;D_1__Fibrobacteres":58.0,"D_0__Bacteria;D_1__Firmicutes":43229.0,"D_0__Bacteria;D_1__Fusobacteria":0.0,"D_0__Bacteria;D_1__Gemmatimonadetes":0.0,"D_0__Bacteria;D_1__Kiritimatiellaeota":178.0,"D_0__Bacteria;D_1__Lentisphaerae":256.0,"D_0__Bacteria;D_1__Patescibacteria":0.0,"D_0__Bacteria;D_1__Planctomycetes":295.0,"D_0__Bacteria;D_1__Proteobacteria":406.0,"D_0__Bacteria;D_1__Spirochaetes":7944.0,"D_0__Bacteria;D_1__Synergistetes":92.0,"D_0__Bacteria;D_1__Tenericutes":4907.0,"D_0__Bacteria;D_1__Verrucomicrobia":46.0,"D_0__Bacteria;D_1__WPS-2":0.0,"D_0__Bacteria;__":148.0,"Name":"B9","SampleType":"Faecal","GPS":"54H 0362258, 6197643","Population":"Brookfield","Warren":"Bd","Date Collected":"4\/03\/2019","Sex":"U","Extraction Kit":"Qiagen DNeasy Powersoil","Date Extracted":"18\/07\/2019","Lot No.":"1600-54007","Associated EBC":"EBC9","Manfred IDs":"","Notes":""},{"index":"K10","D_0__Archaea;D_1__Euryarchaeota":887.0,"D_0__Archaea;D_1__Thaumarchaeota":0.0,"D_0__Bacteria;D_1__Actinobacteria":363.0,"D_0__Bacteria;D_1__Armatimonadetes":0.0,"D_0__Bacteria;D_1__BRC1":0.0,"D_0__Bacteria;D_1__Bacteroidetes":9837.0,"D_0__Bacteria;D_1__Chloroflexi":46.0,"D_0__Bacteria;D_1__Cyanobacteria":11.0,"D_0__Bacteria;D_1__Deferribacteres":0.0,"D_0__Bacteria;D_1__Deinococcus-Thermus":0.0,"D_0__Bacteria;D_1__Elusimicrobia":0.0,"D_0__Bacteria;D_1__Epsilonbacteraeota":21.0,"D_0__Bacteria;D_1__FBP":0.0,"D_0__Bacteria;D_1__Fibrobacteres":257.0,"D_0__Bacteria;D_1__Firmicutes":29336.0,"D_0__Bacteria;D_1__Fusobacteria":0.0,"D_0__Bacteria;D_1__Gemmatimonadetes":0.0,"D_0__Bacteria;D_1__Kiritimatiellaeota":106.0,"D_0__Bacteria;D_1__Lentisphaerae":292.0,"D_0__Bacteria;D_1__Patescibacteria":0.0,"D_0__Bacteria;D_1__Planctomycetes":417.0,"D_0__Bacteria;D_1__Proteobacteria":456.0,"D_0__Bacteria;D_1__Spirochaetes":9454.0,"D_0__Bacteria;D_1__Synergistetes":155.0,"D_0__Bacteria;D_1__Tenericutes":3502.0,"D_0__Bacteria;D_1__Verrucomicrobia":0.0,"D_0__Bacteria;D_1__WPS-2":0.0,"D_0__Bacteria;__":113.0,"Name":"K10","SampleType":"Faecal","GPS":"54H 0370156, 6177479","Population":"Kooloola","Warren":"Ke","Date Collected":"3\/03\/2019","Sex":"U","Extraction Kit":"Qiagen DNeasy Powersoil","Date Extracted":"5\/07\/2019","Lot No.":"1630-11363","Associated EBC":"EBC6","Manfred IDs":"","Notes":"C1 from 1600-54007"},{"index":"K11","D_0__Archaea;D_1__Euryarchaeota":693.0,"D_0__Archaea;D_1__Thaumarchaeota":5.0,"D_0__Bacteria;D_1__Actinobacteria":332.0,"D_0__Bacteria;D_1__Armatimonadetes":0.0,"D_0__Bacteria;D_1__BRC1":0.0,"D_0__Bacteria;D_1__Bacteroidetes":12081.0,"D_0__Bacteria;D_1__Chloroflexi":180.0,"D_0__Bacteria;D_1__Cyanobacteria":178.0,"D_0__Bacteria;D_1__Deferribacteres":0.0,"D_0__Bacteria;D_1__Deinococcus-Thermus":0.0,"D_0__Bacteria;D_1__Elusimicrobia":0.0,"D_0__Bacteria;D_1__Epsilonbacteraeota":27.0,"D_0__Bacteria;D_1__FBP":0.0,"D_0__Bacteria;D_1__Fibrobacteres":341.0,"D_0__Bacteria;D_1__Firmicutes":30506.0,"D_0__Bacteria;D_1__Fusobacteria":0.0,"D_0__Bacteria;D_1__Gemmatimonadetes":0.0,"D_0__Bacteria;D_1__Kiritimatiellaeota":154.0,"D_0__Bacteria;D_1__Lentisphaerae":281.0,"D_0__Bacteria;D_1__Patescibacteria":0.0,"D_0__Bacteria;D_1__Planctomycetes":279.0,"D_0__Bacteria;D_1__Proteobacteria":1518.0,"D_0__Bacteria;D_1__Spirochaetes":8120.0,"D_0__Bacteria;D_1__Synergistetes":180.0,"D_0__Bacteria;D_1__Tenericutes":4266.0,"D_0__Bacteria;D_1__Verrucomicrobia":2.0,"D_0__Bacteria;D_1__WPS-2":0.0,"D_0__Bacteria;__":69.0,"Name":"K11","SampleType":"Faecal","GPS":"54H 0370071, 6177704","Population":"Kooloola","Warren":"Kf","Date Collected":"3\/03\/2019","Sex":"U","Extraction Kit":"Qiagen DNeasy Powersoil","Date Extracted":"5\/07\/2019","Lot No.":"1630-11363","Associated EBC":"EBC6","Manfred IDs":"","Notes":"C1 from 1600-54007"},{"index":"K12","D_0__Archaea;D_1__Euryarchaeota":1474.0,"D_0__Archaea;D_1__Thaumarchaeota":2.0,"D_0__Bacteria;D_1__Actinobacteria":415.0,"D_0__Bacteria;D_1__Armatimonadetes":0.0,"D_0__Bacteria;D_1__BRC1":0.0,"D_0__Bacteria;D_1__Bacteroidetes":13908.0,"D_0__Bacteria;D_1__Chloroflexi":382.0,"D_0__Bacteria;D_1__Cyanobacteria":106.0,"D_0__Bacteria;D_1__Deferribacteres":0.0,"D_0__Bacteria;D_1__Deinococcus-Thermus":0.0,"D_0__Bacteria;D_1__Elusimicrobia":0.0,"D_0__Bacteria;D_1__Epsilonbacteraeota":488.0,"D_0__Bacteria;D_1__FBP":0.0,"D_0__Bacteria;D_1__Fibrobacteres":240.0,"D_0__Bacteria;D_1__Firmicutes":45137.0,"D_0__Bacteria;D_1__Fusobacteria":0.0,"D_0__Bacteria;D_1__Gemmatimonadetes":0.0,"D_0__Bacteria;D_1__Kiritimatiellaeota":627.0,"D_0__Bacteria;D_1__Lentisphaerae":174.0,"D_0__Bacteria;D_1__Patescibacteria":0.0,"D_0__Bacteria;D_1__Planctomycetes":798.0,"D_0__Bacteria;D_1__Proteobacteria":1084.0,"D_0__Bacteria;D_1__Spirochaetes":6000.0,"D_0__Bacteria;D_1__Synergistetes":511.0,"D_0__Bacteria;D_1__Tenericutes":14358.0,"D_0__Bacteria;D_1__Verrucomicrobia":25.0,"D_0__Bacteria;D_1__WPS-2":0.0,"D_0__Bacteria;__":163.0,"Name":"K12","SampleType":"Faecal","GPS":"54H 0369664, 6178278","Population":"Kooloola","Warren":"Kg","Date Collected":"3\/03\/2019","Sex":"U","Extraction Kit":"Qiagen DNeasy Powersoil","Date Extracted":"11\/07\/2019","Lot No.":"1600-54007","Associated EBC":"EBC7","Manfred IDs":"","Notes":""},{"index":"K13","D_0__Archaea;D_1__Euryarchaeota":454.0,"D_0__Archaea;D_1__Thaumarchaeota":2.0,"D_0__Bacteria;D_1__Actinobacteria":148.0,"D_0__Bacteria;D_1__Armatimonadetes":0.0,"D_0__Bacteria;D_1__BRC1":0.0,"D_0__Bacteria;D_1__Bacteroidetes":20556.0,"D_0__Bacteria;D_1__Chloroflexi":52.0,"D_0__Bacteria;D_1__Cyanobacteria":366.0,"D_0__Bacteria;D_1__Deferribacteres":0.0,"D_0__Bacteria;D_1__Deinococcus-Thermus":0.0,"D_0__Bacteria;D_1__Elusimicrobia":0.0,"D_0__Bacteria;D_1__Epsilonbacteraeota":4.0,"D_0__Bacteria;D_1__FBP":0.0,"D_0__Bacteria;D_1__Fibrobacteres":393.0,"D_0__Bacteria;D_1__Firmicutes":20296.0,"D_0__Bacteria;D_1__Fusobacteria":0.0,"D_0__Bacteria;D_1__Gemmatimonadetes":0.0,"D_0__Bacteria;D_1__Kiritimatiellaeota":201.0,"D_0__Bacteria;D_1__Lentisphaerae":408.0,"D_0__Bacteria;D_1__Patescibacteria":0.0,"D_0__Bacteria;D_1__Planctomycetes":71.0,"D_0__Bacteria;D_1__Proteobacteria":780.0,"D_0__Bacteria;D_1__Spirochaetes":8670.0,"D_0__Bacteria;D_1__Synergistetes":13.0,"D_0__Bacteria;D_1__Tenericutes":7326.0,"D_0__Bacteria;D_1__Verrucomicrobia":0.0,"D_0__Bacteria;D_1__WPS-2":0.0,"D_0__Bacteria;__":235.0,"Name":"K13","SampleType":"Faecal","GPS":"54H 0369626, 6178034","Population":"Kooloola","Warren":"Kh","Date Collected":"3\/03\/2019","Sex":"U","Extraction Kit":"Qiagen DNeasy Powersoil","Date Extracted":"11\/07\/2019","Lot No.":"1600-54007","Associated EBC":"EBC7","Manfred IDs":"","Notes":""},{"index":"K14","D_0__Archaea;D_1__Euryarchaeota":943.0,"D_0__Archaea;D_1__Thaumarchaeota":0.0,"D_0__Bacteria;D_1__Actinobacteria":157.0,"D_0__Bacteria;D_1__Armatimonadetes":0.0,"D_0__Bacteria;D_1__BRC1":0.0,"D_0__Bacteria;D_1__Bacteroidetes":23843.0,"D_0__Bacteria;D_1__Chloroflexi":100.0,"D_0__Bacteria;D_1__Cyanobacteria":338.0,"D_0__Bacteria;D_1__Deferribacteres":0.0,"D_0__Bacteria;D_1__Deinococcus-Thermus":0.0,"D_0__Bacteria;D_1__Elusimicrobia":0.0,"D_0__Bacteria;D_1__Epsilonbacteraeota":2.0,"D_0__Bacteria;D_1__FBP":0.0,"D_0__Bacteria;D_1__Fibrobacteres":519.0,"D_0__Bacteria;D_1__Firmicutes":24902.0,"D_0__Bacteria;D_1__Fusobacteria":0.0,"D_0__Bacteria;D_1__Gemmatimonadetes":0.0,"D_0__Bacteria;D_1__Kiritimatiellaeota":269.0,"D_0__Bacteria;D_1__Lentisphaerae":442.0,"D_0__Bacteria;D_1__Patescibacteria":0.0,"D_0__Bacteria;D_1__Planctomycetes":35.0,"D_0__Bacteria;D_1__Proteobacteria":589.0,"D_0__Bacteria;D_1__Spirochaetes":10487.0,"D_0__Bacteria;D_1__Synergistetes":51.0,"D_0__Bacteria;D_1__Tenericutes":10356.0,"D_0__Bacteria;D_1__Verrucomicrobia":0.0,"D_0__Bacteria;D_1__WPS-2":0.0,"D_0__Bacteria;__":270.0,"Name":"K14","SampleType":"Faecal","GPS":"54H 0369626, 6178034","Population":"Kooloola","Warren":"Kh","Date Collected":"3\/03\/2019","Sex":"U","Extraction Kit":"Qiagen DNeasy Powersoil","Date Extracted":"12\/07\/2019","Lot No.":"1600-54007","Associated EBC":"EBC8","Manfred IDs":"","Notes":"Sample frozen at step 28.1 over weekend"},{"index":"K16","D_0__Archaea;D_1__Euryarchaeota":885.0,"D_0__Archaea;D_1__Thaumarchaeota":6.0,"D_0__Bacteria;D_1__Actinobacteria":301.0,"D_0__Bacteria;D_1__Armatimonadetes":0.0,"D_0__Bacteria;D_1__BRC1":0.0,"D_0__Bacteria;D_1__Bacteroidetes":14849.0,"D_0__Bacteria;D_1__Chloroflexi":39.0,"D_0__Bacteria;D_1__Cyanobacteria":332.0,"D_0__Bacteria;D_1__Deferribacteres":0.0,"D_0__Bacteria;D_1__Deinococcus-Thermus":0.0,"D_0__Bacteria;D_1__Elusimicrobia":0.0,"D_0__Bacteria;D_1__Epsilonbacteraeota":24.0,"D_0__Bacteria;D_1__FBP":0.0,"D_0__Bacteria;D_1__Fibrobacteres":728.0,"D_0__Bacteria;D_1__Firmicutes":26511.0,"D_0__Bacteria;D_1__Fusobacteria":0.0,"D_0__Bacteria;D_1__Gemmatimonadetes":0.0,"D_0__Bacteria;D_1__Kiritimatiellaeota":355.0,"D_0__Bacteria;D_1__Lentisphaerae":336.0,"D_0__Bacteria;D_1__Patescibacteria":0.0,"D_0__Bacteria;D_1__Planctomycetes":205.0,"D_0__Bacteria;D_1__Proteobacteria":489.0,"D_0__Bacteria;D_1__Spirochaetes":7847.0,"D_0__Bacteria;D_1__Synergistetes":137.0,"D_0__Bacteria;D_1__Tenericutes":9004.0,"D_0__Bacteria;D_1__Verrucomicrobia":0.0,"D_0__Bacteria;D_1__WPS-2":0.0,"D_0__Bacteria;__":210.0,"Name":"K16","SampleType":"Faecal","GPS":"54H 0369606, 6177989","Population":"Kooloola","Warren":"Ki","Date Collected":"3\/03\/2019","Sex":"U","Extraction Kit":"Qiagen DNeasy Powersoil","Date Extracted":"11\/07\/2019","Lot No.":"1600-54007","Associated EBC":"EBC7","Manfred IDs":"","Notes":""},{"index":"K17","D_0__Archaea;D_1__Euryarchaeota":1571.0,"D_0__Archaea;D_1__Thaumarchaeota":2.0,"D_0__Bacteria;D_1__Actinobacteria":185.0,"D_0__Bacteria;D_1__Armatimonadetes":0.0,"D_0__Bacteria;D_1__BRC1":0.0,"D_0__Bacteria;D_1__Bacteroidetes":26191.0,"D_0__Bacteria;D_1__Chloroflexi":115.0,"D_0__Bacteria;D_1__Cyanobacteria":603.0,"D_0__Bacteria;D_1__Deferribacteres":0.0,"D_0__Bacteria;D_1__Deinococcus-Thermus":0.0,"D_0__Bacteria;D_1__Elusimicrobia":0.0,"D_0__Bacteria;D_1__Epsilonbacteraeota":149.0,"D_0__Bacteria;D_1__FBP":0.0,"D_0__Bacteria;D_1__Fibrobacteres":7462.0,"D_0__Bacteria;D_1__Firmicutes":44900.0,"D_0__Bacteria;D_1__Fusobacteria":0.0,"D_0__Bacteria;D_1__Gemmatimonadetes":0.0,"D_0__Bacteria;D_1__Kiritimatiellaeota":1570.0,"D_0__Bacteria;D_1__Lentisphaerae":1010.0,"D_0__Bacteria;D_1__Patescibacteria":0.0,"D_0__Bacteria;D_1__Planctomycetes":356.0,"D_0__Bacteria;D_1__Proteobacteria":547.0,"D_0__Bacteria;D_1__Spirochaetes":11823.0,"D_0__Bacteria;D_1__Synergistetes":146.0,"D_0__Bacteria;D_1__Tenericutes":23951.0,"D_0__Bacteria;D_1__Verrucomicrobia":0.0,"D_0__Bacteria;D_1__WPS-2":0.0,"D_0__Bacteria;__":1623.0,"Name":"K17","SampleType":"Faecal","GPS":"54H 0369606, 6177989","Population":"Kooloola","Warren":"Ki","Date Collected":"3\/03\/2019","Sex":"U","Extraction Kit":"Qiagen DNeasy Powersoil","Date Extracted":"12\/07\/2019","Lot No.":"1600-54007","Associated EBC":"EBC8","Manfred IDs":"","Notes":"Sample frozen at step 28.1 over weekend"},{"index":"K18","D_0__Archaea;D_1__Euryarchaeota":730.0,"D_0__Archaea;D_1__Thaumarchaeota":18.0,"D_0__Bacteria;D_1__Actinobacteria":780.0,"D_0__Bacteria;D_1__Armatimonadetes":15.0,"D_0__Bacteria;D_1__BRC1":0.0,"D_0__Bacteria;D_1__Bacteroidetes":18866.0,"D_0__Bacteria;D_1__Chloroflexi":67.0,"D_0__Bacteria;D_1__Cyanobacteria":373.0,"D_0__Bacteria;D_1__Deferribacteres":0.0,"D_0__Bacteria;D_1__Deinococcus-Thermus":0.0,"D_0__Bacteria;D_1__Elusimicrobia":0.0,"D_0__Bacteria;D_1__Epsilonbacteraeota":20.0,"D_0__Bacteria;D_1__FBP":0.0,"D_0__Bacteria;D_1__Fibrobacteres":157.0,"D_0__Bacteria;D_1__Firmicutes":38163.0,"D_0__Bacteria;D_1__Fusobacteria":0.0,"D_0__Bacteria;D_1__Gemmatimonadetes":0.0,"D_0__Bacteria;D_1__Kiritimatiellaeota":392.0,"D_0__Bacteria;D_1__Lentisphaerae":271.0,"D_0__Bacteria;D_1__Patescibacteria":0.0,"D_0__Bacteria;D_1__Planctomycetes":125.0,"D_0__Bacteria;D_1__Proteobacteria":742.0,"D_0__Bacteria;D_1__Spirochaetes":12460.0,"D_0__Bacteria;D_1__Synergistetes":108.0,"D_0__Bacteria;D_1__Tenericutes":8242.0,"D_0__Bacteria;D_1__Verrucomicrobia":82.0,"D_0__Bacteria;D_1__WPS-2":0.0,"D_0__Bacteria;__":175.0,"Name":"K18","SampleType":"Faecal","GPS":"54H 0369715, 6177703","Population":"Kooloola","Warren":"Kj","Date Collected":"3\/03\/2019","Sex":"U","Extraction Kit":"Qiagen DNeasy Powersoil","Date Extracted":"12\/07\/2019","Lot No.":"1600-54007","Associated EBC":"EBC8","Manfred IDs":"","Notes":"Sample frozen at step 28.1 over weekend"},{"index":"K19","D_0__Archaea;D_1__Euryarchaeota":417.0,"D_0__Archaea;D_1__Thaumarchaeota":3.0,"D_0__Bacteria;D_1__Actinobacteria":173.0,"D_0__Bacteria;D_1__Armatimonadetes":6.0,"D_0__Bacteria;D_1__BRC1":0.0,"D_0__Bacteria;D_1__Bacteroidetes":7820.0,"D_0__Bacteria;D_1__Chloroflexi":79.0,"D_0__Bacteria;D_1__Cyanobacteria":54.0,"D_0__Bacteria;D_1__Deferribacteres":0.0,"D_0__Bacteria;D_1__Deinococcus-Thermus":0.0,"D_0__Bacteria;D_1__Elusimicrobia":0.0,"D_0__Bacteria;D_1__Epsilonbacteraeota":7.0,"D_0__Bacteria;D_1__FBP":0.0,"D_0__Bacteria;D_1__Fibrobacteres":138.0,"D_0__Bacteria;D_1__Firmicutes":19050.0,"D_0__Bacteria;D_1__Fusobacteria":0.0,"D_0__Bacteria;D_1__Gemmatimonadetes":0.0,"D_0__Bacteria;D_1__Kiritimatiellaeota":143.0,"D_0__Bacteria;D_1__Lentisphaerae":96.0,"D_0__Bacteria;D_1__Patescibacteria":0.0,"D_0__Bacteria;D_1__Planctomycetes":158.0,"D_0__Bacteria;D_1__Proteobacteria":341.0,"D_0__Bacteria;D_1__Spirochaetes":7768.0,"D_0__Bacteria;D_1__Synergistetes":28.0,"D_0__Bacteria;D_1__Tenericutes":2777.0,"D_0__Bacteria;D_1__Verrucomicrobia":0.0,"D_0__Bacteria;D_1__WPS-2":0.0,"D_0__Bacteria;__":168.0,"Name":"K19","SampleType":"Faecal","GPS":"54H 0369715, 6177703","Population":"Kooloola","Warren":"Kj","Date Collected":"3\/03\/2019","Sex":"U","Extraction Kit":"Qiagen DNeasy Powersoil","Date Extracted":"25\/07\/2019","Lot No.":"","Associated EBC":"EBC 11","Manfred IDs":"","Notes":""},{"index":"K1A","D_0__Archaea;D_1__Euryarchaeota":1065.0,"D_0__Archaea;D_1__Thaumarchaeota":6.0,"D_0__Bacteria;D_1__Actinobacteria":427.0,"D_0__Bacteria;D_1__Armatimonadetes":0.0,"D_0__Bacteria;D_1__BRC1":0.0,"D_0__Bacteria;D_1__Bacteroidetes":22782.0,"D_0__Bacteria;D_1__Chloroflexi":243.0,"D_0__Bacteria;D_1__Cyanobacteria":208.0,"D_0__Bacteria;D_1__Deferribacteres":0.0,"D_0__Bacteria;D_1__Deinococcus-Thermus":0.0,"D_0__Bacteria;D_1__Elusimicrobia":0.0,"D_0__Bacteria;D_1__Epsilonbacteraeota":12.0,"D_0__Bacteria;D_1__FBP":0.0,"D_0__Bacteria;D_1__Fibrobacteres":88.0,"D_0__Bacteria;D_1__Firmicutes":34782.0,"D_0__Bacteria;D_1__Fusobacteria":0.0,"D_0__Bacteria;D_1__Gemmatimonadetes":0.0,"D_0__Bacteria;D_1__Kiritimatiellaeota":392.0,"D_0__Bacteria;D_1__Lentisphaerae":518.0,"D_0__Bacteria;D_1__Patescibacteria":0.0,"D_0__Bacteria;D_1__Planctomycetes":138.0,"D_0__Bacteria;D_1__Proteobacteria":438.0,"D_0__Bacteria;D_1__Spirochaetes":15943.0,"D_0__Bacteria;D_1__Synergistetes":200.0,"D_0__Bacteria;D_1__Tenericutes":6477.0,"D_0__Bacteria;D_1__Verrucomicrobia":2.0,"D_0__Bacteria;D_1__WPS-2":0.0,"D_0__Bacteria;__":350.0,"Name":"K1A","SampleType":"Faecal","GPS":"54H 0370713, 6177166","Population":"Kooloola","Warren":"Ka","Date Collected":"3\/03\/2019","Sex":"U","Extraction Kit":"Qiagen DNeasy Powersoil","Date Extracted":"28\/05\/2019","Lot No.":"1600-27051","Associated EBC":"EBC1","Manfred IDs":"","Notes":"Small C2 pellet, Spin columns from 1600-50599"},{"index":"K1B","D_0__Archaea;D_1__Euryarchaeota":570.0,"D_0__Archaea;D_1__Thaumarchaeota":2.0,"D_0__Bacteria;D_1__Actinobacteria":248.0,"D_0__Bacteria;D_1__Armatimonadetes":0.0,"D_0__Bacteria;D_1__BRC1":0.0,"D_0__Bacteria;D_1__Bacteroidetes":13365.0,"D_0__Bacteria;D_1__Chloroflexi":77.0,"D_0__Bacteria;D_1__Cyanobacteria":73.0,"D_0__Bacteria;D_1__Deferribacteres":0.0,"D_0__Bacteria;D_1__Deinococcus-Thermus":0.0,"D_0__Bacteria;D_1__Elusimicrobia":0.0,"D_0__Bacteria;D_1__Epsilonbacteraeota":5.0,"D_0__Bacteria;D_1__FBP":0.0,"D_0__Bacteria;D_1__Fibrobacteres":25.0,"D_0__Bacteria;D_1__Firmicutes":24051.0,"D_0__Bacteria;D_1__Fusobacteria":0.0,"D_0__Bacteria;D_1__Gemmatimonadetes":0.0,"D_0__Bacteria;D_1__Kiritimatiellaeota":262.0,"D_0__Bacteria;D_1__Lentisphaerae":366.0,"D_0__Bacteria;D_1__Patescibacteria":0.0,"D_0__Bacteria;D_1__Planctomycetes":61.0,"D_0__Bacteria;D_1__Proteobacteria":287.0,"D_0__Bacteria;D_1__Spirochaetes":7983.0,"D_0__Bacteria;D_1__Synergistetes":94.0,"D_0__Bacteria;D_1__Tenericutes":3589.0,"D_0__Bacteria;D_1__Verrucomicrobia":2.0,"D_0__Bacteria;D_1__WPS-2":0.0,"D_0__Bacteria;__":253.0,"Name":"K1B","SampleType":"Faecal","GPS":"54H 0370713, 6177166","Population":"Kooloola","Warren":"Ka","Date Collected":"3\/03\/2019","Sex":"U","Extraction Kit":"Qiagen DNeasy Powersoil","Date Extracted":"28\/05\/2019","Lot No.":"1600-27051","Associated EBC":"EBC1","Manfred IDs":"","Notes":"Spin columns from 1600-50599"},{"index":"K20","D_0__Archaea;D_1__Euryarchaeota":412.0,"D_0__Archaea;D_1__Thaumarchaeota":4.0,"D_0__Bacteria;D_1__Actinobacteria":401.0,"D_0__Bacteria;D_1__Armatimonadetes":0.0,"D_0__Bacteria;D_1__BRC1":0.0,"D_0__Bacteria;D_1__Bacteroidetes":8175.0,"D_0__Bacteria;D_1__Chloroflexi":73.0,"D_0__Bacteria;D_1__Cyanobacteria":40.0,"D_0__Bacteria;D_1__Deferribacteres":0.0,"D_0__Bacteria;D_1__Deinococcus-Thermus":0.0,"D_0__Bacteria;D_1__Elusimicrobia":0.0,"D_0__Bacteria;D_1__Epsilonbacteraeota":188.0,"D_0__Bacteria;D_1__FBP":0.0,"D_0__Bacteria;D_1__Fibrobacteres":491.0,"D_0__Bacteria;D_1__Firmicutes":18888.0,"D_0__Bacteria;D_1__Fusobacteria":2.0,"D_0__Bacteria;D_1__Gemmatimonadetes":0.0,"D_0__Bacteria;D_1__Kiritimatiellaeota":88.0,"D_0__Bacteria;D_1__Lentisphaerae":191.0,"D_0__Bacteria;D_1__Patescibacteria":0.0,"D_0__Bacteria;D_1__Planctomycetes":293.0,"D_0__Bacteria;D_1__Proteobacteria":236.0,"D_0__Bacteria;D_1__Spirochaetes":3304.0,"D_0__Bacteria;D_1__Synergistetes":100.0,"D_0__Bacteria;D_1__Tenericutes":4020.0,"D_0__Bacteria;D_1__Verrucomicrobia":0.0,"D_0__Bacteria;D_1__WPS-2":0.0,"D_0__Bacteria;__":62.0,"Name":"K20","SampleType":"Faecal","GPS":"54H 0369911, 6176955","Population":"Kooloola","Warren":"Kl","Date Collected":"3\/03\/2019","Sex":"U","Extraction Kit":"Qiagen DNeasy Powersoil","Date Extracted":"26\/07\/2019","Lot No.":"","Associated EBC":"EBC12","Manfred IDs":"","Notes":""},{"index":"K2","D_0__Archaea;D_1__Euryarchaeota":1274.0,"D_0__Archaea;D_1__Thaumarchaeota":3.0,"D_0__Bacteria;D_1__Actinobacteria":424.0,"D_0__Bacteria;D_1__Armatimonadetes":0.0,"D_0__Bacteria;D_1__BRC1":0.0,"D_0__Bacteria;D_1__Bacteroidetes":24302.0,"D_0__Bacteria;D_1__Chloroflexi":99.0,"D_0__Bacteria;D_1__Cyanobacteria":129.0,"D_0__Bacteria;D_1__Deferribacteres":0.0,"D_0__Bacteria;D_1__Deinococcus-Thermus":0.0,"D_0__Bacteria;D_1__Elusimicrobia":0.0,"D_0__Bacteria;D_1__Epsilonbacteraeota":32.0,"D_0__Bacteria;D_1__FBP":0.0,"D_0__Bacteria;D_1__Fibrobacteres":116.0,"D_0__Bacteria;D_1__Firmicutes":44751.0,"D_0__Bacteria;D_1__Fusobacteria":0.0,"D_0__Bacteria;D_1__Gemmatimonadetes":0.0,"D_0__Bacteria;D_1__Kiritimatiellaeota":270.0,"D_0__Bacteria;D_1__Lentisphaerae":563.0,"D_0__Bacteria;D_1__Patescibacteria":0.0,"D_0__Bacteria;D_1__Planctomycetes":388.0,"D_0__Bacteria;D_1__Proteobacteria":431.0,"D_0__Bacteria;D_1__Spirochaetes":10164.0,"D_0__Bacteria;D_1__Synergistetes":221.0,"D_0__Bacteria;D_1__Tenericutes":7297.0,"D_0__Bacteria;D_1__Verrucomicrobia":0.0,"D_0__Bacteria;D_1__WPS-2":0.0,"D_0__Bacteria;__":337.0,"Name":"K2","SampleType":"Faecal","GPS":"54H 0370713, 6177166","Population":"Kooloola","Warren":"Ka","Date Collected":"3\/03\/2019","Sex":"U","Extraction Kit":"Qiagen DNeasy Powersoil","Date Extracted":"28\/05\/2019","Lot No.":"1600-27051","Associated EBC":"EBC1","Manfred IDs":"","Notes":"Large C2 pellet, Spin columns from 1600-50599"},{"index":"K3","D_0__Archaea;D_1__Euryarchaeota":1006.0,"D_0__Archaea;D_1__Thaumarchaeota":0.0,"D_0__Bacteria;D_1__Actinobacteria":360.0,"D_0__Bacteria;D_1__Armatimonadetes":0.0,"D_0__Bacteria;D_1__BRC1":0.0,"D_0__Bacteria;D_1__Bacteroidetes":20623.0,"D_0__Bacteria;D_1__Chloroflexi":59.0,"D_0__Bacteria;D_1__Cyanobacteria":152.0,"D_0__Bacteria;D_1__Deferribacteres":0.0,"D_0__Bacteria;D_1__Deinococcus-Thermus":0.0,"D_0__Bacteria;D_1__Elusimicrobia":0.0,"D_0__Bacteria;D_1__Epsilonbacteraeota":24.0,"D_0__Bacteria;D_1__FBP":0.0,"D_0__Bacteria;D_1__Fibrobacteres":88.0,"D_0__Bacteria;D_1__Firmicutes":31991.0,"D_0__Bacteria;D_1__Fusobacteria":0.0,"D_0__Bacteria;D_1__Gemmatimonadetes":0.0,"D_0__Bacteria;D_1__Kiritimatiellaeota":201.0,"D_0__Bacteria;D_1__Lentisphaerae":437.0,"D_0__Bacteria;D_1__Patescibacteria":0.0,"D_0__Bacteria;D_1__Planctomycetes":204.0,"D_0__Bacteria;D_1__Proteobacteria":258.0,"D_0__Bacteria;D_1__Spirochaetes":6932.0,"D_0__Bacteria;D_1__Synergistetes":121.0,"D_0__Bacteria;D_1__Tenericutes":6736.0,"D_0__Bacteria;D_1__Verrucomicrobia":2.0,"D_0__Bacteria;D_1__WPS-2":0.0,"D_0__Bacteria;__":171.0,"Name":"K3","SampleType":"Faecal","GPS":"54H 0370713, 6177166","Population":"Kooloola","Warren":"Ka","Date Collected":"3\/03\/2019","Sex":"U","Extraction Kit":"Qiagen DNeasy Powersoil","Date Extracted":"30\/05\/2019","Lot No.":"1600-27051","Associated EBC":"EBC2","Manfred IDs":"","Notes":"Spin columns from 1600-54007"},{"index":"K4","D_0__Archaea;D_1__Euryarchaeota":2548.0,"D_0__Archaea;D_1__Thaumarchaeota":2.0,"D_0__Bacteria;D_1__Actinobacteria":830.0,"D_0__Bacteria;D_1__Armatimonadetes":6.0,"D_0__Bacteria;D_1__BRC1":0.0,"D_0__Bacteria;D_1__Bacteroidetes":32738.0,"D_0__Bacteria;D_1__Chloroflexi":276.0,"D_0__Bacteria;D_1__Cyanobacteria":77.0,"D_0__Bacteria;D_1__Deferribacteres":0.0,"D_0__Bacteria;D_1__Deinococcus-Thermus":0.0,"D_0__Bacteria;D_1__Elusimicrobia":0.0,"D_0__Bacteria;D_1__Epsilonbacteraeota":29.0,"D_0__Bacteria;D_1__FBP":0.0,"D_0__Bacteria;D_1__Fibrobacteres":1579.0,"D_0__Bacteria;D_1__Firmicutes":52063.0,"D_0__Bacteria;D_1__Fusobacteria":0.0,"D_0__Bacteria;D_1__Gemmatimonadetes":0.0,"D_0__Bacteria;D_1__Kiritimatiellaeota":340.0,"D_0__Bacteria;D_1__Lentisphaerae":413.0,"D_0__Bacteria;D_1__Patescibacteria":0.0,"D_0__Bacteria;D_1__Planctomycetes":324.0,"D_0__Bacteria;D_1__Proteobacteria":579.0,"D_0__Bacteria;D_1__Spirochaetes":10687.0,"D_0__Bacteria;D_1__Synergistetes":309.0,"D_0__Bacteria;D_1__Tenericutes":16774.0,"D_0__Bacteria;D_1__Verrucomicrobia":0.0,"D_0__Bacteria;D_1__WPS-2":0.0,"D_0__Bacteria;__":468.0,"Name":"K4","SampleType":"Faecal","GPS":"54H 0370309, 6177201","Population":"Kooloola","Warren":"Kb","Date Collected":"3\/03\/2019","Sex":"U","Extraction Kit":"Qiagen DNeasy Powersoil","Date Extracted":"7\/06\/2019","Lot No.":"1600-27051","Associated EBC":"EBC3","Manfred IDs":"","Notes":"Spin columns & PowerBead Tubes from 1600-54007"},{"index":"K5","D_0__Archaea;D_1__Euryarchaeota":1929.0,"D_0__Archaea;D_1__Thaumarchaeota":3.0,"D_0__Bacteria;D_1__Actinobacteria":239.0,"D_0__Bacteria;D_1__Armatimonadetes":0.0,"D_0__Bacteria;D_1__BRC1":0.0,"D_0__Bacteria;D_1__Bacteroidetes":29532.0,"D_0__Bacteria;D_1__Chloroflexi":20.0,"D_0__Bacteria;D_1__Cyanobacteria":45.0,"D_0__Bacteria;D_1__Deferribacteres":0.0,"D_0__Bacteria;D_1__Deinococcus-Thermus":0.0,"D_0__Bacteria;D_1__Elusimicrobia":0.0,"D_0__Bacteria;D_1__Epsilonbacteraeota":6.0,"D_0__Bacteria;D_1__FBP":0.0,"D_0__Bacteria;D_1__Fibrobacteres":101.0,"D_0__Bacteria;D_1__Firmicutes":29867.0,"D_0__Bacteria;D_1__Fusobacteria":0.0,"D_0__Bacteria;D_1__Gemmatimonadetes":0.0,"D_0__Bacteria;D_1__Kiritimatiellaeota":1379.0,"D_0__Bacteria;D_1__Lentisphaerae":244.0,"D_0__Bacteria;D_1__Patescibacteria":0.0,"D_0__Bacteria;D_1__Planctomycetes":112.0,"D_0__Bacteria;D_1__Proteobacteria":2429.0,"D_0__Bacteria;D_1__Spirochaetes":8334.0,"D_0__Bacteria;D_1__Synergistetes":121.0,"D_0__Bacteria;D_1__Tenericutes":14082.0,"D_0__Bacteria;D_1__Verrucomicrobia":0.0,"D_0__Bacteria;D_1__WPS-2":0.0,"D_0__Bacteria;__":538.0,"Name":"K5","SampleType":"Faecal","GPS":"54H 0370309, 6177201","Population":"Kooloola","Warren":"Kb","Date Collected":"3\/03\/2019","Sex":"U","Extraction Kit":"Qiagen DNeasy Powersoil","Date Extracted":"28\/06\/2019","Lot No.":"1630-11363","Associated EBC":"EBC4","Manfred IDs":"","Notes":"C3, C4, C5, C6 from 1600-27051"},{"index":"K6","D_0__Archaea;D_1__Euryarchaeota":2198.0,"D_0__Archaea;D_1__Thaumarchaeota":0.0,"D_0__Bacteria;D_1__Actinobacteria":387.0,"D_0__Bacteria;D_1__Armatimonadetes":0.0,"D_0__Bacteria;D_1__BRC1":0.0,"D_0__Bacteria;D_1__Bacteroidetes":41261.0,"D_0__Bacteria;D_1__Chloroflexi":262.0,"D_0__Bacteria;D_1__Cyanobacteria":2082.0,"D_0__Bacteria;D_1__Deferribacteres":0.0,"D_0__Bacteria;D_1__Deinococcus-Thermus":0.0,"D_0__Bacteria;D_1__Elusimicrobia":0.0,"D_0__Bacteria;D_1__Epsilonbacteraeota":155.0,"D_0__Bacteria;D_1__FBP":0.0,"D_0__Bacteria;D_1__Fibrobacteres":626.0,"D_0__Bacteria;D_1__Firmicutes":53497.0,"D_0__Bacteria;D_1__Fusobacteria":0.0,"D_0__Bacteria;D_1__Gemmatimonadetes":0.0,"D_0__Bacteria;D_1__Kiritimatiellaeota":1804.0,"D_0__Bacteria;D_1__Lentisphaerae":743.0,"D_0__Bacteria;D_1__Patescibacteria":0.0,"D_0__Bacteria;D_1__Planctomycetes":674.0,"D_0__Bacteria;D_1__Proteobacteria":1351.0,"D_0__Bacteria;D_1__Spirochaetes":16897.0,"D_0__Bacteria;D_1__Synergistetes":289.0,"D_0__Bacteria;D_1__Tenericutes":35876.0,"D_0__Bacteria;D_1__Verrucomicrobia":2.0,"D_0__Bacteria;D_1__WPS-2":0.0,"D_0__Bacteria;__":1473.0,"Name":"K6","SampleType":"Faecal","GPS":"54H 0370175, 6177340","Population":"Kooloola","Warren":"Kc","Date Collected":"3\/03\/2019","Sex":"U","Extraction Kit":"Qiagen DNeasy Powersoil","Date Extracted":"28\/06\/2019","Lot No.":"1630-11363","Associated EBC":"EBC4","Manfred IDs":"","Notes":"C3, C4, C5, C6 from 1600-27051"},{"index":"K7","D_0__Archaea;D_1__Euryarchaeota":1956.0,"D_0__Archaea;D_1__Thaumarchaeota":6.0,"D_0__Bacteria;D_1__Actinobacteria":612.0,"D_0__Bacteria;D_1__Armatimonadetes":0.0,"D_0__Bacteria;D_1__BRC1":0.0,"D_0__Bacteria;D_1__Bacteroidetes":37963.0,"D_0__Bacteria;D_1__Chloroflexi":341.0,"D_0__Bacteria;D_1__Cyanobacteria":28.0,"D_0__Bacteria;D_1__Deferribacteres":0.0,"D_0__Bacteria;D_1__Deinococcus-Thermus":0.0,"D_0__Bacteria;D_1__Elusimicrobia":0.0,"D_0__Bacteria;D_1__Epsilonbacteraeota":23.0,"D_0__Bacteria;D_1__FBP":0.0,"D_0__Bacteria;D_1__Fibrobacteres":538.0,"D_0__Bacteria;D_1__Firmicutes":65553.0,"D_0__Bacteria;D_1__Fusobacteria":0.0,"D_0__Bacteria;D_1__Gemmatimonadetes":0.0,"D_0__Bacteria;D_1__Kiritimatiellaeota":540.0,"D_0__Bacteria;D_1__Lentisphaerae":621.0,"D_0__Bacteria;D_1__Patescibacteria":0.0,"D_0__Bacteria;D_1__Planctomycetes":3745.0,"D_0__Bacteria;D_1__Proteobacteria":862.0,"D_0__Bacteria;D_1__Spirochaetes":13485.0,"D_0__Bacteria;D_1__Synergistetes":267.0,"D_0__Bacteria;D_1__Tenericutes":24201.0,"D_0__Bacteria;D_1__Verrucomicrobia":0.0,"D_0__Bacteria;D_1__WPS-2":0.0,"D_0__Bacteria;__":407.0,"Name":"K7","SampleType":"Faecal","GPS":"54H 0370175, 6177340","Population":"Kooloola","Warren":"Kc","Date Collected":"3\/03\/2019","Sex":"U","Extraction Kit":"Qiagen DNeasy Powersoil","Date Extracted":"1\/07\/2019","Lot No.":"1630-11363","Associated EBC":"EBC5","Manfred IDs":"","Notes":"C1 from 1600-54007, C4 from 1600-27051"},{"index":"K8","D_0__Archaea;D_1__Euryarchaeota":691.0,"D_0__Archaea;D_1__Thaumarchaeota":0.0,"D_0__Bacteria;D_1__Actinobacteria":264.0,"D_0__Bacteria;D_1__Armatimonadetes":0.0,"D_0__Bacteria;D_1__BRC1":0.0,"D_0__Bacteria;D_1__Bacteroidetes":10631.0,"D_0__Bacteria;D_1__Chloroflexi":56.0,"D_0__Bacteria;D_1__Cyanobacteria":38.0,"D_0__Bacteria;D_1__Deferribacteres":0.0,"D_0__Bacteria;D_1__Deinococcus-Thermus":0.0,"D_0__Bacteria;D_1__Elusimicrobia":0.0,"D_0__Bacteria;D_1__Epsilonbacteraeota":5.0,"D_0__Bacteria;D_1__FBP":0.0,"D_0__Bacteria;D_1__Fibrobacteres":259.0,"D_0__Bacteria;D_1__Firmicutes":20318.0,"D_0__Bacteria;D_1__Fusobacteria":0.0,"D_0__Bacteria;D_1__Gemmatimonadetes":0.0,"D_0__Bacteria;D_1__Kiritimatiellaeota":272.0,"D_0__Bacteria;D_1__Lentisphaerae":396.0,"D_0__Bacteria;D_1__Patescibacteria":0.0,"D_0__Bacteria;D_1__Planctomycetes":176.0,"D_0__Bacteria;D_1__Proteobacteria":136.0,"D_0__Bacteria;D_1__Spirochaetes":2889.0,"D_0__Bacteria;D_1__Synergistetes":24.0,"D_0__Bacteria;D_1__Tenericutes":5516.0,"D_0__Bacteria;D_1__Verrucomicrobia":0.0,"D_0__Bacteria;D_1__WPS-2":0.0,"D_0__Bacteria;__":240.0,"Name":"K8","SampleType":"Faecal","GPS":"54H 0370111, 6177450","Population":"Kooloola","Warren":"Kd","Date Collected":"3\/03\/2019","Sex":"U","Extraction Kit":"Qiagen DNeasy Powersoil","Date Extracted":"18\/07\/2019","Lot No.":"1600-54007","Associated EBC":"EBC9","Manfred IDs":"","Notes":""},{"index":"K9","D_0__Archaea;D_1__Euryarchaeota":1446.0,"D_0__Archaea;D_1__Thaumarchaeota":4.0,"D_0__Bacteria;D_1__Actinobacteria":689.0,"D_0__Bacteria;D_1__Armatimonadetes":4.0,"D_0__Bacteria;D_1__BRC1":0.0,"D_0__Bacteria;D_1__Bacteroidetes":23365.0,"D_0__Bacteria;D_1__Chloroflexi":90.0,"D_0__Bacteria;D_1__Cyanobacteria":13.0,"D_0__Bacteria;D_1__Deferribacteres":0.0,"D_0__Bacteria;D_1__Deinococcus-Thermus":0.0,"D_0__Bacteria;D_1__Elusimicrobia":0.0,"D_0__Bacteria;D_1__Epsilonbacteraeota":507.0,"D_0__Bacteria;D_1__FBP":0.0,"D_0__Bacteria;D_1__Fibrobacteres":351.0,"D_0__Bacteria;D_1__Firmicutes":47858.0,"D_0__Bacteria;D_1__Fusobacteria":0.0,"D_0__Bacteria;D_1__Gemmatimonadetes":2.0,"D_0__Bacteria;D_1__Kiritimatiellaeota":239.0,"D_0__Bacteria;D_1__Lentisphaerae":563.0,"D_0__Bacteria;D_1__Patescibacteria":0.0,"D_0__Bacteria;D_1__Planctomycetes":480.0,"D_0__Bacteria;D_1__Proteobacteria":908.0,"D_0__Bacteria;D_1__Spirochaetes":18041.0,"D_0__Bacteria;D_1__Synergistetes":252.0,"D_0__Bacteria;D_1__Tenericutes":6921.0,"D_0__Bacteria;D_1__Verrucomicrobia":2.0,"D_0__Bacteria;D_1__WPS-2":0.0,"D_0__Bacteria;__":187.0,"Name":"K9","SampleType":"Faecal","GPS":"54H 0370156, 6177479","Population":"Kooloola","Warren":"Ke","Date Collected":"3\/03\/2019","Sex":"U","Extraction Kit":"Qiagen DNeasy Powersoil","Date Extracted":"18\/07\/2019","Lot No.":"1600-54007","Associated EBC":"EBC9","Manfred IDs":"","Notes":""},{"index":"M10a","D_0__Archaea;D_1__Euryarchaeota":564.0,"D_0__Archaea;D_1__Thaumarchaeota":0.0,"D_0__Bacteria;D_1__Actinobacteria":727.0,"D_0__Bacteria;D_1__Armatimonadetes":0.0,"D_0__Bacteria;D_1__BRC1":0.0,"D_0__Bacteria;D_1__Bacteroidetes":40731.0,"D_0__Bacteria;D_1__Chloroflexi":28.0,"D_0__Bacteria;D_1__Cyanobacteria":6.0,"D_0__Bacteria;D_1__Deferribacteres":0.0,"D_0__Bacteria;D_1__Deinococcus-Thermus":0.0,"D_0__Bacteria;D_1__Elusimicrobia":0.0,"D_0__Bacteria;D_1__Epsilonbacteraeota":125.0,"D_0__Bacteria;D_1__FBP":0.0,"D_0__Bacteria;D_1__Fibrobacteres":9850.0,"D_0__Bacteria;D_1__Firmicutes":28551.0,"D_0__Bacteria;D_1__Fusobacteria":9.0,"D_0__Bacteria;D_1__Gemmatimonadetes":0.0,"D_0__Bacteria;D_1__Kiritimatiellaeota":32.0,"D_0__Bacteria;D_1__Lentisphaerae":442.0,"D_0__Bacteria;D_1__Patescibacteria":0.0,"D_0__Bacteria;D_1__Planctomycetes":4.0,"D_0__Bacteria;D_1__Proteobacteria":4918.0,"D_0__Bacteria;D_1__Spirochaetes":25626.0,"D_0__Bacteria;D_1__Synergistetes":45.0,"D_0__Bacteria;D_1__Tenericutes":1508.0,"D_0__Bacteria;D_1__Verrucomicrobia":120.0,"D_0__Bacteria;D_1__WPS-2":0.0,"D_0__Bacteria;__":265.0,"Name":"M10a","SampleType":"Faecal","GPS":"-","Population":"Captive","Warren":"Cb","Date Collected":"28\/05\/2019","Sex":"","Extraction Kit":"Qiagen DNeasy Powersoil","Date Extracted":"11\/07\/2019","Lot No.":"1600-54007","Associated EBC":"EBC7","Manfred IDs":"Jaffa - ?","Notes":""},{"index":"M11","D_0__Archaea;D_1__Euryarchaeota":382.0,"D_0__Archaea;D_1__Thaumarchaeota":0.0,"D_0__Bacteria;D_1__Actinobacteria":2346.0,"D_0__Bacteria;D_1__Armatimonadetes":0.0,"D_0__Bacteria;D_1__BRC1":0.0,"D_0__Bacteria;D_1__Bacteroidetes":4691.0,"D_0__Bacteria;D_1__Chloroflexi":0.0,"D_0__Bacteria;D_1__Cyanobacteria":65.0,"D_0__Bacteria;D_1__Deferribacteres":0.0,"D_0__Bacteria;D_1__Deinococcus-Thermus":0.0,"D_0__Bacteria;D_1__Elusimicrobia":0.0,"D_0__Bacteria;D_1__Epsilonbacteraeota":0.0,"D_0__Bacteria;D_1__FBP":0.0,"D_0__Bacteria;D_1__Fibrobacteres":0.0,"D_0__Bacteria;D_1__Firmicutes":38165.0,"D_0__Bacteria;D_1__Fusobacteria":19.0,"D_0__Bacteria;D_1__Gemmatimonadetes":0.0,"D_0__Bacteria;D_1__Kiritimatiellaeota":84.0,"D_0__Bacteria;D_1__Lentisphaerae":53.0,"D_0__Bacteria;D_1__Patescibacteria":0.0,"D_0__Bacteria;D_1__Planctomycetes":986.0,"D_0__Bacteria;D_1__Proteobacteria":3420.0,"D_0__Bacteria;D_1__Spirochaetes":3138.0,"D_0__Bacteria;D_1__Synergistetes":5.0,"D_0__Bacteria;D_1__Tenericutes":1323.0,"D_0__Bacteria;D_1__Verrucomicrobia":18.0,"D_0__Bacteria;D_1__WPS-2":0.0,"D_0__Bacteria;__":43.0,"Name":"M11","SampleType":"Faecal","GPS":"-","Population":"Captive","Warren":"Cb","Date Collected":"1\/06\/2019","Sex":"","Extraction Kit":"Qiagen DNeasy Powersoil","Date Extracted":"24\/07\/2019","Lot No.":"","Associated EBC":"EBC10","Manfred IDs":"Henry - ?","Notes":"Hard pellets"},{"index":"M12","D_0__Archaea;D_1__Euryarchaeota":652.0,"D_0__Archaea;D_1__Thaumarchaeota":0.0,"D_0__Bacteria;D_1__Actinobacteria":65.0,"D_0__Bacteria;D_1__Armatimonadetes":0.0,"D_0__Bacteria;D_1__BRC1":0.0,"D_0__Bacteria;D_1__Bacteroidetes":24256.0,"D_0__Bacteria;D_1__Chloroflexi":0.0,"D_0__Bacteria;D_1__Cyanobacteria":1243.0,"D_0__Bacteria;D_1__Deferribacteres":0.0,"D_0__Bacteria;D_1__Deinococcus-Thermus":0.0,"D_0__Bacteria;D_1__Elusimicrobia":0.0,"D_0__Bacteria;D_1__Epsilonbacteraeota":87.0,"D_0__Bacteria;D_1__FBP":0.0,"D_0__Bacteria;D_1__Fibrobacteres":648.0,"D_0__Bacteria;D_1__Firmicutes":62971.0,"D_0__Bacteria;D_1__Fusobacteria":0.0,"D_0__Bacteria;D_1__Gemmatimonadetes":0.0,"D_0__Bacteria;D_1__Kiritimatiellaeota":1425.0,"D_0__Bacteria;D_1__Lentisphaerae":337.0,"D_0__Bacteria;D_1__Patescibacteria":0.0,"D_0__Bacteria;D_1__Planctomycetes":14.0,"D_0__Bacteria;D_1__Proteobacteria":2390.0,"D_0__Bacteria;D_1__Spirochaetes":9807.0,"D_0__Bacteria;D_1__Synergistetes":0.0,"D_0__Bacteria;D_1__Tenericutes":16168.0,"D_0__Bacteria;D_1__Verrucomicrobia":131.0,"D_0__Bacteria;D_1__WPS-2":0.0,"D_0__Bacteria;__":6.0,"Name":"M12","SampleType":"Faecal","GPS":"-","Population":"Captive","Warren":"Cb","Date Collected":"5\/06\/2019","Sex":"","Extraction Kit":"Qiagen DNeasy Powersoil","Date Extracted":"25\/07\/2019","Lot No.":"","Associated EBC":"EBC 11","Manfred IDs":"Dozer - ?","Notes":""},{"index":"M13","D_0__Archaea;D_1__Euryarchaeota":1764.0,"D_0__Archaea;D_1__Thaumarchaeota":0.0,"D_0__Bacteria;D_1__Actinobacteria":343.0,"D_0__Bacteria;D_1__Armatimonadetes":0.0,"D_0__Bacteria;D_1__BRC1":0.0,"D_0__Bacteria;D_1__Bacteroidetes":9329.0,"D_0__Bacteria;D_1__Chloroflexi":0.0,"D_0__Bacteria;D_1__Cyanobacteria":107.0,"D_0__Bacteria;D_1__Deferribacteres":0.0,"D_0__Bacteria;D_1__Deinococcus-Thermus":0.0,"D_0__Bacteria;D_1__Elusimicrobia":0.0,"D_0__Bacteria;D_1__Epsilonbacteraeota":40.0,"D_0__Bacteria;D_1__FBP":0.0,"D_0__Bacteria;D_1__Fibrobacteres":108.0,"D_0__Bacteria;D_1__Firmicutes":118298.0,"D_0__Bacteria;D_1__Fusobacteria":2.0,"D_0__Bacteria;D_1__Gemmatimonadetes":0.0,"D_0__Bacteria;D_1__Kiritimatiellaeota":43.0,"D_0__Bacteria;D_1__Lentisphaerae":360.0,"D_0__Bacteria;D_1__Patescibacteria":0.0,"D_0__Bacteria;D_1__Planctomycetes":180.0,"D_0__Bacteria;D_1__Proteobacteria":423.0,"D_0__Bacteria;D_1__Spirochaetes":8814.0,"D_0__Bacteria;D_1__Synergistetes":7.0,"D_0__Bacteria;D_1__Tenericutes":5596.0,"D_0__Bacteria;D_1__Verrucomicrobia":179.0,"D_0__Bacteria;D_1__WPS-2":0.0,"D_0__Bacteria;__":135.0,"Name":"M13","SampleType":"Faecal","GPS":"-","Population":"Captive","Warren":"Cb","Date Collected":"20\/05\/2019","Sex":"","Extraction Kit":"Qiagen DNeasy Powersoil","Date Extracted":"25\/07\/2019","Lot No.":"","Associated EBC":"EBC 11","Manfred IDs":"Ahita - ?","Notes":""},{"index":"M14","D_0__Archaea;D_1__Euryarchaeota":0.0,"D_0__Archaea;D_1__Thaumarchaeota":0.0,"D_0__Bacteria;D_1__Actinobacteria":172.0,"D_0__Bacteria;D_1__Armatimonadetes":0.0,"D_0__Bacteria;D_1__BRC1":0.0,"D_0__Bacteria;D_1__Bacteroidetes":60315.0,"D_0__Bacteria;D_1__Chloroflexi":0.0,"D_0__Bacteria;D_1__Cyanobacteria":0.0,"D_0__Bacteria;D_1__Deferribacteres":0.0,"D_0__Bacteria;D_1__Deinococcus-Thermus":0.0,"D_0__Bacteria;D_1__Elusimicrobia":0.0,"D_0__Bacteria;D_1__Epsilonbacteraeota":0.0,"D_0__Bacteria;D_1__FBP":0.0,"D_0__Bacteria;D_1__Fibrobacteres":2.0,"D_0__Bacteria;D_1__Firmicutes":11253.0,"D_0__Bacteria;D_1__Fusobacteria":0.0,"D_0__Bacteria;D_1__Gemmatimonadetes":0.0,"D_0__Bacteria;D_1__Kiritimatiellaeota":0.0,"D_0__Bacteria;D_1__Lentisphaerae":0.0,"D_0__Bacteria;D_1__Patescibacteria":0.0,"D_0__Bacteria;D_1__Planctomycetes":0.0,"D_0__Bacteria;D_1__Proteobacteria":3998.0,"D_0__Bacteria;D_1__Spirochaetes":8.0,"D_0__Bacteria;D_1__Synergistetes":0.0,"D_0__Bacteria;D_1__Tenericutes":8.0,"D_0__Bacteria;D_1__Verrucomicrobia":22270.0,"D_0__Bacteria;D_1__WPS-2":0.0,"D_0__Bacteria;__":0.0,"Name":"M14","SampleType":"Faecal","GPS":"-","Population":"Captive","Warren":"Cb","Date Collected":"5\/06\/2019","Sex":"","Extraction Kit":"Qiagen DNeasy Powersoil","Date Extracted":"26\/07\/2019","Lot No.":"","Associated EBC":"EBC12","Manfred IDs":"Malcom - ?","Notes":"Infant, tiny pellets"},{"index":"M1a","D_0__Archaea;D_1__Euryarchaeota":2522.0,"D_0__Archaea;D_1__Thaumarchaeota":0.0,"D_0__Bacteria;D_1__Actinobacteria":129.0,"D_0__Bacteria;D_1__Armatimonadetes":0.0,"D_0__Bacteria;D_1__BRC1":0.0,"D_0__Bacteria;D_1__Bacteroidetes":10003.0,"D_0__Bacteria;D_1__Chloroflexi":0.0,"D_0__Bacteria;D_1__Cyanobacteria":331.0,"D_0__Bacteria;D_1__Deferribacteres":0.0,"D_0__Bacteria;D_1__Deinococcus-Thermus":0.0,"D_0__Bacteria;D_1__Elusimicrobia":0.0,"D_0__Bacteria;D_1__Epsilonbacteraeota":0.0,"D_0__Bacteria;D_1__FBP":0.0,"D_0__Bacteria;D_1__Fibrobacteres":287.0,"D_0__Bacteria;D_1__Firmicutes":94289.0,"D_0__Bacteria;D_1__Fusobacteria":0.0,"D_0__Bacteria;D_1__Gemmatimonadetes":0.0,"D_0__Bacteria;D_1__Kiritimatiellaeota":512.0,"D_0__Bacteria;D_1__Lentisphaerae":1031.0,"D_0__Bacteria;D_1__Patescibacteria":0.0,"D_0__Bacteria;D_1__Planctomycetes":98.0,"D_0__Bacteria;D_1__Proteobacteria":1439.0,"D_0__Bacteria;D_1__Spirochaetes":2083.0,"D_0__Bacteria;D_1__Synergistetes":19.0,"D_0__Bacteria;D_1__Tenericutes":3107.0,"D_0__Bacteria;D_1__Verrucomicrobia":1377.0,"D_0__Bacteria;D_1__WPS-2":0.0,"D_0__Bacteria;__":244.0,"Name":"M1a","SampleType":"Faecal","GPS":"-","Population":"Captive","Warren":"Cb","Date Collected":"13\/05\/2019","Sex":"","Extraction Kit":"Qiagen DNeasy Powersoil","Date Extracted":"28\/06\/2019","Lot No.":"1630-11363","Associated EBC":"EBC4","Manfred IDs":"Dassie - 416","Notes":"C3, C4, C5, C6 from 1600-27051, red supernatant through C3"},{"index":"M1b","D_0__Archaea;D_1__Euryarchaeota":867.0,"D_0__Archaea;D_1__Thaumarchaeota":0.0,"D_0__Bacteria;D_1__Actinobacteria":111.0,"D_0__Bacteria;D_1__Armatimonadetes":0.0,"D_0__Bacteria;D_1__BRC1":0.0,"D_0__Bacteria;D_1__Bacteroidetes":7260.0,"D_0__Bacteria;D_1__Chloroflexi":0.0,"D_0__Bacteria;D_1__Cyanobacteria":637.0,"D_0__Bacteria;D_1__Deferribacteres":0.0,"D_0__Bacteria;D_1__Deinococcus-Thermus":0.0,"D_0__Bacteria;D_1__Elusimicrobia":0.0,"D_0__Bacteria;D_1__Epsilonbacteraeota":11.0,"D_0__Bacteria;D_1__FBP":0.0,"D_0__Bacteria;D_1__Fibrobacteres":473.0,"D_0__Bacteria;D_1__Firmicutes":78160.0,"D_0__Bacteria;D_1__Fusobacteria":0.0,"D_0__Bacteria;D_1__Gemmatimonadetes":0.0,"D_0__Bacteria;D_1__Kiritimatiellaeota":490.0,"D_0__Bacteria;D_1__Lentisphaerae":544.0,"D_0__Bacteria;D_1__Patescibacteria":0.0,"D_0__Bacteria;D_1__Planctomycetes":152.0,"D_0__Bacteria;D_1__Proteobacteria":490.0,"D_0__Bacteria;D_1__Spirochaetes":2307.0,"D_0__Bacteria;D_1__Synergistetes":14.0,"D_0__Bacteria;D_1__Tenericutes":865.0,"D_0__Bacteria;D_1__Verrucomicrobia":1265.0,"D_0__Bacteria;D_1__WPS-2":0.0,"D_0__Bacteria;__":116.0,"Name":"M1b","SampleType":"Faecal","GPS":"-","Population":"Captive","Warren":"Cb","Date Collected":"18\/05\/2019","Sex":"","Extraction Kit":"Qiagen DNeasy Powersoil","Date Extracted":"1\/07\/2019","Lot No.":"1630-11363","Associated EBC":"EBC5","Manfred IDs":"Dassie - 416","Notes":"C1 from 1600-54007, C4 from 1600-27051"},{"index":"M1c","D_0__Archaea;D_1__Euryarchaeota":5053.0,"D_0__Archaea;D_1__Thaumarchaeota":0.0,"D_0__Bacteria;D_1__Actinobacteria":200.0,"D_0__Bacteria;D_1__Armatimonadetes":0.0,"D_0__Bacteria;D_1__BRC1":0.0,"D_0__Bacteria;D_1__Bacteroidetes":10241.0,"D_0__Bacteria;D_1__Chloroflexi":0.0,"D_0__Bacteria;D_1__Cyanobacteria":167.0,"D_0__Bacteria;D_1__Deferribacteres":0.0,"D_0__Bacteria;D_1__Deinococcus-Thermus":0.0,"D_0__Bacteria;D_1__Elusimicrobia":0.0,"D_0__Bacteria;D_1__Epsilonbacteraeota":32.0,"D_0__Bacteria;D_1__FBP":0.0,"D_0__Bacteria;D_1__Fibrobacteres":254.0,"D_0__Bacteria;D_1__Firmicutes":75127.0,"D_0__Bacteria;D_1__Fusobacteria":0.0,"D_0__Bacteria;D_1__Gemmatimonadetes":0.0,"D_0__Bacteria;D_1__Kiritimatiellaeota":583.0,"D_0__Bacteria;D_1__Lentisphaerae":1472.0,"D_0__Bacteria;D_1__Patescibacteria":0.0,"D_0__Bacteria;D_1__Planctomycetes":645.0,"D_0__Bacteria;D_1__Proteobacteria":454.0,"D_0__Bacteria;D_1__Spirochaetes":1566.0,"D_0__Bacteria;D_1__Synergistetes":9.0,"D_0__Bacteria;D_1__Tenericutes":1181.0,"D_0__Bacteria;D_1__Verrucomicrobia":5263.0,"D_0__Bacteria;D_1__WPS-2":0.0,"D_0__Bacteria;__":144.0,"Name":"M1c","SampleType":"Faecal","GPS":"-","Population":"Captive","Warren":"Cb","Date Collected":"1\/06\/2019","Sex":"","Extraction Kit":"Qiagen DNeasy Powersoil","Date Extracted":"18\/07\/2019","Lot No.":"1600-54007","Associated EBC":"EBC9","Manfred IDs":"Dassie - 416","Notes":""},{"index":"M2","D_0__Archaea;D_1__Euryarchaeota":634.0,"D_0__Archaea;D_1__Thaumarchaeota":0.0,"D_0__Bacteria;D_1__Actinobacteria":225.0,"D_0__Bacteria;D_1__Armatimonadetes":0.0,"D_0__Bacteria;D_1__BRC1":0.0,"D_0__Bacteria;D_1__Bacteroidetes":9593.0,"D_0__Bacteria;D_1__Chloroflexi":0.0,"D_0__Bacteria;D_1__Cyanobacteria":2038.0,"D_0__Bacteria;D_1__Deferribacteres":0.0,"D_0__Bacteria;D_1__Deinococcus-Thermus":0.0,"D_0__Bacteria;D_1__Elusimicrobia":0.0,"D_0__Bacteria;D_1__Epsilonbacteraeota":60.0,"D_0__Bacteria;D_1__FBP":0.0,"D_0__Bacteria;D_1__Fibrobacteres":1494.0,"D_0__Bacteria;D_1__Firmicutes":64926.0,"D_0__Bacteria;D_1__Fusobacteria":50.0,"D_0__Bacteria;D_1__Gemmatimonadetes":0.0,"D_0__Bacteria;D_1__Kiritimatiellaeota":178.0,"D_0__Bacteria;D_1__Lentisphaerae":1703.0,"D_0__Bacteria;D_1__Patescibacteria":0.0,"D_0__Bacteria;D_1__Planctomycetes":154.0,"D_0__Bacteria;D_1__Proteobacteria":1523.0,"D_0__Bacteria;D_1__Spirochaetes":3037.0,"D_0__Bacteria;D_1__Synergistetes":24.0,"D_0__Bacteria;D_1__Tenericutes":10132.0,"D_0__Bacteria;D_1__Verrucomicrobia":53.0,"D_0__Bacteria;D_1__WPS-2":0.0,"D_0__Bacteria;__":17.0,"Name":"M2","SampleType":"Faecal","GPS":"-","Population":"Captive","Warren":"Cb","Date Collected":"13\/05\/2019","Sex":"","Extraction Kit":"Qiagen DNeasy Powersoil","Date Extracted":"18\/07\/2019","Lot No.":"1600-54007","Associated EBC":"EBC9","Manfred IDs":"Dangles - 269","Notes":""},{"index":"M3a","D_0__Archaea;D_1__Euryarchaeota":377.0,"D_0__Archaea;D_1__Thaumarchaeota":0.0,"D_0__Bacteria;D_1__Actinobacteria":289.0,"D_0__Bacteria;D_1__Armatimonadetes":0.0,"D_0__Bacteria;D_1__BRC1":0.0,"D_0__Bacteria;D_1__Bacteroidetes":3582.0,"D_0__Bacteria;D_1__Chloroflexi":0.0,"D_0__Bacteria;D_1__Cyanobacteria":650.0,"D_0__Bacteria;D_1__Deferribacteres":0.0,"D_0__Bacteria;D_1__Deinococcus-Thermus":0.0,"D_0__Bacteria;D_1__Elusimicrobia":0.0,"D_0__Bacteria;D_1__Epsilonbacteraeota":8.0,"D_0__Bacteria;D_1__FBP":0.0,"D_0__Bacteria;D_1__Fibrobacteres":69.0,"D_0__Bacteria;D_1__Firmicutes":47468.0,"D_0__Bacteria;D_1__Fusobacteria":3.0,"D_0__Bacteria;D_1__Gemmatimonadetes":0.0,"D_0__Bacteria;D_1__Kiritimatiellaeota":40.0,"D_0__Bacteria;D_1__Lentisphaerae":223.0,"D_0__Bacteria;D_1__Patescibacteria":0.0,"D_0__Bacteria;D_1__Planctomycetes":182.0,"D_0__Bacteria;D_1__Proteobacteria":1453.0,"D_0__Bacteria;D_1__Spirochaetes":1114.0,"D_0__Bacteria;D_1__Synergistetes":19.0,"D_0__Bacteria;D_1__Tenericutes":2592.0,"D_0__Bacteria;D_1__Verrucomicrobia":142.0,"D_0__Bacteria;D_1__WPS-2":0.0,"D_0__Bacteria;__":70.0,"Name":"M3a","SampleType":"Faecal","GPS":"-","Population":"Captive","Warren":"Cb","Date Collected":"13\/05\/2019","Sex":"","Extraction Kit":"Qiagen DNeasy Powersoil","Date Extracted":"18\/07\/2019","Lot No.":"1600-54007","Associated EBC":"EBC9","Manfred IDs":"Zanayah - 144","Notes":""},{"index":"M3b","D_0__Archaea;D_1__Euryarchaeota":145.0,"D_0__Archaea;D_1__Thaumarchaeota":0.0,"D_0__Bacteria;D_1__Actinobacteria":351.0,"D_0__Bacteria;D_1__Armatimonadetes":0.0,"D_0__Bacteria;D_1__BRC1":0.0,"D_0__Bacteria;D_1__Bacteroidetes":6219.0,"D_0__Bacteria;D_1__Chloroflexi":0.0,"D_0__Bacteria;D_1__Cyanobacteria":361.0,"D_0__Bacteria;D_1__Deferribacteres":0.0,"D_0__Bacteria;D_1__Deinococcus-Thermus":0.0,"D_0__Bacteria;D_1__Elusimicrobia":0.0,"D_0__Bacteria;D_1__Epsilonbacteraeota":0.0,"D_0__Bacteria;D_1__FBP":0.0,"D_0__Bacteria;D_1__Fibrobacteres":32.0,"D_0__Bacteria;D_1__Firmicutes":59618.0,"D_0__Bacteria;D_1__Fusobacteria":100.0,"D_0__Bacteria;D_1__Gemmatimonadetes":0.0,"D_0__Bacteria;D_1__Kiritimatiellaeota":107.0,"D_0__Bacteria;D_1__Lentisphaerae":92.0,"D_0__Bacteria;D_1__Patescibacteria":0.0,"D_0__Bacteria;D_1__Planctomycetes":231.0,"D_0__Bacteria;D_1__Proteobacteria":3589.0,"D_0__Bacteria;D_1__Spirochaetes":1653.0,"D_0__Bacteria;D_1__Synergistetes":33.0,"D_0__Bacteria;D_1__Tenericutes":7922.0,"D_0__Bacteria;D_1__Verrucomicrobia":680.0,"D_0__Bacteria;D_1__WPS-2":0.0,"D_0__Bacteria;__":70.0,"Name":"M3b","SampleType":"Faecal","GPS":"-","Population":"Captive","Warren":"Cb","Date Collected":"1\/06\/2019","Sex":"","Extraction Kit":"Qiagen DNeasy Powersoil","Date Extracted":"5\/07\/2019","Lot No.":"1630-11363","Associated EBC":"EBC6","Manfred IDs":"Zanayah - 144","Notes":"C1 from 1600-54007, dark red supernatant"},{"index":"M4a","D_0__Archaea;D_1__Euryarchaeota":57.0,"D_0__Archaea;D_1__Thaumarchaeota":0.0,"D_0__Bacteria;D_1__Actinobacteria":93.0,"D_0__Bacteria;D_1__Armatimonadetes":0.0,"D_0__Bacteria;D_1__BRC1":0.0,"D_0__Bacteria;D_1__Bacteroidetes":1936.0,"D_0__Bacteria;D_1__Chloroflexi":0.0,"D_0__Bacteria;D_1__Cyanobacteria":1874.0,"D_0__Bacteria;D_1__Deferribacteres":0.0,"D_0__Bacteria;D_1__Deinococcus-Thermus":0.0,"D_0__Bacteria;D_1__Elusimicrobia":0.0,"D_0__Bacteria;D_1__Epsilonbacteraeota":0.0,"D_0__Bacteria;D_1__FBP":0.0,"D_0__Bacteria;D_1__Fibrobacteres":0.0,"D_0__Bacteria;D_1__Firmicutes":42164.0,"D_0__Bacteria;D_1__Fusobacteria":2.0,"D_0__Bacteria;D_1__Gemmatimonadetes":0.0,"D_0__Bacteria;D_1__Kiritimatiellaeota":580.0,"D_0__Bacteria;D_1__Lentisphaerae":1209.0,"D_0__Bacteria;D_1__Patescibacteria":0.0,"D_0__Bacteria;D_1__Planctomycetes":67.0,"D_0__Bacteria;D_1__Proteobacteria":1822.0,"D_0__Bacteria;D_1__Spirochaetes":1715.0,"D_0__Bacteria;D_1__Synergistetes":0.0,"D_0__Bacteria;D_1__Tenericutes":6613.0,"D_0__Bacteria;D_1__Verrucomicrobia":14.0,"D_0__Bacteria;D_1__WPS-2":0.0,"D_0__Bacteria;__":42.0,"Name":"M4a","SampleType":"Faecal","GPS":"-","Population":"Captive","Warren":"Cb","Date Collected":"13\/05\/2019","Sex":"","Extraction Kit":"Qiagen DNeasy Powersoil","Date Extracted":"24\/07\/2019","Lot No.":"","Associated EBC":"EBC10","Manfred IDs":"Lillie -347","Notes":""},{"index":"M4b","D_0__Archaea;D_1__Euryarchaeota":293.0,"D_0__Archaea;D_1__Thaumarchaeota":0.0,"D_0__Bacteria;D_1__Actinobacteria":186.0,"D_0__Bacteria;D_1__Armatimonadetes":0.0,"D_0__Bacteria;D_1__BRC1":0.0,"D_0__Bacteria;D_1__Bacteroidetes":2829.0,"D_0__Bacteria;D_1__Chloroflexi":0.0,"D_0__Bacteria;D_1__Cyanobacteria":1234.0,"D_0__Bacteria;D_1__Deferribacteres":0.0,"D_0__Bacteria;D_1__Deinococcus-Thermus":0.0,"D_0__Bacteria;D_1__Elusimicrobia":0.0,"D_0__Bacteria;D_1__Epsilonbacteraeota":0.0,"D_0__Bacteria;D_1__FBP":0.0,"D_0__Bacteria;D_1__Fibrobacteres":2.0,"D_0__Bacteria;D_1__Firmicutes":51751.0,"D_0__Bacteria;D_1__Fusobacteria":2.0,"D_0__Bacteria;D_1__Gemmatimonadetes":0.0,"D_0__Bacteria;D_1__Kiritimatiellaeota":572.0,"D_0__Bacteria;D_1__Lentisphaerae":1081.0,"D_0__Bacteria;D_1__Patescibacteria":0.0,"D_0__Bacteria;D_1__Planctomycetes":45.0,"D_0__Bacteria;D_1__Proteobacteria":1817.0,"D_0__Bacteria;D_1__Spirochaetes":795.0,"D_0__Bacteria;D_1__Synergistetes":0.0,"D_0__Bacteria;D_1__Tenericutes":9982.0,"D_0__Bacteria;D_1__Verrucomicrobia":23.0,"D_0__Bacteria;D_1__WPS-2":0.0,"D_0__Bacteria;__":57.0,"Name":"M4b","SampleType":"Faecal","GPS":"-","Population":"Captive","Warren":"Cb","Date Collected":"1\/06\/2019","Sex":"","Extraction Kit":"Qiagen DNeasy Powersoil","Date Extracted":"5\/07\/2019","Lot No.":"1630-11363","Associated EBC":"EBC6","Manfred IDs":"Lillie -347","Notes":"C1 from 1600-54007"},{"index":"M5","D_0__Archaea;D_1__Euryarchaeota":94.0,"D_0__Archaea;D_1__Thaumarchaeota":0.0,"D_0__Bacteria;D_1__Actinobacteria":116.0,"D_0__Bacteria;D_1__Armatimonadetes":0.0,"D_0__Bacteria;D_1__BRC1":0.0,"D_0__Bacteria;D_1__Bacteroidetes":7637.0,"D_0__Bacteria;D_1__Chloroflexi":0.0,"D_0__Bacteria;D_1__Cyanobacteria":1105.0,"D_0__Bacteria;D_1__Deferribacteres":0.0,"D_0__Bacteria;D_1__Deinococcus-Thermus":0.0,"D_0__Bacteria;D_1__Elusimicrobia":0.0,"D_0__Bacteria;D_1__Epsilonbacteraeota":65.0,"D_0__Bacteria;D_1__FBP":0.0,"D_0__Bacteria;D_1__Fibrobacteres":97.0,"D_0__Bacteria;D_1__Firmicutes":46903.0,"D_0__Bacteria;D_1__Fusobacteria":0.0,"D_0__Bacteria;D_1__Gemmatimonadetes":0.0,"D_0__Bacteria;D_1__Kiritimatiellaeota":569.0,"D_0__Bacteria;D_1__Lentisphaerae":979.0,"D_0__Bacteria;D_1__Patescibacteria":0.0,"D_0__Bacteria;D_1__Planctomycetes":39.0,"D_0__Bacteria;D_1__Proteobacteria":430.0,"D_0__Bacteria;D_1__Spirochaetes":2498.0,"D_0__Bacteria;D_1__Synergistetes":0.0,"D_0__Bacteria;D_1__Tenericutes":10052.0,"D_0__Bacteria;D_1__Verrucomicrobia":160.0,"D_0__Bacteria;D_1__WPS-2":0.0,"D_0__Bacteria;__":7.0,"Name":"M5","SampleType":"Faecal","GPS":"-","Population":"Captive","Warren":"Cb","Date Collected":"13\/05\/2019","Sex":"","Extraction Kit":"Qiagen DNeasy Powersoil","Date Extracted":"24\/07\/2019","Lot No.":"","Associated EBC":"EBC10","Manfred IDs":"Anya - ?","Notes":""},{"index":"M6","D_0__Archaea;D_1__Euryarchaeota":286.0,"D_0__Archaea;D_1__Thaumarchaeota":0.0,"D_0__Bacteria;D_1__Actinobacteria":18775.0,"D_0__Bacteria;D_1__Armatimonadetes":0.0,"D_0__Bacteria;D_1__BRC1":0.0,"D_0__Bacteria;D_1__Bacteroidetes":27600.0,"D_0__Bacteria;D_1__Chloroflexi":0.0,"D_0__Bacteria;D_1__Cyanobacteria":3.0,"D_0__Bacteria;D_1__Deferribacteres":0.0,"D_0__Bacteria;D_1__Deinococcus-Thermus":0.0,"D_0__Bacteria;D_1__Elusimicrobia":0.0,"D_0__Bacteria;D_1__Epsilonbacteraeota":0.0,"D_0__Bacteria;D_1__FBP":0.0,"D_0__Bacteria;D_1__Fibrobacteres":17.0,"D_0__Bacteria;D_1__Firmicutes":67435.0,"D_0__Bacteria;D_1__Fusobacteria":468.0,"D_0__Bacteria;D_1__Gemmatimonadetes":0.0,"D_0__Bacteria;D_1__Kiritimatiellaeota":2.0,"D_0__Bacteria;D_1__Lentisphaerae":0.0,"D_0__Bacteria;D_1__Patescibacteria":0.0,"D_0__Bacteria;D_1__Planctomycetes":0.0,"D_0__Bacteria;D_1__Proteobacteria":3136.0,"D_0__Bacteria;D_1__Spirochaetes":59.0,"D_0__Bacteria;D_1__Synergistetes":0.0,"D_0__Bacteria;D_1__Tenericutes":75.0,"D_0__Bacteria;D_1__Verrucomicrobia":25030.0,"D_0__Bacteria;D_1__WPS-2":0.0,"D_0__Bacteria;__":14.0,"Name":"M6","SampleType":"Faecal","GPS":"-","Population":"Captive","Warren":"Cb","Date Collected":"13\/05\/2019","Sex":"","Extraction Kit":"Qiagen DNeasy Powersoil","Date Extracted":"11\/07\/2019","Lot No.":"1600-54007","Associated EBC":"EBC7","Manfred IDs":"? - 434","Notes":"Infant, tiny pellets, sample cloudy until flow-through"},{"index":"M7a","D_0__Archaea;D_1__Euryarchaeota":1085.0,"D_0__Archaea;D_1__Thaumarchaeota":0.0,"D_0__Bacteria;D_1__Actinobacteria":130.0,"D_0__Bacteria;D_1__Armatimonadetes":0.0,"D_0__Bacteria;D_1__BRC1":0.0,"D_0__Bacteria;D_1__Bacteroidetes":22084.0,"D_0__Bacteria;D_1__Chloroflexi":0.0,"D_0__Bacteria;D_1__Cyanobacteria":267.0,"D_0__Bacteria;D_1__Deferribacteres":0.0,"D_0__Bacteria;D_1__Deinococcus-Thermus":0.0,"D_0__Bacteria;D_1__Elusimicrobia":0.0,"D_0__Bacteria;D_1__Epsilonbacteraeota":1006.0,"D_0__Bacteria;D_1__FBP":0.0,"D_0__Bacteria;D_1__Fibrobacteres":4.0,"D_0__Bacteria;D_1__Firmicutes":107804.0,"D_0__Bacteria;D_1__Fusobacteria":13.0,"D_0__Bacteria;D_1__Gemmatimonadetes":0.0,"D_0__Bacteria;D_1__Kiritimatiellaeota":1928.0,"D_0__Bacteria;D_1__Lentisphaerae":447.0,"D_0__Bacteria;D_1__Patescibacteria":0.0,"D_0__Bacteria;D_1__Planctomycetes":514.0,"D_0__Bacteria;D_1__Proteobacteria":3860.0,"D_0__Bacteria;D_1__Spirochaetes":216.0,"D_0__Bacteria;D_1__Synergistetes":0.0,"D_0__Bacteria;D_1__Tenericutes":13932.0,"D_0__Bacteria;D_1__Verrucomicrobia":186.0,"D_0__Bacteria;D_1__WPS-2":127.0,"D_0__Bacteria;__":76.0,"Name":"M7a","SampleType":"Faecal","GPS":"-","Population":"Captive","Warren":"Cb","Date Collected":"21\/05\/2019","Sex":"","Extraction Kit":"Qiagen DNeasy Powersoil","Date Extracted":"11\/07\/2019","Lot No.":"1600-54007","Associated EBC":"EBC7","Manfred IDs":"Kipp - ?","Notes":""},{"index":"M7b","D_0__Archaea;D_1__Euryarchaeota":6228.0,"D_0__Archaea;D_1__Thaumarchaeota":0.0,"D_0__Bacteria;D_1__Actinobacteria":3514.0,"D_0__Bacteria;D_1__Armatimonadetes":4.0,"D_0__Bacteria;D_1__BRC1":14.0,"D_0__Bacteria;D_1__Bacteroidetes":15082.0,"D_0__Bacteria;D_1__Chloroflexi":0.0,"D_0__Bacteria;D_1__Cyanobacteria":62.0,"D_0__Bacteria;D_1__Deferribacteres":0.0,"D_0__Bacteria;D_1__Deinococcus-Thermus":0.0,"D_0__Bacteria;D_1__Elusimicrobia":0.0,"D_0__Bacteria;D_1__Epsilonbacteraeota":0.0,"D_0__Bacteria;D_1__FBP":22.0,"D_0__Bacteria;D_1__Fibrobacteres":4.0,"D_0__Bacteria;D_1__Firmicutes":3482.0,"D_0__Bacteria;D_1__Fusobacteria":0.0,"D_0__Bacteria;D_1__Gemmatimonadetes":16.0,"D_0__Bacteria;D_1__Kiritimatiellaeota":0.0,"D_0__Bacteria;D_1__Lentisphaerae":0.0,"D_0__Bacteria;D_1__Patescibacteria":58.0,"D_0__Bacteria;D_1__Planctomycetes":48.0,"D_0__Bacteria;D_1__Proteobacteria":37379.0,"D_0__Bacteria;D_1__Spirochaetes":20.0,"D_0__Bacteria;D_1__Synergistetes":0.0,"D_0__Bacteria;D_1__Tenericutes":58.0,"D_0__Bacteria;D_1__Verrucomicrobia":672.0,"D_0__Bacteria;D_1__WPS-2":0.0,"D_0__Bacteria;__":0.0,"Name":"M7b","SampleType":"Faecal","GPS":"-","Population":"Captive","Warren":"Cb","Date Collected":"1\/06\/2019","Sex":"","Extraction Kit":"Qiagen DNeasy Powersoil","Date Extracted":"12\/07\/2019","Lot No.":"1600-54007","Associated EBC":"EBC8","Manfred IDs":"","Notes":"Sample frozen at step 28.1 over weekend"},{"index":"M8","D_0__Archaea;D_1__Euryarchaeota":2009.0,"D_0__Archaea;D_1__Thaumarchaeota":0.0,"D_0__Bacteria;D_1__Actinobacteria":323.0,"D_0__Bacteria;D_1__Armatimonadetes":0.0,"D_0__Bacteria;D_1__BRC1":0.0,"D_0__Bacteria;D_1__Bacteroidetes":8604.0,"D_0__Bacteria;D_1__Chloroflexi":0.0,"D_0__Bacteria;D_1__Cyanobacteria":166.0,"D_0__Bacteria;D_1__Deferribacteres":0.0,"D_0__Bacteria;D_1__Deinococcus-Thermus":0.0,"D_0__Bacteria;D_1__Elusimicrobia":0.0,"D_0__Bacteria;D_1__Epsilonbacteraeota":35.0,"D_0__Bacteria;D_1__FBP":0.0,"D_0__Bacteria;D_1__Fibrobacteres":521.0,"D_0__Bacteria;D_1__Firmicutes":51201.0,"D_0__Bacteria;D_1__Fusobacteria":4.0,"D_0__Bacteria;D_1__Gemmatimonadetes":0.0,"D_0__Bacteria;D_1__Kiritimatiellaeota":0.0,"D_0__Bacteria;D_1__Lentisphaerae":222.0,"D_0__Bacteria;D_1__Patescibacteria":0.0,"D_0__Bacteria;D_1__Planctomycetes":874.0,"D_0__Bacteria;D_1__Proteobacteria":1590.0,"D_0__Bacteria;D_1__Spirochaetes":538.0,"D_0__Bacteria;D_1__Synergistetes":31.0,"D_0__Bacteria;D_1__Tenericutes":14009.0,"D_0__Bacteria;D_1__Verrucomicrobia":315.0,"D_0__Bacteria;D_1__WPS-2":0.0,"D_0__Bacteria;__":11.0,"Name":"M8","SampleType":"Faecal","GPS":"-","Population":"Captive","Warren":"Cb","Date Collected":"1\/06\/2019","Sex":"","Extraction Kit":"Qiagen DNeasy Powersoil","Date Extracted":"11\/07\/2019","Lot No.":"1600-54007","Associated EBC":"EBC7","Manfred IDs":"Boris - 405","Notes":"Hard pellets"},{"index":"M9a","D_0__Archaea;D_1__Euryarchaeota":340.0,"D_0__Archaea;D_1__Thaumarchaeota":0.0,"D_0__Bacteria;D_1__Actinobacteria":173.0,"D_0__Bacteria;D_1__Armatimonadetes":0.0,"D_0__Bacteria;D_1__BRC1":0.0,"D_0__Bacteria;D_1__Bacteroidetes":30530.0,"D_0__Bacteria;D_1__Chloroflexi":0.0,"D_0__Bacteria;D_1__Cyanobacteria":1797.0,"D_0__Bacteria;D_1__Deferribacteres":0.0,"D_0__Bacteria;D_1__Deinococcus-Thermus":0.0,"D_0__Bacteria;D_1__Elusimicrobia":0.0,"D_0__Bacteria;D_1__Epsilonbacteraeota":2.0,"D_0__Bacteria;D_1__FBP":0.0,"D_0__Bacteria;D_1__Fibrobacteres":5.0,"D_0__Bacteria;D_1__Firmicutes":128393.0,"D_0__Bacteria;D_1__Fusobacteria":0.0,"D_0__Bacteria;D_1__Gemmatimonadetes":0.0,"D_0__Bacteria;D_1__Kiritimatiellaeota":1342.0,"D_0__Bacteria;D_1__Lentisphaerae":871.0,"D_0__Bacteria;D_1__Patescibacteria":0.0,"D_0__Bacteria;D_1__Planctomycetes":350.0,"D_0__Bacteria;D_1__Proteobacteria":867.0,"D_0__Bacteria;D_1__Spirochaetes":8121.0,"D_0__Bacteria;D_1__Synergistetes":3.0,"D_0__Bacteria;D_1__Tenericutes":49087.0,"D_0__Bacteria;D_1__Verrucomicrobia":809.0,"D_0__Bacteria;D_1__WPS-2":0.0,"D_0__Bacteria;__":1001.0,"Name":"M9a","SampleType":"Faecal","GPS":"-","Population":"Captive","Warren":"Cb","Date Collected":"21\/05\/2019","Sex":"","Extraction Kit":"Qiagen DNeasy Powersoil","Date Extracted":"11\/07\/2019","Lot No.":"1600-54007","Associated EBC":"EBC7","Manfred IDs":"Lottie - ?","Notes":""},{"index":"M9b","D_0__Archaea;D_1__Euryarchaeota":1400.0,"D_0__Archaea;D_1__Thaumarchaeota":0.0,"D_0__Bacteria;D_1__Actinobacteria":518.0,"D_0__Bacteria;D_1__Armatimonadetes":0.0,"D_0__Bacteria;D_1__BRC1":0.0,"D_0__Bacteria;D_1__Bacteroidetes":14389.0,"D_0__Bacteria;D_1__Chloroflexi":0.0,"D_0__Bacteria;D_1__Cyanobacteria":248.0,"D_0__Bacteria;D_1__Deferribacteres":0.0,"D_0__Bacteria;D_1__Deinococcus-Thermus":0.0,"D_0__Bacteria;D_1__Elusimicrobia":0.0,"D_0__Bacteria;D_1__Epsilonbacteraeota":0.0,"D_0__Bacteria;D_1__FBP":0.0,"D_0__Bacteria;D_1__Fibrobacteres":11.0,"D_0__Bacteria;D_1__Firmicutes":114550.0,"D_0__Bacteria;D_1__Fusobacteria":0.0,"D_0__Bacteria;D_1__Gemmatimonadetes":0.0,"D_0__Bacteria;D_1__Kiritimatiellaeota":448.0,"D_0__Bacteria;D_1__Lentisphaerae":416.0,"D_0__Bacteria;D_1__Patescibacteria":0.0,"D_0__Bacteria;D_1__Planctomycetes":950.0,"D_0__Bacteria;D_1__Proteobacteria":871.0,"D_0__Bacteria;D_1__Spirochaetes":28227.0,"D_0__Bacteria;D_1__Synergistetes":4.0,"D_0__Bacteria;D_1__Tenericutes":27393.0,"D_0__Bacteria;D_1__Verrucomicrobia":128.0,"D_0__Bacteria;D_1__WPS-2":0.0,"D_0__Bacteria;__":243.0,"Name":"M9b","SampleType":"Faecal","GPS":"-","Population":"Captive","Warren":"Cb","Date Collected":"1\/06\/2019","Sex":"","Extraction Kit":"Qiagen DNeasy Powersoil","Date Extracted":"12\/07\/2019","Lot No.":"1600-54007","Associated EBC":"EBC8","Manfred IDs":"","Notes":"Sample frozen at step 28.1 over weekend"},{"index":"W10","D_0__Archaea;D_1__Euryarchaeota":876.0,"D_0__Archaea;D_1__Thaumarchaeota":0.0,"D_0__Bacteria;D_1__Actinobacteria":371.0,"D_0__Bacteria;D_1__Armatimonadetes":12.0,"D_0__Bacteria;D_1__BRC1":0.0,"D_0__Bacteria;D_1__Bacteroidetes":48464.0,"D_0__Bacteria;D_1__Chloroflexi":16.0,"D_0__Bacteria;D_1__Cyanobacteria":382.0,"D_0__Bacteria;D_1__Deferribacteres":0.0,"D_0__Bacteria;D_1__Deinococcus-Thermus":0.0,"D_0__Bacteria;D_1__Elusimicrobia":0.0,"D_0__Bacteria;D_1__Epsilonbacteraeota":7.0,"D_0__Bacteria;D_1__FBP":0.0,"D_0__Bacteria;D_1__Fibrobacteres":1792.0,"D_0__Bacteria;D_1__Firmicutes":38031.0,"D_0__Bacteria;D_1__Fusobacteria":0.0,"D_0__Bacteria;D_1__Gemmatimonadetes":4.0,"D_0__Bacteria;D_1__Kiritimatiellaeota":734.0,"D_0__Bacteria;D_1__Lentisphaerae":277.0,"D_0__Bacteria;D_1__Patescibacteria":0.0,"D_0__Bacteria;D_1__Planctomycetes":60.0,"D_0__Bacteria;D_1__Proteobacteria":4027.0,"D_0__Bacteria;D_1__Spirochaetes":9094.0,"D_0__Bacteria;D_1__Synergistetes":29.0,"D_0__Bacteria;D_1__Tenericutes":8155.0,"D_0__Bacteria;D_1__Verrucomicrobia":4.0,"D_0__Bacteria;D_1__WPS-2":0.0,"D_0__Bacteria;__":1257.0,"Name":"W10","SampleType":"Faecal","GPS":"54H 0352609, 6248270","Population":"Wonga","Warren":"We","Date Collected":"19\/06\/2019","Sex":"U","Extraction Kit":"Qiagen DNeasy Powersoil","Date Extracted":"11\/07\/2019","Lot No.":"1600-54007","Associated EBC":"EBC7","Manfred IDs":"","Notes":""},{"index":"W11","D_0__Archaea;D_1__Euryarchaeota":1436.0,"D_0__Archaea;D_1__Thaumarchaeota":0.0,"D_0__Bacteria;D_1__Actinobacteria":410.0,"D_0__Bacteria;D_1__Armatimonadetes":16.0,"D_0__Bacteria;D_1__BRC1":0.0,"D_0__Bacteria;D_1__Bacteroidetes":77138.0,"D_0__Bacteria;D_1__Chloroflexi":19.0,"D_0__Bacteria;D_1__Cyanobacteria":633.0,"D_0__Bacteria;D_1__Deferribacteres":10.0,"D_0__Bacteria;D_1__Deinococcus-Thermus":0.0,"D_0__Bacteria;D_1__Elusimicrobia":0.0,"D_0__Bacteria;D_1__Epsilonbacteraeota":211.0,"D_0__Bacteria;D_1__FBP":0.0,"D_0__Bacteria;D_1__Fibrobacteres":1378.0,"D_0__Bacteria;D_1__Firmicutes":54729.0,"D_0__Bacteria;D_1__Fusobacteria":0.0,"D_0__Bacteria;D_1__Gemmatimonadetes":2.0,"D_0__Bacteria;D_1__Kiritimatiellaeota":2544.0,"D_0__Bacteria;D_1__Lentisphaerae":552.0,"D_0__Bacteria;D_1__Patescibacteria":0.0,"D_0__Bacteria;D_1__Planctomycetes":74.0,"D_0__Bacteria;D_1__Proteobacteria":5978.0,"D_0__Bacteria;D_1__Spirochaetes":12593.0,"D_0__Bacteria;D_1__Synergistetes":19.0,"D_0__Bacteria;D_1__Tenericutes":23132.0,"D_0__Bacteria;D_1__Verrucomicrobia":0.0,"D_0__Bacteria;D_1__WPS-2":0.0,"D_0__Bacteria;__":5042.0,"Name":"W11","SampleType":"Faecal","GPS":"54H 0352609, 6248270","Population":"Wonga","Warren":"We","Date Collected":"19\/06\/2019","Sex":"U","Extraction Kit":"Qiagen DNeasy Powersoil","Date Extracted":"25\/07\/2019","Lot No.":"","Associated EBC":"EBC 11","Manfred IDs":"","Notes":""},{"index":"W12","D_0__Archaea;D_1__Euryarchaeota":564.0,"D_0__Archaea;D_1__Thaumarchaeota":0.0,"D_0__Bacteria;D_1__Actinobacteria":458.0,"D_0__Bacteria;D_1__Armatimonadetes":0.0,"D_0__Bacteria;D_1__BRC1":0.0,"D_0__Bacteria;D_1__Bacteroidetes":31862.0,"D_0__Bacteria;D_1__Chloroflexi":20.0,"D_0__Bacteria;D_1__Cyanobacteria":230.0,"D_0__Bacteria;D_1__Deferribacteres":2.0,"D_0__Bacteria;D_1__Deinococcus-Thermus":0.0,"D_0__Bacteria;D_1__Elusimicrobia":0.0,"D_0__Bacteria;D_1__Epsilonbacteraeota":17.0,"D_0__Bacteria;D_1__FBP":0.0,"D_0__Bacteria;D_1__Fibrobacteres":2377.0,"D_0__Bacteria;D_1__Firmicutes":25086.0,"D_0__Bacteria;D_1__Fusobacteria":0.0,"D_0__Bacteria;D_1__Gemmatimonadetes":2.0,"D_0__Bacteria;D_1__Kiritimatiellaeota":333.0,"D_0__Bacteria;D_1__Lentisphaerae":258.0,"D_0__Bacteria;D_1__Patescibacteria":0.0,"D_0__Bacteria;D_1__Planctomycetes":60.0,"D_0__Bacteria;D_1__Proteobacteria":895.0,"D_0__Bacteria;D_1__Spirochaetes":6144.0,"D_0__Bacteria;D_1__Synergistetes":20.0,"D_0__Bacteria;D_1__Tenericutes":3988.0,"D_0__Bacteria;D_1__Verrucomicrobia":2.0,"D_0__Bacteria;D_1__WPS-2":0.0,"D_0__Bacteria;__":693.0,"Name":"W12","SampleType":"Faecal","GPS":"54H 0352609, 6248270","Population":"Wonga","Warren":"We","Date Collected":"19\/06\/2019","Sex":"U","Extraction Kit":"Qiagen DNeasy Powersoil","Date Extracted":"26\/07\/2019","Lot No.":"","Associated EBC":"EBC12","Manfred IDs":"","Notes":""},{"index":"W13","D_0__Archaea;D_1__Euryarchaeota":1508.0,"D_0__Archaea;D_1__Thaumarchaeota":3.0,"D_0__Bacteria;D_1__Actinobacteria":622.0,"D_0__Bacteria;D_1__Armatimonadetes":0.0,"D_0__Bacteria;D_1__BRC1":0.0,"D_0__Bacteria;D_1__Bacteroidetes":51972.0,"D_0__Bacteria;D_1__Chloroflexi":59.0,"D_0__Bacteria;D_1__Cyanobacteria":480.0,"D_0__Bacteria;D_1__Deferribacteres":0.0,"D_0__Bacteria;D_1__Deinococcus-Thermus":0.0,"D_0__Bacteria;D_1__Elusimicrobia":1511.0,"D_0__Bacteria;D_1__Epsilonbacteraeota":11.0,"D_0__Bacteria;D_1__FBP":0.0,"D_0__Bacteria;D_1__Fibrobacteres":1327.0,"D_0__Bacteria;D_1__Firmicutes":45757.0,"D_0__Bacteria;D_1__Fusobacteria":0.0,"D_0__Bacteria;D_1__Gemmatimonadetes":0.0,"D_0__Bacteria;D_1__Kiritimatiellaeota":1583.0,"D_0__Bacteria;D_1__Lentisphaerae":634.0,"D_0__Bacteria;D_1__Patescibacteria":0.0,"D_0__Bacteria;D_1__Planctomycetes":140.0,"D_0__Bacteria;D_1__Proteobacteria":2330.0,"D_0__Bacteria;D_1__Spirochaetes":13149.0,"D_0__Bacteria;D_1__Synergistetes":79.0,"D_0__Bacteria;D_1__Tenericutes":8551.0,"D_0__Bacteria;D_1__Verrucomicrobia":86.0,"D_0__Bacteria;D_1__WPS-2":0.0,"D_0__Bacteria;__":1097.0,"Name":"W13","SampleType":"Faecal","GPS":"54H 0352855, 6245075","Population":"Wonga","Warren":"Wf","Date Collected":"20\/06\/2019","Sex":"U","Extraction Kit":"Qiagen DNeasy Powersoil","Date Extracted":"11\/07\/2019","Lot No.":"1600-54007","Associated EBC":"EBC7","Manfred IDs":"","Notes":""},{"index":"W14","D_0__Archaea;D_1__Euryarchaeota":1318.0,"D_0__Archaea;D_1__Thaumarchaeota":2.0,"D_0__Bacteria;D_1__Actinobacteria":594.0,"D_0__Bacteria;D_1__Armatimonadetes":0.0,"D_0__Bacteria;D_1__BRC1":0.0,"D_0__Bacteria;D_1__Bacteroidetes":62760.0,"D_0__Bacteria;D_1__Chloroflexi":34.0,"D_0__Bacteria;D_1__Cyanobacteria":519.0,"D_0__Bacteria;D_1__Deferribacteres":0.0,"D_0__Bacteria;D_1__Deinococcus-Thermus":0.0,"D_0__Bacteria;D_1__Elusimicrobia":1236.0,"D_0__Bacteria;D_1__Epsilonbacteraeota":27.0,"D_0__Bacteria;D_1__FBP":0.0,"D_0__Bacteria;D_1__Fibrobacteres":756.0,"D_0__Bacteria;D_1__Firmicutes":44581.0,"D_0__Bacteria;D_1__Fusobacteria":0.0,"D_0__Bacteria;D_1__Gemmatimonadetes":0.0,"D_0__Bacteria;D_1__Kiritimatiellaeota":2859.0,"D_0__Bacteria;D_1__Lentisphaerae":780.0,"D_0__Bacteria;D_1__Patescibacteria":0.0,"D_0__Bacteria;D_1__Planctomycetes":150.0,"D_0__Bacteria;D_1__Proteobacteria":2719.0,"D_0__Bacteria;D_1__Spirochaetes":14442.0,"D_0__Bacteria;D_1__Synergistetes":57.0,"D_0__Bacteria;D_1__Tenericutes":10359.0,"D_0__Bacteria;D_1__Verrucomicrobia":146.0,"D_0__Bacteria;D_1__WPS-2":0.0,"D_0__Bacteria;__":1806.0,"Name":"W14","SampleType":"Faecal","GPS":"54H 0352855, 6245075","Population":"Wonga","Warren":"Wf","Date Collected":"20\/06\/2019","Sex":"U","Extraction Kit":"Qiagen DNeasy Powersoil","Date Extracted":"25\/07\/2019","Lot No.":"","Associated EBC":"EBC 11","Manfred IDs":"","Notes":""},{"index":"W16","D_0__Archaea;D_1__Euryarchaeota":320.0,"D_0__Archaea;D_1__Thaumarchaeota":0.0,"D_0__Bacteria;D_1__Actinobacteria":242.0,"D_0__Bacteria;D_1__Armatimonadetes":0.0,"D_0__Bacteria;D_1__BRC1":0.0,"D_0__Bacteria;D_1__Bacteroidetes":69481.0,"D_0__Bacteria;D_1__Chloroflexi":0.0,"D_0__Bacteria;D_1__Cyanobacteria":491.0,"D_0__Bacteria;D_1__Deferribacteres":0.0,"D_0__Bacteria;D_1__Deinococcus-Thermus":0.0,"D_0__Bacteria;D_1__Elusimicrobia":0.0,"D_0__Bacteria;D_1__Epsilonbacteraeota":39.0,"D_0__Bacteria;D_1__FBP":0.0,"D_0__Bacteria;D_1__Fibrobacteres":2578.0,"D_0__Bacteria;D_1__Firmicutes":25990.0,"D_0__Bacteria;D_1__Fusobacteria":0.0,"D_0__Bacteria;D_1__Gemmatimonadetes":2.0,"D_0__Bacteria;D_1__Kiritimatiellaeota":728.0,"D_0__Bacteria;D_1__Lentisphaerae":154.0,"D_0__Bacteria;D_1__Patescibacteria":0.0,"D_0__Bacteria;D_1__Planctomycetes":5.0,"D_0__Bacteria;D_1__Proteobacteria":1367.0,"D_0__Bacteria;D_1__Spirochaetes":26569.0,"D_0__Bacteria;D_1__Synergistetes":0.0,"D_0__Bacteria;D_1__Tenericutes":11086.0,"D_0__Bacteria;D_1__Verrucomicrobia":56.0,"D_0__Bacteria;D_1__WPS-2":0.0,"D_0__Bacteria;__":333.0,"Name":"W16","SampleType":"Faecal","GPS":"54H 0352749, 6245309","Population":"Wonga","Warren":"Wh","Date Collected":"20\/06\/2019","Sex":"U","Extraction Kit":"Qiagen DNeasy Powersoil","Date Extracted":"24\/07\/2019","Lot No.":"","Associated EBC":"EBC10","Manfred IDs":"","Notes":""},{"index":"W17","D_0__Archaea;D_1__Euryarchaeota":671.0,"D_0__Archaea;D_1__Thaumarchaeota":0.0,"D_0__Bacteria;D_1__Actinobacteria":343.0,"D_0__Bacteria;D_1__Armatimonadetes":0.0,"D_0__Bacteria;D_1__BRC1":0.0,"D_0__Bacteria;D_1__Bacteroidetes":56672.0,"D_0__Bacteria;D_1__Chloroflexi":13.0,"D_0__Bacteria;D_1__Cyanobacteria":445.0,"D_0__Bacteria;D_1__Deferribacteres":0.0,"D_0__Bacteria;D_1__Deinococcus-Thermus":0.0,"D_0__Bacteria;D_1__Elusimicrobia":8.0,"D_0__Bacteria;D_1__Epsilonbacteraeota":6.0,"D_0__Bacteria;D_1__FBP":0.0,"D_0__Bacteria;D_1__Fibrobacteres":1258.0,"D_0__Bacteria;D_1__Firmicutes":29829.0,"D_0__Bacteria;D_1__Fusobacteria":0.0,"D_0__Bacteria;D_1__Gemmatimonadetes":0.0,"D_0__Bacteria;D_1__Kiritimatiellaeota":710.0,"D_0__Bacteria;D_1__Lentisphaerae":162.0,"D_0__Bacteria;D_1__Patescibacteria":0.0,"D_0__Bacteria;D_1__Planctomycetes":19.0,"D_0__Bacteria;D_1__Proteobacteria":1585.0,"D_0__Bacteria;D_1__Spirochaetes":18577.0,"D_0__Bacteria;D_1__Synergistetes":14.0,"D_0__Bacteria;D_1__Tenericutes":5772.0,"D_0__Bacteria;D_1__Verrucomicrobia":30.0,"D_0__Bacteria;D_1__WPS-2":0.0,"D_0__Bacteria;__":299.0,"Name":"W17","SampleType":"Faecal","GPS":"54H 0352749, 6245309","Population":"Wonga","Warren":"Wh","Date Collected":"20\/06\/2019","Sex":"U","Extraction Kit":"Qiagen DNeasy Powersoil","Date Extracted":"25\/07\/2019","Lot No.":"","Associated EBC":"EBC 11","Manfred IDs":"","Notes":""},{"index":"W18","D_0__Archaea;D_1__Euryarchaeota":630.0,"D_0__Archaea;D_1__Thaumarchaeota":0.0,"D_0__Bacteria;D_1__Actinobacteria":109.0,"D_0__Bacteria;D_1__Armatimonadetes":14.0,"D_0__Bacteria;D_1__BRC1":0.0,"D_0__Bacteria;D_1__Bacteroidetes":30847.0,"D_0__Bacteria;D_1__Chloroflexi":17.0,"D_0__Bacteria;D_1__Cyanobacteria":623.0,"D_0__Bacteria;D_1__Deferribacteres":0.0,"D_0__Bacteria;D_1__Deinococcus-Thermus":0.0,"D_0__Bacteria;D_1__Elusimicrobia":3.0,"D_0__Bacteria;D_1__Epsilonbacteraeota":53.0,"D_0__Bacteria;D_1__FBP":0.0,"D_0__Bacteria;D_1__Fibrobacteres":536.0,"D_0__Bacteria;D_1__Firmicutes":22619.0,"D_0__Bacteria;D_1__Fusobacteria":0.0,"D_0__Bacteria;D_1__Gemmatimonadetes":0.0,"D_0__Bacteria;D_1__Kiritimatiellaeota":2443.0,"D_0__Bacteria;D_1__Lentisphaerae":497.0,"D_0__Bacteria;D_1__Patescibacteria":0.0,"D_0__Bacteria;D_1__Planctomycetes":47.0,"D_0__Bacteria;D_1__Proteobacteria":1205.0,"D_0__Bacteria;D_1__Spirochaetes":9287.0,"D_0__Bacteria;D_1__Synergistetes":6.0,"D_0__Bacteria;D_1__Tenericutes":5082.0,"D_0__Bacteria;D_1__Verrucomicrobia":87.0,"D_0__Bacteria;D_1__WPS-2":0.0,"D_0__Bacteria;__":424.0,"Name":"W18","SampleType":"Faecal","GPS":"54H 0352805, 6245217","Population":"Wonga","Warren":"Wg","Date Collected":"20\/06\/2019","Sex":"U","Extraction Kit":"Qiagen DNeasy Powersoil","Date Extracted":"25\/07\/2019","Lot No.":"","Associated EBC":"EBC 11","Manfred IDs":"","Notes":""},{"index":"W19","D_0__Archaea;D_1__Euryarchaeota":7410.0,"D_0__Archaea;D_1__Thaumarchaeota":2.0,"D_0__Bacteria;D_1__Actinobacteria":1456.0,"D_0__Bacteria;D_1__Armatimonadetes":3.0,"D_0__Bacteria;D_1__BRC1":0.0,"D_0__Bacteria;D_1__Bacteroidetes":127427.0,"D_0__Bacteria;D_1__Chloroflexi":79.0,"D_0__Bacteria;D_1__Cyanobacteria":570.0,"D_0__Bacteria;D_1__Deferribacteres":0.0,"D_0__Bacteria;D_1__Deinococcus-Thermus":0.0,"D_0__Bacteria;D_1__Elusimicrobia":0.0,"D_0__Bacteria;D_1__Epsilonbacteraeota":131.0,"D_0__Bacteria;D_1__FBP":0.0,"D_0__Bacteria;D_1__Fibrobacteres":4665.0,"D_0__Bacteria;D_1__Firmicutes":122210.0,"D_0__Bacteria;D_1__Fusobacteria":0.0,"D_0__Bacteria;D_1__Gemmatimonadetes":0.0,"D_0__Bacteria;D_1__Kiritimatiellaeota":2788.0,"D_0__Bacteria;D_1__Lentisphaerae":2971.0,"D_0__Bacteria;D_1__Patescibacteria":0.0,"D_0__Bacteria;D_1__Planctomycetes":293.0,"D_0__Bacteria;D_1__Proteobacteria":6705.0,"D_0__Bacteria;D_1__Spirochaetes":55518.0,"D_0__Bacteria;D_1__Synergistetes":248.0,"D_0__Bacteria;D_1__Tenericutes":13202.0,"D_0__Bacteria;D_1__Verrucomicrobia":122.0,"D_0__Bacteria;D_1__WPS-2":0.0,"D_0__Bacteria;__":3458.0,"Name":"W19","SampleType":"Faecal","GPS":"54H 0352233, 6246650","Population":"Wonga","Warren":"Wi","Date Collected":"20\/06\/2019","Sex":"U","Extraction Kit":"Qiagen DNeasy Powersoil","Date Extracted":"24\/07\/2019","Lot No.":"","Associated EBC":"EBC10","Manfred IDs":"","Notes":""},{"index":"W1","D_0__Archaea;D_1__Euryarchaeota":1305.0,"D_0__Archaea;D_1__Thaumarchaeota":0.0,"D_0__Bacteria;D_1__Actinobacteria":689.0,"D_0__Bacteria;D_1__Armatimonadetes":3.0,"D_0__Bacteria;D_1__BRC1":0.0,"D_0__Bacteria;D_1__Bacteroidetes":54355.0,"D_0__Bacteria;D_1__Chloroflexi":11.0,"D_0__Bacteria;D_1__Cyanobacteria":87.0,"D_0__Bacteria;D_1__Deferribacteres":0.0,"D_0__Bacteria;D_1__Deinococcus-Thermus":3.0,"D_0__Bacteria;D_1__Elusimicrobia":0.0,"D_0__Bacteria;D_1__Epsilonbacteraeota":2.0,"D_0__Bacteria;D_1__FBP":0.0,"D_0__Bacteria;D_1__Fibrobacteres":890.0,"D_0__Bacteria;D_1__Firmicutes":30094.0,"D_0__Bacteria;D_1__Fusobacteria":0.0,"D_0__Bacteria;D_1__Gemmatimonadetes":0.0,"D_0__Bacteria;D_1__Kiritimatiellaeota":545.0,"D_0__Bacteria;D_1__Lentisphaerae":262.0,"D_0__Bacteria;D_1__Patescibacteria":0.0,"D_0__Bacteria;D_1__Planctomycetes":22.0,"D_0__Bacteria;D_1__Proteobacteria":2469.0,"D_0__Bacteria;D_1__Spirochaetes":13229.0,"D_0__Bacteria;D_1__Synergistetes":13.0,"D_0__Bacteria;D_1__Tenericutes":8869.0,"D_0__Bacteria;D_1__Verrucomicrobia":3.0,"D_0__Bacteria;D_1__WPS-2":0.0,"D_0__Bacteria;__":632.0,"Name":"W1","SampleType":"Faecal","GPS":"54H 0354066, 6248909","Population":"Wonga","Warren":"Wa","Date Collected":"19\/06\/2019","Sex":"U","Extraction Kit":"Qiagen DNeasy Powersoil","Date Extracted":"28\/06\/2019","Lot No.":"1630-11363","Associated EBC":"EBC4","Manfred IDs":"","Notes":"C3, C4, C5, C6 from 1600-27051"},{"index":"W20","D_0__Archaea;D_1__Euryarchaeota":758.0,"D_0__Archaea;D_1__Thaumarchaeota":0.0,"D_0__Bacteria;D_1__Actinobacteria":272.0,"D_0__Bacteria;D_1__Armatimonadetes":2.0,"D_0__Bacteria;D_1__BRC1":0.0,"D_0__Bacteria;D_1__Bacteroidetes":22742.0,"D_0__Bacteria;D_1__Chloroflexi":7.0,"D_0__Bacteria;D_1__Cyanobacteria":58.0,"D_0__Bacteria;D_1__Deferribacteres":0.0,"D_0__Bacteria;D_1__Deinococcus-Thermus":0.0,"D_0__Bacteria;D_1__Elusimicrobia":0.0,"D_0__Bacteria;D_1__Epsilonbacteraeota":11.0,"D_0__Bacteria;D_1__FBP":0.0,"D_0__Bacteria;D_1__Fibrobacteres":787.0,"D_0__Bacteria;D_1__Firmicutes":18019.0,"D_0__Bacteria;D_1__Fusobacteria":0.0,"D_0__Bacteria;D_1__Gemmatimonadetes":0.0,"D_0__Bacteria;D_1__Kiritimatiellaeota":479.0,"D_0__Bacteria;D_1__Lentisphaerae":507.0,"D_0__Bacteria;D_1__Patescibacteria":0.0,"D_0__Bacteria;D_1__Planctomycetes":45.0,"D_0__Bacteria;D_1__Proteobacteria":933.0,"D_0__Bacteria;D_1__Spirochaetes":10141.0,"D_0__Bacteria;D_1__Synergistetes":28.0,"D_0__Bacteria;D_1__Tenericutes":2575.0,"D_0__Bacteria;D_1__Verrucomicrobia":16.0,"D_0__Bacteria;D_1__WPS-2":0.0,"D_0__Bacteria;__":443.0,"Name":"W20","SampleType":"Faecal","GPS":"54H 0352233, 6246650","Population":"Wonga","Warren":"Wi","Date Collected":"20\/06\/2019","Sex":"U","Extraction Kit":"Qiagen DNeasy Powersoil","Date Extracted":"25\/07\/2019","Lot No.":"","Associated EBC":"EBC 11","Manfred IDs":"","Notes":""},{"index":"W21","D_0__Archaea;D_1__Euryarchaeota":719.0,"D_0__Archaea;D_1__Thaumarchaeota":0.0,"D_0__Bacteria;D_1__Actinobacteria":318.0,"D_0__Bacteria;D_1__Armatimonadetes":3.0,"D_0__Bacteria;D_1__BRC1":0.0,"D_0__Bacteria;D_1__Bacteroidetes":25194.0,"D_0__Bacteria;D_1__Chloroflexi":37.0,"D_0__Bacteria;D_1__Cyanobacteria":35.0,"D_0__Bacteria;D_1__Deferribacteres":0.0,"D_0__Bacteria;D_1__Deinococcus-Thermus":0.0,"D_0__Bacteria;D_1__Elusimicrobia":0.0,"D_0__Bacteria;D_1__Epsilonbacteraeota":11.0,"D_0__Bacteria;D_1__FBP":0.0,"D_0__Bacteria;D_1__Fibrobacteres":205.0,"D_0__Bacteria;D_1__Firmicutes":17055.0,"D_0__Bacteria;D_1__Fusobacteria":0.0,"D_0__Bacteria;D_1__Gemmatimonadetes":0.0,"D_0__Bacteria;D_1__Kiritimatiellaeota":317.0,"D_0__Bacteria;D_1__Lentisphaerae":392.0,"D_0__Bacteria;D_1__Patescibacteria":0.0,"D_0__Bacteria;D_1__Planctomycetes":44.0,"D_0__Bacteria;D_1__Proteobacteria":1717.0,"D_0__Bacteria;D_1__Spirochaetes":4170.0,"D_0__Bacteria;D_1__Synergistetes":40.0,"D_0__Bacteria;D_1__Tenericutes":5320.0,"D_0__Bacteria;D_1__Verrucomicrobia":0.0,"D_0__Bacteria;D_1__WPS-2":0.0,"D_0__Bacteria;__":316.0,"Name":"W21","SampleType":"Faecal","GPS":"54H 0352574, 6248951","Population":"Wonga","Warren":"Wj","Date Collected":"20\/06\/2019","Sex":"U","Extraction Kit":"Qiagen DNeasy Powersoil","Date Extracted":"24\/07\/2019","Lot No.":"","Associated EBC":"EBC10","Manfred IDs":"","Notes":""},{"index":"W22","D_0__Archaea;D_1__Euryarchaeota":560.0,"D_0__Archaea;D_1__Thaumarchaeota":0.0,"D_0__Bacteria;D_1__Actinobacteria":446.0,"D_0__Bacteria;D_1__Armatimonadetes":0.0,"D_0__Bacteria;D_1__BRC1":0.0,"D_0__Bacteria;D_1__Bacteroidetes":32212.0,"D_0__Bacteria;D_1__Chloroflexi":6.0,"D_0__Bacteria;D_1__Cyanobacteria":322.0,"D_0__Bacteria;D_1__Deferribacteres":0.0,"D_0__Bacteria;D_1__Deinococcus-Thermus":0.0,"D_0__Bacteria;D_1__Elusimicrobia":0.0,"D_0__Bacteria;D_1__Epsilonbacteraeota":19.0,"D_0__Bacteria;D_1__FBP":0.0,"D_0__Bacteria;D_1__Fibrobacteres":1060.0,"D_0__Bacteria;D_1__Firmicutes":25564.0,"D_0__Bacteria;D_1__Fusobacteria":0.0,"D_0__Bacteria;D_1__Gemmatimonadetes":0.0,"D_0__Bacteria;D_1__Kiritimatiellaeota":298.0,"D_0__Bacteria;D_1__Lentisphaerae":58.0,"D_0__Bacteria;D_1__Patescibacteria":0.0,"D_0__Bacteria;D_1__Planctomycetes":17.0,"D_0__Bacteria;D_1__Proteobacteria":2312.0,"D_0__Bacteria;D_1__Spirochaetes":14962.0,"D_0__Bacteria;D_1__Synergistetes":12.0,"D_0__Bacteria;D_1__Tenericutes":6514.0,"D_0__Bacteria;D_1__Verrucomicrobia":2.0,"D_0__Bacteria;D_1__WPS-2":0.0,"D_0__Bacteria;__":106.0,"Name":"W22","SampleType":"Faecal","GPS":"54H 0352574, 6248951","Population":"Wonga","Warren":"Wj","Date Collected":"20\/06\/2019","Sex":"U","Extraction Kit":"Qiagen DNeasy Powersoil","Date Extracted":"26\/07\/2019","Lot No.":"","Associated EBC":"EBC12","Manfred IDs":"","Notes":""},{"index":"W23","D_0__Archaea;D_1__Euryarchaeota":435.0,"D_0__Archaea;D_1__Thaumarchaeota":0.0,"D_0__Bacteria;D_1__Actinobacteria":173.0,"D_0__Bacteria;D_1__Armatimonadetes":0.0,"D_0__Bacteria;D_1__BRC1":0.0,"D_0__Bacteria;D_1__Bacteroidetes":19011.0,"D_0__Bacteria;D_1__Chloroflexi":4.0,"D_0__Bacteria;D_1__Cyanobacteria":70.0,"D_0__Bacteria;D_1__Deferribacteres":0.0,"D_0__Bacteria;D_1__Deinococcus-Thermus":0.0,"D_0__Bacteria;D_1__Elusimicrobia":653.0,"D_0__Bacteria;D_1__Epsilonbacteraeota":12.0,"D_0__Bacteria;D_1__FBP":0.0,"D_0__Bacteria;D_1__Fibrobacteres":206.0,"D_0__Bacteria;D_1__Firmicutes":15533.0,"D_0__Bacteria;D_1__Fusobacteria":0.0,"D_0__Bacteria;D_1__Gemmatimonadetes":0.0,"D_0__Bacteria;D_1__Kiritimatiellaeota":243.0,"D_0__Bacteria;D_1__Lentisphaerae":78.0,"D_0__Bacteria;D_1__Patescibacteria":0.0,"D_0__Bacteria;D_1__Planctomycetes":14.0,"D_0__Bacteria;D_1__Proteobacteria":741.0,"D_0__Bacteria;D_1__Spirochaetes":7153.0,"D_0__Bacteria;D_1__Synergistetes":10.0,"D_0__Bacteria;D_1__Tenericutes":2669.0,"D_0__Bacteria;D_1__Verrucomicrobia":0.0,"D_0__Bacteria;D_1__WPS-2":0.0,"D_0__Bacteria;__":139.0,"Name":"W23","SampleType":"Faecal","GPS":"54H 0352404, 6248911","Population":"Wonga","Warren":"Wk","Date Collected":"20\/06\/2019","Sex":"U","Extraction Kit":"Qiagen DNeasy Powersoil","Date Extracted":"26\/07\/2019","Lot No.":"","Associated EBC":"EBC12","Manfred IDs":"","Notes":""},{"index":"W2","D_0__Archaea;D_1__Euryarchaeota":992.0,"D_0__Archaea;D_1__Thaumarchaeota":2.0,"D_0__Bacteria;D_1__Actinobacteria":646.0,"D_0__Bacteria;D_1__Armatimonadetes":2.0,"D_0__Bacteria;D_1__BRC1":0.0,"D_0__Bacteria;D_1__Bacteroidetes":31844.0,"D_0__Bacteria;D_1__Chloroflexi":19.0,"D_0__Bacteria;D_1__Cyanobacteria":578.0,"D_0__Bacteria;D_1__Deferribacteres":0.0,"D_0__Bacteria;D_1__Deinococcus-Thermus":0.0,"D_0__Bacteria;D_1__Elusimicrobia":0.0,"D_0__Bacteria;D_1__Epsilonbacteraeota":6.0,"D_0__Bacteria;D_1__FBP":0.0,"D_0__Bacteria;D_1__Fibrobacteres":1480.0,"D_0__Bacteria;D_1__Firmicutes":24724.0,"D_0__Bacteria;D_1__Fusobacteria":0.0,"D_0__Bacteria;D_1__Gemmatimonadetes":0.0,"D_0__Bacteria;D_1__Kiritimatiellaeota":1086.0,"D_0__Bacteria;D_1__Lentisphaerae":183.0,"D_0__Bacteria;D_1__Patescibacteria":0.0,"D_0__Bacteria;D_1__Planctomycetes":23.0,"D_0__Bacteria;D_1__Proteobacteria":1784.0,"D_0__Bacteria;D_1__Spirochaetes":18325.0,"D_0__Bacteria;D_1__Synergistetes":23.0,"D_0__Bacteria;D_1__Tenericutes":4021.0,"D_0__Bacteria;D_1__Verrucomicrobia":0.0,"D_0__Bacteria;D_1__WPS-2":0.0,"D_0__Bacteria;__":185.0,"Name":"W2","SampleType":"Faecal","GPS":"54H 0354066, 6248909","Population":"Wonga","Warren":"Wa","Date Collected":"19\/06\/2019","Sex":"U","Extraction Kit":"Qiagen DNeasy Powersoil","Date Extracted":"1\/07\/2019","Lot No.":"1630-11363","Associated EBC":"EBC5","Manfred IDs":"","Notes":"C1 from 1600-54007, C4 from 1600-27051"},{"index":"W3","D_0__Archaea;D_1__Euryarchaeota":1993.0,"D_0__Archaea;D_1__Thaumarchaeota":2.0,"D_0__Bacteria;D_1__Actinobacteria":695.0,"D_0__Bacteria;D_1__Armatimonadetes":22.0,"D_0__Bacteria;D_1__BRC1":0.0,"D_0__Bacteria;D_1__Bacteroidetes":68166.0,"D_0__Bacteria;D_1__Chloroflexi":38.0,"D_0__Bacteria;D_1__Cyanobacteria":73.0,"D_0__Bacteria;D_1__Deferribacteres":2.0,"D_0__Bacteria;D_1__Deinococcus-Thermus":0.0,"D_0__Bacteria;D_1__Elusimicrobia":0.0,"D_0__Bacteria;D_1__Epsilonbacteraeota":20.0,"D_0__Bacteria;D_1__FBP":0.0,"D_0__Bacteria;D_1__Fibrobacteres":2189.0,"D_0__Bacteria;D_1__Firmicutes":71424.0,"D_0__Bacteria;D_1__Fusobacteria":4.0,"D_0__Bacteria;D_1__Gemmatimonadetes":0.0,"D_0__Bacteria;D_1__Kiritimatiellaeota":1866.0,"D_0__Bacteria;D_1__Lentisphaerae":360.0,"D_0__Bacteria;D_1__Patescibacteria":0.0,"D_0__Bacteria;D_1__Planctomycetes":269.0,"D_0__Bacteria;D_1__Proteobacteria":8856.0,"D_0__Bacteria;D_1__Spirochaetes":21433.0,"D_0__Bacteria;D_1__Synergistetes":133.0,"D_0__Bacteria;D_1__Tenericutes":5223.0,"D_0__Bacteria;D_1__Verrucomicrobia":0.0,"D_0__Bacteria;D_1__WPS-2":0.0,"D_0__Bacteria;__":1824.0,"Name":"W3","SampleType":"Faecal","GPS":"54H 0353651, 6249183","Population":"Wonga","Warren":"Wb","Date Collected":"19\/06\/2019","Sex":"U","Extraction Kit":"Qiagen DNeasy Powersoil","Date Extracted":"28\/06\/2019","Lot No.":"1630-11363","Associated EBC":"EBC4","Manfred IDs":"","Notes":"C3, C4, C5, C6 from 1600-27051"},{"index":"W4","D_0__Archaea;D_1__Euryarchaeota":598.0,"D_0__Archaea;D_1__Thaumarchaeota":0.0,"D_0__Bacteria;D_1__Actinobacteria":2723.0,"D_0__Bacteria;D_1__Armatimonadetes":2.0,"D_0__Bacteria;D_1__BRC1":0.0,"D_0__Bacteria;D_1__Bacteroidetes":14591.0,"D_0__Bacteria;D_1__Chloroflexi":10.0,"D_0__Bacteria;D_1__Cyanobacteria":21.0,"D_0__Bacteria;D_1__Deferribacteres":0.0,"D_0__Bacteria;D_1__Deinococcus-Thermus":0.0,"D_0__Bacteria;D_1__Elusimicrobia":0.0,"D_0__Bacteria;D_1__Epsilonbacteraeota":3.0,"D_0__Bacteria;D_1__FBP":0.0,"D_0__Bacteria;D_1__Fibrobacteres":757.0,"D_0__Bacteria;D_1__Firmicutes":21848.0,"D_0__Bacteria;D_1__Fusobacteria":0.0,"D_0__Bacteria;D_1__Gemmatimonadetes":0.0,"D_0__Bacteria;D_1__Kiritimatiellaeota":720.0,"D_0__Bacteria;D_1__Lentisphaerae":113.0,"D_0__Bacteria;D_1__Patescibacteria":0.0,"D_0__Bacteria;D_1__Planctomycetes":99.0,"D_0__Bacteria;D_1__Proteobacteria":668.0,"D_0__Bacteria;D_1__Spirochaetes":6653.0,"D_0__Bacteria;D_1__Synergistetes":59.0,"D_0__Bacteria;D_1__Tenericutes":586.0,"D_0__Bacteria;D_1__Verrucomicrobia":2.0,"D_0__Bacteria;D_1__WPS-2":0.0,"D_0__Bacteria;__":331.0,"Name":"W4","SampleType":"Faecal","GPS":"54H 0353651, 6249183","Population":"Wonga","Warren":"Wb","Date Collected":"19\/06\/2019","Sex":"U","Extraction Kit":"Qiagen DNeasy Powersoil","Date Extracted":"18\/07\/2019","Lot No.":"1600-54007","Associated EBC":"EBC9","Manfred IDs":"","Notes":""},{"index":"W5","D_0__Archaea;D_1__Euryarchaeota":845.0,"D_0__Archaea;D_1__Thaumarchaeota":0.0,"D_0__Bacteria;D_1__Actinobacteria":313.0,"D_0__Bacteria;D_1__Armatimonadetes":0.0,"D_0__Bacteria;D_1__BRC1":0.0,"D_0__Bacteria;D_1__Bacteroidetes":45701.0,"D_0__Bacteria;D_1__Chloroflexi":23.0,"D_0__Bacteria;D_1__Cyanobacteria":227.0,"D_0__Bacteria;D_1__Deferribacteres":0.0,"D_0__Bacteria;D_1__Deinococcus-Thermus":0.0,"D_0__Bacteria;D_1__Elusimicrobia":0.0,"D_0__Bacteria;D_1__Epsilonbacteraeota":29.0,"D_0__Bacteria;D_1__FBP":0.0,"D_0__Bacteria;D_1__Fibrobacteres":4053.0,"D_0__Bacteria;D_1__Firmicutes":39011.0,"D_0__Bacteria;D_1__Fusobacteria":0.0,"D_0__Bacteria;D_1__Gemmatimonadetes":0.0,"D_0__Bacteria;D_1__Kiritimatiellaeota":688.0,"D_0__Bacteria;D_1__Lentisphaerae":456.0,"D_0__Bacteria;D_1__Patescibacteria":0.0,"D_0__Bacteria;D_1__Planctomycetes":44.0,"D_0__Bacteria;D_1__Proteobacteria":1375.0,"D_0__Bacteria;D_1__Spirochaetes":13191.0,"D_0__Bacteria;D_1__Synergistetes":28.0,"D_0__Bacteria;D_1__Tenericutes":7281.0,"D_0__Bacteria;D_1__Verrucomicrobia":0.0,"D_0__Bacteria;D_1__WPS-2":0.0,"D_0__Bacteria;__":273.0,"Name":"W5","SampleType":"Faecal","GPS":"54H 0353651, 6249183","Population":"Wonga","Warren":"Wb","Date Collected":"19\/06\/2019","Sex":"U","Extraction Kit":"Qiagen DNeasy Powersoil","Date Extracted":"5\/07\/2019","Lot No.":"1630-11363","Associated EBC":"EBC6","Manfred IDs":"","Notes":"C1 from 1600-54007"},{"index":"W6","D_0__Archaea;D_1__Euryarchaeota":590.0,"D_0__Archaea;D_1__Thaumarchaeota":0.0,"D_0__Bacteria;D_1__Actinobacteria":917.0,"D_0__Bacteria;D_1__Armatimonadetes":0.0,"D_0__Bacteria;D_1__BRC1":0.0,"D_0__Bacteria;D_1__Bacteroidetes":27554.0,"D_0__Bacteria;D_1__Chloroflexi":12.0,"D_0__Bacteria;D_1__Cyanobacteria":281.0,"D_0__Bacteria;D_1__Deferribacteres":0.0,"D_0__Bacteria;D_1__Deinococcus-Thermus":0.0,"D_0__Bacteria;D_1__Elusimicrobia":0.0,"D_0__Bacteria;D_1__Epsilonbacteraeota":10.0,"D_0__Bacteria;D_1__FBP":0.0,"D_0__Bacteria;D_1__Fibrobacteres":1217.0,"D_0__Bacteria;D_1__Firmicutes":18116.0,"D_0__Bacteria;D_1__Fusobacteria":0.0,"D_0__Bacteria;D_1__Gemmatimonadetes":0.0,"D_0__Bacteria;D_1__Kiritimatiellaeota":510.0,"D_0__Bacteria;D_1__Lentisphaerae":180.0,"D_0__Bacteria;D_1__Patescibacteria":0.0,"D_0__Bacteria;D_1__Planctomycetes":50.0,"D_0__Bacteria;D_1__Proteobacteria":1143.0,"D_0__Bacteria;D_1__Spirochaetes":8366.0,"D_0__Bacteria;D_1__Synergistetes":14.0,"D_0__Bacteria;D_1__Tenericutes":5902.0,"D_0__Bacteria;D_1__Verrucomicrobia":0.0,"D_0__Bacteria;D_1__WPS-2":0.0,"D_0__Bacteria;__":126.0,"Name":"W6","SampleType":"Faecal","GPS":"54H 0353762, 6247895","Population":"Wonga","Warren":"Wc","Date Collected":"19\/06\/2019","Sex":"U","Extraction Kit":"Qiagen DNeasy Powersoil","Date Extracted":"1\/07\/2019","Lot No.":"1630-11363","Associated EBC":"EBC5","Manfred IDs":"","Notes":"C1 from 1600-54007, C4 from 1600-27051"},{"index":"W7","D_0__Archaea;D_1__Euryarchaeota":209.0,"D_0__Archaea;D_1__Thaumarchaeota":0.0,"D_0__Bacteria;D_1__Actinobacteria":252.0,"D_0__Bacteria;D_1__Armatimonadetes":0.0,"D_0__Bacteria;D_1__BRC1":0.0,"D_0__Bacteria;D_1__Bacteroidetes":10892.0,"D_0__Bacteria;D_1__Chloroflexi":4.0,"D_0__Bacteria;D_1__Cyanobacteria":353.0,"D_0__Bacteria;D_1__Deferribacteres":0.0,"D_0__Bacteria;D_1__Deinococcus-Thermus":0.0,"D_0__Bacteria;D_1__Elusimicrobia":0.0,"D_0__Bacteria;D_1__Epsilonbacteraeota":25.0,"D_0__Bacteria;D_1__FBP":0.0,"D_0__Bacteria;D_1__Fibrobacteres":471.0,"D_0__Bacteria;D_1__Firmicutes":17668.0,"D_0__Bacteria;D_1__Fusobacteria":0.0,"D_0__Bacteria;D_1__Gemmatimonadetes":0.0,"D_0__Bacteria;D_1__Kiritimatiellaeota":385.0,"D_0__Bacteria;D_1__Lentisphaerae":12.0,"D_0__Bacteria;D_1__Patescibacteria":0.0,"D_0__Bacteria;D_1__Planctomycetes":0.0,"D_0__Bacteria;D_1__Proteobacteria":601.0,"D_0__Bacteria;D_1__Spirochaetes":1976.0,"D_0__Bacteria;D_1__Synergistetes":0.0,"D_0__Bacteria;D_1__Tenericutes":3498.0,"D_0__Bacteria;D_1__Verrucomicrobia":0.0,"D_0__Bacteria;D_1__WPS-2":0.0,"D_0__Bacteria;__":0.0,"Name":"W7","SampleType":"Faecal","GPS":"54H 0353268, 6248341","Population":"Wonga","Warren":"Wd","Date Collected":"19\/06\/2019","Sex":"U","Extraction Kit":"Qiagen DNeasy Powersoil","Date Extracted":"18\/07\/2019","Lot No.":"1600-54007","Associated EBC":"EBC9","Manfred IDs":"","Notes":""},{"index":"W8","D_0__Archaea;D_1__Euryarchaeota":481.0,"D_0__Archaea;D_1__Thaumarchaeota":5.0,"D_0__Bacteria;D_1__Actinobacteria":894.0,"D_0__Bacteria;D_1__Armatimonadetes":0.0,"D_0__Bacteria;D_1__BRC1":0.0,"D_0__Bacteria;D_1__Bacteroidetes":43214.0,"D_0__Bacteria;D_1__Chloroflexi":0.0,"D_0__Bacteria;D_1__Cyanobacteria":842.0,"D_0__Bacteria;D_1__Deferribacteres":0.0,"D_0__Bacteria;D_1__Deinococcus-Thermus":0.0,"D_0__Bacteria;D_1__Elusimicrobia":0.0,"D_0__Bacteria;D_1__Epsilonbacteraeota":46.0,"D_0__Bacteria;D_1__FBP":0.0,"D_0__Bacteria;D_1__Fibrobacteres":913.0,"D_0__Bacteria;D_1__Firmicutes":61569.0,"D_0__Bacteria;D_1__Fusobacteria":0.0,"D_0__Bacteria;D_1__Gemmatimonadetes":2.0,"D_0__Bacteria;D_1__Kiritimatiellaeota":723.0,"D_0__Bacteria;D_1__Lentisphaerae":38.0,"D_0__Bacteria;D_1__Patescibacteria":0.0,"D_0__Bacteria;D_1__Planctomycetes":0.0,"D_0__Bacteria;D_1__Proteobacteria":3133.0,"D_0__Bacteria;D_1__Spirochaetes":5432.0,"D_0__Bacteria;D_1__Synergistetes":0.0,"D_0__Bacteria;D_1__Tenericutes":14690.0,"D_0__Bacteria;D_1__Verrucomicrobia":2.0,"D_0__Bacteria;D_1__WPS-2":0.0,"D_0__Bacteria;__":10.0,"Name":"W8","SampleType":"Faecal","GPS":"54H 0353268, 6248341","Population":"Wonga","Warren":"Wd","Date Collected":"19\/06\/2019","Sex":"U","Extraction Kit":"Qiagen DNeasy Powersoil","Date Extracted":"11\/07\/2019","Lot No.":"1600-54007","Associated EBC":"EBC7","Manfred IDs":"","Notes":""},{"index":"W9","D_0__Archaea;D_1__Euryarchaeota":474.0,"D_0__Archaea;D_1__Thaumarchaeota":0.0,"D_0__Bacteria;D_1__Actinobacteria":305.0,"D_0__Bacteria;D_1__Armatimonadetes":2.0,"D_0__Bacteria;D_1__BRC1":0.0,"D_0__Bacteria;D_1__Bacteroidetes":25701.0,"D_0__Bacteria;D_1__Chloroflexi":14.0,"D_0__Bacteria;D_1__Cyanobacteria":226.0,"D_0__Bacteria;D_1__Deferribacteres":0.0,"D_0__Bacteria;D_1__Deinococcus-Thermus":0.0,"D_0__Bacteria;D_1__Elusimicrobia":0.0,"D_0__Bacteria;D_1__Epsilonbacteraeota":0.0,"D_0__Bacteria;D_1__FBP":0.0,"D_0__Bacteria;D_1__Fibrobacteres":1197.0,"D_0__Bacteria;D_1__Firmicutes":18689.0,"D_0__Bacteria;D_1__Fusobacteria":0.0,"D_0__Bacteria;D_1__Gemmatimonadetes":0.0,"D_0__Bacteria;D_1__Kiritimatiellaeota":425.0,"D_0__Bacteria;D_1__Lentisphaerae":157.0,"D_0__Bacteria;D_1__Patescibacteria":0.0,"D_0__Bacteria;D_1__Planctomycetes":36.0,"D_0__Bacteria;D_1__Proteobacteria":991.0,"D_0__Bacteria;D_1__Spirochaetes":5054.0,"D_0__Bacteria;D_1__Synergistetes":12.0,"D_0__Bacteria;D_1__Tenericutes":3250.0,"D_0__Bacteria;D_1__Verrucomicrobia":0.0,"D_0__Bacteria;D_1__WPS-2":0.0,"D_0__Bacteria;__":424.0,"Name":"W9","SampleType":"Faecal","GPS":"54H 0352609, 6248270","Population":"Wonga","Warren":"We","Date Collected":"19\/06\/2019","Sex":"U","Extraction Kit":"Qiagen DNeasy Powersoil","Date Extracted":"24\/07\/2019","Lot No.":"","Associated EBC":"EBC10","Manfred IDs":"","Notes":""}]);
