# Supplementary material for: Signatures of landscape and captivity in the gut microbiota of Southern Hairy-nosed Wombats (Lasiorhinus latifrons)
Source: Anim Microbiome. 2021 Jan 6;3:4. doi: 10.1186/s42523-020-00068-y (PMC7934541; doi:10.1186/s42523-020-00068-y)
Supplement: Supplementary file 9 — Additional file 9: SI_File_1. QIIME2 qzv file of taxonomic bar plots per sample. [file 42523_2020_68_MOESM9_ESM.qzv › 854a8f14-b509-4353-8f4a-4b6549c285ec/data/level-3.csv]

index	D_0__Archaea;D_1__Euryarchaeota;D_2__Methanobacteria	D_0__Archaea;D_1__Euryarchaeota;D_2__Methanomicrobia	D_0__Archaea;D_1__Euryarchaeota;D_2__Thermoplasmata	D_0__Archaea;D_1__Thaumarchaeota;D_2__Nitrososphaeria	D_0__Bacteria;D_1__Actinobacteria;D_2__Acidimicrobiia	D_0__Bacteria;D_1__Actinobacteria;D_2__Actinobacteria	D_0__Bacteria;D_1__Actinobacteria;D_2__Coriobacteriia	D_0__Bacteria;D_1__Actinobacteria;D_2__Rubrobacteria	D_0__Bacteria;D_1__Actinobacteria;D_2__Thermoleophilia	D_0__Bacteria;D_1__Armatimonadetes;D_2__Armatimonadia	D_0__Bacteria;D_1__Armatimonadetes;D_2__uncultured	D_0__Bacteria;D_1__BRC1;D_2__uncultured Desulfocaldus sp.	D_0__Bacteria;D_1__Bacteroidetes;D_2__Bacteroidia	D_0__Bacteria;D_1__Bacteroidetes;D_2__Ignavibacteria	D_0__Bacteria;D_1__Chloroflexi;D_2__Anaerolineae	D_0__Bacteria;D_1__Chloroflexi;D_2__Chloroflexia	D_0__Bacteria;D_1__Cyanobacteria;D_2__Melainabacteria	D_0__Bacteria;D_1__Cyanobacteria;D_2__Oxyphotobacteria	D_0__Bacteria;D_1__Cyanobacteria;D_2__Sericytochromatia	D_0__Bacteria;D_1__Deferribacteres;D_2__Deferribacteres	D_0__Bacteria;D_1__Deinococcus-Thermus;D_2__Deinococci	D_0__Bacteria;D_1__Elusimicrobia;D_2__Elusimicrobia	D_0__Bacteria;D_1__Epsilonbacteraeota;D_2__Campylobacteria	D_0__Bacteria;D_1__FBP;D_2__uncultured actinobacterium	D_0__Bacteria;D_1__Fibrobacteres;D_2__Fibrobacteria	D_0__Bacteria;D_1__Firmicutes;D_2__Bacilli	D_0__Bacteria;D_1__Firmicutes;D_2__Clostridia	D_0__Bacteria;D_1__Firmicutes;D_2__Erysipelotrichia	D_0__Bacteria;D_1__Firmicutes;D_2__Negativicutes	D_0__Bacteria;D_1__Firmicutes;__	D_0__Bacteria;D_1__Fusobacteria;D_2__Fusobacteriia	D_0__Bacteria;D_1__Gemmatimonadetes;D_2__Gemmatimonadetes	D_0__Bacteria;D_1__Gemmatimonadetes;D_2__Longimicrobia	D_0__Bacteria;D_1__Gemmatimonadetes;D_2__S0134 terrestrial group	D_0__Bacteria;D_1__Kiritimatiellaeota;D_2__Kiritimatiellae	D_0__Bacteria;D_1__Lentisphaerae;D_2__Lentisphaeria	D_0__Bacteria;D_1__Lentisphaerae;D_2__Oligosphaeria	D_0__Bacteria;D_1__Patescibacteria;D_2__Parcubacteria	D_0__Bacteria;D_1__Patescibacteria;D_2__Saccharimonadia	D_0__Bacteria;D_1__Planctomycetes;D_2__Phycisphaerae	D_0__Bacteria;D_1__Planctomycetes;D_2__Planctomycetacia	D_0__Bacteria;D_1__Planctomycetes;D_2__vadinHA49	D_0__Bacteria;D_1__Proteobacteria;D_2__Alphaproteobacteria	D_0__Bacteria;D_1__Proteobacteria;D_2__Deltaproteobacteria	D_0__Bacteria;D_1__Proteobacteria;D_2__Gammaproteobacteria	D_0__Bacteria;D_1__Proteobacteria;__	D_0__Bacteria;D_1__Spirochaetes;D_2__MVP-15	D_0__Bacteria;D_1__Spirochaetes;D_2__Spirochaetia	D_0__Bacteria;D_1__Spirochaetes;__
B10	0.0	60.0	43.0	0.0	0.0	5.0	6.0	0.0	0.0	0.0	0.0	0.0	4666.0	0.0	0.0	0.0	672.0	2.0	0.0	0.0	0.0	40.0	0.0	0.0	9802.0	14.0	8809.0	63.0	48.0	20.0	0.0	0.0	0.0	0.0	134.0	82.0	0.0	0.0	0.0	0.0	20.0	0.0	107.0	14.0	26.0	0.0	0.0	23.0	0.0
B11	12.0	838.0	208.0	0.0	0.0	20.0	102.0	0.0	2.0	0.0	0.0	0.0	28930.0	0.0	0.0	0.0	5836.0	9.0	0.0	0.0	0.0	229.0	124.0	0.0	191.0	54.0	44402.0	512.0	192.0	167.0	3.0	0.0	0.0	0.0	4122.0	1718.0	87.0	0.0	0.0	0.0	119.0	0.0	1920.0	188.0	572.0	47.0	0.0	66.0	0.0
B13	23.0	524.0	256.0	0.0	0.0	28.0	111.0	2.0	14.0	0.0	0.0	0.0	32669.0	0.0	0.0	0.0	7484.0	8.0	0.0	0.0	0.0	273.0	46.0	0.0	427.0	115.0	53877.0	816.0	97.0	181.0	0.0	0.0	0.0	0.0	4944.0	1551.0	75.0	0.0	0.0	0.0	55.0	0.0	2828.0	104.0	633.0	37.0	0.0	66.0	0.0
B14	92.0	66.0	68.0	0.0	4.0	7.0	39.0	2.0	8.0	0.0	0.0	0.0	13575.0	0.0	0.0	0.0	2474.0	18.0	0.0	0.0	0.0	88.0	9.0	0.0	0.0	16.0	26357.0	108.0	35.0	136.0	20.0	0.0	0.0	0.0	1159.0	453.0	13.0	0.0	0.0	0.0	4.0	0.0	1797.0	15.0	117.0	0.0	0.0	10.0	0.0
B15	95.0	30.0	59.0	0.0	3.0	3.0	50.0	2.0	3.0	0.0	0.0	0.0	6974.0	0.0	0.0	0.0	2128.0	25.0	0.0	0.0	0.0	48.0	12.0	0.0	2.0	5.0	17133.0	73.0	29.0	98.0	20.0	0.0	0.0	0.0	651.0	177.0	0.0	0.0	0.0	0.0	6.0	0.0	989.0	13.0	43.0	0.0	0.0	34.0	0.0
B16	8.0	123.0	125.0	0.0	0.0	13.0	72.0	0.0	0.0	0.0	0.0	0.0	17019.0	0.0	0.0	0.0	1654.0	0.0	0.0	0.0	0.0	98.0	21.0	0.0	6618.0	19.0	24807.0	113.0	91.0	121.0	0.0	0.0	0.0	0.0	955.0	164.0	0.0	0.0	0.0	0.0	28.0	0.0	400.0	135.0	81.0	0.0	0.0	46.0	0.0
B17	0.0	222.0	206.0	0.0	0.0	22.0	26.0	0.0	0.0	0.0	0.0	0.0	14261.0	0.0	0.0	0.0	2254.0	7.0	0.0	0.0	0.0	120.0	4.0	0.0	0.0	38.0	31204.0	132.0	156.0	57.0	0.0	0.0	0.0	0.0	2499.0	359.0	0.0	0.0	0.0	0.0	75.0	0.0	650.0	78.0	259.0	21.0	0.0	32.0	0.0
B1	61.0	504.0	365.0	0.0	0.0	228.0	169.0	0.0	2.0	0.0	0.0	0.0	10766.0	0.0	94.0	0.0	98.0	29.0	0.0	0.0	0.0	0.0	89.0	0.0	456.0	21.0	24156.0	499.0	109.0	156.0	0.0	0.0	0.0	0.0	102.0	17.0	277.0	0.0	0.0	0.0	109.0	7.0	67.0	70.0	251.0	0.0	20.0	5655.0	0.0
B2	164.0	1315.0	1339.0	2.0	2.0	520.0	352.0	7.0	13.0	0.0	0.0	0.0	29579.0	0.0	250.0	0.0	223.0	156.0	0.0	0.0	0.0	0.0	146.0	0.0	1326.0	55.0	59295.0	1561.0	292.0	524.0	0.0	0.0	0.0	0.0	456.0	91.0	972.0	0.0	0.0	0.0	371.0	48.0	173.0	272.0	624.0	0.0	100.0	17198.0	0.0
B3	10.0	583.0	529.0	0.0	3.0	163.0	183.0	0.0	5.0	0.0	0.0	0.0	22166.0	0.0	31.0	0.0	104.0	81.0	0.0	0.0	0.0	0.0	35.0	0.0	2676.0	126.0	37066.0	3054.0	589.0	386.0	0.0	0.0	0.0	0.0	579.0	36.0	138.0	0.0	0.0	0.0	86.0	61.0	152.0	90.0	235.0	0.0	51.0	7411.0	0.0
B4	59.0	939.0	738.0	0.0	0.0	923.0	233.0	4.0	0.0	0.0	0.0	0.0	29520.0	0.0	74.0	0.0	183.0	59.0	0.0	0.0	0.0	0.0	59.0	0.0	573.0	47.0	41981.0	1133.0	438.0	320.0	0.0	0.0	0.0	0.0	378.0	81.0	502.0	0.0	0.0	0.0	182.0	52.0	168.0	254.0	951.0	0.0	97.0	11288.0	0.0
B5	8.0	1529.0	1723.0	0.0	0.0	454.0	531.0	7.0	7.0	0.0	0.0	0.0	43083.0	0.0	61.0	0.0	300.0	134.0	0.0	0.0	0.0	0.0	393.0	0.0	220.0	490.0	51571.0	3464.0	444.0	558.0	0.0	0.0	0.0	0.0	473.0	81.0	272.0	0.0	0.0	0.0	97.0	20.0	150.0	241.0	186.0	0.0	0.0	19038.0	0.0
B6	80.0	996.0	849.0	0.0	0.0	15.0	869.0	0.0	5.0	0.0	0.0	0.0	43919.0	0.0	184.0	0.0	287.0	116.0	0.0	0.0	0.0	0.0	89.0	0.0	3350.0	151.0	68543.0	2137.0	287.0	448.0	0.0	0.0	0.0	0.0	1475.0	51.0	161.0	0.0	0.0	0.0	80.0	11.0	95.0	319.0	323.0	0.0	17.0	19123.0	0.0
B7	16.0	435.0	219.0	0.0	0.0	5.0	192.0	0.0	0.0	0.0	0.0	0.0	10119.0	0.0	42.0	0.0	70.0	54.0	0.0	0.0	0.0	0.0	23.0	0.0	782.0	20.0	18531.0	426.0	116.0	136.0	0.0	0.0	0.0	0.0	446.0	22.0	52.0	0.0	0.0	0.0	18.0	0.0	28.0	82.0	94.0	0.0	5.0	4593.0	0.0
B8	69.0	979.0	575.0	0.0	0.0	5.0	562.0	5.0	4.0	0.0	0.0	0.0	24646.0	0.0	145.0	0.0	208.0	50.0	0.0	0.0	0.0	0.0	59.0	0.0	3186.0	74.0	47741.0	784.0	234.0	269.0	0.0	0.0	0.0	0.0	780.0	65.0	163.0	0.0	0.0	0.0	118.0	2.0	83.0	161.0	207.0	0.0	20.0	14411.0	0.0
B9	648.0	1570.0	200.0	0.0	0.0	24.0	449.0	0.0	13.0	0.0	0.0	0.0	23512.0	0.0	114.0	0.0	79.0	102.0	0.0	0.0	0.0	0.0	33.0	0.0	58.0	43.0	41472.0	470.0	435.0	809.0	0.0	0.0	0.0	0.0	178.0	27.0	229.0	0.0	0.0	0.0	295.0	0.0	58.0	326.0	22.0	0.0	2.0	7942.0	0.0
K10	162.0	543.0	182.0	0.0	0.0	30.0	324.0	4.0	5.0	0.0	0.0	0.0	9837.0	0.0	46.0	0.0	11.0	0.0	0.0	0.0	0.0	0.0	21.0	0.0	257.0	1008.0	27708.0	220.0	231.0	169.0	0.0	0.0	0.0	0.0	106.0	11.0	281.0	0.0	0.0	0.0	413.0	4.0	107.0	258.0	91.0	0.0	0.0	9454.0	0.0
K11	65.0	480.0	148.0	5.0	3.0	76.0	230.0	2.0	21.0	0.0	0.0	0.0	12081.0	0.0	180.0	0.0	175.0	3.0	0.0	0.0	0.0	0.0	27.0	0.0	341.0	1120.0	28738.0	250.0	340.0	58.0	0.0	0.0	0.0	0.0	154.0	28.0	253.0	0.0	0.0	0.0	275.0	4.0	1183.0	186.0	149.0	0.0	7.0	8107.0	6.0
K12	174.0	1104.0	196.0	2.0	2.0	74.0	320.0	0.0	19.0	0.0	0.0	0.0	13908.0	0.0	382.0	0.0	106.0	0.0	0.0	0.0	0.0	0.0	488.0	0.0	240.0	159.0	43950.0	324.0	192.0	512.0	0.0	0.0	0.0	0.0	627.0	37.0	137.0	0.0	0.0	0.0	798.0	0.0	242.0	595.0	247.0	0.0	17.0	5983.0	0.0
K13	14.0	236.0	204.0	2.0	0.0	29.0	106.0	0.0	13.0	0.0	0.0	0.0	20556.0	0.0	52.0	0.0	229.0	137.0	0.0	0.0	0.0	0.0	4.0	0.0	393.0	2375.0	17314.0	328.0	148.0	131.0	0.0	0.0	0.0	0.0	201.0	124.0	284.0	0.0	0.0	0.0	35.0	36.0	41.0	576.0	163.0	0.0	6.0	8664.0	0.0
K14	23.0	718.0	202.0	0.0	2.0	39.0	110.0	0.0	6.0	0.0	0.0	0.0	23843.0	0.0	100.0	0.0	219.0	119.0	0.0	0.0	0.0	0.0	2.0	0.0	519.0	3885.0	20215.0	546.0	154.0	102.0	0.0	0.0	0.0	0.0	269.0	137.0	305.0	0.0	0.0	0.0	26.0	9.0	46.0	433.0	110.0	0.0	25.0	10462.0	0.0
K16	0.0	736.0	149.0	6.0	2.0	23.0	257.0	5.0	14.0	0.0	0.0	0.0	14849.0	0.0	39.0	0.0	318.0	14.0	0.0	0.0	0.0	0.0	24.0	0.0	728.0	458.0	25480.0	323.0	203.0	47.0	0.0	0.0	0.0	0.0	355.0	38.0	298.0	0.0	0.0	0.0	205.0	0.0	230.0	175.0	84.0	0.0	36.0	7811.0	0.0
K17	101.0	1323.0	147.0	2.0	4.0	28.0	132.0	0.0	21.0	0.0	0.0	0.0	26191.0	0.0	115.0	0.0	599.0	4.0	0.0	0.0	0.0	0.0	149.0	0.0	7462.0	485.0	43549.0	181.0	144.0	541.0	0.0	0.0	0.0	0.0	1570.0	31.0	979.0	0.0	0.0	0.0	351.0	5.0	79.0	398.0	70.0	0.0	0.0	11823.0	0.0
K18	40.0	548.0	142.0	18.0	18.0	152.0	537.0	4.0	69.0	0.0	15.0	0.0	18866.0	0.0	65.0	2.0	362.0	11.0	0.0	0.0	0.0	0.0	20.0	0.0	157.0	71.0	37056.0	467.0	436.0	133.0	0.0	0.0	0.0	0.0	392.0	52.0	219.0	0.0	0.0	0.0	55.0	70.0	168.0	193.0	381.0	0.0	22.0	12438.0	0.0
K19	99.0	245.0	73.0	3.0	5.0	84.0	69.0	0.0	15.0	0.0	6.0	0.0	7820.0	0.0	79.0	0.0	54.0	0.0	0.0	0.0	0.0	0.0	7.0	0.0	138.0	681.0	17880.0	201.0	106.0	182.0	0.0	0.0	0.0	0.0	143.0	42.0	54.0	0.0	0.0	0.0	112.0	46.0	31.0	283.0	27.0	0.0	4.0	7764.0	0.0
K1A	420.0	319.0	326.0	6.0	13.0	49.0	337.0	8.0	20.0	0.0	0.0	0.0	22782.0	0.0	243.0	0.0	197.0	11.0	0.0	0.0	0.0	0.0	12.0	0.0	88.0	270.0	33566.0	604.0	213.0	129.0	0.0	0.0	0.0	0.0	392.0	136.0	382.0	0.0	0.0	0.0	132.0	6.0	16.0	226.0	196.0	0.0	68.0	15875.0	0.0
K1B	192.0	211.0	167.0	2.0	4.0	29.0	207.0	4.0	4.0	0.0	0.0	0.0	13365.0	0.0	77.0	0.0	66.0	7.0	0.0	0.0	0.0	0.0	5.0	0.0	25.0	128.0	23400.0	339.0	55.0	129.0	0.0	0.0	0.0	0.0	262.0	85.0	281.0	0.0	0.0	0.0	52.0	9.0	16.0	143.0	128.0	0.0	48.0	7932.0	3.0
K20	13.0	310.0	89.0	4.0	0.0	82.0	281.0	8.0	30.0	0.0	0.0	0.0	8175.0	0.0	69.0	4.0	19.0	21.0	0.0	0.0	0.0	0.0	188.0	0.0	491.0	144.0	18213.0	288.0	118.0	125.0	2.0	0.0	0.0	0.0	88.0	38.0	153.0	0.0	0.0	0.0	289.0	4.0	84.0	114.0	38.0	0.0	0.0	3304.0	0.0
K2	0.0	935.0	339.0	3.0	15.0	43.0	341.0	4.0	21.0	0.0	0.0	0.0	24302.0	0.0	99.0	0.0	120.0	9.0	0.0	0.0	0.0	0.0	32.0	0.0	116.0	3228.0	40697.0	207.0	243.0	376.0	0.0	0.0	0.0	0.0	270.0	123.0	440.0	0.0	0.0	0.0	386.0	2.0	43.0	347.0	41.0	0.0	39.0	10125.0	0.0
K3	0.0	759.0	247.0	0.0	3.0	86.0	243.0	5.0	23.0	0.0	0.0	0.0	20623.0	0.0	57.0	2.0	146.0	6.0	0.0	0.0	0.0	0.0	24.0	0.0	88.0	2752.0	28622.0	206.0	167.0	244.0	0.0	0.0	0.0	0.0	201.0	87.0	350.0	0.0	0.0	0.0	202.0	2.0	50.0	149.0	59.0	0.0	76.0	6856.0	0.0
K4	18.0	1790.0	740.0	2.0	5.0	337.0	447.0	0.0	41.0	0.0	6.0	0.0	32738.0	0.0	276.0	0.0	73.0	4.0	0.0	0.0	0.0	0.0	29.0	0.0	1579.0	517.0	50230.0	744.0	173.0	399.0	0.0	0.0	0.0	0.0	340.0	50.0	363.0	0.0	0.0	0.0	318.0	6.0	129.0	324.0	126.0	0.0	6.0	10677.0	4.0
K5	182.0	1408.0	339.0	3.0	12.0	67.0	136.0	2.0	22.0	0.0	0.0	0.0	29532.0	0.0	20.0	0.0	43.0	2.0	0.0	0.0	0.0	0.0	6.0	0.0	101.0	1180.0	27823.0	622.0	81.0	161.0	0.0	0.0	0.0	0.0	1379.0	17.0	227.0	0.0	0.0	0.0	105.0	7.0	45.0	2319.0	65.0	0.0	7.0	8327.0	0.0
K6	19.0	1701.0	478.0	0.0	4.0	67.0	257.0	0.0	59.0	0.0	0.0	0.0	41261.0	0.0	260.0	2.0	2072.0	10.0	0.0	0.0	0.0	0.0	155.0	0.0	626.0	454.0	50943.0	1251.0	443.0	406.0	0.0	0.0	0.0	0.0	1804.0	83.0	660.0	0.0	0.0	0.0	669.0	5.0	645.0	549.0	157.0	0.0	12.0	16885.0	0.0
K7	68.0	1611.0	277.0	6.0	12.0	258.0	313.0	8.0	21.0	0.0	0.0	0.0	37963.0	0.0	341.0	0.0	20.0	8.0	0.0	0.0	0.0	0.0	23.0	0.0	538.0	547.0	63667.0	529.0	577.0	233.0	0.0	0.0	0.0	0.0	540.0	118.0	503.0	0.0	0.0	0.0	3715.0	30.0	104.0	369.0	389.0	0.0	0.0	13485.0	0.0
K8	9.0	495.0	187.0	0.0	2.0	128.0	132.0	0.0	2.0	0.0	0.0	0.0	10631.0	0.0	56.0	0.0	36.0	2.0	0.0	0.0	0.0	0.0	5.0	0.0	259.0	24.0	19466.0	357.0	293.0	178.0	0.0	0.0	0.0	0.0	272.0	176.0	220.0	0.0	0.0	0.0	176.0	0.0	12.0	69.0	55.0	0.0	2.0	2887.0	0.0
K9	268.0	848.0	330.0	4.0	0.0	78.0	581.0	4.0	26.0	0.0	4.0	0.0	23365.0	0.0	90.0	0.0	13.0	0.0	0.0	0.0	0.0	0.0	507.0	0.0	351.0	1653.0	44812.0	499.0	618.0	276.0	0.0	2.0	0.0	0.0	239.0	18.0	545.0	0.0	0.0	0.0	461.0	19.0	159.0	445.0	304.0	0.0	0.0	18041.0	0.0
M10a	194.0	0.0	370.0	0.0	0.0	617.0	110.0	0.0	0.0	0.0	0.0	0.0	40731.0	0.0	28.0	0.0	2.0	4.0	0.0	0.0	0.0	0.0	125.0	0.0	9850.0	1330.0	24126.0	3029.0	66.0	0.0	9.0	0.0	0.0	0.0	32.0	180.0	262.0	0.0	0.0	0.0	4.0	0.0	622.0	2199.0	789.0	1308.0	0.0	25626.0	0.0
M11	359.0	0.0	23.0	0.0	0.0	2086.0	260.0	0.0	0.0	0.0	0.0	0.0	4691.0	0.0	0.0	0.0	63.0	2.0	0.0	0.0	0.0	0.0	0.0	0.0	0.0	7486.0	30194.0	321.0	155.0	9.0	19.0	0.0	0.0	0.0	84.0	53.0	0.0	0.0	0.0	0.0	986.0	0.0	93.0	21.0	3217.0	89.0	0.0	3138.0	0.0
M12	127.0	2.0	523.0	0.0	0.0	4.0	61.0	0.0	0.0	0.0	0.0	0.0	24256.0	0.0	0.0	0.0	1243.0	0.0	0.0	0.0	0.0	0.0	87.0	0.0	648.0	366.0	62344.0	209.0	52.0	0.0	0.0	0.0	0.0	0.0	1425.0	337.0	0.0	0.0	0.0	0.0	14.0	0.0	16.0	2236.0	103.0	35.0	0.0	9807.0	0.0
M13	1711.0	2.0	51.0	0.0	0.0	3.0	340.0	0.0	0.0	0.0	0.0	0.0	9329.0	0.0	0.0	0.0	107.0	0.0	0.0	0.0	0.0	0.0	40.0	0.0	108.0	1917.0	115944.0	166.0	215.0	56.0	2.0	0.0	0.0	0.0	43.0	358.0	2.0	0.0	0.0	0.0	180.0	0.0	10.0	171.0	242.0	0.0	0.0	8814.0	0.0
M14	0.0	0.0	0.0	0.0	0.0	116.0	56.0	0.0	0.0	0.0	0.0	0.0	60315.0	0.0	0.0	0.0	0.0	0.0	0.0	0.0	0.0	0.0	0.0	0.0	2.0	772.0	9756.0	662.0	63.0	0.0	0.0	0.0	0.0	0.0	0.0	0.0	0.0	0.0	0.0	0.0	0.0	0.0	2.0	2159.0	1837.0	0.0	0.0	8.0	0.0
M1a	2451.0	0.0	71.0	0.0	0.0	60.0	69.0	0.0	0.0	0.0	0.0	0.0	10003.0	0.0	0.0	0.0	277.0	54.0	0.0	0.0	0.0	0.0	0.0	0.0	287.0	1285.0	92333.0	325.0	60.0	286.0	0.0	0.0	0.0	0.0	512.0	1031.0	0.0	0.0	0.0	0.0	98.0	0.0	53.0	328.0	1058.0	0.0	0.0	2083.0	0.0
M1b	846.0	0.0	21.0	0.0	0.0	33.0	78.0	0.0	0.0	0.0	0.0	0.0	7260.0	0.0	0.0	0.0	637.0	0.0	0.0	0.0	0.0	0.0	11.0	0.0	473.0	188.0	77336.0	301.0	245.0	90.0	0.0	0.0	0.0	0.0	490.0	544.0	0.0	0.0	0.0	0.0	152.0	0.0	30.0	276.0	184.0	0.0	0.0	2307.0	0.0
M1c	5004.0	0.0	49.0	0.0	0.0	46.0	154.0	0.0	0.0	0.0	0.0	0.0	10241.0	0.0	0.0	0.0	167.0	0.0	0.0	0.0	0.0	0.0	32.0	0.0	254.0	355.0	74116.0	203.0	257.0	196.0	0.0	0.0	0.0	0.0	583.0	1472.0	0.0	0.0	0.0	0.0	645.0	0.0	34.0	219.0	201.0	0.0	0.0	1566.0	0.0
M2	166.0	140.0	328.0	0.0	0.0	2.0	223.0	0.0	0.0	0.0	0.0	0.0	9593.0	0.0	0.0	0.0	2038.0	0.0	0.0	0.0	0.0	0.0	60.0	0.0	1494.0	930.0	62223.0	807.0	956.0	10.0	50.0	0.0	0.0	0.0	178.0	1703.0	0.0	0.0	0.0	0.0	154.0	0.0	311.0	200.0	968.0	44.0	0.0	3037.0	0.0
M3a	352.0	0.0	25.0	0.0	0.0	9.0	280.0	0.0	0.0	0.0	0.0	0.0	3582.0	0.0	0.0	0.0	650.0	0.0	0.0	0.0	0.0	0.0	8.0	0.0	69.0	65.0	45995.0	311.0	1039.0	58.0	3.0	0.0	0.0	0.0	40.0	223.0	0.0	0.0	0.0	0.0	182.0	0.0	1132.0	183.0	132.0	6.0	0.0	1114.0	0.0
M3b	104.0	0.0	41.0	0.0	0.0	14.0	337.0	0.0	0.0	0.0	0.0	0.0	6219.0	0.0	0.0	0.0	361.0	0.0	0.0	0.0	0.0	0.0	0.0	0.0	32.0	94.0	57195.0	1375.0	882.0	72.0	100.0	0.0	0.0	0.0	107.0	92.0	0.0	0.0	0.0	0.0	231.0	0.0	1866.0	1211.0	335.0	177.0	0.0	1653.0	0.0
M4a	48.0	0.0	9.0	0.0	0.0	0.0	93.0	0.0	0.0	0.0	0.0	0.0	1936.0	0.0	0.0	0.0	1874.0	0.0	0.0	0.0	0.0	0.0	0.0	0.0	0.0	264.0	40759.0	985.0	141.0	15.0	2.0	0.0	0.0	0.0	580.0	1209.0	0.0	0.0	0.0	0.0	67.0	0.0	359.0	1084.0	376.0	3.0	0.0	1715.0	0.0
M4b	289.0	2.0	2.0	0.0	0.0	0.0	186.0	0.0	0.0	0.0	0.0	0.0	2829.0	0.0	0.0	0.0	1224.0	10.0	0.0	0.0	0.0	0.0	0.0	0.0	2.0	434.0	49914.0	1220.0	163.0	20.0	2.0	0.0	0.0	0.0	572.0	1079.0	2.0	0.0	0.0	0.0	45.0	0.0	367.0	967.0	480.0	3.0	0.0	795.0	0.0
M5	21.0	0.0	73.0	0.0	0.0	0.0	116.0	0.0	0.0	0.0	0.0	0.0	7637.0	0.0	0.0	0.0	1105.0	0.0	0.0	0.0	0.0	0.0	65.0	0.0	97.0	927.0	45501.0	78.0	113.0	284.0	0.0	0.0	0.0	0.0	569.0	979.0	0.0	0.0	0.0	0.0	39.0	0.0	109.0	184.0	118.0	19.0	0.0	2498.0	0.0
M6	3.0	2.0	281.0	0.0	0.0	15304.0	3471.0	0.0	0.0	0.0	0.0	0.0	27600.0	0.0	0.0	0.0	3.0	0.0	0.0	0.0	0.0	0.0	0.0	0.0	17.0	4108.0	62139.0	640.0	548.0	0.0	468.0	0.0	0.0	0.0	2.0	0.0	0.0	0.0	0.0	0.0	0.0	0.0	4.0	599.0	2533.0	0.0	0.0	59.0	0.0
M7a	101.0	0.0	984.0	0.0	0.0	22.0	108.0	0.0	0.0	0.0	0.0	0.0	22084.0	0.0	0.0	0.0	267.0	0.0	0.0	0.0	0.0	0.0	1006.0	0.0	4.0	1090.0	103108.0	1870.0	1697.0	39.0	13.0	0.0	0.0	0.0	1928.0	447.0	0.0	0.0	0.0	0.0	514.0	0.0	1772.0	188.0	1900.0	0.0	0.0	216.0	0.0
M7b	6225.0	3.0	0.0	0.0	137.0	3133.0	202.0	0.0	42.0	4.0	0.0	14.0	15080.0	2.0	0.0	0.0	0.0	2.0	60.0	0.0	0.0	0.0	0.0	22.0	4.0	730.0	2717.0	33.0	2.0	0.0	0.0	14.0	0.0	2.0	0.0	0.0	0.0	18.0	40.0	40.0	8.0	0.0	10526.0	4015.0	22731.0	107.0	0.0	20.0	0.0
M8	1984.0	0.0	25.0	0.0	0.0	60.0	263.0	0.0	0.0	0.0	0.0	0.0	8604.0	0.0	0.0	0.0	166.0	0.0	0.0	0.0	0.0	0.0	35.0	0.0	521.0	63.0	49803.0	1199.0	107.0	29.0	4.0	0.0	0.0	0.0	0.0	222.0	0.0	0.0	0.0	0.0	874.0	0.0	558.0	137.0	569.0	326.0	0.0	538.0	0.0
M9a	274.0	3.0	63.0	0.0	0.0	2.0	171.0	0.0	0.0	0.0	0.0	0.0	30530.0	0.0	0.0	0.0	1795.0	2.0	0.0	0.0	0.0	0.0	2.0	0.0	5.0	301.0	126864.0	1185.0	36.0	7.0	0.0	0.0	0.0	0.0	1342.0	871.0	0.0	0.0	0.0	0.0	350.0	0.0	287.0	371.0	154.0	55.0	2.0	8119.0	0.0
M9b	1093.0	104.0	203.0	0.0	0.0	37.0	481.0	0.0	0.0	0.0	0.0	0.0	14389.0	0.0	0.0	0.0	235.0	13.0	0.0	0.0	0.0	0.0	0.0	0.0	11.0	263.0	113123.0	996.0	141.0	27.0	0.0	0.0	0.0	0.0	448.0	416.0	0.0	0.0	0.0	0.0	950.0	0.0	260.0	319.0	282.0	10.0	0.0	28227.0	0.0
W10	0.0	623.0	253.0	0.0	0.0	307.0	49.0	15.0	0.0	0.0	12.0	0.0	48464.0	0.0	16.0	0.0	227.0	155.0	0.0	0.0	0.0	0.0	7.0	0.0	1792.0	74.0	37370.0	207.0	124.0	256.0	0.0	2.0	2.0	0.0	734.0	49.0	228.0	0.0	0.0	0.0	60.0	0.0	114.0	3670.0	243.0	0.0	245.0	8849.0	0.0
W11	0.0	694.0	742.0	0.0	0.0	367.0	20.0	23.0	0.0	0.0	16.0	0.0	77138.0	0.0	19.0	0.0	508.0	125.0	0.0	10.0	0.0	0.0	211.0	0.0	1378.0	61.0	53229.0	1028.0	174.0	237.0	0.0	0.0	2.0	0.0	2544.0	159.0	393.0	0.0	0.0	0.0	74.0	0.0	244.0	5527.0	207.0	0.0	245.0	12348.0	0.0
W12	0.0	453.0	111.0	0.0	0.0	334.0	85.0	37.0	2.0	0.0	0.0	0.0	31862.0	0.0	18.0	2.0	161.0	69.0	0.0	2.0	0.0	0.0	17.0	0.0	2377.0	79.0	24613.0	104.0	123.0	167.0	0.0	0.0	2.0	0.0	333.0	24.0	234.0	0.0	0.0	0.0	60.0	0.0	162.0	631.0	102.0	0.0	120.0	6024.0	0.0
W13	68.0	937.0	503.0	3.0	0.0	396.0	207.0	12.0	7.0	0.0	0.0	0.0	51972.0	0.0	59.0	0.0	204.0	276.0	0.0	0.0	0.0	1511.0	11.0	0.0	1327.0	198.0	43328.0	906.0	1104.0	221.0	0.0	0.0	0.0	0.0	1583.0	169.0	465.0	0.0	0.0	0.0	132.0	8.0	202.0	1634.0	494.0	0.0	212.0	12934.0	3.0
W14	46.0	831.0	441.0	2.0	4.0	297.0	268.0	20.0	5.0	0.0	0.0	0.0	62760.0	0.0	34.0	0.0	257.0	262.0	0.0	0.0	0.0	1236.0	27.0	0.0	756.0	170.0	42056.0	819.0	1251.0	285.0	0.0	0.0	0.0	0.0	2859.0	209.0	571.0	0.0	0.0	0.0	104.0	46.0	210.0	1783.0	726.0	0.0	411.0	14028.0	3.0
W16	20.0	13.0	287.0	0.0	0.0	140.0	96.0	6.0	0.0	0.0	0.0	0.0	69481.0	0.0	0.0	0.0	335.0	156.0	0.0	0.0	0.0	0.0	39.0	0.0	2578.0	275.0	24575.0	745.0	318.0	77.0	0.0	2.0	0.0	0.0	728.0	9.0	145.0	0.0	0.0	0.0	5.0	0.0	112.0	1092.0	161.0	2.0	681.0	25888.0	0.0
W17	12.0	368.0	291.0	0.0	0.0	242.0	74.0	24.0	3.0	0.0	0.0	0.0	56672.0	0.0	11.0	2.0	196.0	249.0	0.0	0.0	0.0	8.0	6.0	0.0	1258.0	85.0	28685.0	409.0	469.0	181.0	0.0	0.0	0.0	0.0	710.0	11.0	151.0	0.0	0.0	0.0	19.0	0.0	241.0	1139.0	205.0	0.0	432.0	18145.0	0.0
W18	13.0	341.0	276.0	0.0	0.0	64.0	36.0	7.0	2.0	0.0	14.0	0.0	30847.0	0.0	17.0	0.0	566.0	57.0	0.0	0.0	0.0	3.0	53.0	0.0	536.0	25.0	22259.0	237.0	59.0	39.0	0.0	0.0	0.0	0.0	2443.0	88.0	409.0	0.0	0.0	0.0	47.0	0.0	71.0	968.0	166.0	0.0	94.0	9191.0	2.0
W19	410.0	4430.0	2570.0	2.0	0.0	1084.0	340.0	27.0	5.0	0.0	3.0	0.0	127427.0	0.0	79.0	0.0	518.0	52.0	0.0	0.0	0.0	0.0	131.0	0.0	4665.0	440.0	115377.0	2881.0	785.0	2727.0	0.0	0.0	0.0	0.0	2788.0	807.0	2164.0	0.0	0.0	0.0	269.0	24.0	1207.0	4575.0	923.0	0.0	18.0	55500.0	0.0
W1	3.0	1114.0	188.0	0.0	2.0	563.0	103.0	9.0	12.0	0.0	3.0	0.0	54355.0	0.0	11.0	0.0	26.0	61.0	0.0	0.0	3.0	0.0	2.0	0.0	890.0	172.0	28954.0	200.0	574.0	194.0	0.0	0.0	0.0	0.0	545.0	16.0	246.0	0.0	0.0	0.0	22.0	0.0	235.0	1991.0	243.0	0.0	439.0	12790.0	0.0
W20	17.0	566.0	175.0	0.0	0.0	223.0	47.0	2.0	0.0	0.0	2.0	0.0	22742.0	0.0	7.0	0.0	52.0	6.0	0.0	0.0	0.0	0.0	11.0	0.0	787.0	149.0	16959.0	467.0	86.0	358.0	0.0	0.0	0.0	0.0	479.0	195.0	312.0	0.0	0.0	0.0	40.0	5.0	261.0	551.0	121.0	0.0	0.0	10141.0	0.0
W21	38.0	599.0	82.0	0.0	0.0	313.0	5.0	0.0	0.0	0.0	3.0	0.0	25194.0	0.0	37.0	0.0	29.0	6.0	0.0	0.0	0.0	0.0	11.0	0.0	205.0	63.0	16280.0	422.0	63.0	227.0	0.0	0.0	0.0	0.0	317.0	21.0	371.0	0.0	0.0	0.0	41.0	3.0	97.0	1361.0	259.0	0.0	0.0	4170.0	0.0
W22	3.0	474.0	83.0	0.0	0.0	313.0	120.0	11.0	2.0	0.0	0.0	0.0	32212.0	0.0	4.0	2.0	318.0	4.0	0.0	0.0	0.0	0.0	19.0	0.0	1060.0	36.0	24718.0	402.0	268.0	140.0	0.0	0.0	0.0	0.0	298.0	13.0	45.0	0.0	0.0	0.0	13.0	4.0	343.0	301.0	1668.0	0.0	945.0	14017.0	0.0
W23	0.0	362.0	73.0	0.0	0.0	100.0	71.0	2.0	0.0	0.0	0.0	0.0	19011.0	0.0	4.0	0.0	65.0	5.0	0.0	0.0	0.0	653.0	12.0	0.0	206.0	52.0	14919.0	341.0	107.0	114.0	0.0	0.0	0.0	0.0	243.0	30.0	48.0	0.0	0.0	0.0	14.0	0.0	326.0	303.0	112.0	0.0	87.0	7066.0	0.0
W2	12.0	604.0	376.0	2.0	0.0	409.0	190.0	37.0	10.0	0.0	2.0	0.0	31844.0	0.0	14.0	5.0	264.0	314.0	0.0	0.0	0.0	0.0	6.0	0.0	1480.0	46.0	23816.0	343.0	433.0	86.0	0.0	0.0	0.0	0.0	1086.0	8.0	175.0	0.0	0.0	0.0	16.0	7.0	272.0	1104.0	408.0	0.0	528.0	17797.0	0.0
W3	4.0	1819.0	170.0	2.0	0.0	493.0	165.0	24.0	13.0	0.0	22.0	0.0	68166.0	0.0	38.0	0.0	14.0	59.0	0.0	2.0	0.0	0.0	20.0	0.0	2189.0	296.0	69346.0	989.0	376.0	417.0	4.0	0.0	0.0	0.0	1866.0	162.0	198.0	0.0	0.0	0.0	225.0	44.0	384.0	6594.0	1878.0	0.0	102.0	21331.0	0.0
W4	7.0	440.0	151.0	0.0	0.0	2549.0	165.0	7.0	2.0	0.0	2.0	0.0	14591.0	0.0	10.0	0.0	3.0	18.0	0.0	0.0	0.0	0.0	3.0	0.0	757.0	738.0	20553.0	88.0	216.0	253.0	0.0	0.0	0.0	0.0	720.0	22.0	91.0	0.0	0.0	0.0	99.0	0.0	227.0	227.0	214.0	0.0	182.0	6471.0	0.0
W5	10.0	681.0	154.0	0.0	0.0	263.0	48.0	2.0	0.0	0.0	0.0	0.0	45701.0	0.0	23.0	0.0	187.0	40.0	0.0	0.0	0.0	0.0	29.0	0.0	4053.0	102.0	35565.0	2818.0	228.0	298.0	0.0	0.0	0.0	0.0	688.0	171.0	285.0	0.0	0.0	0.0	41.0	3.0	380.0	790.0	205.0	0.0	194.0	12997.0	0.0
W6	2.0	455.0	133.0	0.0	3.0	821.0	60.0	26.0	7.0	0.0	0.0	0.0	27554.0	0.0	9.0	3.0	137.0	144.0	0.0	0.0	0.0	0.0	10.0	0.0	1217.0	87.0	17540.0	354.0	79.0	56.0	0.0	0.0	0.0	0.0	510.0	38.0	142.0	0.0	0.0	0.0	50.0	0.0	209.0	795.0	139.0	0.0	158.0	8208.0	0.0
W7	13.0	2.0	194.0	0.0	2.0	190.0	26.0	26.0	8.0	0.0	0.0	0.0	10892.0	0.0	0.0	4.0	111.0	242.0	0.0	0.0	0.0	0.0	25.0	0.0	471.0	28.0	17034.0	308.0	110.0	188.0	0.0	0.0	0.0	0.0	385.0	0.0	12.0	0.0	0.0	0.0	0.0	0.0	186.0	353.0	62.0	0.0	0.0	1976.0	0.0
W8	30.0	3.0	448.0	5.0	4.0	734.0	79.0	58.0	19.0	0.0	0.0	0.0	43214.0	0.0	0.0	0.0	121.0	721.0	0.0	0.0	0.0	0.0	46.0	0.0	913.0	147.0	59741.0	1007.0	156.0	518.0	0.0	0.0	2.0	0.0	723.0	4.0	34.0	0.0	0.0	0.0	0.0	0.0	626.0	2335.0	172.0	0.0	2.0	5430.0	0.0
W9	0.0	328.0	146.0	0.0	0.0	235.0	45.0	18.0	7.0	0.0	2.0	0.0	25701.0	0.0	14.0	0.0	104.0	122.0	0.0	0.0	0.0	0.0	0.0	0.0	1197.0	64.0	18297.0	127.0	99.0	102.0	0.0	0.0	0.0	0.0	425.0	45.0	112.0	0.0	0.0	3.0	33.0	0.0	91.0	743.0	157.0	0.0	133.0	4921.0	0.0
[truncated: 18 more columns]
