# Supplementary material for: Signatures of landscape and captivity in the gut microbiota of Southern Hairy-nosed Wombats (Lasiorhinus latifrons)
Source: Anim Microbiome. 2021 Jan 6;3:4. doi: 10.1186/s42523-020-00068-y (PMC7934541; doi:10.1186/s42523-020-00068-y)
Supplement: Supplementary file 9 — Additional file 9: SI_File_1. QIIME2 qzv file of taxonomic bar plots per sample. [file 42523_2020_68_MOESM9_ESM.qzv › 854a8f14-b509-4353-8f4a-4b6549c285ec/data/level-3.jsonp]

load_data(3,["D_0__Archaea;D_1__Euryarchaeota;D_2__Methanobacteria", "D_0__Archaea;D_1__Euryarchaeota;D_2__Methanomicrobia", "D_0__Archaea;D_1__Euryarchaeota;D_2__Thermoplasmata", "D_0__Archaea;D_1__Thaumarchaeota;D_2__Nitrososphaeria", "D_0__Bacteria;D_1__Actinobacteria;D_2__Acidimicrobiia", "D_0__Bacteria;D_1__Actinobacteria;D_2__Actinobacteria", "D_0__Bacteria;D_1__Actinobacteria;D_2__Coriobacteriia", "D_0__Bacteria;D_1__Actinobacteria;D_2__Rubrobacteria", "D_0__Bacteria;D_1__Actinobacteria;D_2__Thermoleophilia", "D_0__Bacteria;D_1__Armatimonadetes;D_2__Armatimonadia", "D_0__Bacteria;D_1__Armatimonadetes;D_2__uncultured", "D_0__Bacteria;D_1__BRC1;D_2__uncultured Desulfocaldus sp.", "D_0__Bacteria;D_1__Bacteroidetes;D_2__Bacteroidia", "D_0__Bacteria;D_1__Bacteroidetes;D_2__Ignavibacteria", "D_0__Bacteria;D_1__Chloroflexi;D_2__Anaerolineae", "D_0__Bacteria;D_1__Chloroflexi;D_2__Chloroflexia", "D_0__Bacteria;D_1__Cyanobacteria;D_2__Melainabacteria", "D_0__Bacteria;D_1__Cyanobacteria;D_2__Oxyphotobacteria", "D_0__Bacteria;D_1__Cyanobacteria;D_2__Sericytochromatia", "D_0__Bacteria;D_1__Deferribacteres;D_2__Deferribacteres", "D_0__Bacteria;D_1__Deinococcus-Thermus;D_2__Deinococci", "D_0__Bacteria;D_1__Elusimicrobia;D_2__Elusimicrobia", "D_0__Bacteria;D_1__Epsilonbacteraeota;D_2__Campylobacteria", "D_0__Bacteria;D_1__FBP;D_2__uncultured actinobacterium", "D_0__Bacteria;D_1__Fibrobacteres;D_2__Fibrobacteria", "D_0__Bacteria;D_1__Firmicutes;D_2__Bacilli", "D_0__Bacteria;D_1__Firmicutes;D_2__Clostridia", "D_0__Bacteria;D_1__Firmicutes;D_2__Erysipelotrichia", "D_0__Bacteria;D_1__Firmicutes;D_2__Negativicutes", "D_0__Bacteria;D_1__Firmicutes;__", "D_0__Bacteria;D_1__Fusobacteria;D_2__Fusobacteriia", "D_0__Bacteria;D_1__Gemmatimonadetes;D_2__Gemmatimonadetes", "D_0__Bacteria;D_1__Gemmatimonadetes;D_2__Longimicrobia", "D_0__Bacteria;D_1__Gemmatimonadetes;D_2__S0134 terrestrial group", "D_0__Bacteria;D_1__Kiritimatiellaeota;D_2__Kiritimatiellae", "D_0__Bacteria;D_1__Lentisphaerae;D_2__Lentisphaeria", "D_0__Bacteria;D_1__Lentisphaerae;D_2__Oligosphaeria", "D_0__Bacteria;D_1__Patescibacteria;D_2__Parcubacteria", "D_0__Bacteria;D_1__Patescibacteria;D_2__Saccharimonadia", "D_0__Bacteria;D_1__Planctomycetes;D_2__Phycisphaerae", "D_0__Bacteria;D_1__Planctomycetes;D_2__Planctomycetacia", "D_0__Bacteria;D_1__Planctomycetes;D_2__vadinHA49", "D_0__Bacteria;D_1__Proteobacteria;D_2__Alphaproteobacteria", "D_0__Bacteria;D_1__Proteobacteria;D_2__Deltaproteobacteria", "D_0__Bacteria;D_1__Proteobacteria;D_2__Gammaproteobacteria", "D_0__Bacteria;D_1__Proteobacteria;__", "D_0__Bacteria;D_1__Spirochaetes;D_2__MVP-15", "D_0__Bacteria;D_1__Spirochaetes;D_2__Spirochaetia", "D_0__Bacteria;D_1__Spirochaetes;__", "D_0__Bacteria;D_1__Synergistetes;D_2__Synergistia", "D_0__Bacteria;D_1__Tenericutes;D_2__Mollicutes", "D_0__Bacteria;D_1__Verrucomicrobia;D_2__Verrucomicrobiae", "D_0__Bacteria;D_1__WPS-2;D_2__uncultured rumen bacterium", "D_0__Bacteria;__;__"],["index", "D_0__Archaea;D_1__Euryarchaeota;D_2__Methanobacteria", "D_0__Archaea;D_1__Euryarchaeota;D_2__Methanomicrobia", "D_0__Archaea;D_1__Euryarchaeota;D_2__Thermoplasmata", "D_0__Archaea;D_1__Thaumarchaeota;D_2__Nitrososphaeria", "D_0__Bacteria;D_1__Actinobacteria;D_2__Acidimicrobiia", "D_0__Bacteria;D_1__Actinobacteria;D_2__Actinobacteria", "D_0__Bacteria;D_1__Actinobacteria;D_2__Coriobacteriia", "D_0__Bacteria;D_1__Actinobacteria;D_2__Rubrobacteria", "D_0__Bacteria;D_1__Actinobacteria;D_2__Thermoleophilia", "D_0__Bacteria;D_1__Armatimonadetes;D_2__Armatimonadia", "D_0__Bacteria;D_1__Armatimonadetes;D_2__uncultured", "D_0__Bacteria;D_1__BRC1;D_2__uncultured Desulfocaldus sp.", "D_0__Bacteria;D_1__Bacteroidetes;D_2__Bacteroidia", "D_0__Bacteria;D_1__Bacteroidetes;D_2__Ignavibacteria", "D_0__Bacteria;D_1__Chloroflexi;D_2__Anaerolineae", "D_0__Bacteria;D_1__Chloroflexi;D_2__Chloroflexia", "D_0__Bacteria;D_1__Cyanobacteria;D_2__Melainabacteria", "D_0__Bacteria;D_1__Cyanobacteria;D_2__Oxyphotobacteria", "D_0__Bacteria;D_1__Cyanobacteria;D_2__Sericytochromatia", "D_0__Bacteria;D_1__Deferribacteres;D_2__Deferribacteres", "D_0__Bacteria;D_1__Deinococcus-Thermus;D_2__Deinococci", "D_0__Bacteria;D_1__Elusimicrobia;D_2__Elusimicrobia", "D_0__Bacteria;D_1__Epsilonbacteraeota;D_2__Campylobacteria", "D_0__Bacteria;D_1__FBP;D_2__uncultured actinobacterium", "D_0__Bacteria;D_1__Fibrobacteres;D_2__Fibrobacteria", "D_0__Bacteria;D_1__Firmicutes;D_2__Bacilli", "D_0__Bacteria;D_1__Firmicutes;D_2__Clostridia", "D_0__Bacteria;D_1__Firmicutes;D_2__Erysipelotrichia", "D_0__Bacteria;D_1__Firmicutes;D_2__Negativicutes", "D_0__Bacteria;D_1__Firmicutes;__", "D_0__Bacteria;D_1__Fusobacteria;D_2__Fusobacteriia", "D_0__Bacteria;D_1__Gemmatimonadetes;D_2__Gemmatimonadetes", "D_0__Bacteria;D_1__Gemmatimonadetes;D_2__Longimicrobia", "D_0__Bacteria;D_1__Gemmatimonadetes;D_2__S0134 terrestrial group", "D_0__Bacteria;D_1__Kiritimatiellaeota;D_2__Kiritimatiellae", "D_0__Bacteria;D_1__Lentisphaerae;D_2__Lentisphaeria", "D_0__Bacteria;D_1__Lentisphaerae;D_2__Oligosphaeria", "D_0__Bacteria;D_1__Patescibacteria;D_2__Parcubacteria", "D_0__Bacteria;D_1__Patescibacteria;D_2__Saccharimonadia", "D_0__Bacteria;D_1__Planctomycetes;D_2__Phycisphaerae", "D_0__Bacteria;D_1__Planctomycetes;D_2__Planctomycetacia", "D_0__Bacteria;D_1__Planctomycetes;D_2__vadinHA49", "D_0__Bacteria;D_1__Proteobacteria;D_2__Alphaproteobacteria", "D_0__Bacteria;D_1__Proteobacteria;D_2__Deltaproteobacteria", "D_0__Bacteria;D_1__Proteobacteria;D_2__Gammaproteobacteria", "D_0__Bacteria;D_1__Proteobacteria;__", "D_0__Bacteria;D_1__Spirochaetes;D_2__MVP-15", "D_0__Bacteria;D_1__Spirochaetes;D_2__Spirochaetia", "D_0__Bacteria;D_1__Spirochaetes;__", "D_0__Bacteria;D_1__Synergistetes;D_2__Synergistia", "D_0__Bacteria;D_1__Tenericutes;D_2__Mollicutes", "D_0__Bacteria;D_1__Verrucomicrobia;D_2__Verrucomicrobiae", "D_0__Bacteria;D_1__WPS-2;D_2__uncultured rumen bacterium", "D_0__Bacteria;__;__", "Name", "SampleType", "GPS", "Population", "Warren", "Date Collected", "Sex", "Extraction Kit", "Date Extracted", "Lot No.", "Associated EBC", "Manfred IDs", "Notes"],[{"index":"B10","D_0__Archaea;D_1__Euryarchaeota;D_2__Methanobacteria":0.0,"D_0__Archaea;D_1__Euryarchaeota;D_2__Methanomicrobia":60.0,"D_0__Archaea;D_1__Euryarchaeota;D_2__Thermoplasmata":43.0,"D_0__Archaea;D_1__Thaumarchaeota;D_2__Nitrososphaeria":0.0,"D_0__Bacteria;D_1__Actinobacteria;D_2__Acidimicrobiia":0.0,"D_0__Bacteria;D_1__Actinobacteria;D_2__Actinobacteria":5.0,"D_0__Bacteria;D_1__Actinobacteria;D_2__Coriobacteriia":6.0,"D_0__Bacteria;D_1__Actinobacteria;D_2__Rubrobacteria":0.0,"D_0__Bacteria;D_1__Actinobacteria;D_2__Thermoleophilia":0.0,"D_0__Bacteria;D_1__Armatimonadetes;D_2__Armatimonadia":0.0,"D_0__Bacteria;D_1__Armatimonadetes;D_2__uncultured":0.0,"D_0__Bacteria;D_1__BRC1;D_2__uncultured Desulfocaldus sp.":0.0,"D_0__Bacteria;D_1__Bacteroidetes;D_2__Bacteroidia":4666.0,"D_0__Bacteria;D_1__Bacteroidetes;D_2__Ignavibacteria":0.0,"D_0__Bacteria;D_1__Chloroflexi;D_2__Anaerolineae":0.0,"D_0__Bacteria;D_1__Chloroflexi;D_2__Chloroflexia":0.0,"D_0__Bacteria;D_1__Cyanobacteria;D_2__Melainabacteria":672.0,"D_0__Bacteria;D_1__Cyanobacteria;D_2__Oxyphotobacteria":2.0,"D_0__Bacteria;D_1__Cyanobacteria;D_2__Sericytochromatia":0.0,"D_0__Bacteria;D_1__Deferribacteres;D_2__Deferribacteres":0.0,"D_0__Bacteria;D_1__Deinococcus-Thermus;D_2__Deinococci":0.0,"D_0__Bacteria;D_1__Elusimicrobia;D_2__Elusimicrobia":40.0,"D_0__Bacteria;D_1__Epsilonbacteraeota;D_2__Campylobacteria":0.0,"D_0__Bacteria;D_1__FBP;D_2__uncultured actinobacterium":0.0,"D_0__Bacteria;D_1__Fibrobacteres;D_2__Fibrobacteria":9802.0,"D_0__Bacteria;D_1__Firmicutes;D_2__Bacilli":14.0,"D_0__Bacteria;D_1__Firmicutes;D_2__Clostridia":8809.0,"D_0__Bacteria;D_1__Firmicutes;D_2__Erysipelotrichia":63.0,"D_0__Bacteria;D_1__Firmicutes;D_2__Negativicutes":48.0,"D_0__Bacteria;D_1__Firmicutes;__":20.0,"D_0__Bacteria;D_1__Fusobacteria;D_2__Fusobacteriia":0.0,"D_0__Bacteria;D_1__Gemmatimonadetes;D_2__Gemmatimonadetes":0.0,"D_0__Bacteria;D_1__Gemmatimonadetes;D_2__Longimicrobia":0.0,"D_0__Bacteria;D_1__Gemmatimonadetes;D_2__S0134 terrestrial group":0.0,"D_0__Bacteria;D_1__Kiritimatiellaeota;D_2__Kiritimatiellae":134.0,"D_0__Bacteria;D_1__Lentisphaerae;D_2__Lentisphaeria":82.0,"D_0__Bacteria;D_1__Lentisphaerae;D_2__Oligosphaeria":0.0,"D_0__Bacteria;D_1__Patescibacteria;D_2__Parcubacteria":0.0,"D_0__Bacteria;D_1__Patescibacteria;D_2__Saccharimonadia":0.0,"D_0__Bacteria;D_1__Planctomycetes;D_2__Phycisphaerae":0.0,"D_0__Bacteria;D_1__Planctomycetes;D_2__Planctomycetacia":20.0,"D_0__Bacteria;D_1__Planctomycetes;D_2__vadinHA49":0.0,"D_0__Bacteria;D_1__Proteobacteria;D_2__Alphaproteobacteria":107.0,"D_0__Bacteria;D_1__Proteobacteria;D_2__Deltaproteobacteria":14.0,"D_0__Bacteria;D_1__Proteobacteria;D_2__Gammaproteobacteria":26.0,"D_0__Bacteria;D_1__Proteobacteria;__":0.0,"D_0__Bacteria;D_1__Spirochaetes;D_2__MVP-15":0.0,"D_0__Bacteria;D_1__Spirochaetes;D_2__Spirochaetia":23.0,"D_0__Bacteria;D_1__Spirochaetes;__":0.0,"D_0__Bacteria;D_1__Synergistetes;D_2__Synergistia":0.0,"D_0__Bacteria;D_1__Tenericutes;D_2__Mollicutes":246.0,"D_0__Bacteria;D_1__Verrucomicrobia;D_2__Verrucomicrobiae":177.0,"D_0__Bacteria;D_1__WPS-2;D_2__uncultured rumen bacterium":0.0,"D_0__Bacteria;__;__":50.0,"Name":"B10","SampleType":"Faecal","GPS":"54H 0363448, 6197391","Population":"Brookfield","Warren":"Be","Date Collected":"4\/03\/2019","Sex":"U","Extraction Kit":"Qiagen DNeasy Powersoil","Date Extracted":"24\/07\/2019","Lot No.":"","Associated EBC":"EBC10","Manfred IDs":"","Notes":""},{"index":"B11","D_0__Archaea;D_1__Euryarchaeota;D_2__Methanobacteria":12.0,"D_0__Archaea;D_1__Euryarchaeota;D_2__Methanomicrobia":838.0,"D_0__Archaea;D_1__Euryarchaeota;D_2__Thermoplasmata":208.0,"D_0__Archaea;D_1__Thaumarchaeota;D_2__Nitrososphaeria":0.0,"D_0__Bacteria;D_1__Actinobacteria;D_2__Acidimicrobiia":0.0,"D_0__Bacteria;D_1__Actinobacteria;D_2__Actinobacteria":20.0,"D_0__Bacteria;D_1__Actinobacteria;D_2__Coriobacteriia":102.0,"D_0__Bacteria;D_1__Actinobacteria;D_2__Rubrobacteria":0.0,"D_0__Bacteria;D_1__Actinobacteria;D_2__Thermoleophilia":2.0,"D_0__Bacteria;D_1__Armatimonadetes;D_2__Armatimonadia":0.0,"D_0__Bacteria;D_1__Armatimonadetes;D_2__uncultured":0.0,"D_0__Bacteria;D_1__BRC1;D_2__uncultured Desulfocaldus sp.":0.0,"D_0__Bacteria;D_1__Bacteroidetes;D_2__Bacteroidia":28930.0,"D_0__Bacteria;D_1__Bacteroidetes;D_2__Ignavibacteria":0.0,"D_0__Bacteria;D_1__Chloroflexi;D_2__Anaerolineae":0.0,"D_0__Bacteria;D_1__Chloroflexi;D_2__Chloroflexia":0.0,"D_0__Bacteria;D_1__Cyanobacteria;D_2__Melainabacteria":5836.0,"D_0__Bacteria;D_1__Cyanobacteria;D_2__Oxyphotobacteria":9.0,"D_0__Bacteria;D_1__Cyanobacteria;D_2__Sericytochromatia":0.0,"D_0__Bacteria;D_1__Deferribacteres;D_2__Deferribacteres":0.0,"D_0__Bacteria;D_1__Deinococcus-Thermus;D_2__Deinococci":0.0,"D_0__Bacteria;D_1__Elusimicrobia;D_2__Elusimicrobia":229.0,"D_0__Bacteria;D_1__Epsilonbacteraeota;D_2__Campylobacteria":124.0,"D_0__Bacteria;D_1__FBP;D_2__uncultured actinobacterium":0.0,"D_0__Bacteria;D_1__Fibrobacteres;D_2__Fibrobacteria":191.0,"D_0__Bacteria;D_1__Firmicutes;D_2__Bacilli":54.0,"D_0__Bacteria;D_1__Firmicutes;D_2__Clostridia":44402.0,"D_0__Bacteria;D_1__Firmicutes;D_2__Erysipelotrichia":512.0,"D_0__Bacteria;D_1__Firmicutes;D_2__Negativicutes":192.0,"D_0__Bacteria;D_1__Firmicutes;__":167.0,"D_0__Bacteria;D_1__Fusobacteria;D_2__Fusobacteriia":3.0,"D_0__Bacteria;D_1__Gemmatimonadetes;D_2__Gemmatimonadetes":0.0,"D_0__Bacteria;D_1__Gemmatimonadetes;D_2__Longimicrobia":0.0,"D_0__Bacteria;D_1__Gemmatimonadetes;D_2__S0134 terrestrial group":0.0,"D_0__Bacteria;D_1__Kiritimatiellaeota;D_2__Kiritimatiellae":4122.0,"D_0__Bacteria;D_1__Lentisphaerae;D_2__Lentisphaeria":1718.0,"D_0__Bacteria;D_1__Lentisphaerae;D_2__Oligosphaeria":87.0,"D_0__Bacteria;D_1__Patescibacteria;D_2__Parcubacteria":0.0,"D_0__Bacteria;D_1__Patescibacteria;D_2__Saccharimonadia":0.0,"D_0__Bacteria;D_1__Planctomycetes;D_2__Phycisphaerae":0.0,"D_0__Bacteria;D_1__Planctomycetes;D_2__Planctomycetacia":119.0,"D_0__Bacteria;D_1__Planctomycetes;D_2__vadinHA49":0.0,"D_0__Bacteria;D_1__Proteobacteria;D_2__Alphaproteobacteria":1920.0,"D_0__Bacteria;D_1__Proteobacteria;D_2__Deltaproteobacteria":188.0,"D_0__Bacteria;D_1__Proteobacteria;D_2__Gammaproteobacteria":572.0,"D_0__Bacteria;D_1__Proteobacteria;__":47.0,"D_0__Bacteria;D_1__Spirochaetes;D_2__MVP-15":0.0,"D_0__Bacteria;D_1__Spirochaetes;D_2__Spirochaetia":66.0,"D_0__Bacteria;D_1__Spirochaetes;__":0.0,"D_0__Bacteria;D_1__Synergistetes;D_2__Synergistia":0.0,"D_0__Bacteria;D_1__Tenericutes;D_2__Mollicutes":1805.0,"D_0__Bacteria;D_1__Verrucomicrobia;D_2__Verrucomicrobiae":513.0,"D_0__Bacteria;D_1__WPS-2;D_2__uncultured rumen bacterium":0.0,"D_0__Bacteria;__;__":457.0,"Name":"B11","SampleType":"Faecal","GPS":"54H 0363448, 6197391","Population":"Brookfield","Warren":"Be","Date Collected":"4\/03\/2019","Sex":"U","Extraction Kit":"Qiagen DNeasy Powersoil","Date Extracted":"5\/07\/2019","Lot No.":"1630-11363","Associated EBC":"EBC6","Manfred IDs":"","Notes":"C1 from 1600-54007, some C2 pellet sucked up"},{"index":"B13","D_0__Archaea;D_1__Euryarchaeota;D_2__Methanobacteria":23.0,"D_0__Archaea;D_1__Euryarchaeota;D_2__Methanomicrobia":524.0,"D_0__Archaea;D_1__Euryarchaeota;D_2__Thermoplasmata":256.0,"D_0__Archaea;D_1__Thaumarchaeota;D_2__Nitrososphaeria":0.0,"D_0__Bacteria;D_1__Actinobacteria;D_2__Acidimicrobiia":0.0,"D_0__Bacteria;D_1__Actinobacteria;D_2__Actinobacteria":28.0,"D_0__Bacteria;D_1__Actinobacteria;D_2__Coriobacteriia":111.0,"D_0__Bacteria;D_1__Actinobacteria;D_2__Rubrobacteria":2.0,"D_0__Bacteria;D_1__Actinobacteria;D_2__Thermoleophilia":14.0,"D_0__Bacteria;D_1__Armatimonadetes;D_2__Armatimonadia":0.0,"D_0__Bacteria;D_1__Armatimonadetes;D_2__uncultured":0.0,"D_0__Bacteria;D_1__BRC1;D_2__uncultured Desulfocaldus sp.":0.0,"D_0__Bacteria;D_1__Bacteroidetes;D_2__Bacteroidia":32669.0,"D_0__Bacteria;D_1__Bacteroidetes;D_2__Ignavibacteria":0.0,"D_0__Bacteria;D_1__Chloroflexi;D_2__Anaerolineae":0.0,"D_0__Bacteria;D_1__Chloroflexi;D_2__Chloroflexia":0.0,"D_0__Bacteria;D_1__Cyanobacteria;D_2__Melainabacteria":7484.0,"D_0__Bacteria;D_1__Cyanobacteria;D_2__Oxyphotobacteria":8.0,"D_0__Bacteria;D_1__Cyanobacteria;D_2__Sericytochromatia":0.0,"D_0__Bacteria;D_1__Deferribacteres;D_2__Deferribacteres":0.0,"D_0__Bacteria;D_1__Deinococcus-Thermus;D_2__Deinococci":0.0,"D_0__Bacteria;D_1__Elusimicrobia;D_2__Elusimicrobia":273.0,"D_0__Bacteria;D_1__Epsilonbacteraeota;D_2__Campylobacteria":46.0,"D_0__Bacteria;D_1__FBP;D_2__uncultured actinobacterium":0.0,"D_0__Bacteria;D_1__Fibrobacteres;D_2__Fibrobacteria":427.0,"D_0__Bacteria;D_1__Firmicutes;D_2__Bacilli":115.0,"D_0__Bacteria;D_1__Firmicutes;D_2__Clostridia":53877.0,"D_0__Bacteria;D_1__Firmicutes;D_2__Erysipelotrichia":816.0,"D_0__Bacteria;D_1__Firmicutes;D_2__Negativicutes":97.0,"D_0__Bacteria;D_1__Firmicutes;__":181.0,"D_0__Bacteria;D_1__Fusobacteria;D_2__Fusobacteriia":0.0,"D_0__Bacteria;D_1__Gemmatimonadetes;D_2__Gemmatimonadetes":0.0,"D_0__Bacteria;D_1__Gemmatimonadetes;D_2__Longimicrobia":0.0,"D_0__Bacteria;D_1__Gemmatimonadetes;D_2__S0134 terrestrial group":0.0,"D_0__Bacteria;D_1__Kiritimatiellaeota;D_2__Kiritimatiellae":4944.0,"D_0__Bacteria;D_1__Lentisphaerae;D_2__Lentisphaeria":1551.0,"D_0__Bacteria;D_1__Lentisphaerae;D_2__Oligosphaeria":75.0,"D_0__Bacteria;D_1__Patescibacteria;D_2__Parcubacteria":0.0,"D_0__Bacteria;D_1__Patescibacteria;D_2__Saccharimonadia":0.0,"D_0__Bacteria;D_1__Planctomycetes;D_2__Phycisphaerae":0.0,"D_0__Bacteria;D_1__Planctomycetes;D_2__Planctomycetacia":55.0,"D_0__Bacteria;D_1__Planctomycetes;D_2__vadinHA49":0.0,"D_0__Bacteria;D_1__Proteobacteria;D_2__Alphaproteobacteria":2828.0,"D_0__Bacteria;D_1__Proteobacteria;D_2__Deltaproteobacteria":104.0,"D_0__Bacteria;D_1__Proteobacteria;D_2__Gammaproteobacteria":633.0,"D_0__Bacteria;D_1__Proteobacteria;__":37.0,"D_0__Bacteria;D_1__Spirochaetes;D_2__MVP-15":0.0,"D_0__Bacteria;D_1__Spirochaetes;D_2__Spirochaetia":66.0,"D_0__Bacteria;D_1__Spirochaetes;__":0.0,"D_0__Bacteria;D_1__Synergistetes;D_2__Synergistia":0.0,"D_0__Bacteria;D_1__Tenericutes;D_2__Mollicutes":2992.0,"D_0__Bacteria;D_1__Verrucomicrobia;D_2__Verrucomicrobiae":329.0,"D_0__Bacteria;D_1__WPS-2;D_2__uncultured rumen bacterium":0.0,"D_0__Bacteria;__;__":592.0,"Name":"B13","SampleType":"Faecal","GPS":"54H 0363448, 6197391","Population":"Brookfield","Warren":"Be","Date Collected":"4\/03\/2019","Sex":"U","Extraction Kit":"Qiagen DNeasy Powersoil","Date Extracted":"12\/07\/2019","Lot No.":"1600-54007","Associated EBC":"EBC8","Manfred IDs":"","Notes":"Sample frozen at step 28.1 over weekend"},{"index":"B14","D_0__Archaea;D_1__Euryarchaeota;D_2__Methanobacteria":92.0,"D_0__Archaea;D_1__Euryarchaeota;D_2__Methanomicrobia":66.0,"D_0__Archaea;D_1__Euryarchaeota;D_2__Thermoplasmata":68.0,"D_0__Archaea;D_1__Thaumarchaeota;D_2__Nitrososphaeria":0.0,"D_0__Bacteria;D_1__Actinobacteria;D_2__Acidimicrobiia":4.0,"D_0__Bacteria;D_1__Actinobacteria;D_2__Actinobacteria":7.0,"D_0__Bacteria;D_1__Actinobacteria;D_2__Coriobacteriia":39.0,"D_0__Bacteria;D_1__Actinobacteria;D_2__Rubrobacteria":2.0,"D_0__Bacteria;D_1__Actinobacteria;D_2__Thermoleophilia":8.0,"D_0__Bacteria;D_1__Armatimonadetes;D_2__Armatimonadia":0.0,"D_0__Bacteria;D_1__Armatimonadetes;D_2__uncultured":0.0,"D_0__Bacteria;D_1__BRC1;D_2__uncultured Desulfocaldus sp.":0.0,"D_0__Bacteria;D_1__Bacteroidetes;D_2__Bacteroidia":13575.0,"D_0__Bacteria;D_1__Bacteroidetes;D_2__Ignavibacteria":0.0,"D_0__Bacteria;D_1__Chloroflexi;D_2__Anaerolineae":0.0,"D_0__Bacteria;D_1__Chloroflexi;D_2__Chloroflexia":0.0,"D_0__Bacteria;D_1__Cyanobacteria;D_2__Melainabacteria":2474.0,"D_0__Bacteria;D_1__Cyanobacteria;D_2__Oxyphotobacteria":18.0,"D_0__Bacteria;D_1__Cyanobacteria;D_2__Sericytochromatia":0.0,"D_0__Bacteria;D_1__Deferribacteres;D_2__Deferribacteres":0.0,"D_0__Bacteria;D_1__Deinococcus-Thermus;D_2__Deinococci":0.0,"D_0__Bacteria;D_1__Elusimicrobia;D_2__Elusimicrobia":88.0,"D_0__Bacteria;D_1__Epsilonbacteraeota;D_2__Campylobacteria":9.0,"D_0__Bacteria;D_1__FBP;D_2__uncultured actinobacterium":0.0,"D_0__Bacteria;D_1__Fibrobacteres;D_2__Fibrobacteria":0.0,"D_0__Bacteria;D_1__Firmicutes;D_2__Bacilli":16.0,"D_0__Bacteria;D_1__Firmicutes;D_2__Clostridia":26357.0,"D_0__Bacteria;D_1__Firmicutes;D_2__Erysipelotrichia":108.0,"D_0__Bacteria;D_1__Firmicutes;D_2__Negativicutes":35.0,"D_0__Bacteria;D_1__Firmicutes;__":136.0,"D_0__Bacteria;D_1__Fusobacteria;D_2__Fusobacteriia":20.0,"D_0__Bacteria;D_1__Gemmatimonadetes;D_2__Gemmatimonadetes":0.0,"D_0__Bacteria;D_1__Gemmatimonadetes;D_2__Longimicrobia":0.0,"D_0__Bacteria;D_1__Gemmatimonadetes;D_2__S0134 terrestrial group":0.0,"D_0__Bacteria;D_1__Kiritimatiellaeota;D_2__Kiritimatiellae":1159.0,"D_0__Bacteria;D_1__Lentisphaerae;D_2__Lentisphaeria":453.0,"D_0__Bacteria;D_1__Lentisphaerae;D_2__Oligosphaeria":13.0,"D_0__Bacteria;D_1__Patescibacteria;D_2__Parcubacteria":0.0,"D_0__Bacteria;D_1__Patescibacteria;D_2__Saccharimonadia":0.0,"D_0__Bacteria;D_1__Planctomycetes;D_2__Phycisphaerae":0.0,"D_0__Bacteria;D_1__Planctomycetes;D_2__Planctomycetacia":4.0,"D_0__Bacteria;D_1__Planctomycetes;D_2__vadinHA49":0.0,"D_0__Bacteria;D_1__Proteobacteria;D_2__Alphaproteobacteria":1797.0,"D_0__Bacteria;D_1__Proteobacteria;D_2__Deltaproteobacteria":15.0,"D_0__Bacteria;D_1__Proteobacteria;D_2__Gammaproteobacteria":117.0,"D_0__Bacteria;D_1__Proteobacteria;__":0.0,"D_0__Bacteria;D_1__Spirochaetes;D_2__MVP-15":0.0,"D_0__Bacteria;D_1__Spirochaetes;D_2__Spirochaetia":10.0,"D_0__Bacteria;D_1__Spirochaetes;__":0.0,"D_0__Bacteria;D_1__Synergistetes;D_2__Synergistia":0.0,"D_0__Bacteria;D_1__Tenericutes;D_2__Mollicutes":1411.0,"D_0__Bacteria;D_1__Verrucomicrobia;D_2__Verrucomicrobiae":375.0,"D_0__Bacteria;D_1__WPS-2;D_2__uncultured rumen bacterium":0.0,"D_0__Bacteria;__;__":563.0,"Name":"B14","SampleType":"Faecal","GPS":"54H 0363789, 6197444","Population":"Brookfield","Warren":"Bf","Date Collected":"4\/03\/2019","Sex":"U","Extraction Kit":"Qiagen DNeasy Powersoil","Date Extracted":"11\/07\/2019","Lot No.":"1600-54007","Associated EBC":"EBC7","Manfred IDs":"","Notes":""},{"index":"B15","D_0__Archaea;D_1__Euryarchaeota;D_2__Methanobacteria":95.0,"D_0__Archaea;D_1__Euryarchaeota;D_2__Methanomicrobia":30.0,"D_0__Archaea;D_1__Euryarchaeota;D_2__Thermoplasmata":59.0,"D_0__Archaea;D_1__Thaumarchaeota;D_2__Nitrososphaeria":0.0,"D_0__Bacteria;D_1__Actinobacteria;D_2__Acidimicrobiia":3.0,"D_0__Bacteria;D_1__Actinobacteria;D_2__Actinobacteria":3.0,"D_0__Bacteria;D_1__Actinobacteria;D_2__Coriobacteriia":50.0,"D_0__Bacteria;D_1__Actinobacteria;D_2__Rubrobacteria":2.0,"D_0__Bacteria;D_1__Actinobacteria;D_2__Thermoleophilia":3.0,"D_0__Bacteria;D_1__Armatimonadetes;D_2__Armatimonadia":0.0,"D_0__Bacteria;D_1__Armatimonadetes;D_2__uncultured":0.0,"D_0__Bacteria;D_1__BRC1;D_2__uncultured Desulfocaldus sp.":0.0,"D_0__Bacteria;D_1__Bacteroidetes;D_2__Bacteroidia":6974.0,"D_0__Bacteria;D_1__Bacteroidetes;D_2__Ignavibacteria":0.0,"D_0__Bacteria;D_1__Chloroflexi;D_2__Anaerolineae":0.0,"D_0__Bacteria;D_1__Chloroflexi;D_2__Chloroflexia":0.0,"D_0__Bacteria;D_1__Cyanobacteria;D_2__Melainabacteria":2128.0,"D_0__Bacteria;D_1__Cyanobacteria;D_2__Oxyphotobacteria":25.0,"D_0__Bacteria;D_1__Cyanobacteria;D_2__Sericytochromatia":0.0,"D_0__Bacteria;D_1__Deferribacteres;D_2__Deferribacteres":0.0,"D_0__Bacteria;D_1__Deinococcus-Thermus;D_2__Deinococci":0.0,"D_0__Bacteria;D_1__Elusimicrobia;D_2__Elusimicrobia":48.0,"D_0__Bacteria;D_1__Epsilonbacteraeota;D_2__Campylobacteria":12.0,"D_0__Bacteria;D_1__FBP;D_2__uncultured actinobacterium":0.0,"D_0__Bacteria;D_1__Fibrobacteres;D_2__Fibrobacteria":2.0,"D_0__Bacteria;D_1__Firmicutes;D_2__Bacilli":5.0,"D_0__Bacteria;D_1__Firmicutes;D_2__Clostridia":17133.0,"D_0__Bacteria;D_1__Firmicutes;D_2__Erysipelotrichia":73.0,"D_0__Bacteria;D_1__Firmicutes;D_2__Negativicutes":29.0,"D_0__Bacteria;D_1__Firmicutes;__":98.0,"D_0__Bacteria;D_1__Fusobacteria;D_2__Fusobacteriia":20.0,"D_0__Bacteria;D_1__Gemmatimonadetes;D_2__Gemmatimonadetes":0.0,"D_0__Bacteria;D_1__Gemmatimonadetes;D_2__Longimicrobia":0.0,"D_0__Bacteria;D_1__Gemmatimonadetes;D_2__S0134 terrestrial group":0.0,"D_0__Bacteria;D_1__Kiritimatiellaeota;D_2__Kiritimatiellae":651.0,"D_0__Bacteria;D_1__Lentisphaerae;D_2__Lentisphaeria":177.0,"D_0__Bacteria;D_1__Lentisphaerae;D_2__Oligosphaeria":0.0,"D_0__Bacteria;D_1__Patescibacteria;D_2__Parcubacteria":0.0,"D_0__Bacteria;D_1__Patescibacteria;D_2__Saccharimonadia":0.0,"D_0__Bacteria;D_1__Planctomycetes;D_2__Phycisphaerae":0.0,"D_0__Bacteria;D_1__Planctomycetes;D_2__Planctomycetacia":6.0,"D_0__Bacteria;D_1__Planctomycetes;D_2__vadinHA49":0.0,"D_0__Bacteria;D_1__Proteobacteria;D_2__Alphaproteobacteria":989.0,"D_0__Bacteria;D_1__Proteobacteria;D_2__Deltaproteobacteria":13.0,"D_0__Bacteria;D_1__Proteobacteria;D_2__Gammaproteobacteria":43.0,"D_0__Bacteria;D_1__Proteobacteria;__":0.0,"D_0__Bacteria;D_1__Spirochaetes;D_2__MVP-15":0.0,"D_0__Bacteria;D_1__Spirochaetes;D_2__Spirochaetia":34.0,"D_0__Bacteria;D_1__Spirochaetes;__":0.0,"D_0__Bacteria;D_1__Synergistetes;D_2__Synergistia":0.0,"D_0__Bacteria;D_1__Tenericutes;D_2__Mollicutes":869.0,"D_0__Bacteria;D_1__Verrucomicrobia;D_2__Verrucomicrobiae":178.0,"D_0__Bacteria;D_1__WPS-2;D_2__uncultured rumen bacterium":0.0,"D_0__Bacteria;__;__":391.0,"Name":"B15","SampleType":"Faecal","GPS":"54H 0363789, 6197444","Population":"Brookfield","Warren":"Bf","Date Collected":"4\/03\/2019","Sex":"U","Extraction Kit":"Qiagen DNeasy Powersoil","Date Extracted":"25\/07\/2019","Lot No.":"","Associated EBC":"EBC 11","Manfred IDs":"","Notes":""},{"index":"B16","D_0__Archaea;D_1__Euryarchaeota;D_2__Methanobacteria":8.0,"D_0__Archaea;D_1__Euryarchaeota;D_2__Methanomicrobia":123.0,"D_0__Archaea;D_1__Euryarchaeota;D_2__Thermoplasmata":125.0,"D_0__Archaea;D_1__Thaumarchaeota;D_2__Nitrososphaeria":0.0,"D_0__Bacteria;D_1__Actinobacteria;D_2__Acidimicrobiia":0.0,"D_0__Bacteria;D_1__Actinobacteria;D_2__Actinobacteria":13.0,"D_0__Bacteria;D_1__Actinobacteria;D_2__Coriobacteriia":72.0,"D_0__Bacteria;D_1__Actinobacteria;D_2__Rubrobacteria":0.0,"D_0__Bacteria;D_1__Actinobacteria;D_2__Thermoleophilia":0.0,"D_0__Bacteria;D_1__Armatimonadetes;D_2__Armatimonadia":0.0,"D_0__Bacteria;D_1__Armatimonadetes;D_2__uncultured":0.0,"D_0__Bacteria;D_1__BRC1;D_2__uncultured Desulfocaldus sp.":0.0,"D_0__Bacteria;D_1__Bacteroidetes;D_2__Bacteroidia":17019.0,"D_0__Bacteria;D_1__Bacteroidetes;D_2__Ignavibacteria":0.0,"D_0__Bacteria;D_1__Chloroflexi;D_2__Anaerolineae":0.0,"D_0__Bacteria;D_1__Chloroflexi;D_2__Chloroflexia":0.0,"D_0__Bacteria;D_1__Cyanobacteria;D_2__Melainabacteria":1654.0,"D_0__Bacteria;D_1__Cyanobacteria;D_2__Oxyphotobacteria":0.0,"D_0__Bacteria;D_1__Cyanobacteria;D_2__Sericytochromatia":0.0,"D_0__Bacteria;D_1__Deferribacteres;D_2__Deferribacteres":0.0,"D_0__Bacteria;D_1__Deinococcus-Thermus;D_2__Deinococci":0.0,"D_0__Bacteria;D_1__Elusimicrobia;D_2__Elusimicrobia":98.0,"D_0__Bacteria;D_1__Epsilonbacteraeota;D_2__Campylobacteria":21.0,"D_0__Bacteria;D_1__FBP;D_2__uncultured actinobacterium":0.0,"D_0__Bacteria;D_1__Fibrobacteres;D_2__Fibrobacteria":6618.0,"D_0__Bacteria;D_1__Firmicutes;D_2__Bacilli":19.0,"D_0__Bacteria;D_1__Firmicutes;D_2__Clostridia":24807.0,"D_0__Bacteria;D_1__Firmicutes;D_2__Erysipelotrichia":113.0,"D_0__Bacteria;D_1__Firmicutes;D_2__Negativicutes":91.0,"D_0__Bacteria;D_1__Firmicutes;__":121.0,"D_0__Bacteria;D_1__Fusobacteria;D_2__Fusobacteriia":0.0,"D_0__Bacteria;D_1__Gemmatimonadetes;D_2__Gemmatimonadetes":0.0,"D_0__Bacteria;D_1__Gemmatimonadetes;D_2__Longimicrobia":0.0,"D_0__Bacteria;D_1__Gemmatimonadetes;D_2__S0134 terrestrial group":0.0,"D_0__Bacteria;D_1__Kiritimatiellaeota;D_2__Kiritimatiellae":955.0,"D_0__Bacteria;D_1__Lentisphaerae;D_2__Lentisphaeria":164.0,"D_0__Bacteria;D_1__Lentisphaerae;D_2__Oligosphaeria":0.0,"D_0__Bacteria;D_1__Patescibacteria;D_2__Parcubacteria":0.0,"D_0__Bacteria;D_1__Patescibacteria;D_2__Saccharimonadia":0.0,"D_0__Bacteria;D_1__Planctomycetes;D_2__Phycisphaerae":0.0,"D_0__Bacteria;D_1__Planctomycetes;D_2__Planctomycetacia":28.0,"D_0__Bacteria;D_1__Planctomycetes;D_2__vadinHA49":0.0,"D_0__Bacteria;D_1__Proteobacteria;D_2__Alphaproteobacteria":400.0,"D_0__Bacteria;D_1__Proteobacteria;D_2__Deltaproteobacteria":135.0,"D_0__Bacteria;D_1__Proteobacteria;D_2__Gammaproteobacteria":81.0,"D_0__Bacteria;D_1__Proteobacteria;__":0.0,"D_0__Bacteria;D_1__Spirochaetes;D_2__MVP-15":0.0,"D_0__Bacteria;D_1__Spirochaetes;D_2__Spirochaetia":46.0,"D_0__Bacteria;D_1__Spirochaetes;__":0.0,"D_0__Bacteria;D_1__Synergistetes;D_2__Synergistia":0.0,"D_0__Bacteria;D_1__Tenericutes;D_2__Mollicutes":1978.0,"D_0__Bacteria;D_1__Verrucomicrobia;D_2__Verrucomicrobiae":250.0,"D_0__Bacteria;D_1__WPS-2;D_2__uncultured rumen bacterium":0.0,"D_0__Bacteria;__;__":143.0,"Name":"B16","SampleType":"Faecal","GPS":"54H 0363752, 6197388","Population":"Brookfield","Warren":"Bg","Date Collected":"4\/03\/2019","Sex":"U","Extraction Kit":"Qiagen DNeasy Powersoil","Date Extracted":"25\/07\/2019","Lot No.":"","Associated EBC":"EBC 11","Manfred IDs":"","Notes":""},{"index":"B17","D_0__Archaea;D_1__Euryarchaeota;D_2__Methanobacteria":0.0,"D_0__Archaea;D_1__Euryarchaeota;D_2__Methanomicrobia":222.0,"D_0__Archaea;D_1__Euryarchaeota;D_2__Thermoplasmata":206.0,"D_0__Archaea;D_1__Thaumarchaeota;D_2__Nitrososphaeria":0.0,"D_0__Bacteria;D_1__Actinobacteria;D_2__Acidimicrobiia":0.0,"D_0__Bacteria;D_1__Actinobacteria;D_2__Actinobacteria":22.0,"D_0__Bacteria;D_1__Actinobacteria;D_2__Coriobacteriia":26.0,"D_0__Bacteria;D_1__Actinobacteria;D_2__Rubrobacteria":0.0,"D_0__Bacteria;D_1__Actinobacteria;D_2__Thermoleophilia":0.0,"D_0__Bacteria;D_1__Armatimonadetes;D_2__Armatimonadia":0.0,"D_0__Bacteria;D_1__Armatimonadetes;D_2__uncultured":0.0,"D_0__Bacteria;D_1__BRC1;D_2__uncultured Desulfocaldus sp.":0.0,"D_0__Bacteria;D_1__Bacteroidetes;D_2__Bacteroidia":14261.0,"D_0__Bacteria;D_1__Bacteroidetes;D_2__Ignavibacteria":0.0,"D_0__Bacteria;D_1__Chloroflexi;D_2__Anaerolineae":0.0,"D_0__Bacteria;D_1__Chloroflexi;D_2__Chloroflexia":0.0,"D_0__Bacteria;D_1__Cyanobacteria;D_2__Melainabacteria":2254.0,"D_0__Bacteria;D_1__Cyanobacteria;D_2__Oxyphotobacteria":7.0,"D_0__Bacteria;D_1__Cyanobacteria;D_2__Sericytochromatia":0.0,"D_0__Bacteria;D_1__Deferribacteres;D_2__Deferribacteres":0.0,"D_0__Bacteria;D_1__Deinococcus-Thermus;D_2__Deinococci":0.0,"D_0__Bacteria;D_1__Elusimicrobia;D_2__Elusimicrobia":120.0,"D_0__Bacteria;D_1__Epsilonbacteraeota;D_2__Campylobacteria":4.0,"D_0__Bacteria;D_1__FBP;D_2__uncultured actinobacterium":0.0,"D_0__Bacteria;D_1__Fibrobacteres;D_2__Fibrobacteria":0.0,"D_0__Bacteria;D_1__Firmicutes;D_2__Bacilli":38.0,"D_0__Bacteria;D_1__Firmicutes;D_2__Clostridia":31204.0,"D_0__Bacteria;D_1__Firmicutes;D_2__Erysipelotrichia":132.0,"D_0__Bacteria;D_1__Firmicutes;D_2__Negativicutes":156.0,"D_0__Bacteria;D_1__Firmicutes;__":57.0,"D_0__Bacteria;D_1__Fusobacteria;D_2__Fusobacteriia":0.0,"D_0__Bacteria;D_1__Gemmatimonadetes;D_2__Gemmatimonadetes":0.0,"D_0__Bacteria;D_1__Gemmatimonadetes;D_2__Longimicrobia":0.0,"D_0__Bacteria;D_1__Gemmatimonadetes;D_2__S0134 terrestrial group":0.0,"D_0__Bacteria;D_1__Kiritimatiellaeota;D_2__Kiritimatiellae":2499.0,"D_0__Bacteria;D_1__Lentisphaerae;D_2__Lentisphaeria":359.0,"D_0__Bacteria;D_1__Lentisphaerae;D_2__Oligosphaeria":0.0,"D_0__Bacteria;D_1__Patescibacteria;D_2__Parcubacteria":0.0,"D_0__Bacteria;D_1__Patescibacteria;D_2__Saccharimonadia":0.0,"D_0__Bacteria;D_1__Planctomycetes;D_2__Phycisphaerae":0.0,"D_0__Bacteria;D_1__Planctomycetes;D_2__Planctomycetacia":75.0,"D_0__Bacteria;D_1__Planctomycetes;D_2__vadinHA49":0.0,"D_0__Bacteria;D_1__Proteobacteria;D_2__Alphaproteobacteria":650.0,"D_0__Bacteria;D_1__Proteobacteria;D_2__Deltaproteobacteria":78.0,"D_0__Bacteria;D_1__Proteobacteria;D_2__Gammaproteobacteria":259.0,"D_0__Bacteria;D_1__Proteobacteria;__":21.0,"D_0__Bacteria;D_1__Spirochaetes;D_2__MVP-15":0.0,"D_0__Bacteria;D_1__Spirochaetes;D_2__Spirochaetia":32.0,"D_0__Bacteria;D_1__Spirochaetes;__":0.0,"D_0__Bacteria;D_1__Synergistetes;D_2__Synergistia":2.0,"D_0__Bacteria;D_1__Tenericutes;D_2__Mollicutes":1205.0,"D_0__Bacteria;D_1__Verrucomicrobia;D_2__Verrucomicrobiae":384.0,"D_0__Bacteria;D_1__WPS-2;D_2__uncultured rumen bacterium":0.0,"D_0__Bacteria;__;__":220.0,"Name":"B17","SampleType":"Faecal","GPS":"54H 0364319, 6197085","Population":"Brookfield","Warren":"Bh","Date Collected":"4\/03\/2019","Sex":"U","Extraction Kit":"Qiagen DNeasy Powersoil","Date Extracted":"26\/07\/2019","Lot No.":"","Associated EBC":"EBC12","Manfred IDs":"","Notes":""},{"index":"B1","D_0__Archaea;D_1__Euryarchaeota;D_2__Methanobacteria":61.0,"D_0__Archaea;D_1__Euryarchaeota;D_2__Methanomicrobia":504.0,"D_0__Archaea;D_1__Euryarchaeota;D_2__Thermoplasmata":365.0,"D_0__Archaea;D_1__Thaumarchaeota;D_2__Nitrososphaeria":0.0,"D_0__Bacteria;D_1__Actinobacteria;D_2__Acidimicrobiia":0.0,"D_0__Bacteria;D_1__Actinobacteria;D_2__Actinobacteria":228.0,"D_0__Bacteria;D_1__Actinobacteria;D_2__Coriobacteriia":169.0,"D_0__Bacteria;D_1__Actinobacteria;D_2__Rubrobacteria":0.0,"D_0__Bacteria;D_1__Actinobacteria;D_2__Thermoleophilia":2.0,"D_0__Bacteria;D_1__Armatimonadetes;D_2__Armatimonadia":0.0,"D_0__Bacteria;D_1__Armatimonadetes;D_2__uncultured":0.0,"D_0__Bacteria;D_1__BRC1;D_2__uncultured Desulfocaldus sp.":0.0,"D_0__Bacteria;D_1__Bacteroidetes;D_2__Bacteroidia":10766.0,"D_0__Bacteria;D_1__Bacteroidetes;D_2__Ignavibacteria":0.0,"D_0__Bacteria;D_1__Chloroflexi;D_2__Anaerolineae":94.0,"D_0__Bacteria;D_1__Chloroflexi;D_2__Chloroflexia":0.0,"D_0__Bacteria;D_1__Cyanobacteria;D_2__Melainabacteria":98.0,"D_0__Bacteria;D_1__Cyanobacteria;D_2__Oxyphotobacteria":29.0,"D_0__Bacteria;D_1__Cyanobacteria;D_2__Sericytochromatia":0.0,"D_0__Bacteria;D_1__Deferribacteres;D_2__Deferribacteres":0.0,"D_0__Bacteria;D_1__Deinococcus-Thermus;D_2__Deinococci":0.0,"D_0__Bacteria;D_1__Elusimicrobia;D_2__Elusimicrobia":0.0,"D_0__Bacteria;D_1__Epsilonbacteraeota;D_2__Campylobacteria":89.0,"D_0__Bacteria;D_1__FBP;D_2__uncultured actinobacterium":0.0,"D_0__Bacteria;D_1__Fibrobacteres;D_2__Fibrobacteria":456.0,"D_0__Bacteria;D_1__Firmicutes;D_2__Bacilli":21.0,"D_0__Bacteria;D_1__Firmicutes;D_2__Clostridia":24156.0,"D_0__Bacteria;D_1__Firmicutes;D_2__Erysipelotrichia":499.0,"D_0__Bacteria;D_1__Firmicutes;D_2__Negativicutes":109.0,"D_0__Bacteria;D_1__Firmicutes;__":156.0,"D_0__Bacteria;D_1__Fusobacteria;D_2__Fusobacteriia":0.0,"D_0__Bacteria;D_1__Gemmatimonadetes;D_2__Gemmatimonadetes":0.0,"D_0__Bacteria;D_1__Gemmatimonadetes;D_2__Longimicrobia":0.0,"D_0__Bacteria;D_1__Gemmatimonadetes;D_2__S0134 terrestrial group":0.0,"D_0__Bacteria;D_1__Kiritimatiellaeota;D_2__Kiritimatiellae":102.0,"D_0__Bacteria;D_1__Lentisphaerae;D_2__Lentisphaeria":17.0,"D_0__Bacteria;D_1__Lentisphaerae;D_2__Oligosphaeria":277.0,"D_0__Bacteria;D_1__Patescibacteria;D_2__Parcubacteria":0.0,"D_0__Bacteria;D_1__Patescibacteria;D_2__Saccharimonadia":0.0,"D_0__Bacteria;D_1__Planctomycetes;D_2__Phycisphaerae":0.0,"D_0__Bacteria;D_1__Planctomycetes;D_2__Planctomycetacia":109.0,"D_0__Bacteria;D_1__Planctomycetes;D_2__vadinHA49":7.0,"D_0__Bacteria;D_1__Proteobacteria;D_2__Alphaproteobacteria":67.0,"D_0__Bacteria;D_1__Proteobacteria;D_2__Deltaproteobacteria":70.0,"D_0__Bacteria;D_1__Proteobacteria;D_2__Gammaproteobacteria":251.0,"D_0__Bacteria;D_1__Proteobacteria;__":0.0,"D_0__Bacteria;D_1__Spirochaetes;D_2__MVP-15":20.0,"D_0__Bacteria;D_1__Spirochaetes;D_2__Spirochaetia":5655.0,"D_0__Bacteria;D_1__Spirochaetes;__":0.0,"D_0__Bacteria;D_1__Synergistetes;D_2__Synergistia":136.0,"D_0__Bacteria;D_1__Tenericutes;D_2__Mollicutes":5611.0,"D_0__Bacteria;D_1__Verrucomicrobia;D_2__Verrucomicrobiae":13.0,"D_0__Bacteria;D_1__WPS-2;D_2__uncultured rumen bacterium":0.0,"D_0__Bacteria;__;__":291.0,"Name":"B1","SampleType":"Faecal","GPS":"54H 0361354, 6197023","Population":"Brookfield","Warren":"Ba","Date Collected":"4\/03\/2019","Sex":"U","Extraction Kit":"Qiagen DNeasy Powersoil","Date Extracted":"30\/05\/2019","Lot No.":"1600-27051","Associated EBC":"EBC2","Manfred IDs":"","Notes":"Darker EtOH Supernatant, Spin columns from 1600-54007"},{"index":"B2","D_0__Archaea;D_1__Euryarchaeota;D_2__Methanobacteria":164.0,"D_0__Archaea;D_1__Euryarchaeota;D_2__Methanomicrobia":1315.0,"D_0__Archaea;D_1__Euryarchaeota;D_2__Thermoplasmata":1339.0,"D_0__Archaea;D_1__Thaumarchaeota;D_2__Nitrososphaeria":2.0,"D_0__Bacteria;D_1__Actinobacteria;D_2__Acidimicrobiia":2.0,"D_0__Bacteria;D_1__Actinobacteria;D_2__Actinobacteria":520.0,"D_0__Bacteria;D_1__Actinobacteria;D_2__Coriobacteriia":352.0,"D_0__Bacteria;D_1__Actinobacteria;D_2__Rubrobacteria":7.0,"D_0__Bacteria;D_1__Actinobacteria;D_2__Thermoleophilia":13.0,"D_0__Bacteria;D_1__Armatimonadetes;D_2__Armatimonadia":0.0,"D_0__Bacteria;D_1__Armatimonadetes;D_2__uncultured":0.0,"D_0__Bacteria;D_1__BRC1;D_2__uncultured Desulfocaldus sp.":0.0,"D_0__Bacteria;D_1__Bacteroidetes;D_2__Bacteroidia":29579.0,"D_0__Bacteria;D_1__Bacteroidetes;D_2__Ignavibacteria":0.0,"D_0__Bacteria;D_1__Chloroflexi;D_2__Anaerolineae":250.0,"D_0__Bacteria;D_1__Chloroflexi;D_2__Chloroflexia":0.0,"D_0__Bacteria;D_1__Cyanobacteria;D_2__Melainabacteria":223.0,"D_0__Bacteria;D_1__Cyanobacteria;D_2__Oxyphotobacteria":156.0,"D_0__Bacteria;D_1__Cyanobacteria;D_2__Sericytochromatia":0.0,"D_0__Bacteria;D_1__Deferribacteres;D_2__Deferribacteres":0.0,"D_0__Bacteria;D_1__Deinococcus-Thermus;D_2__Deinococci":0.0,"D_0__Bacteria;D_1__Elusimicrobia;D_2__Elusimicrobia":0.0,"D_0__Bacteria;D_1__Epsilonbacteraeota;D_2__Campylobacteria":146.0,"D_0__Bacteria;D_1__FBP;D_2__uncultured actinobacterium":0.0,"D_0__Bacteria;D_1__Fibrobacteres;D_2__Fibrobacteria":1326.0,"D_0__Bacteria;D_1__Firmicutes;D_2__Bacilli":55.0,"D_0__Bacteria;D_1__Firmicutes;D_2__Clostridia":59295.0,"D_0__Bacteria;D_1__Firmicutes;D_2__Erysipelotrichia":1561.0,"D_0__Bacteria;D_1__Firmicutes;D_2__Negativicutes":292.0,"D_0__Bacteria;D_1__Firmicutes;__":524.0,"D_0__Bacteria;D_1__Fusobacteria;D_2__Fusobacteriia":0.0,"D_0__Bacteria;D_1__Gemmatimonadetes;D_2__Gemmatimonadetes":0.0,"D_0__Bacteria;D_1__Gemmatimonadetes;D_2__Longimicrobia":0.0,"D_0__Bacteria;D_1__Gemmatimonadetes;D_2__S0134 terrestrial group":0.0,"D_0__Bacteria;D_1__Kiritimatiellaeota;D_2__Kiritimatiellae":456.0,"D_0__Bacteria;D_1__Lentisphaerae;D_2__Lentisphaeria":91.0,"D_0__Bacteria;D_1__Lentisphaerae;D_2__Oligosphaeria":972.0,"D_0__Bacteria;D_1__Patescibacteria;D_2__Parcubacteria":0.0,"D_0__Bacteria;D_1__Patescibacteria;D_2__Saccharimonadia":0.0,"D_0__Bacteria;D_1__Planctomycetes;D_2__Phycisphaerae":0.0,"D_0__Bacteria;D_1__Planctomycetes;D_2__Planctomycetacia":371.0,"D_0__Bacteria;D_1__Planctomycetes;D_2__vadinHA49":48.0,"D_0__Bacteria;D_1__Proteobacteria;D_2__Alphaproteobacteria":173.0,"D_0__Bacteria;D_1__Proteobacteria;D_2__Deltaproteobacteria":272.0,"D_0__Bacteria;D_1__Proteobacteria;D_2__Gammaproteobacteria":624.0,"D_0__Bacteria;D_1__Proteobacteria;__":0.0,"D_0__Bacteria;D_1__Spirochaetes;D_2__MVP-15":100.0,"D_0__Bacteria;D_1__Spirochaetes;D_2__Spirochaetia":17198.0,"D_0__Bacteria;D_1__Spirochaetes;__":0.0,"D_0__Bacteria;D_1__Synergistetes;D_2__Synergistia":273.0,"D_0__Bacteria;D_1__Tenericutes;D_2__Mollicutes":25638.0,"D_0__Bacteria;D_1__Verrucomicrobia;D_2__Verrucomicrobiae":61.0,"D_0__Bacteria;D_1__WPS-2;D_2__uncultured rumen bacterium":0.0,"D_0__Bacteria;__;__":1159.0,"Name":"B2","SampleType":"Faecal","GPS":"54H 0361354, 6197023","Population":"Brookfield","Warren":"Ba","Date Collected":"4\/03\/2019","Sex":"U","Extraction Kit":"Qiagen DNeasy Powersoil","Date Extracted":"7\/06\/2019","Lot No.":"1600-27051","Associated EBC":"EBC3","Manfred IDs":"","Notes":"Spin columns & PowerBead Tubes from 1600-54007"},{"index":"B3","D_0__Archaea;D_1__Euryarchaeota;D_2__Methanobacteria":10.0,"D_0__Archaea;D_1__Euryarchaeota;D_2__Methanomicrobia":583.0,"D_0__Archaea;D_1__Euryarchaeota;D_2__Thermoplasmata":529.0,"D_0__Archaea;D_1__Thaumarchaeota;D_2__Nitrososphaeria":0.0,"D_0__Bacteria;D_1__Actinobacteria;D_2__Acidimicrobiia":3.0,"D_0__Bacteria;D_1__Actinobacteria;D_2__Actinobacteria":163.0,"D_0__Bacteria;D_1__Actinobacteria;D_2__Coriobacteriia":183.0,"D_0__Bacteria;D_1__Actinobacteria;D_2__Rubrobacteria":0.0,"D_0__Bacteria;D_1__Actinobacteria;D_2__Thermoleophilia":5.0,"D_0__Bacteria;D_1__Armatimonadetes;D_2__Armatimonadia":0.0,"D_0__Bacteria;D_1__Armatimonadetes;D_2__uncultured":0.0,"D_0__Bacteria;D_1__BRC1;D_2__uncultured Desulfocaldus sp.":0.0,"D_0__Bacteria;D_1__Bacteroidetes;D_2__Bacteroidia":22166.0,"D_0__Bacteria;D_1__Bacteroidetes;D_2__Ignavibacteria":0.0,"D_0__Bacteria;D_1__Chloroflexi;D_2__Anaerolineae":31.0,"D_0__Bacteria;D_1__Chloroflexi;D_2__Chloroflexia":0.0,"D_0__Bacteria;D_1__Cyanobacteria;D_2__Melainabacteria":104.0,"D_0__Bacteria;D_1__Cyanobacteria;D_2__Oxyphotobacteria":81.0,"D_0__Bacteria;D_1__Cyanobacteria;D_2__Sericytochromatia":0.0,"D_0__Bacteria;D_1__Deferribacteres;D_2__Deferribacteres":0.0,"D_0__Bacteria;D_1__Deinococcus-Thermus;D_2__Deinococci":0.0,"D_0__Bacteria;D_1__Elusimicrobia;D_2__Elusimicrobia":0.0,"D_0__Bacteria;D_1__Epsilonbacteraeota;D_2__Campylobacteria":35.0,"D_0__Bacteria;D_1__FBP;D_2__uncultured actinobacterium":0.0,"D_0__Bacteria;D_1__Fibrobacteres;D_2__Fibrobacteria":2676.0,"D_0__Bacteria;D_1__Firmicutes;D_2__Bacilli":126.0,"D_0__Bacteria;D_1__Firmicutes;D_2__Clostridia":37066.0,"D_0__Bacteria;D_1__Firmicutes;D_2__Erysipelotrichia":3054.0,"D_0__Bacteria;D_1__Firmicutes;D_2__Negativicutes":589.0,"D_0__Bacteria;D_1__Firmicutes;__":386.0,"D_0__Bacteria;D_1__Fusobacteria;D_2__Fusobacteriia":0.0,"D_0__Bacteria;D_1__Gemmatimonadetes;D_2__Gemmatimonadetes":0.0,"D_0__Bacteria;D_1__Gemmatimonadetes;D_2__Longimicrobia":0.0,"D_0__Bacteria;D_1__Gemmatimonadetes;D_2__S0134 terrestrial group":0.0,"D_0__Bacteria;D_1__Kiritimatiellaeota;D_2__Kiritimatiellae":579.0,"D_0__Bacteria;D_1__Lentisphaerae;D_2__Lentisphaeria":36.0,"D_0__Bacteria;D_1__Lentisphaerae;D_2__Oligosphaeria":138.0,"D_0__Bacteria;D_1__Patescibacteria;D_2__Parcubacteria":0.0,"D_0__Bacteria;D_1__Patescibacteria;D_2__Saccharimonadia":0.0,"D_0__Bacteria;D_1__Planctomycetes;D_2__Phycisphaerae":0.0,"D_0__Bacteria;D_1__Planctomycetes;D_2__Planctomycetacia":86.0,"D_0__Bacteria;D_1__Planctomycetes;D_2__vadinHA49":61.0,"D_0__Bacteria;D_1__Proteobacteria;D_2__Alphaproteobacteria":152.0,"D_0__Bacteria;D_1__Proteobacteria;D_2__Deltaproteobacteria":90.0,"D_0__Bacteria;D_1__Proteobacteria;D_2__Gammaproteobacteria":235.0,"D_0__Bacteria;D_1__Proteobacteria;__":0.0,"D_0__Bacteria;D_1__Spirochaetes;D_2__MVP-15":51.0,"D_0__Bacteria;D_1__Spirochaetes;D_2__Spirochaetia":7411.0,"D_0__Bacteria;D_1__Spirochaetes;__":0.0,"D_0__Bacteria;D_1__Synergistetes;D_2__Synergistia":43.0,"D_0__Bacteria;D_1__Tenericutes;D_2__Mollicutes":14369.0,"D_0__Bacteria;D_1__Verrucomicrobia;D_2__Verrucomicrobiae":22.0,"D_0__Bacteria;D_1__WPS-2;D_2__uncultured rumen bacterium":0.0,"D_0__Bacteria;__;__":612.0,"Name":"B3","SampleType":"Faecal","GPS":"54H 0361354, 6197023","Population":"Brookfield","Warren":"Ba","Date Collected":"4\/03\/2019","Sex":"U","Extraction Kit":"Qiagen DNeasy Powersoil","Date Extracted":"28\/06\/2019","Lot No.":"1630-11363","Associated EBC":"EBC4","Manfred IDs":"","Notes":"C3, C4, C5, C6 from 1600-27051"},{"index":"B4","D_0__Archaea;D_1__Euryarchaeota;D_2__Methanobacteria":59.0,"D_0__Archaea;D_1__Euryarchaeota;D_2__Methanomicrobia":939.0,"D_0__Archaea;D_1__Euryarchaeota;D_2__Thermoplasmata":738.0,"D_0__Archaea;D_1__Thaumarchaeota;D_2__Nitrososphaeria":0.0,"D_0__Bacteria;D_1__Actinobacteria;D_2__Acidimicrobiia":0.0,"D_0__Bacteria;D_1__Actinobacteria;D_2__Actinobacteria":923.0,"D_0__Bacteria;D_1__Actinobacteria;D_2__Coriobacteriia":233.0,"D_0__Bacteria;D_1__Actinobacteria;D_2__Rubrobacteria":4.0,"D_0__Bacteria;D_1__Actinobacteria;D_2__Thermoleophilia":0.0,"D_0__Bacteria;D_1__Armatimonadetes;D_2__Armatimonadia":0.0,"D_0__Bacteria;D_1__Armatimonadetes;D_2__uncultured":0.0,"D_0__Bacteria;D_1__BRC1;D_2__uncultured Desulfocaldus sp.":0.0,"D_0__Bacteria;D_1__Bacteroidetes;D_2__Bacteroidia":29520.0,"D_0__Bacteria;D_1__Bacteroidetes;D_2__Ignavibacteria":0.0,"D_0__Bacteria;D_1__Chloroflexi;D_2__Anaerolineae":74.0,"D_0__Bacteria;D_1__Chloroflexi;D_2__Chloroflexia":0.0,"D_0__Bacteria;D_1__Cyanobacteria;D_2__Melainabacteria":183.0,"D_0__Bacteria;D_1__Cyanobacteria;D_2__Oxyphotobacteria":59.0,"D_0__Bacteria;D_1__Cyanobacteria;D_2__Sericytochromatia":0.0,"D_0__Bacteria;D_1__Deferribacteres;D_2__Deferribacteres":0.0,"D_0__Bacteria;D_1__Deinococcus-Thermus;D_2__Deinococci":0.0,"D_0__Bacteria;D_1__Elusimicrobia;D_2__Elusimicrobia":0.0,"D_0__Bacteria;D_1__Epsilonbacteraeota;D_2__Campylobacteria":59.0,"D_0__Bacteria;D_1__FBP;D_2__uncultured actinobacterium":0.0,"D_0__Bacteria;D_1__Fibrobacteres;D_2__Fibrobacteria":573.0,"D_0__Bacteria;D_1__Firmicutes;D_2__Bacilli":47.0,"D_0__Bacteria;D_1__Firmicutes;D_2__Clostridia":41981.0,"D_0__Bacteria;D_1__Firmicutes;D_2__Erysipelotrichia":1133.0,"D_0__Bacteria;D_1__Firmicutes;D_2__Negativicutes":438.0,"D_0__Bacteria;D_1__Firmicutes;__":320.0,"D_0__Bacteria;D_1__Fusobacteria;D_2__Fusobacteriia":0.0,"D_0__Bacteria;D_1__Gemmatimonadetes;D_2__Gemmatimonadetes":0.0,"D_0__Bacteria;D_1__Gemmatimonadetes;D_2__Longimicrobia":0.0,"D_0__Bacteria;D_1__Gemmatimonadetes;D_2__S0134 terrestrial group":0.0,"D_0__Bacteria;D_1__Kiritimatiellaeota;D_2__Kiritimatiellae":378.0,"D_0__Bacteria;D_1__Lentisphaerae;D_2__Lentisphaeria":81.0,"D_0__Bacteria;D_1__Lentisphaerae;D_2__Oligosphaeria":502.0,"D_0__Bacteria;D_1__Patescibacteria;D_2__Parcubacteria":0.0,"D_0__Bacteria;D_1__Patescibacteria;D_2__Saccharimonadia":0.0,"D_0__Bacteria;D_1__Planctomycetes;D_2__Phycisphaerae":0.0,"D_0__Bacteria;D_1__Planctomycetes;D_2__Planctomycetacia":182.0,"D_0__Bacteria;D_1__Planctomycetes;D_2__vadinHA49":52.0,"D_0__Bacteria;D_1__Proteobacteria;D_2__Alphaproteobacteria":168.0,"D_0__Bacteria;D_1__Proteobacteria;D_2__Deltaproteobacteria":254.0,"D_0__Bacteria;D_1__Proteobacteria;D_2__Gammaproteobacteria":951.0,"D_0__Bacteria;D_1__Proteobacteria;__":0.0,"D_0__Bacteria;D_1__Spirochaetes;D_2__MVP-15":97.0,"D_0__Bacteria;D_1__Spirochaetes;D_2__Spirochaetia":11288.0,"D_0__Bacteria;D_1__Spirochaetes;__":0.0,"D_0__Bacteria;D_1__Synergistetes;D_2__Synergistia":71.0,"D_0__Bacteria;D_1__Tenericutes;D_2__Mollicutes":19876.0,"D_0__Bacteria;D_1__Verrucomicrobia;D_2__Verrucomicrobiae":23.0,"D_0__Bacteria;D_1__WPS-2;D_2__uncultured rumen bacterium":0.0,"D_0__Bacteria;__;__":852.0,"Name":"B4","SampleType":"Faecal","GPS":"54H 0361354, 6197023","Population":"Brookfield","Warren":"Ba","Date Collected":"4\/03\/2019","Sex":"U","Extraction Kit":"Qiagen DNeasy Powersoil","Date Extracted":"1\/07\/2019","Lot No.":"1630-11363","Associated EBC":"EBC5","Manfred IDs":"","Notes":"C1 from 1600-54007, C4 from 1600-27051"},{"index":"B5","D_0__Archaea;D_1__Euryarchaeota;D_2__Methanobacteria":8.0,"D_0__Archaea;D_1__Euryarchaeota;D_2__Methanomicrobia":1529.0,"D_0__Archaea;D_1__Euryarchaeota;D_2__Thermoplasmata":1723.0,"D_0__Archaea;D_1__Thaumarchaeota;D_2__Nitrososphaeria":0.0,"D_0__Bacteria;D_1__Actinobacteria;D_2__Acidimicrobiia":0.0,"D_0__Bacteria;D_1__Actinobacteria;D_2__Actinobacteria":454.0,"D_0__Bacteria;D_1__Actinobacteria;D_2__Coriobacteriia":531.0,"D_0__Bacteria;D_1__Actinobacteria;D_2__Rubrobacteria":7.0,"D_0__Bacteria;D_1__Actinobacteria;D_2__Thermoleophilia":7.0,"D_0__Bacteria;D_1__Armatimonadetes;D_2__Armatimonadia":0.0,"D_0__Bacteria;D_1__Armatimonadetes;D_2__uncultured":0.0,"D_0__Bacteria;D_1__BRC1;D_2__uncultured Desulfocaldus sp.":0.0,"D_0__Bacteria;D_1__Bacteroidetes;D_2__Bacteroidia":43083.0,"D_0__Bacteria;D_1__Bacteroidetes;D_2__Ignavibacteria":0.0,"D_0__Bacteria;D_1__Chloroflexi;D_2__Anaerolineae":61.0,"D_0__Bacteria;D_1__Chloroflexi;D_2__Chloroflexia":0.0,"D_0__Bacteria;D_1__Cyanobacteria;D_2__Melainabacteria":300.0,"D_0__Bacteria;D_1__Cyanobacteria;D_2__Oxyphotobacteria":134.0,"D_0__Bacteria;D_1__Cyanobacteria;D_2__Sericytochromatia":0.0,"D_0__Bacteria;D_1__Deferribacteres;D_2__Deferribacteres":0.0,"D_0__Bacteria;D_1__Deinococcus-Thermus;D_2__Deinococci":0.0,"D_0__Bacteria;D_1__Elusimicrobia;D_2__Elusimicrobia":0.0,"D_0__Bacteria;D_1__Epsilonbacteraeota;D_2__Campylobacteria":393.0,"D_0__Bacteria;D_1__FBP;D_2__uncultured actinobacterium":0.0,"D_0__Bacteria;D_1__Fibrobacteres;D_2__Fibrobacteria":220.0,"D_0__Bacteria;D_1__Firmicutes;D_2__Bacilli":490.0,"D_0__Bacteria;D_1__Firmicutes;D_2__Clostridia":51571.0,"D_0__Bacteria;D_1__Firmicutes;D_2__Erysipelotrichia":3464.0,"D_0__Bacteria;D_1__Firmicutes;D_2__Negativicutes":444.0,"D_0__Bacteria;D_1__Firmicutes;__":558.0,"D_0__Bacteria;D_1__Fusobacteria;D_2__Fusobacteriia":0.0,"D_0__Bacteria;D_1__Gemmatimonadetes;D_2__Gemmatimonadetes":0.0,"D_0__Bacteria;D_1__Gemmatimonadetes;D_2__Longimicrobia":0.0,"D_0__Bacteria;D_1__Gemmatimonadetes;D_2__S0134 terrestrial group":0.0,"D_0__Bacteria;D_1__Kiritimatiellaeota;D_2__Kiritimatiellae":473.0,"D_0__Bacteria;D_1__Lentisphaerae;D_2__Lentisphaeria":81.0,"D_0__Bacteria;D_1__Lentisphaerae;D_2__Oligosphaeria":272.0,"D_0__Bacteria;D_1__Patescibacteria;D_2__Parcubacteria":0.0,"D_0__Bacteria;D_1__Patescibacteria;D_2__Saccharimonadia":0.0,"D_0__Bacteria;D_1__Planctomycetes;D_2__Phycisphaerae":0.0,"D_0__Bacteria;D_1__Planctomycetes;D_2__Planctomycetacia":97.0,"D_0__Bacteria;D_1__Planctomycetes;D_2__vadinHA49":20.0,"D_0__Bacteria;D_1__Proteobacteria;D_2__Alphaproteobacteria":150.0,"D_0__Bacteria;D_1__Proteobacteria;D_2__Deltaproteobacteria":241.0,"D_0__Bacteria;D_1__Proteobacteria;D_2__Gammaproteobacteria":186.0,"D_0__Bacteria;D_1__Proteobacteria;__":0.0,"D_0__Bacteria;D_1__Spirochaetes;D_2__MVP-15":0.0,"D_0__Bacteria;D_1__Spirochaetes;D_2__Spirochaetia":19038.0,"D_0__Bacteria;D_1__Spirochaetes;__":0.0,"D_0__Bacteria;D_1__Synergistetes;D_2__Synergistia":140.0,"D_0__Bacteria;D_1__Tenericutes;D_2__Mollicutes":21702.0,"D_0__Bacteria;D_1__Verrucomicrobia;D_2__Verrucomicrobiae":53.0,"D_0__Bacteria;D_1__WPS-2;D_2__uncultured rumen bacterium":0.0,"D_0__Bacteria;__;__":703.0,"Name":"B5","SampleType":"Faecal","GPS":"54H 0361785, 6197456","Population":"Brookfield","Warren":"Bb","Date Collected":"4\/03\/2019","Sex":"U","Extraction Kit":"Qiagen DNeasy Powersoil","Date Extracted":"28\/06\/2019","Lot No.":"1630-11363","Associated EBC":"EBC4","Manfred IDs":"","Notes":"C3, C4, C5, C6 from 1600-27051"},{"index":"B6","D_0__Archaea;D_1__Euryarchaeota;D_2__Methanobacteria":80.0,"D_0__Archaea;D_1__Euryarchaeota;D_2__Methanomicrobia":996.0,"D_0__Archaea;D_1__Euryarchaeota;D_2__Thermoplasmata":849.0,"D_0__Archaea;D_1__Thaumarchaeota;D_2__Nitrososphaeria":0.0,"D_0__Bacteria;D_1__Actinobacteria;D_2__Acidimicrobiia":0.0,"D_0__Bacteria;D_1__Actinobacteria;D_2__Actinobacteria":15.0,"D_0__Bacteria;D_1__Actinobacteria;D_2__Coriobacteriia":869.0,"D_0__Bacteria;D_1__Actinobacteria;D_2__Rubrobacteria":0.0,"D_0__Bacteria;D_1__Actinobacteria;D_2__Thermoleophilia":5.0,"D_0__Bacteria;D_1__Armatimonadetes;D_2__Armatimonadia":0.0,"D_0__Bacteria;D_1__Armatimonadetes;D_2__uncultured":0.0,"D_0__Bacteria;D_1__BRC1;D_2__uncultured Desulfocaldus sp.":0.0,"D_0__Bacteria;D_1__Bacteroidetes;D_2__Bacteroidia":43919.0,"D_0__Bacteria;D_1__Bacteroidetes;D_2__Ignavibacteria":0.0,"D_0__Bacteria;D_1__Chloroflexi;D_2__Anaerolineae":184.0,"D_0__Bacteria;D_1__Chloroflexi;D_2__Chloroflexia":0.0,"D_0__Bacteria;D_1__Cyanobacteria;D_2__Melainabacteria":287.0,"D_0__Bacteria;D_1__Cyanobacteria;D_2__Oxyphotobacteria":116.0,"D_0__Bacteria;D_1__Cyanobacteria;D_2__Sericytochromatia":0.0,"D_0__Bacteria;D_1__Deferribacteres;D_2__Deferribacteres":0.0,"D_0__Bacteria;D_1__Deinococcus-Thermus;D_2__Deinococci":0.0,"D_0__Bacteria;D_1__Elusimicrobia;D_2__Elusimicrobia":0.0,"D_0__Bacteria;D_1__Epsilonbacteraeota;D_2__Campylobacteria":89.0,"D_0__Bacteria;D_1__FBP;D_2__uncultured actinobacterium":0.0,"D_0__Bacteria;D_1__Fibrobacteres;D_2__Fibrobacteria":3350.0,"D_0__Bacteria;D_1__Firmicutes;D_2__Bacilli":151.0,"D_0__Bacteria;D_1__Firmicutes;D_2__Clostridia":68543.0,"D_0__Bacteria;D_1__Firmicutes;D_2__Erysipelotrichia":2137.0,"D_0__Bacteria;D_1__Firmicutes;D_2__Negativicutes":287.0,"D_0__Bacteria;D_1__Firmicutes;__":448.0,"D_0__Bacteria;D_1__Fusobacteria;D_2__Fusobacteriia":0.0,"D_0__Bacteria;D_1__Gemmatimonadetes;D_2__Gemmatimonadetes":0.0,"D_0__Bacteria;D_1__Gemmatimonadetes;D_2__Longimicrobia":0.0,"D_0__Bacteria;D_1__Gemmatimonadetes;D_2__S0134 terrestrial group":0.0,"D_0__Bacteria;D_1__Kiritimatiellaeota;D_2__Kiritimatiellae":1475.0,"D_0__Bacteria;D_1__Lentisphaerae;D_2__Lentisphaeria":51.0,"D_0__Bacteria;D_1__Lentisphaerae;D_2__Oligosphaeria":161.0,"D_0__Bacteria;D_1__Patescibacteria;D_2__Parcubacteria":0.0,"D_0__Bacteria;D_1__Patescibacteria;D_2__Saccharimonadia":0.0,"D_0__Bacteria;D_1__Planctomycetes;D_2__Phycisphaerae":0.0,"D_0__Bacteria;D_1__Planctomycetes;D_2__Planctomycetacia":80.0,"D_0__Bacteria;D_1__Planctomycetes;D_2__vadinHA49":11.0,"D_0__Bacteria;D_1__Proteobacteria;D_2__Alphaproteobacteria":95.0,"D_0__Bacteria;D_1__Proteobacteria;D_2__Deltaproteobacteria":319.0,"D_0__Bacteria;D_1__Proteobacteria;D_2__Gammaproteobacteria":323.0,"D_0__Bacteria;D_1__Proteobacteria;__":0.0,"D_0__Bacteria;D_1__Spirochaetes;D_2__MVP-15":17.0,"D_0__Bacteria;D_1__Spirochaetes;D_2__Spirochaetia":19123.0,"D_0__Bacteria;D_1__Spirochaetes;__":0.0,"D_0__Bacteria;D_1__Synergistetes;D_2__Synergistia":107.0,"D_0__Bacteria;D_1__Tenericutes;D_2__Mollicutes":45097.0,"D_0__Bacteria;D_1__Verrucomicrobia;D_2__Verrucomicrobiae":69.0,"D_0__Bacteria;D_1__WPS-2;D_2__uncultured rumen bacterium":0.0,"D_0__Bacteria;__;__":763.0,"Name":"B6","SampleType":"Faecal","GPS":"54H 0361845, 6197400","Population":"Brookfield","Warren":"Bc","Date Collected":"4\/03\/2019","Sex":"U","Extraction Kit":"Qiagen DNeasy Powersoil","Date Extracted":"1\/07\/2019","Lot No.":"1630-11363","Associated EBC":"EBC5","Manfred IDs":"","Notes":"C1 from 1600-54007, C4 from 1600-27051"},{"index":"B7","D_0__Archaea;D_1__Euryarchaeota;D_2__Methanobacteria":16.0,"D_0__Archaea;D_1__Euryarchaeota;D_2__Methanomicrobia":435.0,"D_0__Archaea;D_1__Euryarchaeota;D_2__Thermoplasmata":219.0,"D_0__Archaea;D_1__Thaumarchaeota;D_2__Nitrososphaeria":0.0,"D_0__Bacteria;D_1__Actinobacteria;D_2__Acidimicrobiia":0.0,"D_0__Bacteria;D_1__Actinobacteria;D_2__Actinobacteria":5.0,"D_0__Bacteria;D_1__Actinobacteria;D_2__Coriobacteriia":192.0,"D_0__Bacteria;D_1__Actinobacteria;D_2__Rubrobacteria":0.0,"D_0__Bacteria;D_1__Actinobacteria;D_2__Thermoleophilia":0.0,"D_0__Bacteria;D_1__Armatimonadetes;D_2__Armatimonadia":0.0,"D_0__Bacteria;D_1__Armatimonadetes;D_2__uncultured":0.0,"D_0__Bacteria;D_1__BRC1;D_2__uncultured Desulfocaldus sp.":0.0,"D_0__Bacteria;D_1__Bacteroidetes;D_2__Bacteroidia":10119.0,"D_0__Bacteria;D_1__Bacteroidetes;D_2__Ignavibacteria":0.0,"D_0__Bacteria;D_1__Chloroflexi;D_2__Anaerolineae":42.0,"D_0__Bacteria;D_1__Chloroflexi;D_2__Chloroflexia":0.0,"D_0__Bacteria;D_1__Cyanobacteria;D_2__Melainabacteria":70.0,"D_0__Bacteria;D_1__Cyanobacteria;D_2__Oxyphotobacteria":54.0,"D_0__Bacteria;D_1__Cyanobacteria;D_2__Sericytochromatia":0.0,"D_0__Bacteria;D_1__Deferribacteres;D_2__Deferribacteres":0.0,"D_0__Bacteria;D_1__Deinococcus-Thermus;D_2__Deinococci":0.0,"D_0__Bacteria;D_1__Elusimicrobia;D_2__Elusimicrobia":0.0,"D_0__Bacteria;D_1__Epsilonbacteraeota;D_2__Campylobacteria":23.0,"D_0__Bacteria;D_1__FBP;D_2__uncultured actinobacterium":0.0,"D_0__Bacteria;D_1__Fibrobacteres;D_2__Fibrobacteria":782.0,"D_0__Bacteria;D_1__Firmicutes;D_2__Bacilli":20.0,"D_0__Bacteria;D_1__Firmicutes;D_2__Clostridia":18531.0,"D_0__Bacteria;D_1__Firmicutes;D_2__Erysipelotrichia":426.0,"D_0__Bacteria;D_1__Firmicutes;D_2__Negativicutes":116.0,"D_0__Bacteria;D_1__Firmicutes;__":136.0,"D_0__Bacteria;D_1__Fusobacteria;D_2__Fusobacteriia":0.0,"D_0__Bacteria;D_1__Gemmatimonadetes;D_2__Gemmatimonadetes":0.0,"D_0__Bacteria;D_1__Gemmatimonadetes;D_2__Longimicrobia":0.0,"D_0__Bacteria;D_1__Gemmatimonadetes;D_2__S0134 terrestrial group":0.0,"D_0__Bacteria;D_1__Kiritimatiellaeota;D_2__Kiritimatiellae":446.0,"D_0__Bacteria;D_1__Lentisphaerae;D_2__Lentisphaeria":22.0,"D_0__Bacteria;D_1__Lentisphaerae;D_2__Oligosphaeria":52.0,"D_0__Bacteria;D_1__Patescibacteria;D_2__Parcubacteria":0.0,"D_0__Bacteria;D_1__Patescibacteria;D_2__Saccharimonadia":0.0,"D_0__Bacteria;D_1__Planctomycetes;D_2__Phycisphaerae":0.0,"D_0__Bacteria;D_1__Planctomycetes;D_2__Planctomycetacia":18.0,"D_0__Bacteria;D_1__Planctomycetes;D_2__vadinHA49":0.0,"D_0__Bacteria;D_1__Proteobacteria;D_2__Alphaproteobacteria":28.0,"D_0__Bacteria;D_1__Proteobacteria;D_2__Deltaproteobacteria":82.0,"D_0__Bacteria;D_1__Proteobacteria;D_2__Gammaproteobacteria":94.0,"D_0__Bacteria;D_1__Proteobacteria;__":0.0,"D_0__Bacteria;D_1__Spirochaetes;D_2__MVP-15":5.0,"D_0__Bacteria;D_1__Spirochaetes;D_2__Spirochaetia":4593.0,"D_0__Bacteria;D_1__Spirochaetes;__":0.0,"D_0__Bacteria;D_1__Synergistetes;D_2__Synergistia":38.0,"D_0__Bacteria;D_1__Tenericutes;D_2__Mollicutes":11097.0,"D_0__Bacteria;D_1__Verrucomicrobia;D_2__Verrucomicrobiae":19.0,"D_0__Bacteria;D_1__WPS-2;D_2__uncultured rumen bacterium":0.0,"D_0__Bacteria;__;__":189.0,"Name":"B7","SampleType":"Faecal","GPS":"54H 0361845, 6197400","Population":"Brookfield","Warren":"Bc","Date Collected":"4\/03\/2019","Sex":"U","Extraction Kit":"Qiagen DNeasy Powersoil","Date Extracted":"18\/07\/2019","Lot No.":"1600-54007","Associated EBC":"EBC9","Manfred IDs":"","Notes":""},{"index":"B8","D_0__Archaea;D_1__Euryarchaeota;D_2__Methanobacteria":69.0,"D_0__Archaea;D_1__Euryarchaeota;D_2__Methanomicrobia":979.0,"D_0__Archaea;D_1__Euryarchaeota;D_2__Thermoplasmata":575.0,"D_0__Archaea;D_1__Thaumarchaeota;D_2__Nitrososphaeria":0.0,"D_0__Bacteria;D_1__Actinobacteria;D_2__Acidimicrobiia":0.0,"D_0__Bacteria;D_1__Actinobacteria;D_2__Actinobacteria":5.0,"D_0__Bacteria;D_1__Actinobacteria;D_2__Coriobacteriia":562.0,"D_0__Bacteria;D_1__Actinobacteria;D_2__Rubrobacteria":5.0,"D_0__Bacteria;D_1__Actinobacteria;D_2__Thermoleophilia":4.0,"D_0__Bacteria;D_1__Armatimonadetes;D_2__Armatimonadia":0.0,"D_0__Bacteria;D_1__Armatimonadetes;D_2__uncultured":0.0,"D_0__Bacteria;D_1__BRC1;D_2__uncultured Desulfocaldus sp.":0.0,"D_0__Bacteria;D_1__Bacteroidetes;D_2__Bacteroidia":24646.0,"D_0__Bacteria;D_1__Bacteroidetes;D_2__Ignavibacteria":0.0,"D_0__Bacteria;D_1__Chloroflexi;D_2__Anaerolineae":145.0,"D_0__Bacteria;D_1__Chloroflexi;D_2__Chloroflexia":0.0,"D_0__Bacteria;D_1__Cyanobacteria;D_2__Melainabacteria":208.0,"D_0__Bacteria;D_1__Cyanobacteria;D_2__Oxyphotobacteria":50.0,"D_0__Bacteria;D_1__Cyanobacteria;D_2__Sericytochromatia":0.0,"D_0__Bacteria;D_1__Deferribacteres;D_2__Deferribacteres":0.0,"D_0__Bacteria;D_1__Deinococcus-Thermus;D_2__Deinococci":0.0,"D_0__Bacteria;D_1__Elusimicrobia;D_2__Elusimicrobia":0.0,"D_0__Bacteria;D_1__Epsilonbacteraeota;D_2__Campylobacteria":59.0,"D_0__Bacteria;D_1__FBP;D_2__uncultured actinobacterium":0.0,"D_0__Bacteria;D_1__Fibrobacteres;D_2__Fibrobacteria":3186.0,"D_0__Bacteria;D_1__Firmicutes;D_2__Bacilli":74.0,"D_0__Bacteria;D_1__Firmicutes;D_2__Clostridia":47741.0,"D_0__Bacteria;D_1__Firmicutes;D_2__Erysipelotrichia":784.0,"D_0__Bacteria;D_1__Firmicutes;D_2__Negativicutes":234.0,"D_0__Bacteria;D_1__Firmicutes;__":269.0,"D_0__Bacteria;D_1__Fusobacteria;D_2__Fusobacteriia":0.0,"D_0__Bacteria;D_1__Gemmatimonadetes;D_2__Gemmatimonadetes":0.0,"D_0__Bacteria;D_1__Gemmatimonadetes;D_2__Longimicrobia":0.0,"D_0__Bacteria;D_1__Gemmatimonadetes;D_2__S0134 terrestrial group":0.0,"D_0__Bacteria;D_1__Kiritimatiellaeota;D_2__Kiritimatiellae":780.0,"D_0__Bacteria;D_1__Lentisphaerae;D_2__Lentisphaeria":65.0,"D_0__Bacteria;D_1__Lentisphaerae;D_2__Oligosphaeria":163.0,"D_0__Bacteria;D_1__Patescibacteria;D_2__Parcubacteria":0.0,"D_0__Bacteria;D_1__Patescibacteria;D_2__Saccharimonadia":0.0,"D_0__Bacteria;D_1__Planctomycetes;D_2__Phycisphaerae":0.0,"D_0__Bacteria;D_1__Planctomycetes;D_2__Planctomycetacia":118.0,"D_0__Bacteria;D_1__Planctomycetes;D_2__vadinHA49":2.0,"D_0__Bacteria;D_1__Proteobacteria;D_2__Alphaproteobacteria":83.0,"D_0__Bacteria;D_1__Proteobacteria;D_2__Deltaproteobacteria":161.0,"D_0__Bacteria;D_1__Proteobacteria;D_2__Gammaproteobacteria":207.0,"D_0__Bacteria;D_1__Proteobacteria;__":0.0,"D_0__Bacteria;D_1__Spirochaetes;D_2__MVP-15":20.0,"D_0__Bacteria;D_1__Spirochaetes;D_2__Spirochaetia":14411.0,"D_0__Bacteria;D_1__Spirochaetes;__":0.0,"D_0__Bacteria;D_1__Synergistetes;D_2__Synergistia":117.0,"D_0__Bacteria;D_1__Tenericutes;D_2__Mollicutes":15445.0,"D_0__Bacteria;D_1__Verrucomicrobia;D_2__Verrucomicrobiae":33.0,"D_0__Bacteria;D_1__WPS-2;D_2__uncultured rumen bacterium":0.0,"D_0__Bacteria;__;__":284.0,"Name":"B8","SampleType":"Faecal","GPS":"54H 0361845, 6197400","Population":"Brookfield","Warren":"Bc","Date Collected":"4\/03\/2019","Sex":"U","Extraction Kit":"Qiagen DNeasy Powersoil","Date Extracted":"5\/07\/2019","Lot No.":"1630-11363","Associated EBC":"EBC6","Manfred IDs":"","Notes":"C1 from 1600-54007"},{"index":"B9","D_0__Archaea;D_1__Euryarchaeota;D_2__Methanobacteria":648.0,"D_0__Archaea;D_1__Euryarchaeota;D_2__Methanomicrobia":1570.0,"D_0__Archaea;D_1__Euryarchaeota;D_2__Thermoplasmata":200.0,"D_0__Archaea;D_1__Thaumarchaeota;D_2__Nitrososphaeria":0.0,"D_0__Bacteria;D_1__Actinobacteria;D_2__Acidimicrobiia":0.0,"D_0__Bacteria;D_1__Actinobacteria;D_2__Actinobacteria":24.0,"D_0__Bacteria;D_1__Actinobacteria;D_2__Coriobacteriia":449.0,"D_0__Bacteria;D_1__Actinobacteria;D_2__Rubrobacteria":0.0,"D_0__Bacteria;D_1__Actinobacteria;D_2__Thermoleophilia":13.0,"D_0__Bacteria;D_1__Armatimonadetes;D_2__Armatimonadia":0.0,"D_0__Bacteria;D_1__Armatimonadetes;D_2__uncultured":0.0,"D_0__Bacteria;D_1__BRC1;D_2__uncultured Desulfocaldus sp.":0.0,"D_0__Bacteria;D_1__Bacteroidetes;D_2__Bacteroidia":23512.0,"D_0__Bacteria;D_1__Bacteroidetes;D_2__Ignavibacteria":0.0,"D_0__Bacteria;D_1__Chloroflexi;D_2__Anaerolineae":114.0,"D_0__Bacteria;D_1__Chloroflexi;D_2__Chloroflexia":0.0,"D_0__Bacteria;D_1__Cyanobacteria;D_2__Melainabacteria":79.0,"D_0__Bacteria;D_1__Cyanobacteria;D_2__Oxyphotobacteria":102.0,"D_0__Bacteria;D_1__Cyanobacteria;D_2__Sericytochromatia":0.0,"D_0__Bacteria;D_1__Deferribacteres;D_2__Deferribacteres":0.0,"D_0__Bacteria;D_1__Deinococcus-Thermus;D_2__Deinococci":0.0,"D_0__Bacteria;D_1__Elusimicrobia;D_2__Elusimicrobia":0.0,"D_0__Bacteria;D_1__Epsilonbacteraeota;D_2__Campylobacteria":33.0,"D_0__Bacteria;D_1__FBP;D_2__uncultured actinobacterium":0.0,"D_0__Bacteria;D_1__Fibrobacteres;D_2__Fibrobacteria":58.0,"D_0__Bacteria;D_1__Firmicutes;D_2__Bacilli":43.0,"D_0__Bacteria;D_1__Firmicutes;D_2__Clostridia":41472.0,"D_0__Bacteria;D_1__Firmicutes;D_2__Erysipelotrichia":470.0,"D_0__Bacteria;D_1__Firmicutes;D_2__Negativicutes":435.0,"D_0__Bacteria;D_1__Firmicutes;__":809.0,"D_0__Bacteria;D_1__Fusobacteria;D_2__Fusobacteriia":0.0,"D_0__Bacteria;D_1__Gemmatimonadetes;D_2__Gemmatimonadetes":0.0,"D_0__Bacteria;D_1__Gemmatimonadetes;D_2__Longimicrobia":0.0,"D_0__Bacteria;D_1__Gemmatimonadetes;D_2__S0134 terrestrial group":0.0,"D_0__Bacteria;D_1__Kiritimatiellaeota;D_2__Kiritimatiellae":178.0,"D_0__Bacteria;D_1__Lentisphaerae;D_2__Lentisphaeria":27.0,"D_0__Bacteria;D_1__Lentisphaerae;D_2__Oligosphaeria":229.0,"D_0__Bacteria;D_1__Patescibacteria;D_2__Parcubacteria":0.0,"D_0__Bacteria;D_1__Patescibacteria;D_2__Saccharimonadia":0.0,"D_0__Bacteria;D_1__Planctomycetes;D_2__Phycisphaerae":0.0,"D_0__Bacteria;D_1__Planctomycetes;D_2__Planctomycetacia":295.0,"D_0__Bacteria;D_1__Planctomycetes;D_2__vadinHA49":0.0,"D_0__Bacteria;D_1__Proteobacteria;D_2__Alphaproteobacteria":58.0,"D_0__Bacteria;D_1__Proteobacteria;D_2__Deltaproteobacteria":326.0,"D_0__Bacteria;D_1__Proteobacteria;D_2__Gammaproteobacteria":22.0,"D_0__Bacteria;D_1__Proteobacteria;__":0.0,"D_0__Bacteria;D_1__Spirochaetes;D_2__MVP-15":2.0,"D_0__Bacteria;D_1__Spirochaetes;D_2__Spirochaetia":7942.0,"D_0__Bacteria;D_1__Spirochaetes;__":0.0,"D_0__Bacteria;D_1__Synergistetes;D_2__Synergistia":92.0,"D_0__Bacteria;D_1__Tenericutes;D_2__Mollicutes":4907.0,"D_0__Bacteria;D_1__Verrucomicrobia;D_2__Verrucomicrobiae":46.0,"D_0__Bacteria;D_1__WPS-2;D_2__uncultured rumen bacterium":0.0,"D_0__Bacteria;__;__":148.0,"Name":"B9","SampleType":"Faecal","GPS":"54H 0362258, 6197643","Population":"Brookfield","Warren":"Bd","Date Collected":"4\/03\/2019","Sex":"U","Extraction Kit":"Qiagen DNeasy Powersoil","Date Extracted":"18\/07\/2019","Lot No.":"1600-54007","Associated EBC":"EBC9","Manfred IDs":"","Notes":""},{"index":"K10","D_0__Archaea;D_1__Euryarchaeota;D_2__Methanobacteria":162.0,"D_0__Archaea;D_1__Euryarchaeota;D_2__Methanomicrobia":543.0,"D_0__Archaea;D_1__Euryarchaeota;D_2__Thermoplasmata":182.0,"D_0__Archaea;D_1__Thaumarchaeota;D_2__Nitrososphaeria":0.0,"D_0__Bacteria;D_1__Actinobacteria;D_2__Acidimicrobiia":0.0,"D_0__Bacteria;D_1__Actinobacteria;D_2__Actinobacteria":30.0,"D_0__Bacteria;D_1__Actinobacteria;D_2__Coriobacteriia":324.0,"D_0__Bacteria;D_1__Actinobacteria;D_2__Rubrobacteria":4.0,"D_0__Bacteria;D_1__Actinobacteria;D_2__Thermoleophilia":5.0,"D_0__Bacteria;D_1__Armatimonadetes;D_2__Armatimonadia":0.0,"D_0__Bacteria;D_1__Armatimonadetes;D_2__uncultured":0.0,"D_0__Bacteria;D_1__BRC1;D_2__uncultured Desulfocaldus sp.":0.0,"D_0__Bacteria;D_1__Bacteroidetes;D_2__Bacteroidia":9837.0,"D_0__Bacteria;D_1__Bacteroidetes;D_2__Ignavibacteria":0.0,"D_0__Bacteria;D_1__Chloroflexi;D_2__Anaerolineae":46.0,"D_0__Bacteria;D_1__Chloroflexi;D_2__Chloroflexia":0.0,"D_0__Bacteria;D_1__Cyanobacteria;D_2__Melainabacteria":11.0,"D_0__Bacteria;D_1__Cyanobacteria;D_2__Oxyphotobacteria":0.0,"D_0__Bacteria;D_1__Cyanobacteria;D_2__Sericytochromatia":0.0,"D_0__Bacteria;D_1__Deferribacteres;D_2__Deferribacteres":0.0,"D_0__Bacteria;D_1__Deinococcus-Thermus;D_2__Deinococci":0.0,"D_0__Bacteria;D_1__Elusimicrobia;D_2__Elusimicrobia":0.0,"D_0__Bacteria;D_1__Epsilonbacteraeota;D_2__Campylobacteria":21.0,"D_0__Bacteria;D_1__FBP;D_2__uncultured actinobacterium":0.0,"D_0__Bacteria;D_1__Fibrobacteres;D_2__Fibrobacteria":257.0,"D_0__Bacteria;D_1__Firmicutes;D_2__Bacilli":1008.0,"D_0__Bacteria;D_1__Firmicutes;D_2__Clostridia":27708.0,"D_0__Bacteria;D_1__Firmicutes;D_2__Erysipelotrichia":220.0,"D_0__Bacteria;D_1__Firmicutes;D_2__Negativicutes":231.0,"D_0__Bacteria;D_1__Firmicutes;__":169.0,"D_0__Bacteria;D_1__Fusobacteria;D_2__Fusobacteriia":0.0,"D_0__Bacteria;D_1__Gemmatimonadetes;D_2__Gemmatimonadetes":0.0,"D_0__Bacteria;D_1__Gemmatimonadetes;D_2__Longimicrobia":0.0,"D_0__Bacteria;D_1__Gemmatimonadetes;D_2__S0134 terrestrial group":0.0,"D_0__Bacteria;D_1__Kiritimatiellaeota;D_2__Kiritimatiellae":106.0,"D_0__Bacteria;D_1__Lentisphaerae;D_2__Lentisphaeria":11.0,"D_0__Bacteria;D_1__Lentisphaerae;D_2__Oligosphaeria":281.0,"D_0__Bacteria;D_1__Patescibacteria;D_2__Parcubacteria":0.0,"D_0__Bacteria;D_1__Patescibacteria;D_2__Saccharimonadia":0.0,"D_0__Bacteria;D_1__Planctomycetes;D_2__Phycisphaerae":0.0,"D_0__Bacteria;D_1__Planctomycetes;D_2__Planctomycetacia":413.0,"D_0__Bacteria;D_1__Planctomycetes;D_2__vadinHA49":4.0,"D_0__Bacteria;D_1__Proteobacteria;D_2__Alphaproteobacteria":107.0,"D_0__Bacteria;D_1__Proteobacteria;D_2__Deltaproteobacteria":258.0,"D_0__Bacteria;D_1__Proteobacteria;D_2__Gammaproteobacteria":91.0,"D_0__Bacteria;D_1__Proteobacteria;__":0.0,"D_0__Bacteria;D_1__Spirochaetes;D_2__MVP-15":0.0,"D_0__Bacteria;D_1__Spirochaetes;D_2__Spirochaetia":9454.0,"D_0__Bacteria;D_1__Spirochaetes;__":0.0,"D_0__Bacteria;D_1__Synergistetes;D_2__Synergistia":155.0,"D_0__Bacteria;D_1__Tenericutes;D_2__Mollicutes":3502.0,"D_0__Bacteria;D_1__Verrucomicrobia;D_2__Verrucomicrobiae":0.0,"D_0__Bacteria;D_1__WPS-2;D_2__uncultured rumen bacterium":0.0,"D_0__Bacteria;__;__":113.0,"Name":"K10","SampleType":"Faecal","GPS":"54H 0370156, 6177479","Population":"Kooloola","Warren":"Ke","Date Collected":"3\/03\/2019","Sex":"U","Extraction Kit":"Qiagen DNeasy Powersoil","Date Extracted":"5\/07\/2019","Lot No.":"1630-11363","Associated EBC":"EBC6","Manfred IDs":"","Notes":"C1 from 1600-54007"},{"index":"K11","D_0__Archaea;D_1__Euryarchaeota;D_2__Methanobacteria":65.0,"D_0__Archaea;D_1__Euryarchaeota;D_2__Methanomicrobia":480.0,"D_0__Archaea;D_1__Euryarchaeota;D_2__Thermoplasmata":148.0,"D_0__Archaea;D_1__Thaumarchaeota;D_2__Nitrososphaeria":5.0,"D_0__Bacteria;D_1__Actinobacteria;D_2__Acidimicrobiia":3.0,"D_0__Bacteria;D_1__Actinobacteria;D_2__Actinobacteria":76.0,"D_0__Bacteria;D_1__Actinobacteria;D_2__Coriobacteriia":230.0,"D_0__Bacteria;D_1__Actinobacteria;D_2__Rubrobacteria":2.0,"D_0__Bacteria;D_1__Actinobacteria;D_2__Thermoleophilia":21.0,"D_0__Bacteria;D_1__Armatimonadetes;D_2__Armatimonadia":0.0,"D_0__Bacteria;D_1__Armatimonadetes;D_2__uncultured":0.0,"D_0__Bacteria;D_1__BRC1;D_2__uncultured Desulfocaldus sp.":0.0,"D_0__Bacteria;D_1__Bacteroidetes;D_2__Bacteroidia":12081.0,"D_0__Bacteria;D_1__Bacteroidetes;D_2__Ignavibacteria":0.0,"D_0__Bacteria;D_1__Chloroflexi;D_2__Anaerolineae":180.0,"D_0__Bacteria;D_1__Chloroflexi;D_2__Chloroflexia":0.0,"D_0__Bacteria;D_1__Cyanobacteria;D_2__Melainabacteria":175.0,"D_0__Bacteria;D_1__Cyanobacteria;D_2__Oxyphotobacteria":3.0,"D_0__Bacteria;D_1__Cyanobacteria;D_2__Sericytochromatia":0.0,"D_0__Bacteria;D_1__Deferribacteres;D_2__Deferribacteres":0.0,"D_0__Bacteria;D_1__Deinococcus-Thermus;D_2__Deinococci":0.0,"D_0__Bacteria;D_1__Elusimicrobia;D_2__Elusimicrobia":0.0,"D_0__Bacteria;D_1__Epsilonbacteraeota;D_2__Campylobacteria":27.0,"D_0__Bacteria;D_1__FBP;D_2__uncultured actinobacterium":0.0,"D_0__Bacteria;D_1__Fibrobacteres;D_2__Fibrobacteria":341.0,"D_0__Bacteria;D_1__Firmicutes;D_2__Bacilli":1120.0,"D_0__Bacteria;D_1__Firmicutes;D_2__Clostridia":28738.0,"D_0__Bacteria;D_1__Firmicutes;D_2__Erysipelotrichia":250.0,"D_0__Bacteria;D_1__Firmicutes;D_2__Negativicutes":340.0,"D_0__Bacteria;D_1__Firmicutes;__":58.0,"D_0__Bacteria;D_1__Fusobacteria;D_2__Fusobacteriia":0.0,"D_0__Bacteria;D_1__Gemmatimonadetes;D_2__Gemmatimonadetes":0.0,"D_0__Bacteria;D_1__Gemmatimonadetes;D_2__Longimicrobia":0.0,"D_0__Bacteria;D_1__Gemmatimonadetes;D_2__S0134 terrestrial group":0.0,"D_0__Bacteria;D_1__Kiritimatiellaeota;D_2__Kiritimatiellae":154.0,"D_0__Bacteria;D_1__Lentisphaerae;D_2__Lentisphaeria":28.0,"D_0__Bacteria;D_1__Lentisphaerae;D_2__Oligosphaeria":253.0,"D_0__Bacteria;D_1__Patescibacteria;D_2__Parcubacteria":0.0,"D_0__Bacteria;D_1__Patescibacteria;D_2__Saccharimonadia":0.0,"D_0__Bacteria;D_1__Planctomycetes;D_2__Phycisphaerae":0.0,"D_0__Bacteria;D_1__Planctomycetes;D_2__Planctomycetacia":275.0,"D_0__Bacteria;D_1__Planctomycetes;D_2__vadinHA49":4.0,"D_0__Bacteria;D_1__Proteobacteria;D_2__Alphaproteobacteria":1183.0,"D_0__Bacteria;D_1__Proteobacteria;D_2__Deltaproteobacteria":186.0,"D_0__Bacteria;D_1__Proteobacteria;D_2__Gammaproteobacteria":149.0,"D_0__Bacteria;D_1__Proteobacteria;__":0.0,"D_0__Bacteria;D_1__Spirochaetes;D_2__MVP-15":7.0,"D_0__Bacteria;D_1__Spirochaetes;D_2__Spirochaetia":8107.0,"D_0__Bacteria;D_1__Spirochaetes;__":6.0,"D_0__Bacteria;D_1__Synergistetes;D_2__Synergistia":180.0,"D_0__Bacteria;D_1__Tenericutes;D_2__Mollicutes":4266.0,"D_0__Bacteria;D_1__Verrucomicrobia;D_2__Verrucomicrobiae":2.0,"D_0__Bacteria;D_1__WPS-2;D_2__uncultured rumen bacterium":0.0,"D_0__Bacteria;__;__":69.0,"Name":"K11","SampleType":"Faecal","GPS":"54H 0370071, 6177704","Population":"Kooloola","Warren":"Kf","Date Collected":"3\/03\/2019","Sex":"U","Extraction Kit":"Qiagen DNeasy Powersoil","Date Extracted":"5\/07\/2019","Lot No.":"1630-11363","Associated EBC":"EBC6","Manfred IDs":"","Notes":"C1 from 1600-54007"},{"index":"K12","D_0__Archaea;D_1__Euryarchaeota;D_2__Methanobacteria":174.0,"D_0__Archaea;D_1__Euryarchaeota;D_2__Methanomicrobia":1104.0,"D_0__Archaea;D_1__Euryarchaeota;D_2__Thermoplasmata":196.0,"D_0__Archaea;D_1__Thaumarchaeota;D_2__Nitrososphaeria":2.0,"D_0__Bacteria;D_1__Actinobacteria;D_2__Acidimicrobiia":2.0,"D_0__Bacteria;D_1__Actinobacteria;D_2__Actinobacteria":74.0,"D_0__Bacteria;D_1__Actinobacteria;D_2__Coriobacteriia":320.0,"D_0__Bacteria;D_1__Actinobacteria;D_2__Rubrobacteria":0.0,"D_0__Bacteria;D_1__Actinobacteria;D_2__Thermoleophilia":19.0,"D_0__Bacteria;D_1__Armatimonadetes;D_2__Armatimonadia":0.0,"D_0__Bacteria;D_1__Armatimonadetes;D_2__uncultured":0.0,"D_0__Bacteria;D_1__BRC1;D_2__uncultured Desulfocaldus sp.":0.0,"D_0__Bacteria;D_1__Bacteroidetes;D_2__Bacteroidia":13908.0,"D_0__Bacteria;D_1__Bacteroidetes;D_2__Ignavibacteria":0.0,"D_0__Bacteria;D_1__Chloroflexi;D_2__Anaerolineae":382.0,"D_0__Bacteria;D_1__Chloroflexi;D_2__Chloroflexia":0.0,"D_0__Bacteria;D_1__Cyanobacteria;D_2__Melainabacteria":106.0,"D_0__Bacteria;D_1__Cyanobacteria;D_2__Oxyphotobacteria":0.0,"D_0__Bacteria;D_1__Cyanobacteria;D_2__Sericytochromatia":0.0,"D_0__Bacteria;D_1__Deferribacteres;D_2__Deferribacteres":0.0,"D_0__Bacteria;D_1__Deinococcus-Thermus;D_2__Deinococci":0.0,"D_0__Bacteria;D_1__Elusimicrobia;D_2__Elusimicrobia":0.0,"D_0__Bacteria;D_1__Epsilonbacteraeota;D_2__Campylobacteria":488.0,"D_0__Bacteria;D_1__FBP;D_2__uncultured actinobacterium":0.0,"D_0__Bacteria;D_1__Fibrobacteres;D_2__Fibrobacteria":240.0,"D_0__Bacteria;D_1__Firmicutes;D_2__Bacilli":159.0,"D_0__Bacteria;D_1__Firmicutes;D_2__Clostridia":43950.0,"D_0__Bacteria;D_1__Firmicutes;D_2__Erysipelotrichia":324.0,"D_0__Bacteria;D_1__Firmicutes;D_2__Negativicutes":192.0,"D_0__Bacteria;D_1__Firmicutes;__":512.0,"D_0__Bacteria;D_1__Fusobacteria;D_2__Fusobacteriia":0.0,"D_0__Bacteria;D_1__Gemmatimonadetes;D_2__Gemmatimonadetes":0.0,"D_0__Bacteria;D_1__Gemmatimonadetes;D_2__Longimicrobia":0.0,"D_0__Bacteria;D_1__Gemmatimonadetes;D_2__S0134 terrestrial group":0.0,"D_0__Bacteria;D_1__Kiritimatiellaeota;D_2__Kiritimatiellae":627.0,"D_0__Bacteria;D_1__Lentisphaerae;D_2__Lentisphaeria":37.0,"D_0__Bacteria;D_1__Lentisphaerae;D_2__Oligosphaeria":137.0,"D_0__Bacteria;D_1__Patescibacteria;D_2__Parcubacteria":0.0,"D_0__Bacteria;D_1__Patescibacteria;D_2__Saccharimonadia":0.0,"D_0__Bacteria;D_1__Planctomycetes;D_2__Phycisphaerae":0.0,"D_0__Bacteria;D_1__Planctomycetes;D_2__Planctomycetacia":798.0,"D_0__Bacteria;D_1__Planctomycetes;D_2__vadinHA49":0.0,"D_0__Bacteria;D_1__Proteobacteria;D_2__Alphaproteobacteria":242.0,"D_0__Bacteria;D_1__Proteobacteria;D_2__Deltaproteobacteria":595.0,"D_0__Bacteria;D_1__Proteobacteria;D_2__Gammaproteobacteria":247.0,"D_0__Bacteria;D_1__Proteobacteria;__":0.0,"D_0__Bacteria;D_1__Spirochaetes;D_2__MVP-15":17.0,"D_0__Bacteria;D_1__Spirochaetes;D_2__Spirochaetia":5983.0,"D_0__Bacteria;D_1__Spirochaetes;__":0.0,"D_0__Bacteria;D_1__Synergistetes;D_2__Synergistia":511.0,"D_0__Bacteria;D_1__Tenericutes;D_2__Mollicutes":14358.0,"D_0__Bacteria;D_1__Verrucomicrobia;D_2__Verrucomicrobiae":25.0,"D_0__Bacteria;D_1__WPS-2;D_2__uncultured rumen bacterium":0.0,"D_0__Bacteria;__;__":163.0,"Name":"K12","SampleType":"Faecal","GPS":"54H 0369664, 6178278","Population":"Kooloola","Warren":"Kg","Date Collected":"3\/03\/2019","Sex":"U","Extraction Kit":"Qiagen DNeasy Powersoil","Date Extracted":"11\/07\/2019","Lot No.":"1600-54007","Associated EBC":"EBC7","Manfred IDs":"","Notes":""},{"index":"K13","D_0__Archaea;D_1__Euryarchaeota;D_2__Methanobacteria":14.0,"D_0__Archaea;D_1__Euryarchaeota;D_2__Methanomicrobia":236.0,"D_0__Archaea;D_1__Euryarchaeota;D_2__Thermoplasmata":204.0,"D_0__Archaea;D_1__Thaumarchaeota;D_2__Nitrososphaeria":2.0,"D_0__Bacteria;D_1__Actinobacteria;D_2__Acidimicrobiia":0.0,"D_0__Bacteria;D_1__Actinobacteria;D_2__Actinobacteria":29.0,"D_0__Bacteria;D_1__Actinobacteria;D_2__Coriobacteriia":106.0,"D_0__Bacteria;D_1__Actinobacteria;D_2__Rubrobacteria":0.0,"D_0__Bacteria;D_1__Actinobacteria;D_2__Thermoleophilia":13.0,"D_0__Bacteria;D_1__Armatimonadetes;D_2__Armatimonadia":0.0,"D_0__Bacteria;D_1__Armatimonadetes;D_2__uncultured":0.0,"D_0__Bacteria;D_1__BRC1;D_2__uncultured Desulfocaldus sp.":0.0,"D_0__Bacteria;D_1__Bacteroidetes;D_2__Bacteroidia":20556.0,"D_0__Bacteria;D_1__Bacteroidetes;D_2__Ignavibacteria":0.0,"D_0__Bacteria;D_1__Chloroflexi;D_2__Anaerolineae":52.0,"D_0__Bacteria;D_1__Chloroflexi;D_2__Chloroflexia":0.0,"D_0__Bacteria;D_1__Cyanobacteria;D_2__Melainabacteria":229.0,"D_0__Bacteria;D_1__Cyanobacteria;D_2__Oxyphotobacteria":137.0,"D_0__Bacteria;D_1__Cyanobacteria;D_2__Sericytochromatia":0.0,"D_0__Bacteria;D_1__Deferribacteres;D_2__Deferribacteres":0.0,"D_0__Bacteria;D_1__Deinococcus-Thermus;D_2__Deinococci":0.0,"D_0__Bacteria;D_1__Elusimicrobia;D_2__Elusimicrobia":0.0,"D_0__Bacteria;D_1__Epsilonbacteraeota;D_2__Campylobacteria":4.0,"D_0__Bacteria;D_1__FBP;D_2__uncultured actinobacterium":0.0,"D_0__Bacteria;D_1__Fibrobacteres;D_2__Fibrobacteria":393.0,"D_0__Bacteria;D_1__Firmicutes;D_2__Bacilli":2375.0,"D_0__Bacteria;D_1__Firmicutes;D_2__Clostridia":17314.0,"D_0__Bacteria;D_1__Firmicutes;D_2__Erysipelotrichia":328.0,"D_0__Bacteria;D_1__Firmicutes;D_2__Negativicutes":148.0,"D_0__Bacteria;D_1__Firmicutes;__":131.0,"D_0__Bacteria;D_1__Fusobacteria;D_2__Fusobacteriia":0.0,"D_0__Bacteria;D_1__Gemmatimonadetes;D_2__Gemmatimonadetes":0.0,"D_0__Bacteria;D_1__Gemmatimonadetes;D_2__Longimicrobia":0.0,"D_0__Bacteria;D_1__Gemmatimonadetes;D_2__S0134 terrestrial group":0.0,"D_0__Bacteria;D_1__Kiritimatiellaeota;D_2__Kiritimatiellae":201.0,"D_0__Bacteria;D_1__Lentisphaerae;D_2__Lentisphaeria":124.0,"D_0__Bacteria;D_1__Lentisphaerae;D_2__Oligosphaeria":284.0,"D_0__Bacteria;D_1__Patescibacteria;D_2__Parcubacteria":0.0,"D_0__Bacteria;D_1__Patescibacteria;D_2__Saccharimonadia":0.0,"D_0__Bacteria;D_1__Planctomycetes;D_2__Phycisphaerae":0.0,"D_0__Bacteria;D_1__Planctomycetes;D_2__Planctomycetacia":35.0,"D_0__Bacteria;D_1__Planctomycetes;D_2__vadinHA49":36.0,"D_0__Bacteria;D_1__Proteobacteria;D_2__Alphaproteobacteria":41.0,"D_0__Bacteria;D_1__Proteobacteria;D_2__Deltaproteobacteria":576.0,"D_0__Bacteria;D_1__Proteobacteria;D_2__Gammaproteobacteria":163.0,"D_0__Bacteria;D_1__Proteobacteria;__":0.0,"D_0__Bacteria;D_1__Spirochaetes;D_2__MVP-15":6.0,"D_0__Bacteria;D_1__Spirochaetes;D_2__Spirochaetia":8664.0,"D_0__Bacteria;D_1__Spirochaetes;__":0.0,"D_0__Bacteria;D_1__Synergistetes;D_2__Synergistia":13.0,"D_0__Bacteria;D_1__Tenericutes;D_2__Mollicutes":7326.0,"D_0__Bacteria;D_1__Verrucomicrobia;D_2__Verrucomicrobiae":0.0,"D_0__Bacteria;D_1__WPS-2;D_2__uncultured rumen bacterium":0.0,"D_0__Bacteria;__;__":235.0,"Name":"K13","SampleType":"Faecal","GPS":"54H 0369626, 6178034","Population":"Kooloola","Warren":"Kh","Date Collected":"3\/03\/2019","Sex":"U","Extraction Kit":"Qiagen DNeasy Powersoil","Date Extracted":"11\/07\/2019","Lot No.":"1600-54007","Associated EBC":"EBC7","Manfred IDs":"","Notes":""},{"index":"K14","D_0__Archaea;D_1__Euryarchaeota;D_2__Methanobacteria":23.0,"D_0__Archaea;D_1__Euryarchaeota;D_2__Methanomicrobia":718.0,"D_0__Archaea;D_1__Euryarchaeota;D_2__Thermoplasmata":202.0,"D_0__Archaea;D_1__Thaumarchaeota;D_2__Nitrososphaeria":0.0,"D_0__Bacteria;D_1__Actinobacteria;D_2__Acidimicrobiia":2.0,"D_0__Bacteria;D_1__Actinobacteria;D_2__Actinobacteria":39.0,"D_0__Bacteria;D_1__Actinobacteria;D_2__Coriobacteriia":110.0,"D_0__Bacteria;D_1__Actinobacteria;D_2__Rubrobacteria":0.0,"D_0__Bacteria;D_1__Actinobacteria;D_2__Thermoleophilia":6.0,"D_0__Bacteria;D_1__Armatimonadetes;D_2__Armatimonadia":0.0,"D_0__Bacteria;D_1__Armatimonadetes;D_2__uncultured":0.0,"D_0__Bacteria;D_1__BRC1;D_2__uncultured Desulfocaldus sp.":0.0,"D_0__Bacteria;D_1__Bacteroidetes;D_2__Bacteroidia":23843.0,"D_0__Bacteria;D_1__Bacteroidetes;D_2__Ignavibacteria":0.0,"D_0__Bacteria;D_1__Chloroflexi;D_2__Anaerolineae":100.0,"D_0__Bacteria;D_1__Chloroflexi;D_2__Chloroflexia":0.0,"D_0__Bacteria;D_1__Cyanobacteria;D_2__Melainabacteria":219.0,"D_0__Bacteria;D_1__Cyanobacteria;D_2__Oxyphotobacteria":119.0,"D_0__Bacteria;D_1__Cyanobacteria;D_2__Sericytochromatia":0.0,"D_0__Bacteria;D_1__Deferribacteres;D_2__Deferribacteres":0.0,"D_0__Bacteria;D_1__Deinococcus-Thermus;D_2__Deinococci":0.0,"D_0__Bacteria;D_1__Elusimicrobia;D_2__Elusimicrobia":0.0,"D_0__Bacteria;D_1__Epsilonbacteraeota;D_2__Campylobacteria":2.0,"D_0__Bacteria;D_1__FBP;D_2__uncultured actinobacterium":0.0,"D_0__Bacteria;D_1__Fibrobacteres;D_2__Fibrobacteria":519.0,"D_0__Bacteria;D_1__Firmicutes;D_2__Bacilli":3885.0,"D_0__Bacteria;D_1__Firmicutes;D_2__Clostridia":20215.0,"D_0__Bacteria;D_1__Firmicutes;D_2__Erysipelotrichia":546.0,"D_0__Bacteria;D_1__Firmicutes;D_2__Negativicutes":154.0,"D_0__Bacteria;D_1__Firmicutes;__":102.0,"D_0__Bacteria;D_1__Fusobacteria;D_2__Fusobacteriia":0.0,"D_0__Bacteria;D_1__Gemmatimonadetes;D_2__Gemmatimonadetes":0.0,"D_0__Bacteria;D_1__Gemmatimonadetes;D_2__Longimicrobia":0.0,"D_0__Bacteria;D_1__Gemmatimonadetes;D_2__S0134 terrestrial group":0.0,"D_0__Bacteria;D_1__Kiritimatiellaeota;D_2__Kiritimatiellae":269.0,"D_0__Bacteria;D_1__Lentisphaerae;D_2__Lentisphaeria":137.0,"D_0__Bacteria;D_1__Lentisphaerae;D_2__Oligosphaeria":305.0,"D_0__Bacteria;D_1__Patescibacteria;D_2__Parcubacteria":0.0,"D_0__Bacteria;D_1__Patescibacteria;D_2__Saccharimonadia":0.0,"D_0__Bacteria;D_1__Planctomycetes;D_2__Phycisphaerae":0.0,"D_0__Bacteria;D_1__Planctomycetes;D_2__Planctomycetacia":26.0,"D_0__Bacteria;D_1__Planctomycetes;D_2__vadinHA49":9.0,"D_0__Bacteria;D_1__Proteobacteria;D_2__Alphaproteobacteria":46.0,"D_0__Bacteria;D_1__Proteobacteria;D_2__Deltaproteobacteria":433.0,"D_0__Bacteria;D_1__Proteobacteria;D_2__Gammaproteobacteria":110.0,"D_0__Bacteria;D_1__Proteobacteria;__":0.0,"D_0__Bacteria;D_1__Spirochaetes;D_2__MVP-15":25.0,"D_0__Bacteria;D_1__Spirochaetes;D_2__Spirochaetia":10462.0,"D_0__Bacteria;D_1__Spirochaetes;__":0.0,"D_0__Bacteria;D_1__Synergistetes;D_2__Synergistia":51.0,"D_0__Bacteria;D_1__Tenericutes;D_2__Mollicutes":10356.0,"D_0__Bacteria;D_1__Verrucomicrobia;D_2__Verrucomicrobiae":0.0,"D_0__Bacteria;D_1__WPS-2;D_2__uncultured rumen bacterium":0.0,"D_0__Bacteria;__;__":270.0,"Name":"K14","SampleType":"Faecal","GPS":"54H 0369626, 6178034","Population":"Kooloola","Warren":"Kh","Date Collected":"3\/03\/2019","Sex":"U","Extraction Kit":"Qiagen DNeasy Powersoil","Date Extracted":"12\/07\/2019","Lot No.":"1600-54007","Associated EBC":"EBC8","Manfred IDs":"","Notes":"Sample frozen at step 28.1 over weekend"},{"index":"K16","D_0__Archaea;D_1__Euryarchaeota;D_2__Methanobacteria":0.0,"D_0__Archaea;D_1__Euryarchaeota;D_2__Methanomicrobia":736.0,"D_0__Archaea;D_1__Euryarchaeota;D_2__Thermoplasmata":149.0,"D_0__Archaea;D_1__Thaumarchaeota;D_2__Nitrososphaeria":6.0,"D_0__Bacteria;D_1__Actinobacteria;D_2__Acidimicrobiia":2.0,"D_0__Bacteria;D_1__Actinobacteria;D_2__Actinobacteria":23.0,"D_0__Bacteria;D_1__Actinobacteria;D_2__Coriobacteriia":257.0,"D_0__Bacteria;D_1__Actinobacteria;D_2__Rubrobacteria":5.0,"D_0__Bacteria;D_1__Actinobacteria;D_2__Thermoleophilia":14.0,"D_0__Bacteria;D_1__Armatimonadetes;D_2__Armatimonadia":0.0,"D_0__Bacteria;D_1__Armatimonadetes;D_2__uncultured":0.0,"D_0__Bacteria;D_1__BRC1;D_2__uncultured Desulfocaldus sp.":0.0,"D_0__Bacteria;D_1__Bacteroidetes;D_2__Bacteroidia":14849.0,"D_0__Bacteria;D_1__Bacteroidetes;D_2__Ignavibacteria":0.0,"D_0__Bacteria;D_1__Chloroflexi;D_2__Anaerolineae":39.0,"D_0__Bacteria;D_1__Chloroflexi;D_2__Chloroflexia":0.0,"D_0__Bacteria;D_1__Cyanobacteria;D_2__Melainabacteria":318.0,"D_0__Bacteria;D_1__Cyanobacteria;D_2__Oxyphotobacteria":14.0,"D_0__Bacteria;D_1__Cyanobacteria;D_2__Sericytochromatia":0.0,"D_0__Bacteria;D_1__Deferribacteres;D_2__Deferribacteres":0.0,"D_0__Bacteria;D_1__Deinococcus-Thermus;D_2__Deinococci":0.0,"D_0__Bacteria;D_1__Elusimicrobia;D_2__Elusimicrobia":0.0,"D_0__Bacteria;D_1__Epsilonbacteraeota;D_2__Campylobacteria":24.0,"D_0__Bacteria;D_1__FBP;D_2__uncultured actinobacterium":0.0,"D_0__Bacteria;D_1__Fibrobacteres;D_2__Fibrobacteria":728.0,"D_0__Bacteria;D_1__Firmicutes;D_2__Bacilli":458.0,"D_0__Bacteria;D_1__Firmicutes;D_2__Clostridia":25480.0,"D_0__Bacteria;D_1__Firmicutes;D_2__Erysipelotrichia":323.0,"D_0__Bacteria;D_1__Firmicutes;D_2__Negativicutes":203.0,"D_0__Bacteria;D_1__Firmicutes;__":47.0,"D_0__Bacteria;D_1__Fusobacteria;D_2__Fusobacteriia":0.0,"D_0__Bacteria;D_1__Gemmatimonadetes;D_2__Gemmatimonadetes":0.0,"D_0__Bacteria;D_1__Gemmatimonadetes;D_2__Longimicrobia":0.0,"D_0__Bacteria;D_1__Gemmatimonadetes;D_2__S0134 terrestrial group":0.0,"D_0__Bacteria;D_1__Kiritimatiellaeota;D_2__Kiritimatiellae":355.0,"D_0__Bacteria;D_1__Lentisphaerae;D_2__Lentisphaeria":38.0,"D_0__Bacteria;D_1__Lentisphaerae;D_2__Oligosphaeria":298.0,"D_0__Bacteria;D_1__Patescibacteria;D_2__Parcubacteria":0.0,"D_0__Bacteria;D_1__Patescibacteria;D_2__Saccharimonadia":0.0,"D_0__Bacteria;D_1__Planctomycetes;D_2__Phycisphaerae":0.0,"D_0__Bacteria;D_1__Planctomycetes;D_2__Planctomycetacia":205.0,"D_0__Bacteria;D_1__Planctomycetes;D_2__vadinHA49":0.0,"D_0__Bacteria;D_1__Proteobacteria;D_2__Alphaproteobacteria":230.0,"D_0__Bacteria;D_1__Proteobacteria;D_2__Deltaproteobacteria":175.0,"D_0__Bacteria;D_1__Proteobacteria;D_2__Gammaproteobacteria":84.0,"D_0__Bacteria;D_1__Proteobacteria;__":0.0,"D_0__Bacteria;D_1__Spirochaetes;D_2__MVP-15":36.0,"D_0__Bacteria;D_1__Spirochaetes;D_2__Spirochaetia":7811.0,"D_0__Bacteria;D_1__Spirochaetes;__":0.0,"D_0__Bacteria;D_1__Synergistetes;D_2__Synergistia":137.0,"D_0__Bacteria;D_1__Tenericutes;D_2__Mollicutes":9004.0,"D_0__Bacteria;D_1__Verrucomicrobia;D_2__Verrucomicrobiae":0.0,"D_0__Bacteria;D_1__WPS-2;D_2__uncultured rumen bacterium":0.0,"D_0__Bacteria;__;__":210.0,"Name":"K16","SampleType":"Faecal","GPS":"54H 0369606, 6177989","Population":"Kooloola","Warren":"Ki","Date Collected":"3\/03\/2019","Sex":"U","Extraction Kit":"Qiagen DNeasy Powersoil","Date Extracted":"11\/07\/2019","Lot No.":"1600-54007","Associated EBC":"EBC7","Manfred IDs":"","Notes":""},{"index":"K17","D_0__Archaea;D_1__Euryarchaeota;D_2__Methanobacteria":101.0,"D_0__Archaea;D_1__Euryarchaeota;D_2__Methanomicrobia":1323.0,"D_0__Archaea;D_1__Euryarchaeota;D_2__Thermoplasmata":147.0,"D_0__Archaea;D_1__Thaumarchaeota;D_2__Nitrososphaeria":2.0,"D_0__Bacteria;D_1__Actinobacteria;D_2__Acidimicrobiia":4.0,"D_0__Bacteria;D_1__Actinobacteria;D_2__Actinobacteria":28.0,"D_0__Bacteria;D_1__Actinobacteria;D_2__Coriobacteriia":132.0,"D_0__Bacteria;D_1__Actinobacteria;D_2__Rubrobacteria":0.0,"D_0__Bacteria;D_1__Actinobacteria;D_2__Thermoleophilia":21.0,"D_0__Bacteria;D_1__Armatimonadetes;D_2__Armatimonadia":0.0,"D_0__Bacteria;D_1__Armatimonadetes;D_2__uncultured":0.0,"D_0__Bacteria;D_1__BRC1;D_2__uncultured Desulfocaldus sp.":0.0,"D_0__Bacteria;D_1__Bacteroidetes;D_2__Bacteroidia":26191.0,"D_0__Bacteria;D_1__Bacteroidetes;D_2__Ignavibacteria":0.0,"D_0__Bacteria;D_1__Chloroflexi;D_2__Anaerolineae":115.0,"D_0__Bacteria;D_1__Chloroflexi;D_2__Chloroflexia":0.0,"D_0__Bacteria;D_1__Cyanobacteria;D_2__Melainabacteria":599.0,"D_0__Bacteria;D_1__Cyanobacteria;D_2__Oxyphotobacteria":4.0,"D_0__Bacteria;D_1__Cyanobacteria;D_2__Sericytochromatia":0.0,"D_0__Bacteria;D_1__Deferribacteres;D_2__Deferribacteres":0.0,"D_0__Bacteria;D_1__Deinococcus-Thermus;D_2__Deinococci":0.0,"D_0__Bacteria;D_1__Elusimicrobia;D_2__Elusimicrobia":0.0,"D_0__Bacteria;D_1__Epsilonbacteraeota;D_2__Campylobacteria":149.0,"D_0__Bacteria;D_1__FBP;D_2__uncultured actinobacterium":0.0,"D_0__Bacteria;D_1__Fibrobacteres;D_2__Fibrobacteria":7462.0,"D_0__Bacteria;D_1__Firmicutes;D_2__Bacilli":485.0,"D_0__Bacteria;D_1__Firmicutes;D_2__Clostridia":43549.0,"D_0__Bacteria;D_1__Firmicutes;D_2__Erysipelotrichia":181.0,"D_0__Bacteria;D_1__Firmicutes;D_2__Negativicutes":144.0,"D_0__Bacteria;D_1__Firmicutes;__":541.0,"D_0__Bacteria;D_1__Fusobacteria;D_2__Fusobacteriia":0.0,"D_0__Bacteria;D_1__Gemmatimonadetes;D_2__Gemmatimonadetes":0.0,"D_0__Bacteria;D_1__Gemmatimonadetes;D_2__Longimicrobia":0.0,"D_0__Bacteria;D_1__Gemmatimonadetes;D_2__S0134 terrestrial group":0.0,"D_0__Bacteria;D_1__Kiritimatiellaeota;D_2__Kiritimatiellae":1570.0,"D_0__Bacteria;D_1__Lentisphaerae;D_2__Lentisphaeria":31.0,"D_0__Bacteria;D_1__Lentisphaerae;D_2__Oligosphaeria":979.0,"D_0__Bacteria;D_1__Patescibacteria;D_2__Parcubacteria":0.0,"D_0__Bacteria;D_1__Patescibacteria;D_2__Saccharimonadia":0.0,"D_0__Bacteria;D_1__Planctomycetes;D_2__Phycisphaerae":0.0,"D_0__Bacteria;D_1__Planctomycetes;D_2__Planctomycetacia":351.0,"D_0__Bacteria;D_1__Planctomycetes;D_2__vadinHA49":5.0,"D_0__Bacteria;D_1__Proteobacteria;D_2__Alphaproteobacteria":79.0,"D_0__Bacteria;D_1__Proteobacteria;D_2__Deltaproteobacteria":398.0,"D_0__Bacteria;D_1__Proteobacteria;D_2__Gammaproteobacteria":70.0,"D_0__Bacteria;D_1__Proteobacteria;__":0.0,"D_0__Bacteria;D_1__Spirochaetes;D_2__MVP-15":0.0,"D_0__Bacteria;D_1__Spirochaetes;D_2__Spirochaetia":11823.0,"D_0__Bacteria;D_1__Spirochaetes;__":0.0,"D_0__Bacteria;D_1__Synergistetes;D_2__Synergistia":146.0,"D_0__Bacteria;D_1__Tenericutes;D_2__Mollicutes":23951.0,"D_0__Bacteria;D_1__Verrucomicrobia;D_2__Verrucomicrobiae":0.0,"D_0__Bacteria;D_1__WPS-2;D_2__uncultured rumen bacterium":0.0,"D_0__Bacteria;__;__":1623.0,"Name":"K17","SampleType":"Faecal","GPS":"54H 0369606, 6177989","Population":"Kooloola","Warren":"Ki","Date Collected":"3\/03\/2019","Sex":"U","Extraction Kit":"Qiagen DNeasy Powersoil","Date Extracted":"12\/07\/2019","Lot No.":"1600-54007","Associated EBC":"EBC8","Manfred IDs":"","Notes":"Sample frozen at step 28.1 over weekend"},{"index":"K18","D_0__Archaea;D_1__Euryarchaeota;D_2__Methanobacteria":40.0,"D_0__Archaea;D_1__Euryarchaeota;D_2__Methanomicrobia":548.0,"D_0__Archaea;D_1__Euryarchaeota;D_2__Thermoplasmata":142.0,"D_0__Archaea;D_1__Thaumarchaeota;D_2__Nitrososphaeria":18.0,"D_0__Bacteria;D_1__Actinobacteria;D_2__Acidimicrobiia":18.0,"D_0__Bacteria;D_1__Actinobacteria;D_2__Actinobacteria":152.0,"D_0__Bacteria;D_1__Actinobacteria;D_2__Coriobacteriia":537.0,"D_0__Bacteria;D_1__Actinobacteria;D_2__Rubrobacteria":4.0,"D_0__Bacteria;D_1__Actinobacteria;D_2__Thermoleophilia":69.0,"D_0__Bacteria;D_1__Armatimonadetes;D_2__Armatimonadia":0.0,"D_0__Bacteria;D_1__Armatimonadetes;D_2__uncultured":15.0,"D_0__Bacteria;D_1__BRC1;D_2__uncultured Desulfocaldus sp.":0.0,"D_0__Bacteria;D_1__Bacteroidetes;D_2__Bacteroidia":18866.0,"D_0__Bacteria;D_1__Bacteroidetes;D_2__Ignavibacteria":0.0,"D_0__Bacteria;D_1__Chloroflexi;D_2__Anaerolineae":65.0,"D_0__Bacteria;D_1__Chloroflexi;D_2__Chloroflexia":2.0,"D_0__Bacteria;D_1__Cyanobacteria;D_2__Melainabacteria":362.0,"D_0__Bacteria;D_1__Cyanobacteria;D_2__Oxyphotobacteria":11.0,"D_0__Bacteria;D_1__Cyanobacteria;D_2__Sericytochromatia":0.0,"D_0__Bacteria;D_1__Deferribacteres;D_2__Deferribacteres":0.0,"D_0__Bacteria;D_1__Deinococcus-Thermus;D_2__Deinococci":0.0,"D_0__Bacteria;D_1__Elusimicrobia;D_2__Elusimicrobia":0.0,"D_0__Bacteria;D_1__Epsilonbacteraeota;D_2__Campylobacteria":20.0,"D_0__Bacteria;D_1__FBP;D_2__uncultured actinobacterium":0.0,"D_0__Bacteria;D_1__Fibrobacteres;D_2__Fibrobacteria":157.0,"D_0__Bacteria;D_1__Firmicutes;D_2__Bacilli":71.0,"D_0__Bacteria;D_1__Firmicutes;D_2__Clostridia":37056.0,"D_0__Bacteria;D_1__Firmicutes;D_2__Erysipelotrichia":467.0,"D_0__Bacteria;D_1__Firmicutes;D_2__Negativicutes":436.0,"D_0__Bacteria;D_1__Firmicutes;__":133.0,"D_0__Bacteria;D_1__Fusobacteria;D_2__Fusobacteriia":0.0,"D_0__Bacteria;D_1__Gemmatimonadetes;D_2__Gemmatimonadetes":0.0,"D_0__Bacteria;D_1__Gemmatimonadetes;D_2__Longimicrobia":0.0,"D_0__Bacteria;D_1__Gemmatimonadetes;D_2__S0134 terrestrial group":0.0,"D_0__Bacteria;D_1__Kiritimatiellaeota;D_2__Kiritimatiellae":392.0,"D_0__Bacteria;D_1__Lentisphaerae;D_2__Lentisphaeria":52.0,"D_0__Bacteria;D_1__Lentisphaerae;D_2__Oligosphaeria":219.0,"D_0__Bacteria;D_1__Patescibacteria;D_2__Parcubacteria":0.0,"D_0__Bacteria;D_1__Patescibacteria;D_2__Saccharimonadia":0.0,"D_0__Bacteria;D_1__Planctomycetes;D_2__Phycisphaerae":0.0,"D_0__Bacteria;D_1__Planctomycetes;D_2__Planctomycetacia":55.0,"D_0__Bacteria;D_1__Planctomycetes;D_2__vadinHA49":70.0,"D_0__Bacteria;D_1__Proteobacteria;D_2__Alphaproteobacteria":168.0,"D_0__Bacteria;D_1__Proteobacteria;D_2__Deltaproteobacteria":193.0,"D_0__Bacteria;D_1__Proteobacteria;D_2__Gammaproteobacteria":381.0,"D_0__Bacteria;D_1__Proteobacteria;__":0.0,"D_0__Bacteria;D_1__Spirochaetes;D_2__MVP-15":22.0,"D_0__Bacteria;D_1__Spirochaetes;D_2__Spirochaetia":12438.0,"D_0__Bacteria;D_1__Spirochaetes;__":0.0,"D_0__Bacteria;D_1__Synergistetes;D_2__Synergistia":108.0,"D_0__Bacteria;D_1__Tenericutes;D_2__Mollicutes":8242.0,"D_0__Bacteria;D_1__Verrucomicrobia;D_2__Verrucomicrobiae":82.0,"D_0__Bacteria;D_1__WPS-2;D_2__uncultured rumen bacterium":0.0,"D_0__Bacteria;__;__":175.0,"Name":"K18","SampleType":"Faecal","GPS":"54H 0369715, 6177703","Population":"Kooloola","Warren":"Kj","Date Collected":"3\/03\/2019","Sex":"U","Extraction Kit":"Qiagen DNeasy Powersoil","Date Extracted":"12\/07\/2019","Lot No.":"1600-54007","Associated EBC":"EBC8","Manfred IDs":"","Notes":"Sample frozen at step 28.1 over weekend"},{"index":"K19","D_0__Archaea;D_1__Euryarchaeota;D_2__Methanobacteria":99.0,"D_0__Archaea;D_1__Euryarchaeota;D_2__Methanomicrobia":245.0,"D_0__Archaea;D_1__Euryarchaeota;D_2__Thermoplasmata":73.0,"D_0__Archaea;D_1__Thaumarchaeota;D_2__Nitrososphaeria":3.0,"D_0__Bacteria;D_1__Actinobacteria;D_2__Acidimicrobiia":5.0,"D_0__Bacteria;D_1__Actinobacteria;D_2__Actinobacteria":84.0,"D_0__Bacteria;D_1__Actinobacteria;D_2__Coriobacteriia":69.0,"D_0__Bacteria;D_1__Actinobacteria;D_2__Rubrobacteria":0.0,"D_0__Bacteria;D_1__Actinobacteria;D_2__Thermoleophilia":15.0,"D_0__Bacteria;D_1__Armatimonadetes;D_2__Armatimonadia":0.0,"D_0__Bacteria;D_1__Armatimonadetes;D_2__uncultured":6.0,"D_0__Bacteria;D_1__BRC1;D_2__uncultured Desulfocaldus sp.":0.0,"D_0__Bacteria;D_1__Bacteroidetes;D_2__Bacteroidia":7820.0,"D_0__Bacteria;D_1__Bacteroidetes;D_2__Ignavibacteria":0.0,"D_0__Bacteria;D_1__Chloroflexi;D_2__Anaerolineae":79.0,"D_0__Bacteria;D_1__Chloroflexi;D_2__Chloroflexia":0.0,"D_0__Bacteria;D_1__Cyanobacteria;D_2__Melainabacteria":54.0,"D_0__Bacteria;D_1__Cyanobacteria;D_2__Oxyphotobacteria":0.0,"D_0__Bacteria;D_1__Cyanobacteria;D_2__Sericytochromatia":0.0,"D_0__Bacteria;D_1__Deferribacteres;D_2__Deferribacteres":0.0,"D_0__Bacteria;D_1__Deinococcus-Thermus;D_2__Deinococci":0.0,"D_0__Bacteria;D_1__Elusimicrobia;D_2__Elusimicrobia":0.0,"D_0__Bacteria;D_1__Epsilonbacteraeota;D_2__Campylobacteria":7.0,"D_0__Bacteria;D_1__FBP;D_2__uncultured actinobacterium":0.0,"D_0__Bacteria;D_1__Fibrobacteres;D_2__Fibrobacteria":138.0,"D_0__Bacteria;D_1__Firmicutes;D_2__Bacilli":681.0,"D_0__Bacteria;D_1__Firmicutes;D_2__Clostridia":17880.0,"D_0__Bacteria;D_1__Firmicutes;D_2__Erysipelotrichia":201.0,"D_0__Bacteria;D_1__Firmicutes;D_2__Negativicutes":106.0,"D_0__Bacteria;D_1__Firmicutes;__":182.0,"D_0__Bacteria;D_1__Fusobacteria;D_2__Fusobacteriia":0.0,"D_0__Bacteria;D_1__Gemmatimonadetes;D_2__Gemmatimonadetes":0.0,"D_0__Bacteria;D_1__Gemmatimonadetes;D_2__Longimicrobia":0.0,"D_0__Bacteria;D_1__Gemmatimonadetes;D_2__S0134 terrestrial group":0.0,"D_0__Bacteria;D_1__Kiritimatiellaeota;D_2__Kiritimatiellae":143.0,"D_0__Bacteria;D_1__Lentisphaerae;D_2__Lentisphaeria":42.0,"D_0__Bacteria;D_1__Lentisphaerae;D_2__Oligosphaeria":54.0,"D_0__Bacteria;D_1__Patescibacteria;D_2__Parcubacteria":0.0,"D_0__Bacteria;D_1__Patescibacteria;D_2__Saccharimonadia":0.0,"D_0__Bacteria;D_1__Planctomycetes;D_2__Phycisphaerae":0.0,"D_0__Bacteria;D_1__Planctomycetes;D_2__Planctomycetacia":112.0,"D_0__Bacteria;D_1__Planctomycetes;D_2__vadinHA49":46.0,"D_0__Bacteria;D_1__Proteobacteria;D_2__Alphaproteobacteria":31.0,"D_0__Bacteria;D_1__Proteobacteria;D_2__Deltaproteobacteria":283.0,"D_0__Bacteria;D_1__Proteobacteria;D_2__Gammaproteobacteria":27.0,"D_0__Bacteria;D_1__Proteobacteria;__":0.0,"D_0__Bacteria;D_1__Spirochaetes;D_2__MVP-15":4.0,"D_0__Bacteria;D_1__Spirochaetes;D_2__Spirochaetia":7764.0,"D_0__Bacteria;D_1__Spirochaetes;__":0.0,"D_0__Bacteria;D_1__Synergistetes;D_2__Synergistia":28.0,"D_0__Bacteria;D_1__Tenericutes;D_2__Mollicutes":2777.0,"D_0__Bacteria;D_1__Verrucomicrobia;D_2__Verrucomicrobiae":0.0,"D_0__Bacteria;D_1__WPS-2;D_2__uncultured rumen bacterium":0.0,"D_0__Bacteria;__;__":168.0,"Name":"K19","SampleType":"Faecal","GPS":"54H 0369715, 6177703","Population":"Kooloola","Warren":"Kj","Date Collected":"3\/03\/2019","Sex":"U","Extraction Kit":"Qiagen DNeasy Powersoil","Date Extracted":"25\/07\/2019","Lot No.":"","Associated EBC":"EBC 11","Manfred IDs":"","Notes":""},{"index":"K1A","D_0__Archaea;D_1__Euryarchaeota;D_2__Methanobacteria":420.0,"D_0__Archaea;D_1__Euryarchaeota;D_2__Methanomicrobia":319.0,"D_0__Archaea;D_1__Euryarchaeota;D_2__Thermoplasmata":326.0,"D_0__Archaea;D_1__Thaumarchaeota;D_2__Nitrososphaeria":6.0,"D_0__Bacteria;D_1__Actinobacteria;D_2__Acidimicrobiia":13.0,"D_0__Bacteria;D_1__Actinobacteria;D_2__Actinobacteria":49.0,"D_0__Bacteria;D_1__Actinobacteria;D_2__Coriobacteriia":337.0,"D_0__Bacteria;D_1__Actinobacteria;D_2__Rubrobacteria":8.0,"D_0__Bacteria;D_1__Actinobacteria;D_2__Thermoleophilia":20.0,"D_0__Bacteria;D_1__Armatimonadetes;D_2__Armatimonadia":0.0,"D_0__Bacteria;D_1__Armatimonadetes;D_2__uncultured":0.0,"D_0__Bacteria;D_1__BRC1;D_2__uncultured Desulfocaldus sp.":0.0,"D_0__Bacteria;D_1__Bacteroidetes;D_2__Bacteroidia":22782.0,"D_0__Bacteria;D_1__Bacteroidetes;D_2__Ignavibacteria":0.0,"D_0__Bacteria;D_1__Chloroflexi;D_2__Anaerolineae":243.0,"D_0__Bacteria;D_1__Chloroflexi;D_2__Chloroflexia":0.0,"D_0__Bacteria;D_1__Cyanobacteria;D_2__Melainabacteria":197.0,"D_0__Bacteria;D_1__Cyanobacteria;D_2__Oxyphotobacteria":11.0,"D_0__Bacteria;D_1__Cyanobacteria;D_2__Sericytochromatia":0.0,"D_0__Bacteria;D_1__Deferribacteres;D_2__Deferribacteres":0.0,"D_0__Bacteria;D_1__Deinococcus-Thermus;D_2__Deinococci":0.0,"D_0__Bacteria;D_1__Elusimicrobia;D_2__Elusimicrobia":0.0,"D_0__Bacteria;D_1__Epsilonbacteraeota;D_2__Campylobacteria":12.0,"D_0__Bacteria;D_1__FBP;D_2__uncultured actinobacterium":0.0,"D_0__Bacteria;D_1__Fibrobacteres;D_2__Fibrobacteria":88.0,"D_0__Bacteria;D_1__Firmicutes;D_2__Bacilli":270.0,"D_0__Bacteria;D_1__Firmicutes;D_2__Clostridia":33566.0,"D_0__Bacteria;D_1__Firmicutes;D_2__Erysipelotrichia":604.0,"D_0__Bacteria;D_1__Firmicutes;D_2__Negativicutes":213.0,"D_0__Bacteria;D_1__Firmicutes;__":129.0,"D_0__Bacteria;D_1__Fusobacteria;D_2__Fusobacteriia":0.0,"D_0__Bacteria;D_1__Gemmatimonadetes;D_2__Gemmatimonadetes":0.0,"D_0__Bacteria;D_1__Gemmatimonadetes;D_2__Longimicrobia":0.0,"D_0__Bacteria;D_1__Gemmatimonadetes;D_2__S0134 terrestrial group":0.0,"D_0__Bacteria;D_1__Kiritimatiellaeota;D_2__Kiritimatiellae":392.0,"D_0__Bacteria;D_1__Lentisphaerae;D_2__Lentisphaeria":136.0,"D_0__Bacteria;D_1__Lentisphaerae;D_2__Oligosphaeria":382.0,"D_0__Bacteria;D_1__Patescibacteria;D_2__Parcubacteria":0.0,"D_0__Bacteria;D_1__Patescibacteria;D_2__Saccharimonadia":0.0,"D_0__Bacteria;D_1__Planctomycetes;D_2__Phycisphaerae":0.0,"D_0__Bacteria;D_1__Planctomycetes;D_2__Planctomycetacia":132.0,"D_0__Bacteria;D_1__Planctomycetes;D_2__vadinHA49":6.0,"D_0__Bacteria;D_1__Proteobacteria;D_2__Alphaproteobacteria":16.0,"D_0__Bacteria;D_1__Proteobacteria;D_2__Deltaproteobacteria":226.0,"D_0__Bacteria;D_1__Proteobacteria;D_2__Gammaproteobacteria":196.0,"D_0__Bacteria;D_1__Proteobacteria;__":0.0,"D_0__Bacteria;D_1__Spirochaetes;D_2__MVP-15":68.0,"D_0__Bacteria;D_1__Spirochaetes;D_2__Spirochaetia":15875.0,"D_0__Bacteria;D_1__Spirochaetes;__":0.0,"D_0__Bacteria;D_1__Synergistetes;D_2__Synergistia":200.0,"D_0__Bacteria;D_1__Tenericutes;D_2__Mollicutes":6477.0,"D_0__Bacteria;D_1__Verrucomicrobia;D_2__Verrucomicrobiae":2.0,"D_0__Bacteria;D_1__WPS-2;D_2__uncultured rumen bacterium":0.0,"D_0__Bacteria;__;__":350.0,"Name":"K1A","SampleType":"Faecal","GPS":"54H 0370713, 6177166","Population":"Kooloola","Warren":"Ka","Date Collected":"3\/03\/2019","Sex":"U","Extraction Kit":"Qiagen DNeasy Powersoil","Date Extracted":"28\/05\/2019","Lot No.":"1600-27051","Associated EBC":"EBC1","Manfred IDs":"","Notes":"Small C2 pellet, Spin columns from 1600-50599"},{"index":"K1B","D_0__Archaea;D_1__Euryarchaeota;D_2__Methanobacteria":192.0,"D_0__Archaea;D_1__Euryarchaeota;D_2__Methanomicrobia":211.0,"D_0__Archaea;D_1__Euryarchaeota;D_2__Thermoplasmata":167.0,"D_0__Archaea;D_1__Thaumarchaeota;D_2__Nitrososphaeria":2.0,"D_0__Bacteria;D_1__Actinobacteria;D_2__Acidimicrobiia":4.0,"D_0__Bacteria;D_1__Actinobacteria;D_2__Actinobacteria":29.0,"D_0__Bacteria;D_1__Actinobacteria;D_2__Coriobacteriia":207.0,"D_0__Bacteria;D_1__Actinobacteria;D_2__Rubrobacteria":4.0,"D_0__Bacteria;D_1__Actinobacteria;D_2__Thermoleophilia":4.0,"D_0__Bacteria;D_1__Armatimonadetes;D_2__Armatimonadia":0.0,"D_0__Bacteria;D_1__Armatimonadetes;D_2__uncultured":0.0,"D_0__Bacteria;D_1__BRC1;D_2__uncultured Desulfocaldus sp.":0.0,"D_0__Bacteria;D_1__Bacteroidetes;D_2__Bacteroidia":13365.0,"D_0__Bacteria;D_1__Bacteroidetes;D_2__Ignavibacteria":0.0,"D_0__Bacteria;D_1__Chloroflexi;D_2__Anaerolineae":77.0,"D_0__Bacteria;D_1__Chloroflexi;D_2__Chloroflexia":0.0,"D_0__Bacteria;D_1__Cyanobacteria;D_2__Melainabacteria":66.0,"D_0__Bacteria;D_1__Cyanobacteria;D_2__Oxyphotobacteria":7.0,"D_0__Bacteria;D_1__Cyanobacteria;D_2__Sericytochromatia":0.0,"D_0__Bacteria;D_1__Deferribacteres;D_2__Deferribacteres":0.0,"D_0__Bacteria;D_1__Deinococcus-Thermus;D_2__Deinococci":0.0,"D_0__Bacteria;D_1__Elusimicrobia;D_2__Elusimicrobia":0.0,"D_0__Bacteria;D_1__Epsilonbacteraeota;D_2__Campylobacteria":5.0,"D_0__Bacteria;D_1__FBP;D_2__uncultured actinobacterium":0.0,"D_0__Bacteria;D_1__Fibrobacteres;D_2__Fibrobacteria":25.0,"D_0__Bacteria;D_1__Firmicutes;D_2__Bacilli":128.0,"D_0__Bacteria;D_1__Firmicutes;D_2__Clostridia":23400.0,"D_0__Bacteria;D_1__Firmicutes;D_2__Erysipelotrichia":339.0,"D_0__Bacteria;D_1__Firmicutes;D_2__Negativicutes":55.0,"D_0__Bacteria;D_1__Firmicutes;__":129.0,"D_0__Bacteria;D_1__Fusobacteria;D_2__Fusobacteriia":0.0,"D_0__Bacteria;D_1__Gemmatimonadetes;D_2__Gemmatimonadetes":0.0,"D_0__Bacteria;D_1__Gemmatimonadetes;D_2__Longimicrobia":0.0,"D_0__Bacteria;D_1__Gemmatimonadetes;D_2__S0134 terrestrial group":0.0,"D_0__Bacteria;D_1__Kiritimatiellaeota;D_2__Kiritimatiellae":262.0,"D_0__Bacteria;D_1__Lentisphaerae;D_2__Lentisphaeria":85.0,"D_0__Bacteria;D_1__Lentisphaerae;D_2__Oligosphaeria":281.0,"D_0__Bacteria;D_1__Patescibacteria;D_2__Parcubacteria":0.0,"D_0__Bacteria;D_1__Patescibacteria;D_2__Saccharimonadia":0.0,"D_0__Bacteria;D_1__Planctomycetes;D_2__Phycisphaerae":0.0,"D_0__Bacteria;D_1__Planctomycetes;D_2__Planctomycetacia":52.0,"D_0__Bacteria;D_1__Planctomycetes;D_2__vadinHA49":9.0,"D_0__Bacteria;D_1__Proteobacteria;D_2__Alphaproteobacteria":16.0,"D_0__Bacteria;D_1__Proteobacteria;D_2__Deltaproteobacteria":143.0,"D_0__Bacteria;D_1__Proteobacteria;D_2__Gammaproteobacteria":128.0,"D_0__Bacteria;D_1__Proteobacteria;__":0.0,"D_0__Bacteria;D_1__Spirochaetes;D_2__MVP-15":48.0,"D_0__Bacteria;D_1__Spirochaetes;D_2__Spirochaetia":7932.0,"D_0__Bacteria;D_1__Spirochaetes;__":3.0,"D_0__Bacteria;D_1__Synergistetes;D_2__Synergistia":94.0,"D_0__Bacteria;D_1__Tenericutes;D_2__Mollicutes":3589.0,"D_0__Bacteria;D_1__Verrucomicrobia;D_2__Verrucomicrobiae":2.0,"D_0__Bacteria;D_1__WPS-2;D_2__uncultured rumen bacterium":0.0,"D_0__Bacteria;__;__":253.0,"Name":"K1B","SampleType":"Faecal","GPS":"54H 0370713, 6177166","Population":"Kooloola","Warren":"Ka","Date Collected":"3\/03\/2019","Sex":"U","Extraction Kit":"Qiagen DNeasy Powersoil","Date Extracted":"28\/05\/2019","Lot No.":"1600-27051","Associated EBC":"EBC1","Manfred IDs":"","Notes":"Spin columns from 1600-50599"},{"index":"K20","D_0__Archaea;D_1__Euryarchaeota;D_2__Methanobacteria":13.0,"D_0__Archaea;D_1__Euryarchaeota;D_2__Methanomicrobia":310.0,"D_0__Archaea;D_1__Euryarchaeota;D_2__Thermoplasmata":89.0,"D_0__Archaea;D_1__Thaumarchaeota;D_2__Nitrososphaeria":4.0,"D_0__Bacteria;D_1__Actinobacteria;D_2__Acidimicrobiia":0.0,"D_0__Bacteria;D_1__Actinobacteria;D_2__Actinobacteria":82.0,"D_0__Bacteria;D_1__Actinobacteria;D_2__Coriobacteriia":281.0,"D_0__Bacteria;D_1__Actinobacteria;D_2__Rubrobacteria":8.0,"D_0__Bacteria;D_1__Actinobacteria;D_2__Thermoleophilia":30.0,"D_0__Bacteria;D_1__Armatimonadetes;D_2__Armatimonadia":0.0,"D_0__Bacteria;D_1__Armatimonadetes;D_2__uncultured":0.0,"D_0__Bacteria;D_1__BRC1;D_2__uncultured Desulfocaldus sp.":0.0,"D_0__Bacteria;D_1__Bacteroidetes;D_2__Bacteroidia":8175.0,"D_0__Bacteria;D_1__Bacteroidetes;D_2__Ignavibacteria":0.0,"D_0__Bacteria;D_1__Chloroflexi;D_2__Anaerolineae":69.0,"D_0__Bacteria;D_1__Chloroflexi;D_2__Chloroflexia":4.0,"D_0__Bacteria;D_1__Cyanobacteria;D_2__Melainabacteria":19.0,"D_0__Bacteria;D_1__Cyanobacteria;D_2__Oxyphotobacteria":21.0,"D_0__Bacteria;D_1__Cyanobacteria;D_2__Sericytochromatia":0.0,"D_0__Bacteria;D_1__Deferribacteres;D_2__Deferribacteres":0.0,"D_0__Bacteria;D_1__Deinococcus-Thermus;D_2__Deinococci":0.0,"D_0__Bacteria;D_1__Elusimicrobia;D_2__Elusimicrobia":0.0,"D_0__Bacteria;D_1__Epsilonbacteraeota;D_2__Campylobacteria":188.0,"D_0__Bacteria;D_1__FBP;D_2__uncultured actinobacterium":0.0,"D_0__Bacteria;D_1__Fibrobacteres;D_2__Fibrobacteria":491.0,"D_0__Bacteria;D_1__Firmicutes;D_2__Bacilli":144.0,"D_0__Bacteria;D_1__Firmicutes;D_2__Clostridia":18213.0,"D_0__Bacteria;D_1__Firmicutes;D_2__Erysipelotrichia":288.0,"D_0__Bacteria;D_1__Firmicutes;D_2__Negativicutes":118.0,"D_0__Bacteria;D_1__Firmicutes;__":125.0,"D_0__Bacteria;D_1__Fusobacteria;D_2__Fusobacteriia":2.0,"D_0__Bacteria;D_1__Gemmatimonadetes;D_2__Gemmatimonadetes":0.0,"D_0__Bacteria;D_1__Gemmatimonadetes;D_2__Longimicrobia":0.0,"D_0__Bacteria;D_1__Gemmatimonadetes;D_2__S0134 terrestrial group":0.0,"D_0__Bacteria;D_1__Kiritimatiellaeota;D_2__Kiritimatiellae":88.0,"D_0__Bacteria;D_1__Lentisphaerae;D_2__Lentisphaeria":38.0,"D_0__Bacteria;D_1__Lentisphaerae;D_2__Oligosphaeria":153.0,"D_0__Bacteria;D_1__Patescibacteria;D_2__Parcubacteria":0.0,"D_0__Bacteria;D_1__Patescibacteria;D_2__Saccharimonadia":0.0,"D_0__Bacteria;D_1__Planctomycetes;D_2__Phycisphaerae":0.0,"D_0__Bacteria;D_1__Planctomycetes;D_2__Planctomycetacia":289.0,"D_0__Bacteria;D_1__Planctomycetes;D_2__vadinHA49":4.0,"D_0__Bacteria;D_1__Proteobacteria;D_2__Alphaproteobacteria":84.0,"D_0__Bacteria;D_1__Proteobacteria;D_2__Deltaproteobacteria":114.0,"D_0__Bacteria;D_1__Proteobacteria;D_2__Gammaproteobacteria":38.0,"D_0__Bacteria;D_1__Proteobacteria;__":0.0,"D_0__Bacteria;D_1__Spirochaetes;D_2__MVP-15":0.0,"D_0__Bacteria;D_1__Spirochaetes;D_2__Spirochaetia":3304.0,"D_0__Bacteria;D_1__Spirochaetes;__":0.0,"D_0__Bacteria;D_1__Synergistetes;D_2__Synergistia":100.0,"D_0__Bacteria;D_1__Tenericutes;D_2__Mollicutes":4020.0,"D_0__Bacteria;D_1__Verrucomicrobia;D_2__Verrucomicrobiae":0.0,"D_0__Bacteria;D_1__WPS-2;D_2__uncultured rumen bacterium":0.0,"D_0__Bacteria;__;__":62.0,"Name":"K20","SampleType":"Faecal","GPS":"54H 0369911, 6176955","Population":"Kooloola","Warren":"Kl","Date Collected":"3\/03\/2019","Sex":"U","Extraction Kit":"Qiagen DNeasy Powersoil","Date Extracted":"26\/07\/2019","Lot No.":"","Associated EBC":"EBC12","Manfred IDs":"","Notes":""},{"index":"K2","D_0__Archaea;D_1__Euryarchaeota;D_2__Methanobacteria":0.0,"D_0__Archaea;D_1__Euryarchaeota;D_2__Methanomicrobia":935.0,"D_0__Archaea;D_1__Euryarchaeota;D_2__Thermoplasmata":339.0,"D_0__Archaea;D_1__Thaumarchaeota;D_2__Nitrososphaeria":3.0,"D_0__Bacteria;D_1__Actinobacteria;D_2__Acidimicrobiia":15.0,"D_0__Bacteria;D_1__Actinobacteria;D_2__Actinobacteria":43.0,"D_0__Bacteria;D_1__Actinobacteria;D_2__Coriobacteriia":341.0,"D_0__Bacteria;D_1__Actinobacteria;D_2__Rubrobacteria":4.0,"D_0__Bacteria;D_1__Actinobacteria;D_2__Thermoleophilia":21.0,"D_0__Bacteria;D_1__Armatimonadetes;D_2__Armatimonadia":0.0,"D_0__Bacteria;D_1__Armatimonadetes;D_2__uncultured":0.0,"D_0__Bacteria;D_1__BRC1;D_2__uncultured Desulfocaldus sp.":0.0,"D_0__Bacteria;D_1__Bacteroidetes;D_2__Bacteroidia":24302.0,"D_0__Bacteria;D_1__Bacteroidetes;D_2__Ignavibacteria":0.0,"D_0__Bacteria;D_1__Chloroflexi;D_2__Anaerolineae":99.0,"D_0__Bacteria;D_1__Chloroflexi;D_2__Chloroflexia":0.0,"D_0__Bacteria;D_1__Cyanobacteria;D_2__Melainabacteria":120.0,"D_0__Bacteria;D_1__Cyanobacteria;D_2__Oxyphotobacteria":9.0,"D_0__Bacteria;D_1__Cyanobacteria;D_2__Sericytochromatia":0.0,"D_0__Bacteria;D_1__Deferribacteres;D_2__Deferribacteres":0.0,"D_0__Bacteria;D_1__Deinococcus-Thermus;D_2__Deinococci":0.0,"D_0__Bacteria;D_1__Elusimicrobia;D_2__Elusimicrobia":0.0,"D_0__Bacteria;D_1__Epsilonbacteraeota;D_2__Campylobacteria":32.0,"D_0__Bacteria;D_1__FBP;D_2__uncultured actinobacterium":0.0,"D_0__Bacteria;D_1__Fibrobacteres;D_2__Fibrobacteria":116.0,"D_0__Bacteria;D_1__Firmicutes;D_2__Bacilli":3228.0,"D_0__Bacteria;D_1__Firmicutes;D_2__Clostridia":40697.0,"D_0__Bacteria;D_1__Firmicutes;D_2__Erysipelotrichia":207.0,"D_0__Bacteria;D_1__Firmicutes;D_2__Negativicutes":243.0,"D_0__Bacteria;D_1__Firmicutes;__":376.0,"D_0__Bacteria;D_1__Fusobacteria;D_2__Fusobacteriia":0.0,"D_0__Bacteria;D_1__Gemmatimonadetes;D_2__Gemmatimonadetes":0.0,"D_0__Bacteria;D_1__Gemmatimonadetes;D_2__Longimicrobia":0.0,"D_0__Bacteria;D_1__Gemmatimonadetes;D_2__S0134 terrestrial group":0.0,"D_0__Bacteria;D_1__Kiritimatiellaeota;D_2__Kiritimatiellae":270.0,"D_0__Bacteria;D_1__Lentisphaerae;D_2__Lentisphaeria":123.0,"D_0__Bacteria;D_1__Lentisphaerae;D_2__Oligosphaeria":440.0,"D_0__Bacteria;D_1__Patescibacteria;D_2__Parcubacteria":0.0,"D_0__Bacteria;D_1__Patescibacteria;D_2__Saccharimonadia":0.0,"D_0__Bacteria;D_1__Planctomycetes;D_2__Phycisphaerae":0.0,"D_0__Bacteria;D_1__Planctomycetes;D_2__Planctomycetacia":386.0,"D_0__Bacteria;D_1__Planctomycetes;D_2__vadinHA49":2.0,"D_0__Bacteria;D_1__Proteobacteria;D_2__Alphaproteobacteria":43.0,"D_0__Bacteria;D_1__Proteobacteria;D_2__Deltaproteobacteria":347.0,"D_0__Bacteria;D_1__Proteobacteria;D_2__Gammaproteobacteria":41.0,"D_0__Bacteria;D_1__Proteobacteria;__":0.0,"D_0__Bacteria;D_1__Spirochaetes;D_2__MVP-15":39.0,"D_0__Bacteria;D_1__Spirochaetes;D_2__Spirochaetia":10125.0,"D_0__Bacteria;D_1__Spirochaetes;__":0.0,"D_0__Bacteria;D_1__Synergistetes;D_2__Synergistia":221.0,"D_0__Bacteria;D_1__Tenericutes;D_2__Mollicutes":7297.0,"D_0__Bacteria;D_1__Verrucomicrobia;D_2__Verrucomicrobiae":0.0,"D_0__Bacteria;D_1__WPS-2;D_2__uncultured rumen bacterium":0.0,"D_0__Bacteria;__;__":337.0,"Name":"K2","SampleType":"Faecal","GPS":"54H 0370713, 6177166","Population":"Kooloola","Warren":"Ka","Date Collected":"3\/03\/2019","Sex":"U","Extraction Kit":"Qiagen DNeasy Powersoil","Date Extracted":"28\/05\/2019","Lot No.":"1600-27051","Associated EBC":"EBC1","Manfred IDs":"","Notes":"Large C2 pellet, Spin columns from 1600-50599"},{"index":"K3","D_0__Archaea;D_1__Euryarchaeota;D_2__Methanobacteria":0.0,"D_0__Archaea;D_1__Euryarchaeota;D_2__Methanomicrobia":759.0,"D_0__Archaea;D_1__Euryarchaeota;D_2__Thermoplasmata":247.0,"D_0__Archaea;D_1__Thaumarchaeota;D_2__Nitrososphaeria":0.0,"D_0__Bacteria;D_1__Actinobacteria;D_2__Acidimicrobiia":3.0,"D_0__Bacteria;D_1__Actinobacteria;D_2__Actinobacteria":86.0,"D_0__Bacteria;D_1__Actinobacteria;D_2__Coriobacteriia":243.0,"D_0__Bacteria;D_1__Actinobacteria;D_2__Rubrobacteria":5.0,"D_0__Bacteria;D_1__Actinobacteria;D_2__Thermoleophilia":23.0,"D_0__Bacteria;D_1__Armatimonadetes;D_2__Armatimonadia":0.0,"D_0__Bacteria;D_1__Armatimonadetes;D_2__uncultured":0.0,"D_0__Bacteria;D_1__BRC1;D_2__uncultured Desulfocaldus sp.":0.0,"D_0__Bacteria;D_1__Bacteroidetes;D_2__Bacteroidia":20623.0,"D_0__Bacteria;D_1__Bacteroidetes;D_2__Ignavibacteria":0.0,"D_0__Bacteria;D_1__Chloroflexi;D_2__Anaerolineae":57.0,"D_0__Bacteria;D_1__Chloroflexi;D_2__Chloroflexia":2.0,"D_0__Bacteria;D_1__Cyanobacteria;D_2__Melainabacteria":146.0,"D_0__Bacteria;D_1__Cyanobacteria;D_2__Oxyphotobacteria":6.0,"D_0__Bacteria;D_1__Cyanobacteria;D_2__Sericytochromatia":0.0,"D_0__Bacteria;D_1__Deferribacteres;D_2__Deferribacteres":0.0,"D_0__Bacteria;D_1__Deinococcus-Thermus;D_2__Deinococci":0.0,"D_0__Bacteria;D_1__Elusimicrobia;D_2__Elusimicrobia":0.0,"D_0__Bacteria;D_1__Epsilonbacteraeota;D_2__Campylobacteria":24.0,"D_0__Bacteria;D_1__FBP;D_2__uncultured actinobacterium":0.0,"D_0__Bacteria;D_1__Fibrobacteres;D_2__Fibrobacteria":88.0,"D_0__Bacteria;D_1__Firmicutes;D_2__Bacilli":2752.0,"D_0__Bacteria;D_1__Firmicutes;D_2__Clostridia":28622.0,"D_0__Bacteria;D_1__Firmicutes;D_2__Erysipelotrichia":206.0,"D_0__Bacteria;D_1__Firmicutes;D_2__Negativicutes":167.0,"D_0__Bacteria;D_1__Firmicutes;__":244.0,"D_0__Bacteria;D_1__Fusobacteria;D_2__Fusobacteriia":0.0,"D_0__Bacteria;D_1__Gemmatimonadetes;D_2__Gemmatimonadetes":0.0,"D_0__Bacteria;D_1__Gemmatimonadetes;D_2__Longimicrobia":0.0,"D_0__Bacteria;D_1__Gemmatimonadetes;D_2__S0134 terrestrial group":0.0,"D_0__Bacteria;D_1__Kiritimatiellaeota;D_2__Kiritimatiellae":201.0,"D_0__Bacteria;D_1__Lentisphaerae;D_2__Lentisphaeria":87.0,"D_0__Bacteria;D_1__Lentisphaerae;D_2__Oligosphaeria":350.0,"D_0__Bacteria;D_1__Patescibacteria;D_2__Parcubacteria":0.0,"D_0__Bacteria;D_1__Patescibacteria;D_2__Saccharimonadia":0.0,"D_0__Bacteria;D_1__Planctomycetes;D_2__Phycisphaerae":0.0,"D_0__Bacteria;D_1__Planctomycetes;D_2__Planctomycetacia":202.0,"D_0__Bacteria;D_1__Planctomycetes;D_2__vadinHA49":2.0,"D_0__Bacteria;D_1__Proteobacteria;D_2__Alphaproteobacteria":50.0,"D_0__Bacteria;D_1__Proteobacteria;D_2__Deltaproteobacteria":149.0,"D_0__Bacteria;D_1__Proteobacteria;D_2__Gammaproteobacteria":59.0,"D_0__Bacteria;D_1__Proteobacteria;__":0.0,"D_0__Bacteria;D_1__Spirochaetes;D_2__MVP-15":76.0,"D_0__Bacteria;D_1__Spirochaetes;D_2__Spirochaetia":6856.0,"D_0__Bacteria;D_1__Spirochaetes;__":0.0,"D_0__Bacteria;D_1__Synergistetes;D_2__Synergistia":121.0,"D_0__Bacteria;D_1__Tenericutes;D_2__Mollicutes":6736.0,"D_0__Bacteria;D_1__Verrucomicrobia;D_2__Verrucomicrobiae":2.0,"D_0__Bacteria;D_1__WPS-2;D_2__uncultured rumen bacterium":0.0,"D_0__Bacteria;__;__":171.0,"Name":"K3","SampleType":"Faecal","GPS":"54H 0370713, 6177166","Population":"Kooloola","Warren":"Ka","Date Collected":"3\/03\/2019","Sex":"U","Extraction Kit":"Qiagen DNeasy Powersoil","Date Extracted":"30\/05\/2019","Lot No.":"1600-27051","Associated EBC":"EBC2","Manfred IDs":"","Notes":"Spin columns from 1600-54007"},{"index":"K4","D_0__Archaea;D_1__Euryarchaeota;D_2__Methanobacteria":18.0,"D_0__Archaea;D_1__Euryarchaeota;D_2__Methanomicrobia":1790.0,"D_0__Archaea;D_1__Euryarchaeota;D_2__Thermoplasmata":740.0,"D_0__Archaea;D_1__Thaumarchaeota;D_2__Nitrososphaeria":2.0,"D_0__Bacteria;D_1__Actinobacteria;D_2__Acidimicrobiia":5.0,"D_0__Bacteria;D_1__Actinobacteria;D_2__Actinobacteria":337.0,"D_0__Bacteria;D_1__Actinobacteria;D_2__Coriobacteriia":447.0,"D_0__Bacteria;D_1__Actinobacteria;D_2__Rubrobacteria":0.0,"D_0__Bacteria;D_1__Actinobacteria;D_2__Thermoleophilia":41.0,"D_0__Bacteria;D_1__Armatimonadetes;D_2__Armatimonadia":0.0,"D_0__Bacteria;D_1__Armatimonadetes;D_2__uncultured":6.0,"D_0__Bacteria;D_1__BRC1;D_2__uncultured Desulfocaldus sp.":0.0,"D_0__Bacteria;D_1__Bacteroidetes;D_2__Bacteroidia":32738.0,"D_0__Bacteria;D_1__Bacteroidetes;D_2__Ignavibacteria":0.0,"D_0__Bacteria;D_1__Chloroflexi;D_2__Anaerolineae":276.0,"D_0__Bacteria;D_1__Chloroflexi;D_2__Chloroflexia":0.0,"D_0__Bacteria;D_1__Cyanobacteria;D_2__Melainabacteria":73.0,"D_0__Bacteria;D_1__Cyanobacteria;D_2__Oxyphotobacteria":4.0,"D_0__Bacteria;D_1__Cyanobacteria;D_2__Sericytochromatia":0.0,"D_0__Bacteria;D_1__Deferribacteres;D_2__Deferribacteres":0.0,"D_0__Bacteria;D_1__Deinococcus-Thermus;D_2__Deinococci":0.0,"D_0__Bacteria;D_1__Elusimicrobia;D_2__Elusimicrobia":0.0,"D_0__Bacteria;D_1__Epsilonbacteraeota;D_2__Campylobacteria":29.0,"D_0__Bacteria;D_1__FBP;D_2__uncultured actinobacterium":0.0,"D_0__Bacteria;D_1__Fibrobacteres;D_2__Fibrobacteria":1579.0,"D_0__Bacteria;D_1__Firmicutes;D_2__Bacilli":517.0,"D_0__Bacteria;D_1__Firmicutes;D_2__Clostridia":50230.0,"D_0__Bacteria;D_1__Firmicutes;D_2__Erysipelotrichia":744.0,"D_0__Bacteria;D_1__Firmicutes;D_2__Negativicutes":173.0,"D_0__Bacteria;D_1__Firmicutes;__":399.0,"D_0__Bacteria;D_1__Fusobacteria;D_2__Fusobacteriia":0.0,"D_0__Bacteria;D_1__Gemmatimonadetes;D_2__Gemmatimonadetes":0.0,"D_0__Bacteria;D_1__Gemmatimonadetes;D_2__Longimicrobia":0.0,"D_0__Bacteria;D_1__Gemmatimonadetes;D_2__S0134 terrestrial group":0.0,"D_0__Bacteria;D_1__Kiritimatiellaeota;D_2__Kiritimatiellae":340.0,"D_0__Bacteria;D_1__Lentisphaerae;D_2__Lentisphaeria":50.0,"D_0__Bacteria;D_1__Lentisphaerae;D_2__Oligosphaeria":363.0,"D_0__Bacteria;D_1__Patescibacteria;D_2__Parcubacteria":0.0,"D_0__Bacteria;D_1__Patescibacteria;D_2__Saccharimonadia":0.0,"D_0__Bacteria;D_1__Planctomycetes;D_2__Phycisphaerae":0.0,"D_0__Bacteria;D_1__Planctomycetes;D_2__Planctomycetacia":318.0,"D_0__Bacteria;D_1__Planctomycetes;D_2__vadinHA49":6.0,"D_0__Bacteria;D_1__Proteobacteria;D_2__Alphaproteobacteria":129.0,"D_0__Bacteria;D_1__Proteobacteria;D_2__Deltaproteobacteria":324.0,"D_0__Bacteria;D_1__Proteobacteria;D_2__Gammaproteobacteria":126.0,"D_0__Bacteria;D_1__Proteobacteria;__":0.0,"D_0__Bacteria;D_1__Spirochaetes;D_2__MVP-15":6.0,"D_0__Bacteria;D_1__Spirochaetes;D_2__Spirochaetia":10677.0,"D_0__Bacteria;D_1__Spirochaetes;__":4.0,"D_0__Bacteria;D_1__Synergistetes;D_2__Synergistia":309.0,"D_0__Bacteria;D_1__Tenericutes;D_2__Mollicutes":16774.0,"D_0__Bacteria;D_1__Verrucomicrobia;D_2__Verrucomicrobiae":0.0,"D_0__Bacteria;D_1__WPS-2;D_2__uncultured rumen bacterium":0.0,"D_0__Bacteria;__;__":468.0,"Name":"K4","SampleType":"Faecal","GPS":"54H 0370309, 6177201","Population":"Kooloola","Warren":"Kb","Date Collected":"3\/03\/2019","Sex":"U","Extraction Kit":"Qiagen DNeasy Powersoil","Date Extracted":"7\/06\/2019","Lot No.":"1600-27051","Associated EBC":"EBC3","Manfred IDs":"","Notes":"Spin columns & PowerBead Tubes from 1600-54007"},{"index":"K5","D_0__Archaea;D_1__Euryarchaeota;D_2__Methanobacteria":182.0,"D_0__Archaea;D_1__Euryarchaeota;D_2__Methanomicrobia":1408.0,"D_0__Archaea;D_1__Euryarchaeota;D_2__Thermoplasmata":339.0,"D_0__Archaea;D_1__Thaumarchaeota;D_2__Nitrososphaeria":3.0,"D_0__Bacteria;D_1__Actinobacteria;D_2__Acidimicrobiia":12.0,"D_0__Bacteria;D_1__Actinobacteria;D_2__Actinobacteria":67.0,"D_0__Bacteria;D_1__Actinobacteria;D_2__Coriobacteriia":136.0,"D_0__Bacteria;D_1__Actinobacteria;D_2__Rubrobacteria":2.0,"D_0__Bacteria;D_1__Actinobacteria;D_2__Thermoleophilia":22.0,"D_0__Bacteria;D_1__Armatimonadetes;D_2__Armatimonadia":0.0,"D_0__Bacteria;D_1__Armatimonadetes;D_2__uncultured":0.0,"D_0__Bacteria;D_1__BRC1;D_2__uncultured Desulfocaldus sp.":0.0,"D_0__Bacteria;D_1__Bacteroidetes;D_2__Bacteroidia":29532.0,"D_0__Bacteria;D_1__Bacteroidetes;D_2__Ignavibacteria":0.0,"D_0__Bacteria;D_1__Chloroflexi;D_2__Anaerolineae":20.0,"D_0__Bacteria;D_1__Chloroflexi;D_2__Chloroflexia":0.0,"D_0__Bacteria;D_1__Cyanobacteria;D_2__Melainabacteria":43.0,"D_0__Bacteria;D_1__Cyanobacteria;D_2__Oxyphotobacteria":2.0,"D_0__Bacteria;D_1__Cyanobacteria;D_2__Sericytochromatia":0.0,"D_0__Bacteria;D_1__Deferribacteres;D_2__Deferribacteres":0.0,"D_0__Bacteria;D_1__Deinococcus-Thermus;D_2__Deinococci":0.0,"D_0__Bacteria;D_1__Elusimicrobia;D_2__Elusimicrobia":0.0,"D_0__Bacteria;D_1__Epsilonbacteraeota;D_2__Campylobacteria":6.0,"D_0__Bacteria;D_1__FBP;D_2__uncultured actinobacterium":0.0,"D_0__Bacteria;D_1__Fibrobacteres;D_2__Fibrobacteria":101.0,"D_0__Bacteria;D_1__Firmicutes;D_2__Bacilli":1180.0,"D_0__Bacteria;D_1__Firmicutes;D_2__Clostridia":27823.0,"D_0__Bacteria;D_1__Firmicutes;D_2__Erysipelotrichia":622.0,"D_0__Bacteria;D_1__Firmicutes;D_2__Negativicutes":81.0,"D_0__Bacteria;D_1__Firmicutes;__":161.0,"D_0__Bacteria;D_1__Fusobacteria;D_2__Fusobacteriia":0.0,"D_0__Bacteria;D_1__Gemmatimonadetes;D_2__Gemmatimonadetes":0.0,"D_0__Bacteria;D_1__Gemmatimonadetes;D_2__Longimicrobia":0.0,"D_0__Bacteria;D_1__Gemmatimonadetes;D_2__S0134 terrestrial group":0.0,"D_0__Bacteria;D_1__Kiritimatiellaeota;D_2__Kiritimatiellae":1379.0,"D_0__Bacteria;D_1__Lentisphaerae;D_2__Lentisphaeria":17.0,"D_0__Bacteria;D_1__Lentisphaerae;D_2__Oligosphaeria":227.0,"D_0__Bacteria;D_1__Patescibacteria;D_2__Parcubacteria":0.0,"D_0__Bacteria;D_1__Patescibacteria;D_2__Saccharimonadia":0.0,"D_0__Bacteria;D_1__Planctomycetes;D_2__Phycisphaerae":0.0,"D_0__Bacteria;D_1__Planctomycetes;D_2__Planctomycetacia":105.0,"D_0__Bacteria;D_1__Planctomycetes;D_2__vadinHA49":7.0,"D_0__Bacteria;D_1__Proteobacteria;D_2__Alphaproteobacteria":45.0,"D_0__Bacteria;D_1__Proteobacteria;D_2__Deltaproteobacteria":2319.0,"D_0__Bacteria;D_1__Proteobacteria;D_2__Gammaproteobacteria":65.0,"D_0__Bacteria;D_1__Proteobacteria;__":0.0,"D_0__Bacteria;D_1__Spirochaetes;D_2__MVP-15":7.0,"D_0__Bacteria;D_1__Spirochaetes;D_2__Spirochaetia":8327.0,"D_0__Bacteria;D_1__Spirochaetes;__":0.0,"D_0__Bacteria;D_1__Synergistetes;D_2__Synergistia":121.0,"D_0__Bacteria;D_1__Tenericutes;D_2__Mollicutes":14082.0,"D_0__Bacteria;D_1__Verrucomicrobia;D_2__Verrucomicrobiae":0.0,"D_0__Bacteria;D_1__WPS-2;D_2__uncultured rumen bacterium":0.0,"D_0__Bacteria;__;__":538.0,"Name":"K5","SampleType":"Faecal","GPS":"54H 0370309, 6177201","Population":"Kooloola","Warren":"Kb","Date Collected":"3\/03\/2019","Sex":"U","Extraction Kit":"Qiagen DNeasy Powersoil","Date Extracted":"28\/06\/2019","Lot No.":"1630-11363","Associated EBC":"EBC4","Manfred IDs":"","Notes":"C3, C4, C5, C6 from 1600-27051"},{"index":"K6","D_0__Archaea;D_1__Euryarchaeota;D_2__Methanobacteria":19.0,"D_0__Archaea;D_1__Euryarchaeota;D_2__Methanomicrobia":1701.0,"D_0__Archaea;D_1__Euryarchaeota;D_2__Thermoplasmata":478.0,"D_0__Archaea;D_1__Thaumarchaeota;D_2__Nitrososphaeria":0.0,"D_0__Bacteria;D_1__Actinobacteria;D_2__Acidimicrobiia":4.0,"D_0__Bacteria;D_1__Actinobacteria;D_2__Actinobacteria":67.0,"D_0__Bacteria;D_1__Actinobacteria;D_2__Coriobacteriia":257.0,"D_0__Bacteria;D_1__Actinobacteria;D_2__Rubrobacteria":0.0,"D_0__Bacteria;D_1__Actinobacteria;D_2__Thermoleophilia":59.0,"D_0__Bacteria;D_1__Armatimonadetes;D_2__Armatimonadia":0.0,"D_0__Bacteria;D_1__Armatimonadetes;D_2__uncultured":0.0,"D_0__Bacteria;D_1__BRC1;D_2__uncultured Desulfocaldus sp.":0.0,"D_0__Bacteria;D_1__Bacteroidetes;D_2__Bacteroidia":41261.0,"D_0__Bacteria;D_1__Bacteroidetes;D_2__Ignavibacteria":0.0,"D_0__Bacteria;D_1__Chloroflexi;D_2__Anaerolineae":260.0,"D_0__Bacteria;D_1__Chloroflexi;D_2__Chloroflexia":2.0,"D_0__Bacteria;D_1__Cyanobacteria;D_2__Melainabacteria":2072.0,"D_0__Bacteria;D_1__Cyanobacteria;D_2__Oxyphotobacteria":10.0,"D_0__Bacteria;D_1__Cyanobacteria;D_2__Sericytochromatia":0.0,"D_0__Bacteria;D_1__Deferribacteres;D_2__Deferribacteres":0.0,"D_0__Bacteria;D_1__Deinococcus-Thermus;D_2__Deinococci":0.0,"D_0__Bacteria;D_1__Elusimicrobia;D_2__Elusimicrobia":0.0,"D_0__Bacteria;D_1__Epsilonbacteraeota;D_2__Campylobacteria":155.0,"D_0__Bacteria;D_1__FBP;D_2__uncultured actinobacterium":0.0,"D_0__Bacteria;D_1__Fibrobacteres;D_2__Fibrobacteria":626.0,"D_0__Bacteria;D_1__Firmicutes;D_2__Bacilli":454.0,"D_0__Bacteria;D_1__Firmicutes;D_2__Clostridia":50943.0,"D_0__Bacteria;D_1__Firmicutes;D_2__Erysipelotrichia":1251.0,"D_0__Bacteria;D_1__Firmicutes;D_2__Negativicutes":443.0,"D_0__Bacteria;D_1__Firmicutes;__":406.0,"D_0__Bacteria;D_1__Fusobacteria;D_2__Fusobacteriia":0.0,"D_0__Bacteria;D_1__Gemmatimonadetes;D_2__Gemmatimonadetes":0.0,"D_0__Bacteria;D_1__Gemmatimonadetes;D_2__Longimicrobia":0.0,"D_0__Bacteria;D_1__Gemmatimonadetes;D_2__S0134 terrestrial group":0.0,"D_0__Bacteria;D_1__Kiritimatiellaeota;D_2__Kiritimatiellae":1804.0,"D_0__Bacteria;D_1__Lentisphaerae;D_2__Lentisphaeria":83.0,"D_0__Bacteria;D_1__Lentisphaerae;D_2__Oligosphaeria":660.0,"D_0__Bacteria;D_1__Patescibacteria;D_2__Parcubacteria":0.0,"D_0__Bacteria;D_1__Patescibacteria;D_2__Saccharimonadia":0.0,"D_0__Bacteria;D_1__Planctomycetes;D_2__Phycisphaerae":0.0,"D_0__Bacteria;D_1__Planctomycetes;D_2__Planctomycetacia":669.0,"D_0__Bacteria;D_1__Planctomycetes;D_2__vadinHA49":5.0,"D_0__Bacteria;D_1__Proteobacteria;D_2__Alphaproteobacteria":645.0,"D_0__Bacteria;D_1__Proteobacteria;D_2__Deltaproteobacteria":549.0,"D_0__Bacteria;D_1__Proteobacteria;D_2__Gammaproteobacteria":157.0,"D_0__Bacteria;D_1__Proteobacteria;__":0.0,"D_0__Bacteria;D_1__Spirochaetes;D_2__MVP-15":12.0,"D_0__Bacteria;D_1__Spirochaetes;D_2__Spirochaetia":16885.0,"D_0__Bacteria;D_1__Spirochaetes;__":0.0,"D_0__Bacteria;D_1__Synergistetes;D_2__Synergistia":289.0,"D_0__Bacteria;D_1__Tenericutes;D_2__Mollicutes":35876.0,"D_0__Bacteria;D_1__Verrucomicrobia;D_2__Verrucomicrobiae":2.0,"D_0__Bacteria;D_1__WPS-2;D_2__uncultured rumen bacterium":0.0,"D_0__Bacteria;__;__":1473.0,"Name":"K6","SampleType":"Faecal","GPS":"54H 0370175, 6177340","Population":"Kooloola","Warren":"Kc","Date Collected":"3\/03\/2019","Sex":"U","Extraction Kit":"Qiagen DNeasy Powersoil","Date Extracted":"28\/06\/2019","Lot No.":"1630-11363","Associated EBC":"EBC4","Manfred IDs":"","Notes":"C3, C4, C5, C6 from 1600-27051"},{"index":"K7","D_0__Archaea;D_1__Euryarchaeota;D_2__Methanobacteria":68.0,"D_0__Archaea;D_1__Euryarchaeota;D_2__Methanomicrobia":1611.0,"D_0__Archaea;D_1__Euryarchaeota;D_2__Thermoplasmata":277.0,"D_0__Archaea;D_1__Thaumarchaeota;D_2__Nitrososphaeria":6.0,"D_0__Bacteria;D_1__Actinobacteria;D_2__Acidimicrobiia":12.0,"D_0__Bacteria;D_1__Actinobacteria;D_2__Actinobacteria":258.0,"D_0__Bacteria;D_1__Actinobacteria;D_2__Coriobacteriia":313.0,"D_0__Bacteria;D_1__Actinobacteria;D_2__Rubrobacteria":8.0,"D_0__Bacteria;D_1__Actinobacteria;D_2__Thermoleophilia":21.0,"D_0__Bacteria;D_1__Armatimonadetes;D_2__Armatimonadia":0.0,"D_0__Bacteria;D_1__Armatimonadetes;D_2__uncultured":0.0,"D_0__Bacteria;D_1__BRC1;D_2__uncultured Desulfocaldus sp.":0.0,"D_0__Bacteria;D_1__Bacteroidetes;D_2__Bacteroidia":37963.0,"D_0__Bacteria;D_1__Bacteroidetes;D_2__Ignavibacteria":0.0,"D_0__Bacteria;D_1__Chloroflexi;D_2__Anaerolineae":341.0,"D_0__Bacteria;D_1__Chloroflexi;D_2__Chloroflexia":0.0,"D_0__Bacteria;D_1__Cyanobacteria;D_2__Melainabacteria":20.0,"D_0__Bacteria;D_1__Cyanobacteria;D_2__Oxyphotobacteria":8.0,"D_0__Bacteria;D_1__Cyanobacteria;D_2__Sericytochromatia":0.0,"D_0__Bacteria;D_1__Deferribacteres;D_2__Deferribacteres":0.0,"D_0__Bacteria;D_1__Deinococcus-Thermus;D_2__Deinococci":0.0,"D_0__Bacteria;D_1__Elusimicrobia;D_2__Elusimicrobia":0.0,"D_0__Bacteria;D_1__Epsilonbacteraeota;D_2__Campylobacteria":23.0,"D_0__Bacteria;D_1__FBP;D_2__uncultured actinobacterium":0.0,"D_0__Bacteria;D_1__Fibrobacteres;D_2__Fibrobacteria":538.0,"D_0__Bacteria;D_1__Firmicutes;D_2__Bacilli":547.0,"D_0__Bacteria;D_1__Firmicutes;D_2__Clostridia":63667.0,"D_0__Bacteria;D_1__Firmicutes;D_2__Erysipelotrichia":529.0,"D_0__Bacteria;D_1__Firmicutes;D_2__Negativicutes":577.0,"D_0__Bacteria;D_1__Firmicutes;__":233.0,"D_0__Bacteria;D_1__Fusobacteria;D_2__Fusobacteriia":0.0,"D_0__Bacteria;D_1__Gemmatimonadetes;D_2__Gemmatimonadetes":0.0,"D_0__Bacteria;D_1__Gemmatimonadetes;D_2__Longimicrobia":0.0,"D_0__Bacteria;D_1__Gemmatimonadetes;D_2__S0134 terrestrial group":0.0,"D_0__Bacteria;D_1__Kiritimatiellaeota;D_2__Kiritimatiellae":540.0,"D_0__Bacteria;D_1__Lentisphaerae;D_2__Lentisphaeria":118.0,"D_0__Bacteria;D_1__Lentisphaerae;D_2__Oligosphaeria":503.0,"D_0__Bacteria;D_1__Patescibacteria;D_2__Parcubacteria":0.0,"D_0__Bacteria;D_1__Patescibacteria;D_2__Saccharimonadia":0.0,"D_0__Bacteria;D_1__Planctomycetes;D_2__Phycisphaerae":0.0,"D_0__Bacteria;D_1__Planctomycetes;D_2__Planctomycetacia":3715.0,"D_0__Bacteria;D_1__Planctomycetes;D_2__vadinHA49":30.0,"D_0__Bacteria;D_1__Proteobacteria;D_2__Alphaproteobacteria":104.0,"D_0__Bacteria;D_1__Proteobacteria;D_2__Deltaproteobacteria":369.0,"D_0__Bacteria;D_1__Proteobacteria;D_2__Gammaproteobacteria":389.0,"D_0__Bacteria;D_1__Proteobacteria;__":0.0,"D_0__Bacteria;D_1__Spirochaetes;D_2__MVP-15":0.0,"D_0__Bacteria;D_1__Spirochaetes;D_2__Spirochaetia":13485.0,"D_0__Bacteria;D_1__Spirochaetes;__":0.0,"D_0__Bacteria;D_1__Synergistetes;D_2__Synergistia":267.0,"D_0__Bacteria;D_1__Tenericutes;D_2__Mollicutes":24201.0,"D_0__Bacteria;D_1__Verrucomicrobia;D_2__Verrucomicrobiae":0.0,"D_0__Bacteria;D_1__WPS-2;D_2__uncultured rumen bacterium":0.0,"D_0__Bacteria;__;__":407.0,"Name":"K7","SampleType":"Faecal","GPS":"54H 0370175, 6177340","Population":"Kooloola","Warren":"Kc","Date Collected":"3\/03\/2019","Sex":"U","Extraction Kit":"Qiagen DNeasy Powersoil","Date Extracted":"1\/07\/2019","Lot No.":"1630-11363","Associated EBC":"EBC5","Manfred IDs":"","Notes":"C1 from 1600-54007, C4 from 1600-27051"},{"index":"K8","D_0__Archaea;D_1__Euryarchaeota;D_2__Methanobacteria":9.0,"D_0__Archaea;D_1__Euryarchaeota;D_2__Methanomicrobia":495.0,"D_0__Archaea;D_1__Euryarchaeota;D_2__Thermoplasmata":187.0,"D_0__Archaea;D_1__Thaumarchaeota;D_2__Nitrososphaeria":0.0,"D_0__Bacteria;D_1__Actinobacteria;D_2__Acidimicrobiia":2.0,"D_0__Bacteria;D_1__Actinobacteria;D_2__Actinobacteria":128.0,"D_0__Bacteria;D_1__Actinobacteria;D_2__Coriobacteriia":132.0,"D_0__Bacteria;D_1__Actinobacteria;D_2__Rubrobacteria":0.0,"D_0__Bacteria;D_1__Actinobacteria;D_2__Thermoleophilia":2.0,"D_0__Bacteria;D_1__Armatimonadetes;D_2__Armatimonadia":0.0,"D_0__Bacteria;D_1__Armatimonadetes;D_2__uncultured":0.0,"D_0__Bacteria;D_1__BRC1;D_2__uncultured Desulfocaldus sp.":0.0,"D_0__Bacteria;D_1__Bacteroidetes;D_2__Bacteroidia":10631.0,"D_0__Bacteria;D_1__Bacteroidetes;D_2__Ignavibacteria":0.0,"D_0__Bacteria;D_1__Chloroflexi;D_2__Anaerolineae":56.0,"D_0__Bacteria;D_1__Chloroflexi;D_2__Chloroflexia":0.0,"D_0__Bacteria;D_1__Cyanobacteria;D_2__Melainabacteria":36.0,"D_0__Bacteria;D_1__Cyanobacteria;D_2__Oxyphotobacteria":2.0,"D_0__Bacteria;D_1__Cyanobacteria;D_2__Sericytochromatia":0.0,"D_0__Bacteria;D_1__Deferribacteres;D_2__Deferribacteres":0.0,"D_0__Bacteria;D_1__Deinococcus-Thermus;D_2__Deinococci":0.0,"D_0__Bacteria;D_1__Elusimicrobia;D_2__Elusimicrobia":0.0,"D_0__Bacteria;D_1__Epsilonbacteraeota;D_2__Campylobacteria":5.0,"D_0__Bacteria;D_1__FBP;D_2__uncultured actinobacterium":0.0,"D_0__Bacteria;D_1__Fibrobacteres;D_2__Fibrobacteria":259.0,"D_0__Bacteria;D_1__Firmicutes;D_2__Bacilli":24.0,"D_0__Bacteria;D_1__Firmicutes;D_2__Clostridia":19466.0,"D_0__Bacteria;D_1__Firmicutes;D_2__Erysipelotrichia":357.0,"D_0__Bacteria;D_1__Firmicutes;D_2__Negativicutes":293.0,"D_0__Bacteria;D_1__Firmicutes;__":178.0,"D_0__Bacteria;D_1__Fusobacteria;D_2__Fusobacteriia":0.0,"D_0__Bacteria;D_1__Gemmatimonadetes;D_2__Gemmatimonadetes":0.0,"D_0__Bacteria;D_1__Gemmatimonadetes;D_2__Longimicrobia":0.0,"D_0__Bacteria;D_1__Gemmatimonadetes;D_2__S0134 terrestrial group":0.0,"D_0__Bacteria;D_1__Kiritimatiellaeota;D_2__Kiritimatiellae":272.0,"D_0__Bacteria;D_1__Lentisphaerae;D_2__Lentisphaeria":176.0,"D_0__Bacteria;D_1__Lentisphaerae;D_2__Oligosphaeria":220.0,"D_0__Bacteria;D_1__Patescibacteria;D_2__Parcubacteria":0.0,"D_0__Bacteria;D_1__Patescibacteria;D_2__Saccharimonadia":0.0,"D_0__Bacteria;D_1__Planctomycetes;D_2__Phycisphaerae":0.0,"D_0__Bacteria;D_1__Planctomycetes;D_2__Planctomycetacia":176.0,"D_0__Bacteria;D_1__Planctomycetes;D_2__vadinHA49":0.0,"D_0__Bacteria;D_1__Proteobacteria;D_2__Alphaproteobacteria":12.0,"D_0__Bacteria;D_1__Proteobacteria;D_2__Deltaproteobacteria":69.0,"D_0__Bacteria;D_1__Proteobacteria;D_2__Gammaproteobacteria":55.0,"D_0__Bacteria;D_1__Proteobacteria;__":0.0,"D_0__Bacteria;D_1__Spirochaetes;D_2__MVP-15":2.0,"D_0__Bacteria;D_1__Spirochaetes;D_2__Spirochaetia":2887.0,"D_0__Bacteria;D_1__Spirochaetes;__":0.0,"D_0__Bacteria;D_1__Synergistetes;D_2__Synergistia":24.0,"D_0__Bacteria;D_1__Tenericutes;D_2__Mollicutes":5516.0,"D_0__Bacteria;D_1__Verrucomicrobia;D_2__Verrucomicrobiae":0.0,"D_0__Bacteria;D_1__WPS-2;D_2__uncultured rumen bacterium":0.0,"D_0__Bacteria;__;__":240.0,"Name":"K8","SampleType":"Faecal","GPS":"54H 0370111, 6177450","Population":"Kooloola","Warren":"Kd","Date Collected":"3\/03\/2019","Sex":"U","Extraction Kit":"Qiagen DNeasy Powersoil","Date Extracted":"18\/07\/2019","Lot No.":"1600-54007","Associated EBC":"EBC9","Manfred IDs":"","Notes":""},{"index":"K9","D_0__Archaea;D_1__Euryarchaeota;D_2__Methanobacteria":268.0,"D_0__Archaea;D_1__Euryarchaeota;D_2__Methanomicrobia":848.0,"D_0__Archaea;D_1__Euryarchaeota;D_2__Thermoplasmata":330.0,"D_0__Archaea;D_1__Thaumarchaeota;D_2__Nitrososphaeria":4.0,"D_0__Bacteria;D_1__Actinobacteria;D_2__Acidimicrobiia":0.0,"D_0__Bacteria;D_1__Actinobacteria;D_2__Actinobacteria":78.0,"D_0__Bacteria;D_1__Actinobacteria;D_2__Coriobacteriia":581.0,"D_0__Bacteria;D_1__Actinobacteria;D_2__Rubrobacteria":4.0,"D_0__Bacteria;D_1__Actinobacteria;D_2__Thermoleophilia":26.0,"D_0__Bacteria;D_1__Armatimonadetes;D_2__Armatimonadia":0.0,"D_0__Bacteria;D_1__Armatimonadetes;D_2__uncultured":4.0,"D_0__Bacteria;D_1__BRC1;D_2__uncultured Desulfocaldus sp.":0.0,"D_0__Bacteria;D_1__Bacteroidetes;D_2__Bacteroidia":23365.0,"D_0__Bacteria;D_1__Bacteroidetes;D_2__Ignavibacteria":0.0,"D_0__Bacteria;D_1__Chloroflexi;D_2__Anaerolineae":90.0,"D_0__Bacteria;D_1__Chloroflexi;D_2__Chloroflexia":0.0,"D_0__Bacteria;D_1__Cyanobacteria;D_2__Melainabacteria":13.0,"D_0__Bacteria;D_1__Cyanobacteria;D_2__Oxyphotobacteria":0.0,"D_0__Bacteria;D_1__Cyanobacteria;D_2__Sericytochromatia":0.0,"D_0__Bacteria;D_1__Deferribacteres;D_2__Deferribacteres":0.0,"D_0__Bacteria;D_1__Deinococcus-Thermus;D_2__Deinococci":0.0,"D_0__Bacteria;D_1__Elusimicrobia;D_2__Elusimicrobia":0.0,"D_0__Bacteria;D_1__Epsilonbacteraeota;D_2__Campylobacteria":507.0,"D_0__Bacteria;D_1__FBP;D_2__uncultured actinobacterium":0.0,"D_0__Bacteria;D_1__Fibrobacteres;D_2__Fibrobacteria":351.0,"D_0__Bacteria;D_1__Firmicutes;D_2__Bacilli":1653.0,"D_0__Bacteria;D_1__Firmicutes;D_2__Clostridia":44812.0,"D_0__Bacteria;D_1__Firmicutes;D_2__Erysipelotrichia":499.0,"D_0__Bacteria;D_1__Firmicutes;D_2__Negativicutes":618.0,"D_0__Bacteria;D_1__Firmicutes;__":276.0,"D_0__Bacteria;D_1__Fusobacteria;D_2__Fusobacteriia":0.0,"D_0__Bacteria;D_1__Gemmatimonadetes;D_2__Gemmatimonadetes":2.0,"D_0__Bacteria;D_1__Gemmatimonadetes;D_2__Longimicrobia":0.0,"D_0__Bacteria;D_1__Gemmatimonadetes;D_2__S0134 terrestrial group":0.0,"D_0__Bacteria;D_1__Kiritimatiellaeota;D_2__Kiritimatiellae":239.0,"D_0__Bacteria;D_1__Lentisphaerae;D_2__Lentisphaeria":18.0,"D_0__Bacteria;D_1__Lentisphaerae;D_2__Oligosphaeria":545.0,"D_0__Bacteria;D_1__Patescibacteria;D_2__Parcubacteria":0.0,"D_0__Bacteria;D_1__Patescibacteria;D_2__Saccharimonadia":0.0,"D_0__Bacteria;D_1__Planctomycetes;D_2__Phycisphaerae":0.0,"D_0__Bacteria;D_1__Planctomycetes;D_2__Planctomycetacia":461.0,"D_0__Bacteria;D_1__Planctomycetes;D_2__vadinHA49":19.0,"D_0__Bacteria;D_1__Proteobacteria;D_2__Alphaproteobacteria":159.0,"D_0__Bacteria;D_1__Proteobacteria;D_2__Deltaproteobacteria":445.0,"D_0__Bacteria;D_1__Proteobacteria;D_2__Gammaproteobacteria":304.0,"D_0__Bacteria;D_1__Proteobacteria;__":0.0,"D_0__Bacteria;D_1__Spirochaetes;D_2__MVP-15":0.0,"D_0__Bacteria;D_1__Spirochaetes;D_2__Spirochaetia":18041.0,"D_0__Bacteria;D_1__Spirochaetes;__":0.0,"D_0__Bacteria;D_1__Synergistetes;D_2__Synergistia":252.0,"D_0__Bacteria;D_1__Tenericutes;D_2__Mollicutes":6921.0,"D_0__Bacteria;D_1__Verrucomicrobia;D_2__Verrucomicrobiae":2.0,"D_0__Bacteria;D_1__WPS-2;D_2__uncultured rumen bacterium":0.0,"D_0__Bacteria;__;__":187.0,"Name":"K9","SampleType":"Faecal","GPS":"54H 0370156, 6177479","Population":"Kooloola","Warren":"Ke","Date Collected":"3\/03\/2019","Sex":"U","Extraction Kit":"Qiagen DNeasy Powersoil","Date Extracted":"18\/07\/2019","Lot No.":"1600-54007","Associated EBC":"EBC9","Manfred IDs":"","Notes":""},{"index":"M10a","D_0__Archaea;D_1__Euryarchaeota;D_2__Methanobacteria":194.0,"D_0__Archaea;D_1__Euryarchaeota;D_2__Methanomicrobia":0.0,"D_0__Archaea;D_1__Euryarchaeota;D_2__Thermoplasmata":370.0,"D_0__Archaea;D_1__Thaumarchaeota;D_2__Nitrososphaeria":0.0,"D_0__Bacteria;D_1__Actinobacteria;D_2__Acidimicrobiia":0.0,"D_0__Bacteria;D_1__Actinobacteria;D_2__Actinobacteria":617.0,"D_0__Bacteria;D_1__Actinobacteria;D_2__Coriobacteriia":110.0,"D_0__Bacteria;D_1__Actinobacteria;D_2__Rubrobacteria":0.0,"D_0__Bacteria;D_1__Actinobacteria;D_2__Thermoleophilia":0.0,"D_0__Bacteria;D_1__Armatimonadetes;D_2__Armatimonadia":0.0,"D_0__Bacteria;D_1__Armatimonadetes;D_2__uncultured":0.0,"D_0__Bacteria;D_1__BRC1;D_2__uncultured Desulfocaldus sp.":0.0,"D_0__Bacteria;D_1__Bacteroidetes;D_2__Bacteroidia":40731.0,"D_0__Bacteria;D_1__Bacteroidetes;D_2__Ignavibacteria":0.0,"D_0__Bacteria;D_1__Chloroflexi;D_2__Anaerolineae":28.0,"D_0__Bacteria;D_1__Chloroflexi;D_2__Chloroflexia":0.0,"D_0__Bacteria;D_1__Cyanobacteria;D_2__Melainabacteria":2.0,"D_0__Bacteria;D_1__Cyanobacteria;D_2__Oxyphotobacteria":4.0,"D_0__Bacteria;D_1__Cyanobacteria;D_2__Sericytochromatia":0.0,"D_0__Bacteria;D_1__Deferribacteres;D_2__Deferribacteres":0.0,"D_0__Bacteria;D_1__Deinococcus-Thermus;D_2__Deinococci":0.0,"D_0__Bacteria;D_1__Elusimicrobia;D_2__Elusimicrobia":0.0,"D_0__Bacteria;D_1__Epsilonbacteraeota;D_2__Campylobacteria":125.0,"D_0__Bacteria;D_1__FBP;D_2__uncultured actinobacterium":0.0,"D_0__Bacteria;D_1__Fibrobacteres;D_2__Fibrobacteria":9850.0,"D_0__Bacteria;D_1__Firmicutes;D_2__Bacilli":1330.0,"D_0__Bacteria;D_1__Firmicutes;D_2__Clostridia":24126.0,"D_0__Bacteria;D_1__Firmicutes;D_2__Erysipelotrichia":3029.0,"D_0__Bacteria;D_1__Firmicutes;D_2__Negativicutes":66.0,"D_0__Bacteria;D_1__Firmicutes;__":0.0,"D_0__Bacteria;D_1__Fusobacteria;D_2__Fusobacteriia":9.0,"D_0__Bacteria;D_1__Gemmatimonadetes;D_2__Gemmatimonadetes":0.0,"D_0__Bacteria;D_1__Gemmatimonadetes;D_2__Longimicrobia":0.0,"D_0__Bacteria;D_1__Gemmatimonadetes;D_2__S0134 terrestrial group":0.0,"D_0__Bacteria;D_1__Kiritimatiellaeota;D_2__Kiritimatiellae":32.0,"D_0__Bacteria;D_1__Lentisphaerae;D_2__Lentisphaeria":180.0,"D_0__Bacteria;D_1__Lentisphaerae;D_2__Oligosphaeria":262.0,"D_0__Bacteria;D_1__Patescibacteria;D_2__Parcubacteria":0.0,"D_0__Bacteria;D_1__Patescibacteria;D_2__Saccharimonadia":0.0,"D_0__Bacteria;D_1__Planctomycetes;D_2__Phycisphaerae":0.0,"D_0__Bacteria;D_1__Planctomycetes;D_2__Planctomycetacia":4.0,"D_0__Bacteria;D_1__Planctomycetes;D_2__vadinHA49":0.0,"D_0__Bacteria;D_1__Proteobacteria;D_2__Alphaproteobacteria":622.0,"D_0__Bacteria;D_1__Proteobacteria;D_2__Deltaproteobacteria":2199.0,"D_0__Bacteria;D_1__Proteobacteria;D_2__Gammaproteobacteria":789.0,"D_0__Bacteria;D_1__Proteobacteria;__":1308.0,"D_0__Bacteria;D_1__Spirochaetes;D_2__MVP-15":0.0,"D_0__Bacteria;D_1__Spirochaetes;D_2__Spirochaetia":25626.0,"D_0__Bacteria;D_1__Spirochaetes;__":0.0,"D_0__Bacteria;D_1__Synergistetes;D_2__Synergistia":45.0,"D_0__Bacteria;D_1__Tenericutes;D_2__Mollicutes":1508.0,"D_0__Bacteria;D_1__Verrucomicrobia;D_2__Verrucomicrobiae":120.0,"D_0__Bacteria;D_1__WPS-2;D_2__uncultured rumen bacterium":0.0,"D_0__Bacteria;__;__":265.0,"Name":"M10a","SampleType":"Faecal","GPS":"-","Population":"Captive","Warren":"Cb","Date Collected":"28\/05\/2019","Sex":"","Extraction Kit":"Qiagen DNeasy Powersoil","Date Extracted":"11\/07\/2019","Lot No.":"1600-54007","Associated EBC":"EBC7","Manfred IDs":"Jaffa - ?","Notes":""},{"index":"M11","D_0__Archaea;D_1__Euryarchaeota;D_2__Methanobacteria":359.0,"D_0__Archaea;D_1__Euryarchaeota;D_2__Methanomicrobia":0.0,"D_0__Archaea;D_1__Euryarchaeota;D_2__Thermoplasmata":23.0,"D_0__Archaea;D_1__Thaumarchaeota;D_2__Nitrososphaeria":0.0,"D_0__Bacteria;D_1__Actinobacteria;D_2__Acidimicrobiia":0.0,"D_0__Bacteria;D_1__Actinobacteria;D_2__Actinobacteria":2086.0,"D_0__Bacteria;D_1__Actinobacteria;D_2__Coriobacteriia":260.0,"D_0__Bacteria;D_1__Actinobacteria;D_2__Rubrobacteria":0.0,"D_0__Bacteria;D_1__Actinobacteria;D_2__Thermoleophilia":0.0,"D_0__Bacteria;D_1__Armatimonadetes;D_2__Armatimonadia":0.0,"D_0__Bacteria;D_1__Armatimonadetes;D_2__uncultured":0.0,"D_0__Bacteria;D_1__BRC1;D_2__uncultured Desulfocaldus sp.":0.0,"D_0__Bacteria;D_1__Bacteroidetes;D_2__Bacteroidia":4691.0,"D_0__Bacteria;D_1__Bacteroidetes;D_2__Ignavibacteria":0.0,"D_0__Bacteria;D_1__Chloroflexi;D_2__Anaerolineae":0.0,"D_0__Bacteria;D_1__Chloroflexi;D_2__Chloroflexia":0.0,"D_0__Bacteria;D_1__Cyanobacteria;D_2__Melainabacteria":63.0,"D_0__Bacteria;D_1__Cyanobacteria;D_2__Oxyphotobacteria":2.0,"D_0__Bacteria;D_1__Cyanobacteria;D_2__Sericytochromatia":0.0,"D_0__Bacteria;D_1__Deferribacteres;D_2__Deferribacteres":0.0,"D_0__Bacteria;D_1__Deinococcus-Thermus;D_2__Deinococci":0.0,"D_0__Bacteria;D_1__Elusimicrobia;D_2__Elusimicrobia":0.0,"D_0__Bacteria;D_1__Epsilonbacteraeota;D_2__Campylobacteria":0.0,"D_0__Bacteria;D_1__FBP;D_2__uncultured actinobacterium":0.0,"D_0__Bacteria;D_1__Fibrobacteres;D_2__Fibrobacteria":0.0,"D_0__Bacteria;D_1__Firmicutes;D_2__Bacilli":7486.0,"D_0__Bacteria;D_1__Firmicutes;D_2__Clostridia":30194.0,"D_0__Bacteria;D_1__Firmicutes;D_2__Erysipelotrichia":321.0,"D_0__Bacteria;D_1__Firmicutes;D_2__Negativicutes":155.0,"D_0__Bacteria;D_1__Firmicutes;__":9.0,"D_0__Bacteria;D_1__Fusobacteria;D_2__Fusobacteriia":19.0,"D_0__Bacteria;D_1__Gemmatimonadetes;D_2__Gemmatimonadetes":0.0,"D_0__Bacteria;D_1__Gemmatimonadetes;D_2__Longimicrobia":0.0,"D_0__Bacteria;D_1__Gemmatimonadetes;D_2__S0134 terrestrial group":0.0,"D_0__Bacteria;D_1__Kiritimatiellaeota;D_2__Kiritimatiellae":84.0,"D_0__Bacteria;D_1__Lentisphaerae;D_2__Lentisphaeria":53.0,"D_0__Bacteria;D_1__Lentisphaerae;D_2__Oligosphaeria":0.0,"D_0__Bacteria;D_1__Patescibacteria;D_2__Parcubacteria":0.0,"D_0__Bacteria;D_1__Patescibacteria;D_2__Saccharimonadia":0.0,"D_0__Bacteria;D_1__Planctomycetes;D_2__Phycisphaerae":0.0,"D_0__Bacteria;D_1__Planctomycetes;D_2__Planctomycetacia":986.0,"D_0__Bacteria;D_1__Planctomycetes;D_2__vadinHA49":0.0,"D_0__Bacteria;D_1__Proteobacteria;D_2__Alphaproteobacteria":93.0,"D_0__Bacteria;D_1__Proteobacteria;D_2__Deltaproteobacteria":21.0,"D_0__Bacteria;D_1__Proteobacteria;D_2__Gammaproteobacteria":3217.0,"D_0__Bacteria;D_1__Proteobacteria;__":89.0,"D_0__Bacteria;D_1__Spirochaetes;D_2__MVP-15":0.0,"D_0__Bacteria;D_1__Spirochaetes;D_2__Spirochaetia":3138.0,"D_0__Bacteria;D_1__Spirochaetes;__":0.0,"D_0__Bacteria;D_1__Synergistetes;D_2__Synergistia":5.0,"D_0__Bacteria;D_1__Tenericutes;D_2__Mollicutes":1323.0,"D_0__Bacteria;D_1__Verrucomicrobia;D_2__Verrucomicrobiae":18.0,"D_0__Bacteria;D_1__WPS-2;D_2__uncultured rumen bacterium":0.0,"D_0__Bacteria;__;__":43.0,"Name":"M11","SampleType":"Faecal","GPS":"-","Population":"Captive","Warren":"Cb","Date Collected":"1\/06\/2019","Sex":"","Extraction Kit":"Qiagen DNeasy Powersoil","Date Extracted":"24\/07\/2019","Lot No.":"","Associated EBC":"EBC10","Manfred IDs":"Henry - ?","Notes":"Hard pellets"},{"index":"M12","D_0__Archaea;D_1__Euryarchaeota;D_2__Methanobacteria":127.0,"D_0__Archaea;D_1__Euryarchaeota;D_2__Methanomicrobia":2.0,"D_0__Archaea;D_1__Euryarchaeota;D_2__Thermoplasmata":523.0,"D_0__Archaea;D_1__Thaumarchaeota;D_2__Nitrososphaeria":0.0,"D_0__Bacteria;D_1__Actinobacteria;D_2__Acidimicrobiia":0.0,"D_0__Bacteria;D_1__Actinobacteria;D_2__Actinobacteria":4.0,"D_0__Bacteria;D_1__Actinobacteria;D_2__Coriobacteriia":61.0,"D_0__Bacteria;D_1__Actinobacteria;D_2__Rubrobacteria":0.0,"D_0__Bacteria;D_1__Actinobacteria;D_2__Thermoleophilia":0.0,"D_0__Bacteria;D_1__Armatimonadetes;D_2__Armatimonadia":0.0,"D_0__Bacteria;D_1__Armatimonadetes;D_2__uncultured":0.0,"D_0__Bacteria;D_1__BRC1;D_2__uncultured Desulfocaldus sp.":0.0,"D_0__Bacteria;D_1__Bacteroidetes;D_2__Bacteroidia":24256.0,"D_0__Bacteria;D_1__Bacteroidetes;D_2__Ignavibacteria":0.0,"D_0__Bacteria;D_1__Chloroflexi;D_2__Anaerolineae":0.0,"D_0__Bacteria;D_1__Chloroflexi;D_2__Chloroflexia":0.0,"D_0__Bacteria;D_1__Cyanobacteria;D_2__Melainabacteria":1243.0,"D_0__Bacteria;D_1__Cyanobacteria;D_2__Oxyphotobacteria":0.0,"D_0__Bacteria;D_1__Cyanobacteria;D_2__Sericytochromatia":0.0,"D_0__Bacteria;D_1__Deferribacteres;D_2__Deferribacteres":0.0,"D_0__Bacteria;D_1__Deinococcus-Thermus;D_2__Deinococci":0.0,"D_0__Bacteria;D_1__Elusimicrobia;D_2__Elusimicrobia":0.0,"D_0__Bacteria;D_1__Epsilonbacteraeota;D_2__Campylobacteria":87.0,"D_0__Bacteria;D_1__FBP;D_2__uncultured actinobacterium":0.0,"D_0__Bacteria;D_1__Fibrobacteres;D_2__Fibrobacteria":648.0,"D_0__Bacteria;D_1__Firmicutes;D_2__Bacilli":366.0,"D_0__Bacteria;D_1__Firmicutes;D_2__Clostridia":62344.0,"D_0__Bacteria;D_1__Firmicutes;D_2__Erysipelotrichia":209.0,"D_0__Bacteria;D_1__Firmicutes;D_2__Negativicutes":52.0,"D_0__Bacteria;D_1__Firmicutes;__":0.0,"D_0__Bacteria;D_1__Fusobacteria;D_2__Fusobacteriia":0.0,"D_0__Bacteria;D_1__Gemmatimonadetes;D_2__Gemmatimonadetes":0.0,"D_0__Bacteria;D_1__Gemmatimonadetes;D_2__Longimicrobia":0.0,"D_0__Bacteria;D_1__Gemmatimonadetes;D_2__S0134 terrestrial group":0.0,"D_0__Bacteria;D_1__Kiritimatiellaeota;D_2__Kiritimatiellae":1425.0,"D_0__Bacteria;D_1__Lentisphaerae;D_2__Lentisphaeria":337.0,"D_0__Bacteria;D_1__Lentisphaerae;D_2__Oligosphaeria":0.0,"D_0__Bacteria;D_1__Patescibacteria;D_2__Parcubacteria":0.0,"D_0__Bacteria;D_1__Patescibacteria;D_2__Saccharimonadia":0.0,"D_0__Bacteria;D_1__Planctomycetes;D_2__Phycisphaerae":0.0,"D_0__Bacteria;D_1__Planctomycetes;D_2__Planctomycetacia":14.0,"D_0__Bacteria;D_1__Planctomycetes;D_2__vadinHA49":0.0,"D_0__Bacteria;D_1__Proteobacteria;D_2__Alphaproteobacteria":16.0,"D_0__Bacteria;D_1__Proteobacteria;D_2__Deltaproteobacteria":2236.0,"D_0__Bacteria;D_1__Proteobacteria;D_2__Gammaproteobacteria":103.0,"D_0__Bacteria;D_1__Proteobacteria;__":35.0,"D_0__Bacteria;D_1__Spirochaetes;D_2__MVP-15":0.0,"D_0__Bacteria;D_1__Spirochaetes;D_2__Spirochaetia":9807.0,"D_0__Bacteria;D_1__Spirochaetes;__":0.0,"D_0__Bacteria;D_1__Synergistetes;D_2__Synergistia":0.0,"D_0__Bacteria;D_1__Tenericutes;D_2__Mollicutes":16168.0,"D_0__Bacteria;D_1__Verrucomicrobia;D_2__Verrucomicrobiae":131.0,"D_0__Bacteria;D_1__WPS-2;D_2__uncultured rumen bacterium":0.0,"D_0__Bacteria;__;__":6.0,"Name":"M12","SampleType":"Faecal","GPS":"-","Population":"Captive","Warren":"Cb","Date Collected":"5\/06\/2019","Sex":"","Extraction Kit":"Qiagen DNeasy Powersoil","Date Extracted":"25\/07\/2019","Lot No.":"","Associated EBC":"EBC 11","Manfred IDs":"Dozer - ?","Notes":""},{"index":"M13","D_0__Archaea;D_1__Euryarchaeota;D_2__Methanobacteria":1711.0,"D_0__Archaea;D_1__Euryarchaeota;D_2__Methanomicrobia":2.0,"D_0__Archaea;D_1__Euryarchaeota;D_2__Thermoplasmata":51.0,"D_0__Archaea;D_1__Thaumarchaeota;D_2__Nitrososphaeria":0.0,"D_0__Bacteria;D_1__Actinobacteria;D_2__Acidimicrobiia":0.0,"D_0__Bacteria;D_1__Actinobacteria;D_2__Actinobacteria":3.0,"D_0__Bacteria;D_1__Actinobacteria;D_2__Coriobacteriia":340.0,"D_0__Bacteria;D_1__Actinobacteria;D_2__Rubrobacteria":0.0,"D_0__Bacteria;D_1__Actinobacteria;D_2__Thermoleophilia":0.0,"D_0__Bacteria;D_1__Armatimonadetes;D_2__Armatimonadia":0.0,"D_0__Bacteria;D_1__Armatimonadetes;D_2__uncultured":0.0,"D_0__Bacteria;D_1__BRC1;D_2__uncultured Desulfocaldus sp.":0.0,"D_0__Bacteria;D_1__Bacteroidetes;D_2__Bacteroidia":9329.0,"D_0__Bacteria;D_1__Bacteroidetes;D_2__Ignavibacteria":0.0,"D_0__Bacteria;D_1__Chloroflexi;D_2__Anaerolineae":0.0,"D_0__Bacteria;D_1__Chloroflexi;D_2__Chloroflexia":0.0,"D_0__Bacteria;D_1__Cyanobacteria;D_2__Melainabacteria":107.0,"D_0__Bacteria;D_1__Cyanobacteria;D_2__Oxyphotobacteria":0.0,"D_0__Bacteria;D_1__Cyanobacteria;D_2__Sericytochromatia":0.0,"D_0__Bacteria;D_1__Deferribacteres;D_2__Deferribacteres":0.0,"D_0__Bacteria;D_1__Deinococcus-Thermus;D_2__Deinococci":0.0,"D_0__Bacteria;D_1__Elusimicrobia;D_2__Elusimicrobia":0.0,"D_0__Bacteria;D_1__Epsilonbacteraeota;D_2__Campylobacteria":40.0,"D_0__Bacteria;D_1__FBP;D_2__uncultured actinobacterium":0.0,"D_0__Bacteria;D_1__Fibrobacteres;D_2__Fibrobacteria":108.0,"D_0__Bacteria;D_1__Firmicutes;D_2__Bacilli":1917.0,"D_0__Bacteria;D_1__Firmicutes;D_2__Clostridia":115944.0,"D_0__Bacteria;D_1__Firmicutes;D_2__Erysipelotrichia":166.0,"D_0__Bacteria;D_1__Firmicutes;D_2__Negativicutes":215.0,"D_0__Bacteria;D_1__Firmicutes;__":56.0,"D_0__Bacteria;D_1__Fusobacteria;D_2__Fusobacteriia":2.0,"D_0__Bacteria;D_1__Gemmatimonadetes;D_2__Gemmatimonadetes":0.0,"D_0__Bacteria;D_1__Gemmatimonadetes;D_2__Longimicrobia":0.0,"D_0__Bacteria;D_1__Gemmatimonadetes;D_2__S0134 terrestrial group":0.0,"D_0__Bacteria;D_1__Kiritimatiellaeota;D_2__Kiritimatiellae":43.0,"D_0__Bacteria;D_1__Lentisphaerae;D_2__Lentisphaeria":358.0,"D_0__Bacteria;D_1__Lentisphaerae;D_2__Oligosphaeria":2.0,"D_0__Bacteria;D_1__Patescibacteria;D_2__Parcubacteria":0.0,"D_0__Bacteria;D_1__Patescibacteria;D_2__Saccharimonadia":0.0,"D_0__Bacteria;D_1__Planctomycetes;D_2__Phycisphaerae":0.0,"D_0__Bacteria;D_1__Planctomycetes;D_2__Planctomycetacia":180.0,"D_0__Bacteria;D_1__Planctomycetes;D_2__vadinHA49":0.0,"D_0__Bacteria;D_1__Proteobacteria;D_2__Alphaproteobacteria":10.0,"D_0__Bacteria;D_1__Proteobacteria;D_2__Deltaproteobacteria":171.0,"D_0__Bacteria;D_1__Proteobacteria;D_2__Gammaproteobacteria":242.0,"D_0__Bacteria;D_1__Proteobacteria;__":0.0,"D_0__Bacteria;D_1__Spirochaetes;D_2__MVP-15":0.0,"D_0__Bacteria;D_1__Spirochaetes;D_2__Spirochaetia":8814.0,"D_0__Bacteria;D_1__Spirochaetes;__":0.0,"D_0__Bacteria;D_1__Synergistetes;D_2__Synergistia":7.0,"D_0__Bacteria;D_1__Tenericutes;D_2__Mollicutes":5596.0,"D_0__Bacteria;D_1__Verrucomicrobia;D_2__Verrucomicrobiae":179.0,"D_0__Bacteria;D_1__WPS-2;D_2__uncultured rumen bacterium":0.0,"D_0__Bacteria;__;__":135.0,"Name":"M13","SampleType":"Faecal","GPS":"-","Population":"Captive","Warren":"Cb","Date Collected":"20\/05\/2019","Sex":"","Extraction Kit":"Qiagen DNeasy Powersoil","Date Extracted":"25\/07\/2019","Lot No.":"","Associated EBC":"EBC 11","Manfred IDs":"Ahita - ?","Notes":""},{"index":"M14","D_0__Archaea;D_1__Euryarchaeota;D_2__Methanobacteria":0.0,"D_0__Archaea;D_1__Euryarchaeota;D_2__Methanomicrobia":0.0,"D_0__Archaea;D_1__Euryarchaeota;D_2__Thermoplasmata":0.0,"D_0__Archaea;D_1__Thaumarchaeota;D_2__Nitrososphaeria":0.0,"D_0__Bacteria;D_1__Actinobacteria;D_2__Acidimicrobiia":0.0,"D_0__Bacteria;D_1__Actinobacteria;D_2__Actinobacteria":116.0,"D_0__Bacteria;D_1__Actinobacteria;D_2__Coriobacteriia":56.0,"D_0__Bacteria;D_1__Actinobacteria;D_2__Rubrobacteria":0.0,"D_0__Bacteria;D_1__Actinobacteria;D_2__Thermoleophilia":0.0,"D_0__Bacteria;D_1__Armatimonadetes;D_2__Armatimonadia":0.0,"D_0__Bacteria;D_1__Armatimonadetes;D_2__uncultured":0.0,"D_0__Bacteria;D_1__BRC1;D_2__uncultured Desulfocaldus sp.":0.0,"D_0__Bacteria;D_1__Bacteroidetes;D_2__Bacteroidia":60315.0,"D_0__Bacteria;D_1__Bacteroidetes;D_2__Ignavibacteria":0.0,"D_0__Bacteria;D_1__Chloroflexi;D_2__Anaerolineae":0.0,"D_0__Bacteria;D_1__Chloroflexi;D_2__Chloroflexia":0.0,"D_0__Bacteria;D_1__Cyanobacteria;D_2__Melainabacteria":0.0,"D_0__Bacteria;D_1__Cyanobacteria;D_2__Oxyphotobacteria":0.0,"D_0__Bacteria;D_1__Cyanobacteria;D_2__Sericytochromatia":0.0,"D_0__Bacteria;D_1__Deferribacteres;D_2__Deferribacteres":0.0,"D_0__Bacteria;D_1__Deinococcus-Thermus;D_2__Deinococci":0.0,"D_0__Bacteria;D_1__Elusimicrobia;D_2__Elusimicrobia":0.0,"D_0__Bacteria;D_1__Epsilonbacteraeota;D_2__Campylobacteria":0.0,"D_0__Bacteria;D_1__FBP;D_2__uncultured actinobacterium":0.0,"D_0__Bacteria;D_1__Fibrobacteres;D_2__Fibrobacteria":2.0,"D_0__Bacteria;D_1__Firmicutes;D_2__Bacilli":772.0,"D_0__Bacteria;D_1__Firmicutes;D_2__Clostridia":9756.0,"D_0__Bacteria;D_1__Firmicutes;D_2__Erysipelotrichia":662.0,"D_0__Bacteria;D_1__Firmicutes;D_2__Negativicutes":63.0,"D_0__Bacteria;D_1__Firmicutes;__":0.0,"D_0__Bacteria;D_1__Fusobacteria;D_2__Fusobacteriia":0.0,"D_0__Bacteria;D_1__Gemmatimonadetes;D_2__Gemmatimonadetes":0.0,"D_0__Bacteria;D_1__Gemmatimonadetes;D_2__Longimicrobia":0.0,"D_0__Bacteria;D_1__Gemmatimonadetes;D_2__S0134 terrestrial group":0.0,"D_0__Bacteria;D_1__Kiritimatiellaeota;D_2__Kiritimatiellae":0.0,"D_0__Bacteria;D_1__Lentisphaerae;D_2__Lentisphaeria":0.0,"D_0__Bacteria;D_1__Lentisphaerae;D_2__Oligosphaeria":0.0,"D_0__Bacteria;D_1__Patescibacteria;D_2__Parcubacteria":0.0,"D_0__Bacteria;D_1__Patescibacteria;D_2__Saccharimonadia":0.0,"D_0__Bacteria;D_1__Planctomycetes;D_2__Phycisphaerae":0.0,"D_0__Bacteria;D_1__Planctomycetes;D_2__Planctomycetacia":0.0,"D_0__Bacteria;D_1__Planctomycetes;D_2__vadinHA49":0.0,"D_0__Bacteria;D_1__Proteobacteria;D_2__Alphaproteobacteria":2.0,"D_0__Bacteria;D_1__Proteobacteria;D_2__Deltaproteobacteria":2159.0,"D_0__Bacteria;D_1__Proteobacteria;D_2__Gammaproteobacteria":1837.0,"D_0__Bacteria;D_1__Proteobacteria;__":0.0,"D_0__Bacteria;D_1__Spirochaetes;D_2__MVP-15":0.0,"D_0__Bacteria;D_1__Spirochaetes;D_2__Spirochaetia":8.0,"D_0__Bacteria;D_1__Spirochaetes;__":0.0,"D_0__Bacteria;D_1__Synergistetes;D_2__Synergistia":0.0,"D_0__Bacteria;D_1__Tenericutes;D_2__Mollicutes":8.0,"D_0__Bacteria;D_1__Verrucomicrobia;D_2__Verrucomicrobiae":22270.0,"D_0__Bacteria;D_1__WPS-2;D_2__uncultured rumen bacterium":0.0,"D_0__Bacteria;__;__":0.0,"Name":"M14","SampleType":"Faecal","GPS":"-","Population":"Captive","Warren":"Cb","Date Collected":"5\/06\/2019","Sex":"","Extraction Kit":"Qiagen DNeasy Powersoil","Date Extracted":"26\/07\/2019","Lot No.":"","Associated EBC":"EBC12","Manfred IDs":"Malcom - ?","Notes":"Infant, tiny pellets"},{"index":"M1a","D_0__Archaea;D_1__Euryarchaeota;D_2__Methanobacteria":2451.0,"D_0__Archaea;D_1__Euryarchaeota;D_2__Methanomicrobia":0.0,"D_0__Archaea;D_1__Euryarchaeota;D_2__Thermoplasmata":71.0,"D_0__Archaea;D_1__Thaumarchaeota;D_2__Nitrososphaeria":0.0,"D_0__Bacteria;D_1__Actinobacteria;D_2__Acidimicrobiia":0.0,"D_0__Bacteria;D_1__Actinobacteria;D_2__Actinobacteria":60.0,"D_0__Bacteria;D_1__Actinobacteria;D_2__Coriobacteriia":69.0,"D_0__Bacteria;D_1__Actinobacteria;D_2__Rubrobacteria":0.0,"D_0__Bacteria;D_1__Actinobacteria;D_2__Thermoleophilia":0.0,"D_0__Bacteria;D_1__Armatimonadetes;D_2__Armatimonadia":0.0,"D_0__Bacteria;D_1__Armatimonadetes;D_2__uncultured":0.0,"D_0__Bacteria;D_1__BRC1;D_2__uncultured Desulfocaldus sp.":0.0,"D_0__Bacteria;D_1__Bacteroidetes;D_2__Bacteroidia":10003.0,"D_0__Bacteria;D_1__Bacteroidetes;D_2__Ignavibacteria":0.0,"D_0__Bacteria;D_1__Chloroflexi;D_2__Anaerolineae":0.0,"D_0__Bacteria;D_1__Chloroflexi;D_2__Chloroflexia":0.0,"D_0__Bacteria;D_1__Cyanobacteria;D_2__Melainabacteria":277.0,"D_0__Bacteria;D_1__Cyanobacteria;D_2__Oxyphotobacteria":54.0,"D_0__Bacteria;D_1__Cyanobacteria;D_2__Sericytochromatia":0.0,"D_0__Bacteria;D_1__Deferribacteres;D_2__Deferribacteres":0.0,"D_0__Bacteria;D_1__Deinococcus-Thermus;D_2__Deinococci":0.0,"D_0__Bacteria;D_1__Elusimicrobia;D_2__Elusimicrobia":0.0,"D_0__Bacteria;D_1__Epsilonbacteraeota;D_2__Campylobacteria":0.0,"D_0__Bacteria;D_1__FBP;D_2__uncultured actinobacterium":0.0,"D_0__Bacteria;D_1__Fibrobacteres;D_2__Fibrobacteria":287.0,"D_0__Bacteria;D_1__Firmicutes;D_2__Bacilli":1285.0,"D_0__Bacteria;D_1__Firmicutes;D_2__Clostridia":92333.0,"D_0__Bacteria;D_1__Firmicutes;D_2__Erysipelotrichia":325.0,"D_0__Bacteria;D_1__Firmicutes;D_2__Negativicutes":60.0,"D_0__Bacteria;D_1__Firmicutes;__":286.0,"D_0__Bacteria;D_1__Fusobacteria;D_2__Fusobacteriia":0.0,"D_0__Bacteria;D_1__Gemmatimonadetes;D_2__Gemmatimonadetes":0.0,"D_0__Bacteria;D_1__Gemmatimonadetes;D_2__Longimicrobia":0.0,"D_0__Bacteria;D_1__Gemmatimonadetes;D_2__S0134 terrestrial group":0.0,"D_0__Bacteria;D_1__Kiritimatiellaeota;D_2__Kiritimatiellae":512.0,"D_0__Bacteria;D_1__Lentisphaerae;D_2__Lentisphaeria":1031.0,"D_0__Bacteria;D_1__Lentisphaerae;D_2__Oligosphaeria":0.0,"D_0__Bacteria;D_1__Patescibacteria;D_2__Parcubacteria":0.0,"D_0__Bacteria;D_1__Patescibacteria;D_2__Saccharimonadia":0.0,"D_0__Bacteria;D_1__Planctomycetes;D_2__Phycisphaerae":0.0,"D_0__Bacteria;D_1__Planctomycetes;D_2__Planctomycetacia":98.0,"D_0__Bacteria;D_1__Planctomycetes;D_2__vadinHA49":0.0,"D_0__Bacteria;D_1__Proteobacteria;D_2__Alphaproteobacteria":53.0,"D_0__Bacteria;D_1__Proteobacteria;D_2__Deltaproteobacteria":328.0,"D_0__Bacteria;D_1__Proteobacteria;D_2__Gammaproteobacteria":1058.0,"D_0__Bacteria;D_1__Proteobacteria;__":0.0,"D_0__Bacteria;D_1__Spirochaetes;D_2__MVP-15":0.0,"D_0__Bacteria;D_1__Spirochaetes;D_2__Spirochaetia":2083.0,"D_0__Bacteria;D_1__Spirochaetes;__":0.0,"D_0__Bacteria;D_1__Synergistetes;D_2__Synergistia":19.0,"D_0__Bacteria;D_1__Tenericutes;D_2__Mollicutes":3107.0,"D_0__Bacteria;D_1__Verrucomicrobia;D_2__Verrucomicrobiae":1377.0,"D_0__Bacteria;D_1__WPS-2;D_2__uncultured rumen bacterium":0.0,"D_0__Bacteria;__;__":244.0,"Name":"M1a","SampleType":"Faecal","GPS":"-","Population":"Captive","Warren":"Cb","Date Collected":"13\/05\/2019","Sex":"","Extraction Kit":"Qiagen DNeasy Powersoil","Date Extracted":"28\/06\/2019","Lot No.":"1630-11363","Associated EBC":"EBC4","Manfred IDs":"Dassie - 416","Notes":"C3, C4, C5, C6 from 1600-27051, red supernatant through C3"},{"index":"M1b","D_0__Archaea;D_1__Euryarchaeota;D_2__Methanobacteria":846.0,"D_0__Archaea;D_1__Euryarchaeota;D_2__Methanomicrobia":0.0,"D_0__Archaea;D_1__Euryarchaeota;D_2__Thermoplasmata":21.0,"D_0__Archaea;D_1__Thaumarchaeota;D_2__Nitrososphaeria":0.0,"D_0__Bacteria;D_1__Actinobacteria;D_2__Acidimicrobiia":0.0,"D_0__Bacteria;D_1__Actinobacteria;D_2__Actinobacteria":33.0,"D_0__Bacteria;D_1__Actinobacteria;D_2__Coriobacteriia":78.0,"D_0__Bacteria;D_1__Actinobacteria;D_2__Rubrobacteria":0.0,"D_0__Bacteria;D_1__Actinobacteria;D_2__Thermoleophilia":0.0,"D_0__Bacteria;D_1__Armatimonadetes;D_2__Armatimonadia":0.0,"D_0__Bacteria;D_1__Armatimonadetes;D_2__uncultured":0.0,"D_0__Bacteria;D_1__BRC1;D_2__uncultured Desulfocaldus sp.":0.0,"D_0__Bacteria;D_1__Bacteroidetes;D_2__Bacteroidia":7260.0,"D_0__Bacteria;D_1__Bacteroidetes;D_2__Ignavibacteria":0.0,"D_0__Bacteria;D_1__Chloroflexi;D_2__Anaerolineae":0.0,"D_0__Bacteria;D_1__Chloroflexi;D_2__Chloroflexia":0.0,"D_0__Bacteria;D_1__Cyanobacteria;D_2__Melainabacteria":637.0,"D_0__Bacteria;D_1__Cyanobacteria;D_2__Oxyphotobacteria":0.0,"D_0__Bacteria;D_1__Cyanobacteria;D_2__Sericytochromatia":0.0,"D_0__Bacteria;D_1__Deferribacteres;D_2__Deferribacteres":0.0,"D_0__Bacteria;D_1__Deinococcus-Thermus;D_2__Deinococci":0.0,"D_0__Bacteria;D_1__Elusimicrobia;D_2__Elusimicrobia":0.0,"D_0__Bacteria;D_1__Epsilonbacteraeota;D_2__Campylobacteria":11.0,"D_0__Bacteria;D_1__FBP;D_2__uncultured actinobacterium":0.0,"D_0__Bacteria;D_1__Fibrobacteres;D_2__Fibrobacteria":473.0,"D_0__Bacteria;D_1__Firmicutes;D_2__Bacilli":188.0,"D_0__Bacteria;D_1__Firmicutes;D_2__Clostridia":77336.0,"D_0__Bacteria;D_1__Firmicutes;D_2__Erysipelotrichia":301.0,"D_0__Bacteria;D_1__Firmicutes;D_2__Negativicutes":245.0,"D_0__Bacteria;D_1__Firmicutes;__":90.0,"D_0__Bacteria;D_1__Fusobacteria;D_2__Fusobacteriia":0.0,"D_0__Bacteria;D_1__Gemmatimonadetes;D_2__Gemmatimonadetes":0.0,"D_0__Bacteria;D_1__Gemmatimonadetes;D_2__Longimicrobia":0.0,"D_0__Bacteria;D_1__Gemmatimonadetes;D_2__S0134 terrestrial group":0.0,"D_0__Bacteria;D_1__Kiritimatiellaeota;D_2__Kiritimatiellae":490.0,"D_0__Bacteria;D_1__Lentisphaerae;D_2__Lentisphaeria":544.0,"D_0__Bacteria;D_1__Lentisphaerae;D_2__Oligosphaeria":0.0,"D_0__Bacteria;D_1__Patescibacteria;D_2__Parcubacteria":0.0,"D_0__Bacteria;D_1__Patescibacteria;D_2__Saccharimonadia":0.0,"D_0__Bacteria;D_1__Planctomycetes;D_2__Phycisphaerae":0.0,"D_0__Bacteria;D_1__Planctomycetes;D_2__Planctomycetacia":152.0,"D_0__Bacteria;D_1__Planctomycetes;D_2__vadinHA49":0.0,"D_0__Bacteria;D_1__Proteobacteria;D_2__Alphaproteobacteria":30.0,"D_0__Bacteria;D_1__Proteobacteria;D_2__Deltaproteobacteria":276.0,"D_0__Bacteria;D_1__Proteobacteria;D_2__Gammaproteobacteria":184.0,"D_0__Bacteria;D_1__Proteobacteria;__":0.0,"D_0__Bacteria;D_1__Spirochaetes;D_2__MVP-15":0.0,"D_0__Bacteria;D_1__Spirochaetes;D_2__Spirochaetia":2307.0,"D_0__Bacteria;D_1__Spirochaetes;__":0.0,"D_0__Bacteria;D_1__Synergistetes;D_2__Synergistia":14.0,"D_0__Bacteria;D_1__Tenericutes;D_2__Mollicutes":865.0,"D_0__Bacteria;D_1__Verrucomicrobia;D_2__Verrucomicrobiae":1265.0,"D_0__Bacteria;D_1__WPS-2;D_2__uncultured rumen bacterium":0.0,"D_0__Bacteria;__;__":116.0,"Name":"M1b","SampleType":"Faecal","GPS":"-","Population":"Captive","Warren":"Cb","Date Collected":"18\/05\/2019","Sex":"","Extraction Kit":"Qiagen DNeasy Powersoil","Date Extracted":"1\/07\/2019","Lot No.":"1630-11363","Associated EBC":"EBC5","Manfred IDs":"Dassie - 416","Notes":"C1 from 1600-54007, C4 from 1600-27051"},{"index":"M1c","D_0__Archaea;D_1__Euryarchaeota;D_2__Methanobacteria":5004.0,"D_0__Archaea;D_1__Euryarchaeota;D_2__Methanomicrobia":0.0,"D_0__Archaea;D_1__Euryarchaeota;D_2__Thermoplasmata":49.0,"D_0__Archaea;D_1__Thaumarchaeota;D_2__Nitrososphaeria":0.0,"D_0__Bacteria;D_1__Actinobacteria;D_2__Acidimicrobiia":0.0,"D_0__Bacteria;D_1__Actinobacteria;D_2__Actinobacteria":46.0,"D_0__Bacteria;D_1__Actinobacteria;D_2__Coriobacteriia":154.0,"D_0__Bacteria;D_1__Actinobacteria;D_2__Rubrobacteria":0.0,"D_0__Bacteria;D_1__Actinobacteria;D_2__Thermoleophilia":0.0,"D_0__Bacteria;D_1__Armatimonadetes;D_2__Armatimonadia":0.0,"D_0__Bacteria;D_1__Armatimonadetes;D_2__uncultured":0.0,"D_0__Bacteria;D_1__BRC1;D_2__uncultured Desulfocaldus sp.":0.0,"D_0__Bacteria;D_1__Bacteroidetes;D_2__Bacteroidia":10241.0,"D_0__Bacteria;D_1__Bacteroidetes;D_2__Ignavibacteria":0.0,"D_0__Bacteria;D_1__Chloroflexi;D_2__Anaerolineae":0.0,"D_0__Bacteria;D_1__Chloroflexi;D_2__Chloroflexia":0.0,"D_0__Bacteria;D_1__Cyanobacteria;D_2__Melainabacteria":167.0,"D_0__Bacteria;D_1__Cyanobacteria;D_2__Oxyphotobacteria":0.0,"D_0__Bacteria;D_1__Cyanobacteria;D_2__Sericytochromatia":0.0,"D_0__Bacteria;D_1__Deferribacteres;D_2__Deferribacteres":0.0,"D_0__Bacteria;D_1__Deinococcus-Thermus;D_2__Deinococci":0.0,"D_0__Bacteria;D_1__Elusimicrobia;D_2__Elusimicrobia":0.0,"D_0__Bacteria;D_1__Epsilonbacteraeota;D_2__Campylobacteria":32.0,"D_0__Bacteria;D_1__FBP;D_2__uncultured actinobacterium":0.0,"D_0__Bacteria;D_1__Fibrobacteres;D_2__Fibrobacteria":254.0,"D_0__Bacteria;D_1__Firmicutes;D_2__Bacilli":355.0,"D_0__Bacteria;D_1__Firmicutes;D_2__Clostridia":74116.0,"D_0__Bacteria;D_1__Firmicutes;D_2__Erysipelotrichia":203.0,"D_0__Bacteria;D_1__Firmicutes;D_2__Negativicutes":257.0,"D_0__Bacteria;D_1__Firmicutes;__":196.0,"D_0__Bacteria;D_1__Fusobacteria;D_2__Fusobacteriia":0.0,"D_0__Bacteria;D_1__Gemmatimonadetes;D_2__Gemmatimonadetes":0.0,"D_0__Bacteria;D_1__Gemmatimonadetes;D_2__Longimicrobia":0.0,"D_0__Bacteria;D_1__Gemmatimonadetes;D_2__S0134 terrestrial group":0.0,"D_0__Bacteria;D_1__Kiritimatiellaeota;D_2__Kiritimatiellae":583.0,"D_0__Bacteria;D_1__Lentisphaerae;D_2__Lentisphaeria":1472.0,"D_0__Bacteria;D_1__Lentisphaerae;D_2__Oligosphaeria":0.0,"D_0__Bacteria;D_1__Patescibacteria;D_2__Parcubacteria":0.0,"D_0__Bacteria;D_1__Patescibacteria;D_2__Saccharimonadia":0.0,"D_0__Bacteria;D_1__Planctomycetes;D_2__Phycisphaerae":0.0,"D_0__Bacteria;D_1__Planctomycetes;D_2__Planctomycetacia":645.0,"D_0__Bacteria;D_1__Planctomycetes;D_2__vadinHA49":0.0,"D_0__Bacteria;D_1__Proteobacteria;D_2__Alphaproteobacteria":34.0,"D_0__Bacteria;D_1__Proteobacteria;D_2__Deltaproteobacteria":219.0,"D_0__Bacteria;D_1__Proteobacteria;D_2__Gammaproteobacteria":201.0,"D_0__Bacteria;D_1__Proteobacteria;__":0.0,"D_0__Bacteria;D_1__Spirochaetes;D_2__MVP-15":0.0,"D_0__Bacteria;D_1__Spirochaetes;D_2__Spirochaetia":1566.0,"D_0__Bacteria;D_1__Spirochaetes;__":0.0,"D_0__Bacteria;D_1__Synergistetes;D_2__Synergistia":9.0,"D_0__Bacteria;D_1__Tenericutes;D_2__Mollicutes":1181.0,"D_0__Bacteria;D_1__Verrucomicrobia;D_2__Verrucomicrobiae":5263.0,"D_0__Bacteria;D_1__WPS-2;D_2__uncultured rumen bacterium":0.0,"D_0__Bacteria;__;__":144.0,"Name":"M1c","SampleType":"Faecal","GPS":"-","Population":"Captive","Warren":"Cb","Date Collected":"1\/06\/2019","Sex":"","Extraction Kit":"Qiagen DNeasy Powersoil","Date Extracted":"18\/07\/2019","Lot No.":"1600-54007","Associated EBC":"EBC9","Manfred IDs":"Dassie - 416","Notes":""},{"index":"M2","D_0__Archaea;D_1__Euryarchaeota;D_2__Methanobacteria":166.0,"D_0__Archaea;D_1__Euryarchaeota;D_2__Methanomicrobia":140.0,"D_0__Archaea;D_1__Euryarchaeota;D_2__Thermoplasmata":328.0,"D_0__Archaea;D_1__Thaumarchaeota;D_2__Nitrososphaeria":0.0,"D_0__Bacteria;D_1__Actinobacteria;D_2__Acidimicrobiia":0.0,"D_0__Bacteria;D_1__Actinobacteria;D_2__Actinobacteria":2.0,"D_0__Bacteria;D_1__Actinobacteria;D_2__Coriobacteriia":223.0,"D_0__Bacteria;D_1__Actinobacteria;D_2__Rubrobacteria":0.0,"D_0__Bacteria;D_1__Actinobacteria;D_2__Thermoleophilia":0.0,"D_0__Bacteria;D_1__Armatimonadetes;D_2__Armatimonadia":0.0,"D_0__Bacteria;D_1__Armatimonadetes;D_2__uncultured":0.0,"D_0__Bacteria;D_1__BRC1;D_2__uncultured Desulfocaldus sp.":0.0,"D_0__Bacteria;D_1__Bacteroidetes;D_2__Bacteroidia":9593.0,"D_0__Bacteria;D_1__Bacteroidetes;D_2__Ignavibacteria":0.0,"D_0__Bacteria;D_1__Chloroflexi;D_2__Anaerolineae":0.0,"D_0__Bacteria;D_1__Chloroflexi;D_2__Chloroflexia":0.0,"D_0__Bacteria;D_1__Cyanobacteria;D_2__Melainabacteria":2038.0,"D_0__Bacteria;D_1__Cyanobacteria;D_2__Oxyphotobacteria":0.0,"D_0__Bacteria;D_1__Cyanobacteria;D_2__Sericytochromatia":0.0,"D_0__Bacteria;D_1__Deferribacteres;D_2__Deferribacteres":0.0,"D_0__Bacteria;D_1__Deinococcus-Thermus;D_2__Deinococci":0.0,"D_0__Bacteria;D_1__Elusimicrobia;D_2__Elusimicrobia":0.0,"D_0__Bacteria;D_1__Epsilonbacteraeota;D_2__Campylobacteria":60.0,"D_0__Bacteria;D_1__FBP;D_2__uncultured actinobacterium":0.0,"D_0__Bacteria;D_1__Fibrobacteres;D_2__Fibrobacteria":1494.0,"D_0__Bacteria;D_1__Firmicutes;D_2__Bacilli":930.0,"D_0__Bacteria;D_1__Firmicutes;D_2__Clostridia":62223.0,"D_0__Bacteria;D_1__Firmicutes;D_2__Erysipelotrichia":807.0,"D_0__Bacteria;D_1__Firmicutes;D_2__Negativicutes":956.0,"D_0__Bacteria;D_1__Firmicutes;__":10.0,"D_0__Bacteria;D_1__Fusobacteria;D_2__Fusobacteriia":50.0,"D_0__Bacteria;D_1__Gemmatimonadetes;D_2__Gemmatimonadetes":0.0,"D_0__Bacteria;D_1__Gemmatimonadetes;D_2__Longimicrobia":0.0,"D_0__Bacteria;D_1__Gemmatimonadetes;D_2__S0134 terrestrial group":0.0,"D_0__Bacteria;D_1__Kiritimatiellaeota;D_2__Kiritimatiellae":178.0,"D_0__Bacteria;D_1__Lentisphaerae;D_2__Lentisphaeria":1703.0,"D_0__Bacteria;D_1__Lentisphaerae;D_2__Oligosphaeria":0.0,"D_0__Bacteria;D_1__Patescibacteria;D_2__Parcubacteria":0.0,"D_0__Bacteria;D_1__Patescibacteria;D_2__Saccharimonadia":0.0,"D_0__Bacteria;D_1__Planctomycetes;D_2__Phycisphaerae":0.0,"D_0__Bacteria;D_1__Planctomycetes;D_2__Planctomycetacia":154.0,"D_0__Bacteria;D_1__Planctomycetes;D_2__vadinHA49":0.0,"D_0__Bacteria;D_1__Proteobacteria;D_2__Alphaproteobacteria":311.0,"D_0__Bacteria;D_1__Proteobacteria;D_2__Deltaproteobacteria":200.0,"D_0__Bacteria;D_1__Proteobacteria;D_2__Gammaproteobacteria":968.0,"D_0__Bacteria;D_1__Proteobacteria;__":44.0,"D_0__Bacteria;D_1__Spirochaetes;D_2__MVP-15":0.0,"D_0__Bacteria;D_1__Spirochaetes;D_2__Spirochaetia":3037.0,"D_0__Bacteria;D_1__Spirochaetes;__":0.0,"D_0__Bacteria;D_1__Synergistetes;D_2__Synergistia":24.0,"D_0__Bacteria;D_1__Tenericutes;D_2__Mollicutes":10132.0,"D_0__Bacteria;D_1__Verrucomicrobia;D_2__Verrucomicrobiae":53.0,"D_0__Bacteria;D_1__WPS-2;D_2__uncultured rumen bacterium":0.0,"D_0__Bacteria;__;__":17.0,"Name":"M2","SampleType":"Faecal","GPS":"-","Population":"Captive","Warren":"Cb","Date Collected":"13\/05\/2019","Sex":"","Extraction Kit":"Qiagen DNeasy Powersoil","Date Extracted":"18\/07\/2019","Lot No.":"1600-54007","Associated EBC":"EBC9","Manfred IDs":"Dangles - 269","Notes":""},{"index":"M3a","D_0__Archaea;D_1__Euryarchaeota;D_2__Methanobacteria":352.0,"D_0__Archaea;D_1__Euryarchaeota;D_2__Methanomicrobia":0.0,"D_0__Archaea;D_1__Euryarchaeota;D_2__Thermoplasmata":25.0,"D_0__Archaea;D_1__Thaumarchaeota;D_2__Nitrososphaeria":0.0,"D_0__Bacteria;D_1__Actinobacteria;D_2__Acidimicrobiia":0.0,"D_0__Bacteria;D_1__Actinobacteria;D_2__Actinobacteria":9.0,"D_0__Bacteria;D_1__Actinobacteria;D_2__Coriobacteriia":280.0,"D_0__Bacteria;D_1__Actinobacteria;D_2__Rubrobacteria":0.0,"D_0__Bacteria;D_1__Actinobacteria;D_2__Thermoleophilia":0.0,"D_0__Bacteria;D_1__Armatimonadetes;D_2__Armatimonadia":0.0,"D_0__Bacteria;D_1__Armatimonadetes;D_2__uncultured":0.0,"D_0__Bacteria;D_1__BRC1;D_2__uncultured Desulfocaldus sp.":0.0,"D_0__Bacteria;D_1__Bacteroidetes;D_2__Bacteroidia":3582.0,"D_0__Bacteria;D_1__Bacteroidetes;D_2__Ignavibacteria":0.0,"D_0__Bacteria;D_1__Chloroflexi;D_2__Anaerolineae":0.0,"D_0__Bacteria;D_1__Chloroflexi;D_2__Chloroflexia":0.0,"D_0__Bacteria;D_1__Cyanobacteria;D_2__Melainabacteria":650.0,"D_0__Bacteria;D_1__Cyanobacteria;D_2__Oxyphotobacteria":0.0,"D_0__Bacteria;D_1__Cyanobacteria;D_2__Sericytochromatia":0.0,"D_0__Bacteria;D_1__Deferribacteres;D_2__Deferribacteres":0.0,"D_0__Bacteria;D_1__Deinococcus-Thermus;D_2__Deinococci":0.0,"D_0__Bacteria;D_1__Elusimicrobia;D_2__Elusimicrobia":0.0,"D_0__Bacteria;D_1__Epsilonbacteraeota;D_2__Campylobacteria":8.0,"D_0__Bacteria;D_1__FBP;D_2__uncultured actinobacterium":0.0,"D_0__Bacteria;D_1__Fibrobacteres;D_2__Fibrobacteria":69.0,"D_0__Bacteria;D_1__Firmicutes;D_2__Bacilli":65.0,"D_0__Bacteria;D_1__Firmicutes;D_2__Clostridia":45995.0,"D_0__Bacteria;D_1__Firmicutes;D_2__Erysipelotrichia":311.0,"D_0__Bacteria;D_1__Firmicutes;D_2__Negativicutes":1039.0,"D_0__Bacteria;D_1__Firmicutes;__":58.0,"D_0__Bacteria;D_1__Fusobacteria;D_2__Fusobacteriia":3.0,"D_0__Bacteria;D_1__Gemmatimonadetes;D_2__Gemmatimonadetes":0.0,"D_0__Bacteria;D_1__Gemmatimonadetes;D_2__Longimicrobia":0.0,"D_0__Bacteria;D_1__Gemmatimonadetes;D_2__S0134 terrestrial group":0.0,"D_0__Bacteria;D_1__Kiritimatiellaeota;D_2__Kiritimatiellae":40.0,"D_0__Bacteria;D_1__Lentisphaerae;D_2__Lentisphaeria":223.0,"D_0__Bacteria;D_1__Lentisphaerae;D_2__Oligosphaeria":0.0,"D_0__Bacteria;D_1__Patescibacteria;D_2__Parcubacteria":0.0,"D_0__Bacteria;D_1__Patescibacteria;D_2__Saccharimonadia":0.0,"D_0__Bacteria;D_1__Planctomycetes;D_2__Phycisphaerae":0.0,"D_0__Bacteria;D_1__Planctomycetes;D_2__Planctomycetacia":182.0,"D_0__Bacteria;D_1__Planctomycetes;D_2__vadinHA49":0.0,"D_0__Bacteria;D_1__Proteobacteria;D_2__Alphaproteobacteria":1132.0,"D_0__Bacteria;D_1__Proteobacteria;D_2__Deltaproteobacteria":183.0,"D_0__Bacteria;D_1__Proteobacteria;D_2__Gammaproteobacteria":132.0,"D_0__Bacteria;D_1__Proteobacteria;__":6.0,"D_0__Bacteria;D_1__Spirochaetes;D_2__MVP-15":0.0,"D_0__Bacteria;D_1__Spirochaetes;D_2__Spirochaetia":1114.0,"D_0__Bacteria;D_1__Spirochaetes;__":0.0,"D_0__Bacteria;D_1__Synergistetes;D_2__Synergistia":19.0,"D_0__Bacteria;D_1__Tenericutes;D_2__Mollicutes":2592.0,"D_0__Bacteria;D_1__Verrucomicrobia;D_2__Verrucomicrobiae":142.0,"D_0__Bacteria;D_1__WPS-2;D_2__uncultured rumen bacterium":0.0,"D_0__Bacteria;__;__":70.0,"Name":"M3a","SampleType":"Faecal","GPS":"-","Population":"Captive","Warren":"Cb","Date Collected":"13\/05\/2019","Sex":"","Extraction Kit":"Qiagen DNeasy Powersoil","Date Extracted":"18\/07\/2019","Lot No.":"1600-54007","Associated EBC":"EBC9","Manfred IDs":"Zanayah - 144","Notes":""},{"index":"M3b","D_0__Archaea;D_1__Euryarchaeota;D_2__Methanobacteria":104.0,"D_0__Archaea;D_1__Euryarchaeota;D_2__Methanomicrobia":0.0,"D_0__Archaea;D_1__Euryarchaeota;D_2__Thermoplasmata":41.0,"D_0__Archaea;D_1__Thaumarchaeota;D_2__Nitrososphaeria":0.0,"D_0__Bacteria;D_1__Actinobacteria;D_2__Acidimicrobiia":0.0,"D_0__Bacteria;D_1__Actinobacteria;D_2__Actinobacteria":14.0,"D_0__Bacteria;D_1__Actinobacteria;D_2__Coriobacteriia":337.0,"D_0__Bacteria;D_1__Actinobacteria;D_2__Rubrobacteria":0.0,"D_0__Bacteria;D_1__Actinobacteria;D_2__Thermoleophilia":0.0,"D_0__Bacteria;D_1__Armatimonadetes;D_2__Armatimonadia":0.0,"D_0__Bacteria;D_1__Armatimonadetes;D_2__uncultured":0.0,"D_0__Bacteria;D_1__BRC1;D_2__uncultured Desulfocaldus sp.":0.0,"D_0__Bacteria;D_1__Bacteroidetes;D_2__Bacteroidia":6219.0,"D_0__Bacteria;D_1__Bacteroidetes;D_2__Ignavibacteria":0.0,"D_0__Bacteria;D_1__Chloroflexi;D_2__Anaerolineae":0.0,"D_0__Bacteria;D_1__Chloroflexi;D_2__Chloroflexia":0.0,"D_0__Bacteria;D_1__Cyanobacteria;D_2__Melainabacteria":361.0,"D_0__Bacteria;D_1__Cyanobacteria;D_2__Oxyphotobacteria":0.0,"D_0__Bacteria;D_1__Cyanobacteria;D_2__Sericytochromatia":0.0,"D_0__Bacteria;D_1__Deferribacteres;D_2__Deferribacteres":0.0,"D_0__Bacteria;D_1__Deinococcus-Thermus;D_2__Deinococci":0.0,"D_0__Bacteria;D_1__Elusimicrobia;D_2__Elusimicrobia":0.0,"D_0__Bacteria;D_1__Epsilonbacteraeota;D_2__Campylobacteria":0.0,"D_0__Bacteria;D_1__FBP;D_2__uncultured actinobacterium":0.0,"D_0__Bacteria;D_1__Fibrobacteres;D_2__Fibrobacteria":32.0,"D_0__Bacteria;D_1__Firmicutes;D_2__Bacilli":94.0,"D_0__Bacteria;D_1__Firmicutes;D_2__Clostridia":57195.0,"D_0__Bacteria;D_1__Firmicutes;D_2__Erysipelotrichia":1375.0,"D_0__Bacteria;D_1__Firmicutes;D_2__Negativicutes":882.0,"D_0__Bacteria;D_1__Firmicutes;__":72.0,"D_0__Bacteria;D_1__Fusobacteria;D_2__Fusobacteriia":100.0,"D_0__Bacteria;D_1__Gemmatimonadetes;D_2__Gemmatimonadetes":0.0,"D_0__Bacteria;D_1__Gemmatimonadetes;D_2__Longimicrobia":0.0,"D_0__Bacteria;D_1__Gemmatimonadetes;D_2__S0134 terrestrial group":0.0,"D_0__Bacteria;D_1__Kiritimatiellaeota;D_2__Kiritimatiellae":107.0,"D_0__Bacteria;D_1__Lentisphaerae;D_2__Lentisphaeria":92.0,"D_0__Bacteria;D_1__Lentisphaerae;D_2__Oligosphaeria":0.0,"D_0__Bacteria;D_1__Patescibacteria;D_2__Parcubacteria":0.0,"D_0__Bacteria;D_1__Patescibacteria;D_2__Saccharimonadia":0.0,"D_0__Bacteria;D_1__Planctomycetes;D_2__Phycisphaerae":0.0,"D_0__Bacteria;D_1__Planctomycetes;D_2__Planctomycetacia":231.0,"D_0__Bacteria;D_1__Planctomycetes;D_2__vadinHA49":0.0,"D_0__Bacteria;D_1__Proteobacteria;D_2__Alphaproteobacteria":1866.0,"D_0__Bacteria;D_1__Proteobacteria;D_2__Deltaproteobacteria":1211.0,"D_0__Bacteria;D_1__Proteobacteria;D_2__Gammaproteobacteria":335.0,"D_0__Bacteria;D_1__Proteobacteria;__":177.0,"D_0__Bacteria;D_1__Spirochaetes;D_2__MVP-15":0.0,"D_0__Bacteria;D_1__Spirochaetes;D_2__Spirochaetia":1653.0,"D_0__Bacteria;D_1__Spirochaetes;__":0.0,"D_0__Bacteria;D_1__Synergistetes;D_2__Synergistia":33.0,"D_0__Bacteria;D_1__Tenericutes;D_2__Mollicutes":7922.0,"D_0__Bacteria;D_1__Verrucomicrobia;D_2__Verrucomicrobiae":680.0,"D_0__Bacteria;D_1__WPS-2;D_2__uncultured rumen bacterium":0.0,"D_0__Bacteria;__;__":70.0,"Name":"M3b","SampleType":"Faecal","GPS":"-","Population":"Captive","Warren":"Cb","Date Collected":"1\/06\/2019","Sex":"","Extraction Kit":"Qiagen DNeasy Powersoil","Date Extracted":"5\/07\/2019","Lot No.":"1630-11363","Associated EBC":"EBC6","Manfred IDs":"Zanayah - 144","Notes":"C1 from 1600-54007, dark red supernatant"},{"index":"M4a","D_0__Archaea;D_1__Euryarchaeota;D_2__Methanobacteria":48.0,"D_0__Archaea;D_1__Euryarchaeota;D_2__Methanomicrobia":0.0,"D_0__Archaea;D_1__Euryarchaeota;D_2__Thermoplasmata":9.0,"D_0__Archaea;D_1__Thaumarchaeota;D_2__Nitrososphaeria":0.0,"D_0__Bacteria;D_1__Actinobacteria;D_2__Acidimicrobiia":0.0,"D_0__Bacteria;D_1__Actinobacteria;D_2__Actinobacteria":0.0,"D_0__Bacteria;D_1__Actinobacteria;D_2__Coriobacteriia":93.0,"D_0__Bacteria;D_1__Actinobacteria;D_2__Rubrobacteria":0.0,"D_0__Bacteria;D_1__Actinobacteria;D_2__Thermoleophilia":0.0,"D_0__Bacteria;D_1__Armatimonadetes;D_2__Armatimonadia":0.0,"D_0__Bacteria;D_1__Armatimonadetes;D_2__uncultured":0.0,"D_0__Bacteria;D_1__BRC1;D_2__uncultured Desulfocaldus sp.":0.0,"D_0__Bacteria;D_1__Bacteroidetes;D_2__Bacteroidia":1936.0,"D_0__Bacteria;D_1__Bacteroidetes;D_2__Ignavibacteria":0.0,"D_0__Bacteria;D_1__Chloroflexi;D_2__Anaerolineae":0.0,"D_0__Bacteria;D_1__Chloroflexi;D_2__Chloroflexia":0.0,"D_0__Bacteria;D_1__Cyanobacteria;D_2__Melainabacteria":1874.0,"D_0__Bacteria;D_1__Cyanobacteria;D_2__Oxyphotobacteria":0.0,"D_0__Bacteria;D_1__Cyanobacteria;D_2__Sericytochromatia":0.0,"D_0__Bacteria;D_1__Deferribacteres;D_2__Deferribacteres":0.0,"D_0__Bacteria;D_1__Deinococcus-Thermus;D_2__Deinococci":0.0,"D_0__Bacteria;D_1__Elusimicrobia;D_2__Elusimicrobia":0.0,"D_0__Bacteria;D_1__Epsilonbacteraeota;D_2__Campylobacteria":0.0,"D_0__Bacteria;D_1__FBP;D_2__uncultured actinobacterium":0.0,"D_0__Bacteria;D_1__Fibrobacteres;D_2__Fibrobacteria":0.0,"D_0__Bacteria;D_1__Firmicutes;D_2__Bacilli":264.0,"D_0__Bacteria;D_1__Firmicutes;D_2__Clostridia":40759.0,"D_0__Bacteria;D_1__Firmicutes;D_2__Erysipelotrichia":985.0,"D_0__Bacteria;D_1__Firmicutes;D_2__Negativicutes":141.0,"D_0__Bacteria;D_1__Firmicutes;__":15.0,"D_0__Bacteria;D_1__Fusobacteria;D_2__Fusobacteriia":2.0,"D_0__Bacteria;D_1__Gemmatimonadetes;D_2__Gemmatimonadetes":0.0,"D_0__Bacteria;D_1__Gemmatimonadetes;D_2__Longimicrobia":0.0,"D_0__Bacteria;D_1__Gemmatimonadetes;D_2__S0134 terrestrial group":0.0,"D_0__Bacteria;D_1__Kiritimatiellaeota;D_2__Kiritimatiellae":580.0,"D_0__Bacteria;D_1__Lentisphaerae;D_2__Lentisphaeria":1209.0,"D_0__Bacteria;D_1__Lentisphaerae;D_2__Oligosphaeria":0.0,"D_0__Bacteria;D_1__Patescibacteria;D_2__Parcubacteria":0.0,"D_0__Bacteria;D_1__Patescibacteria;D_2__Saccharimonadia":0.0,"D_0__Bacteria;D_1__Planctomycetes;D_2__Phycisphaerae":0.0,"D_0__Bacteria;D_1__Planctomycetes;D_2__Planctomycetacia":67.0,"D_0__Bacteria;D_1__Planctomycetes;D_2__vadinHA49":0.0,"D_0__Bacteria;D_1__Proteobacteria;D_2__Alphaproteobacteria":359.0,"D_0__Bacteria;D_1__Proteobacteria;D_2__Deltaproteobacteria":1084.0,"D_0__Bacteria;D_1__Proteobacteria;D_2__Gammaproteobacteria":376.0,"D_0__Bacteria;D_1__Proteobacteria;__":3.0,"D_0__Bacteria;D_1__Spirochaetes;D_2__MVP-15":0.0,"D_0__Bacteria;D_1__Spirochaetes;D_2__Spirochaetia":1715.0,"D_0__Bacteria;D_1__Spirochaetes;__":0.0,"D_0__Bacteria;D_1__Synergistetes;D_2__Synergistia":0.0,"D_0__Bacteria;D_1__Tenericutes;D_2__Mollicutes":6613.0,"D_0__Bacteria;D_1__Verrucomicrobia;D_2__Verrucomicrobiae":14.0,"D_0__Bacteria;D_1__WPS-2;D_2__uncultured rumen bacterium":0.0,"D_0__Bacteria;__;__":42.0,"Name":"M4a","SampleType":"Faecal","GPS":"-","Population":"Captive","Warren":"Cb","Date Collected":"13\/05\/2019","Sex":"","Extraction Kit":"Qiagen DNeasy Powersoil","Date Extracted":"24\/07\/2019","Lot No.":"","Associated EBC":"EBC10","Manfred IDs":"Lillie -347","Notes":""},{"index":"M4b","D_0__Archaea;D_1__Euryarchaeota;D_2__Methanobacteria":289.0,"D_0__Archaea;D_1__Euryarchaeota;D_2__Methanomicrobia":2.0,"D_0__Archaea;D_1__Euryarchaeota;D_2__Thermoplasmata":2.0,"D_0__Archaea;D_1__Thaumarchaeota;D_2__Nitrososphaeria":0.0,"D_0__Bacteria;D_1__Actinobacteria;D_2__Acidimicrobiia":0.0,"D_0__Bacteria;D_1__Actinobacteria;D_2__Actinobacteria":0.0,"D_0__Bacteria;D_1__Actinobacteria;D_2__Coriobacteriia":186.0,"D_0__Bacteria;D_1__Actinobacteria;D_2__Rubrobacteria":0.0,"D_0__Bacteria;D_1__Actinobacteria;D_2__Thermoleophilia":0.0,"D_0__Bacteria;D_1__Armatimonadetes;D_2__Armatimonadia":0.0,"D_0__Bacteria;D_1__Armatimonadetes;D_2__uncultured":0.0,"D_0__Bacteria;D_1__BRC1;D_2__uncultured Desulfocaldus sp.":0.0,"D_0__Bacteria;D_1__Bacteroidetes;D_2__Bacteroidia":2829.0,"D_0__Bacteria;D_1__Bacteroidetes;D_2__Ignavibacteria":0.0,"D_0__Bacteria;D_1__Chloroflexi;D_2__Anaerolineae":0.0,"D_0__Bacteria;D_1__Chloroflexi;D_2__Chloroflexia":0.0,"D_0__Bacteria;D_1__Cyanobacteria;D_2__Melainabacteria":1224.0,"D_0__Bacteria;D_1__Cyanobacteria;D_2__Oxyphotobacteria":10.0,"D_0__Bacteria;D_1__Cyanobacteria;D_2__Sericytochromatia":0.0,"D_0__Bacteria;D_1__Deferribacteres;D_2__Deferribacteres":0.0,"D_0__Bacteria;D_1__Deinococcus-Thermus;D_2__Deinococci":0.0,"D_0__Bacteria;D_1__Elusimicrobia;D_2__Elusimicrobia":0.0,"D_0__Bacteria;D_1__Epsilonbacteraeota;D_2__Campylobacteria":0.0,"D_0__Bacteria;D_1__FBP;D_2__uncultured actinobacterium":0.0,"D_0__Bacteria;D_1__Fibrobacteres;D_2__Fibrobacteria":2.0,"D_0__Bacteria;D_1__Firmicutes;D_2__Bacilli":434.0,"D_0__Bacteria;D_1__Firmicutes;D_2__Clostridia":49914.0,"D_0__Bacteria;D_1__Firmicutes;D_2__Erysipelotrichia":1220.0,"D_0__Bacteria;D_1__Firmicutes;D_2__Negativicutes":163.0,"D_0__Bacteria;D_1__Firmicutes;__":20.0,"D_0__Bacteria;D_1__Fusobacteria;D_2__Fusobacteriia":2.0,"D_0__Bacteria;D_1__Gemmatimonadetes;D_2__Gemmatimonadetes":0.0,"D_0__Bacteria;D_1__Gemmatimonadetes;D_2__Longimicrobia":0.0,"D_0__Bacteria;D_1__Gemmatimonadetes;D_2__S0134 terrestrial group":0.0,"D_0__Bacteria;D_1__Kiritimatiellaeota;D_2__Kiritimatiellae":572.0,"D_0__Bacteria;D_1__Lentisphaerae;D_2__Lentisphaeria":1079.0,"D_0__Bacteria;D_1__Lentisphaerae;D_2__Oligosphaeria":2.0,"D_0__Bacteria;D_1__Patescibacteria;D_2__Parcubacteria":0.0,"D_0__Bacteria;D_1__Patescibacteria;D_2__Saccharimonadia":0.0,"D_0__Bacteria;D_1__Planctomycetes;D_2__Phycisphaerae":0.0,"D_0__Bacteria;D_1__Planctomycetes;D_2__Planctomycetacia":45.0,"D_0__Bacteria;D_1__Planctomycetes;D_2__vadinHA49":0.0,"D_0__Bacteria;D_1__Proteobacteria;D_2__Alphaproteobacteria":367.0,"D_0__Bacteria;D_1__Proteobacteria;D_2__Deltaproteobacteria":967.0,"D_0__Bacteria;D_1__Proteobacteria;D_2__Gammaproteobacteria":480.0,"D_0__Bacteria;D_1__Proteobacteria;__":3.0,"D_0__Bacteria;D_1__Spirochaetes;D_2__MVP-15":0.0,"D_0__Bacteria;D_1__Spirochaetes;D_2__Spirochaetia":795.0,"D_0__Bacteria;D_1__Spirochaetes;__":0.0,"D_0__Bacteria;D_1__Synergistetes;D_2__Synergistia":0.0,"D_0__Bacteria;D_1__Tenericutes;D_2__Mollicutes":9982.0,"D_0__Bacteria;D_1__Verrucomicrobia;D_2__Verrucomicrobiae":23.0,"D_0__Bacteria;D_1__WPS-2;D_2__uncultured rumen bacterium":0.0,"D_0__Bacteria;__;__":57.0,"Name":"M4b","SampleType":"Faecal","GPS":"-","Population":"Captive","Warren":"Cb","Date Collected":"1\/06\/2019","Sex":"","Extraction Kit":"Qiagen DNeasy Powersoil","Date Extracted":"5\/07\/2019","Lot No.":"1630-11363","Associated EBC":"EBC6","Manfred IDs":"Lillie -347","Notes":"C1 from 1600-54007"},{"index":"M5","D_0__Archaea;D_1__Euryarchaeota;D_2__Methanobacteria":21.0,"D_0__Archaea;D_1__Euryarchaeota;D_2__Methanomicrobia":0.0,"D_0__Archaea;D_1__Euryarchaeota;D_2__Thermoplasmata":73.0,"D_0__Archaea;D_1__Thaumarchaeota;D_2__Nitrososphaeria":0.0,"D_0__Bacteria;D_1__Actinobacteria;D_2__Acidimicrobiia":0.0,"D_0__Bacteria;D_1__Actinobacteria;D_2__Actinobacteria":0.0,"D_0__Bacteria;D_1__Actinobacteria;D_2__Coriobacteriia":116.0,"D_0__Bacteria;D_1__Actinobacteria;D_2__Rubrobacteria":0.0,"D_0__Bacteria;D_1__Actinobacteria;D_2__Thermoleophilia":0.0,"D_0__Bacteria;D_1__Armatimonadetes;D_2__Armatimonadia":0.0,"D_0__Bacteria;D_1__Armatimonadetes;D_2__uncultured":0.0,"D_0__Bacteria;D_1__BRC1;D_2__uncultured Desulfocaldus sp.":0.0,"D_0__Bacteria;D_1__Bacteroidetes;D_2__Bacteroidia":7637.0,"D_0__Bacteria;D_1__Bacteroidetes;D_2__Ignavibacteria":0.0,"D_0__Bacteria;D_1__Chloroflexi;D_2__Anaerolineae":0.0,"D_0__Bacteria;D_1__Chloroflexi;D_2__Chloroflexia":0.0,"D_0__Bacteria;D_1__Cyanobacteria;D_2__Melainabacteria":1105.0,"D_0__Bacteria;D_1__Cyanobacteria;D_2__Oxyphotobacteria":0.0,"D_0__Bacteria;D_1__Cyanobacteria;D_2__Sericytochromatia":0.0,"D_0__Bacteria;D_1__Deferribacteres;D_2__Deferribacteres":0.0,"D_0__Bacteria;D_1__Deinococcus-Thermus;D_2__Deinococci":0.0,"D_0__Bacteria;D_1__Elusimicrobia;D_2__Elusimicrobia":0.0,"D_0__Bacteria;D_1__Epsilonbacteraeota;D_2__Campylobacteria":65.0,"D_0__Bacteria;D_1__FBP;D_2__uncultured actinobacterium":0.0,"D_0__Bacteria;D_1__Fibrobacteres;D_2__Fibrobacteria":97.0,"D_0__Bacteria;D_1__Firmicutes;D_2__Bacilli":927.0,"D_0__Bacteria;D_1__Firmicutes;D_2__Clostridia":45501.0,"D_0__Bacteria;D_1__Firmicutes;D_2__Erysipelotrichia":78.0,"D_0__Bacteria;D_1__Firmicutes;D_2__Negativicutes":113.0,"D_0__Bacteria;D_1__Firmicutes;__":284.0,"D_0__Bacteria;D_1__Fusobacteria;D_2__Fusobacteriia":0.0,"D_0__Bacteria;D_1__Gemmatimonadetes;D_2__Gemmatimonadetes":0.0,"D_0__Bacteria;D_1__Gemmatimonadetes;D_2__Longimicrobia":0.0,"D_0__Bacteria;D_1__Gemmatimonadetes;D_2__S0134 terrestrial group":0.0,"D_0__Bacteria;D_1__Kiritimatiellaeota;D_2__Kiritimatiellae":569.0,"D_0__Bacteria;D_1__Lentisphaerae;D_2__Lentisphaeria":979.0,"D_0__Bacteria;D_1__Lentisphaerae;D_2__Oligosphaeria":0.0,"D_0__Bacteria;D_1__Patescibacteria;D_2__Parcubacteria":0.0,"D_0__Bacteria;D_1__Patescibacteria;D_2__Saccharimonadia":0.0,"D_0__Bacteria;D_1__Planctomycetes;D_2__Phycisphaerae":0.0,"D_0__Bacteria;D_1__Planctomycetes;D_2__Planctomycetacia":39.0,"D_0__Bacteria;D_1__Planctomycetes;D_2__vadinHA49":0.0,"D_0__Bacteria;D_1__Proteobacteria;D_2__Alphaproteobacteria":109.0,"D_0__Bacteria;D_1__Proteobacteria;D_2__Deltaproteobacteria":184.0,"D_0__Bacteria;D_1__Proteobacteria;D_2__Gammaproteobacteria":118.0,"D_0__Bacteria;D_1__Proteobacteria;__":19.0,"D_0__Bacteria;D_1__Spirochaetes;D_2__MVP-15":0.0,"D_0__Bacteria;D_1__Spirochaetes;D_2__Spirochaetia":2498.0,"D_0__Bacteria;D_1__Spirochaetes;__":0.0,"D_0__Bacteria;D_1__Synergistetes;D_2__Synergistia":0.0,"D_0__Bacteria;D_1__Tenericutes;D_2__Mollicutes":10052.0,"D_0__Bacteria;D_1__Verrucomicrobia;D_2__Verrucomicrobiae":160.0,"D_0__Bacteria;D_1__WPS-2;D_2__uncultured rumen bacterium":0.0,"D_0__Bacteria;__;__":7.0,"Name":"M5","SampleType":"Faecal","GPS":"-","Population":"Captive","Warren":"Cb","Date Collected":"13\/05\/2019","Sex":"","Extraction Kit":"Qiagen DNeasy Powersoil","Date Extracted":"24\/07\/2019","Lot No.":"","Associated EBC":"EBC10","Manfred IDs":"Anya - ?","Notes":""},{"index":"M6","D_0__Archaea;D_1__Euryarchaeota;D_2__Methanobacteria":3.0,"D_0__Archaea;D_1__Euryarchaeota;D_2__Methanomicrobia":2.0,"D_0__Archaea;D_1__Euryarchaeota;D_2__Thermoplasmata":281.0,"D_0__Archaea;D_1__Thaumarchaeota;D_2__Nitrososphaeria":0.0,"D_0__Bacteria;D_1__Actinobacteria;D_2__Acidimicrobiia":0.0,"D_0__Bacteria;D_1__Actinobacteria;D_2__Actinobacteria":15304.0,"D_0__Bacteria;D_1__Actinobacteria;D_2__Coriobacteriia":3471.0,"D_0__Bacteria;D_1__Actinobacteria;D_2__Rubrobacteria":0.0,"D_0__Bacteria;D_1__Actinobacteria;D_2__Thermoleophilia":0.0,"D_0__Bacteria;D_1__Armatimonadetes;D_2__Armatimonadia":0.0,"D_0__Bacteria;D_1__Armatimonadetes;D_2__uncultured":0.0,"D_0__Bacteria;D_1__BRC1;D_2__uncultured Desulfocaldus sp.":0.0,"D_0__Bacteria;D_1__Bacteroidetes;D_2__Bacteroidia":27600.0,"D_0__Bacteria;D_1__Bacteroidetes;D_2__Ignavibacteria":0.0,"D_0__Bacteria;D_1__Chloroflexi;D_2__Anaerolineae":0.0,"D_0__Bacteria;D_1__Chloroflexi;D_2__Chloroflexia":0.0,"D_0__Bacteria;D_1__Cyanobacteria;D_2__Melainabacteria":3.0,"D_0__Bacteria;D_1__Cyanobacteria;D_2__Oxyphotobacteria":0.0,"D_0__Bacteria;D_1__Cyanobacteria;D_2__Sericytochromatia":0.0,"D_0__Bacteria;D_1__Deferribacteres;D_2__Deferribacteres":0.0,"D_0__Bacteria;D_1__Deinococcus-Thermus;D_2__Deinococci":0.0,"D_0__Bacteria;D_1__Elusimicrobia;D_2__Elusimicrobia":0.0,"D_0__Bacteria;D_1__Epsilonbacteraeota;D_2__Campylobacteria":0.0,"D_0__Bacteria;D_1__FBP;D_2__uncultured actinobacterium":0.0,"D_0__Bacteria;D_1__Fibrobacteres;D_2__Fibrobacteria":17.0,"D_0__Bacteria;D_1__Firmicutes;D_2__Bacilli":4108.0,"D_0__Bacteria;D_1__Firmicutes;D_2__Clostridia":62139.0,"D_0__Bacteria;D_1__Firmicutes;D_2__Erysipelotrichia":640.0,"D_0__Bacteria;D_1__Firmicutes;D_2__Negativicutes":548.0,"D_0__Bacteria;D_1__Firmicutes;__":0.0,"D_0__Bacteria;D_1__Fusobacteria;D_2__Fusobacteriia":468.0,"D_0__Bacteria;D_1__Gemmatimonadetes;D_2__Gemmatimonadetes":0.0,"D_0__Bacteria;D_1__Gemmatimonadetes;D_2__Longimicrobia":0.0,"D_0__Bacteria;D_1__Gemmatimonadetes;D_2__S0134 terrestrial group":0.0,"D_0__Bacteria;D_1__Kiritimatiellaeota;D_2__Kiritimatiellae":2.0,"D_0__Bacteria;D_1__Lentisphaerae;D_2__Lentisphaeria":0.0,"D_0__Bacteria;D_1__Lentisphaerae;D_2__Oligosphaeria":0.0,"D_0__Bacteria;D_1__Patescibacteria;D_2__Parcubacteria":0.0,"D_0__Bacteria;D_1__Patescibacteria;D_2__Saccharimonadia":0.0,"D_0__Bacteria;D_1__Planctomycetes;D_2__Phycisphaerae":0.0,"D_0__Bacteria;D_1__Planctomycetes;D_2__Planctomycetacia":0.0,"D_0__Bacteria;D_1__Planctomycetes;D_2__vadinHA49":0.0,"D_0__Bacteria;D_1__Proteobacteria;D_2__Alphaproteobacteria":4.0,"D_0__Bacteria;D_1__Proteobacteria;D_2__Deltaproteobacteria":599.0,"D_0__Bacteria;D_1__Proteobacteria;D_2__Gammaproteobacteria":2533.0,"D_0__Bacteria;D_1__Proteobacteria;__":0.0,"D_0__Bacteria;D_1__Spirochaetes;D_2__MVP-15":0.0,"D_0__Bacteria;D_1__Spirochaetes;D_2__Spirochaetia":59.0,"D_0__Bacteria;D_1__Spirochaetes;__":0.0,"D_0__Bacteria;D_1__Synergistetes;D_2__Synergistia":0.0,"D_0__Bacteria;D_1__Tenericutes;D_2__Mollicutes":75.0,"D_0__Bacteria;D_1__Verrucomicrobia;D_2__Verrucomicrobiae":25030.0,"D_0__Bacteria;D_1__WPS-2;D_2__uncultured rumen bacterium":0.0,"D_0__Bacteria;__;__":14.0,"Name":"M6","SampleType":"Faecal","GPS":"-","Population":"Captive","Warren":"Cb","Date Collected":"13\/05\/2019","Sex":"","Extraction Kit":"Qiagen DNeasy Powersoil","Date Extracted":"11\/07\/2019","Lot No.":"1600-54007","Associated EBC":"EBC7","Manfred IDs":"? - 434","Notes":"Infant, tiny pellets, sample cloudy until flow-through"},{"index":"M7a","D_0__Archaea;D_1__Euryarchaeota;D_2__Methanobacteria":101.0,"D_0__Archaea;D_1__Euryarchaeota;D_2__Methanomicrobia":0.0,"D_0__Archaea;D_1__Euryarchaeota;D_2__Thermoplasmata":984.0,"D_0__Archaea;D_1__Thaumarchaeota;D_2__Nitrososphaeria":0.0,"D_0__Bacteria;D_1__Actinobacteria;D_2__Acidimicrobiia":0.0,"D_0__Bacteria;D_1__Actinobacteria;D_2__Actinobacteria":22.0,"D_0__Bacteria;D_1__Actinobacteria;D_2__Coriobacteriia":108.0,"D_0__Bacteria;D_1__Actinobacteria;D_2__Rubrobacteria":0.0,"D_0__Bacteria;D_1__Actinobacteria;D_2__Thermoleophilia":0.0,"D_0__Bacteria;D_1__Armatimonadetes;D_2__Armatimonadia":0.0,"D_0__Bacteria;D_1__Armatimonadetes;D_2__uncultured":0.0,"D_0__Bacteria;D_1__BRC1;D_2__uncultured Desulfocaldus sp.":0.0,"D_0__Bacteria;D_1__Bacteroidetes;D_2__Bacteroidia":22084.0,"D_0__Bacteria;D_1__Bacteroidetes;D_2__Ignavibacteria":0.0,"D_0__Bacteria;D_1__Chloroflexi;D_2__Anaerolineae":0.0,"D_0__Bacteria;D_1__Chloroflexi;D_2__Chloroflexia":0.0,"D_0__Bacteria;D_1__Cyanobacteria;D_2__Melainabacteria":267.0,"D_0__Bacteria;D_1__Cyanobacteria;D_2__Oxyphotobacteria":0.0,"D_0__Bacteria;D_1__Cyanobacteria;D_2__Sericytochromatia":0.0,"D_0__Bacteria;D_1__Deferribacteres;D_2__Deferribacteres":0.0,"D_0__Bacteria;D_1__Deinococcus-Thermus;D_2__Deinococci":0.0,"D_0__Bacteria;D_1__Elusimicrobia;D_2__Elusimicrobia":0.0,"D_0__Bacteria;D_1__Epsilonbacteraeota;D_2__Campylobacteria":1006.0,"D_0__Bacteria;D_1__FBP;D_2__uncultured actinobacterium":0.0,"D_0__Bacteria;D_1__Fibrobacteres;D_2__Fibrobacteria":4.0,"D_0__Bacteria;D_1__Firmicutes;D_2__Bacilli":1090.0,"D_0__Bacteria;D_1__Firmicutes;D_2__Clostridia":103108.0,"D_0__Bacteria;D_1__Firmicutes;D_2__Erysipelotrichia":1870.0,"D_0__Bacteria;D_1__Firmicutes;D_2__Negativicutes":1697.0,"D_0__Bacteria;D_1__Firmicutes;__":39.0,"D_0__Bacteria;D_1__Fusobacteria;D_2__Fusobacteriia":13.0,"D_0__Bacteria;D_1__Gemmatimonadetes;D_2__Gemmatimonadetes":0.0,"D_0__Bacteria;D_1__Gemmatimonadetes;D_2__Longimicrobia":0.0,"D_0__Bacteria;D_1__Gemmatimonadetes;D_2__S0134 terrestrial group":0.0,"D_0__Bacteria;D_1__Kiritimatiellaeota;D_2__Kiritimatiellae":1928.0,"D_0__Bacteria;D_1__Lentisphaerae;D_2__Lentisphaeria":447.0,"D_0__Bacteria;D_1__Lentisphaerae;D_2__Oligosphaeria":0.0,"D_0__Bacteria;D_1__Patescibacteria;D_2__Parcubacteria":0.0,"D_0__Bacteria;D_1__Patescibacteria;D_2__Saccharimonadia":0.0,"D_0__Bacteria;D_1__Planctomycetes;D_2__Phycisphaerae":0.0,"D_0__Bacteria;D_1__Planctomycetes;D_2__Planctomycetacia":514.0,"D_0__Bacteria;D_1__Planctomycetes;D_2__vadinHA49":0.0,"D_0__Bacteria;D_1__Proteobacteria;D_2__Alphaproteobacteria":1772.0,"D_0__Bacteria;D_1__Proteobacteria;D_2__Deltaproteobacteria":188.0,"D_0__Bacteria;D_1__Proteobacteria;D_2__Gammaproteobacteria":1900.0,"D_0__Bacteria;D_1__Proteobacteria;__":0.0,"D_0__Bacteria;D_1__Spirochaetes;D_2__MVP-15":0.0,"D_0__Bacteria;D_1__Spirochaetes;D_2__Spirochaetia":216.0,"D_0__Bacteria;D_1__Spirochaetes;__":0.0,"D_0__Bacteria;D_1__Synergistetes;D_2__Synergistia":0.0,"D_0__Bacteria;D_1__Tenericutes;D_2__Mollicutes":13932.0,"D_0__Bacteria;D_1__Verrucomicrobia;D_2__Verrucomicrobiae":186.0,"D_0__Bacteria;D_1__WPS-2;D_2__uncultured rumen bacterium":127.0,"D_0__Bacteria;__;__":76.0,"Name":"M7a","SampleType":"Faecal","GPS":"-","Population":"Captive","Warren":"Cb","Date Collected":"21\/05\/2019","Sex":"","Extraction Kit":"Qiagen DNeasy Powersoil","Date Extracted":"11\/07\/2019","Lot No.":"1600-54007","Associated EBC":"EBC7","Manfred IDs":"Kipp - ?","Notes":""},{"index":"M7b","D_0__Archaea;D_1__Euryarchaeota;D_2__Methanobacteria":6225.0,"D_0__Archaea;D_1__Euryarchaeota;D_2__Methanomicrobia":3.0,"D_0__Archaea;D_1__Euryarchaeota;D_2__Thermoplasmata":0.0,"D_0__Archaea;D_1__Thaumarchaeota;D_2__Nitrososphaeria":0.0,"D_0__Bacteria;D_1__Actinobacteria;D_2__Acidimicrobiia":137.0,"D_0__Bacteria;D_1__Actinobacteria;D_2__Actinobacteria":3133.0,"D_0__Bacteria;D_1__Actinobacteria;D_2__Coriobacteriia":202.0,"D_0__Bacteria;D_1__Actinobacteria;D_2__Rubrobacteria":0.0,"D_0__Bacteria;D_1__Actinobacteria;D_2__Thermoleophilia":42.0,"D_0__Bacteria;D_1__Armatimonadetes;D_2__Armatimonadia":4.0,"D_0__Bacteria;D_1__Armatimonadetes;D_2__uncultured":0.0,"D_0__Bacteria;D_1__BRC1;D_2__uncultured Desulfocaldus sp.":14.0,"D_0__Bacteria;D_1__Bacteroidetes;D_2__Bacteroidia":15080.0,"D_0__Bacteria;D_1__Bacteroidetes;D_2__Ignavibacteria":2.0,"D_0__Bacteria;D_1__Chloroflexi;D_2__Anaerolineae":0.0,"D_0__Bacteria;D_1__Chloroflexi;D_2__Chloroflexia":0.0,"D_0__Bacteria;D_1__Cyanobacteria;D_2__Melainabacteria":0.0,"D_0__Bacteria;D_1__Cyanobacteria;D_2__Oxyphotobacteria":2.0,"D_0__Bacteria;D_1__Cyanobacteria;D_2__Sericytochromatia":60.0,"D_0__Bacteria;D_1__Deferribacteres;D_2__Deferribacteres":0.0,"D_0__Bacteria;D_1__Deinococcus-Thermus;D_2__Deinococci":0.0,"D_0__Bacteria;D_1__Elusimicrobia;D_2__Elusimicrobia":0.0,"D_0__Bacteria;D_1__Epsilonbacteraeota;D_2__Campylobacteria":0.0,"D_0__Bacteria;D_1__FBP;D_2__uncultured actinobacterium":22.0,"D_0__Bacteria;D_1__Fibrobacteres;D_2__Fibrobacteria":4.0,"D_0__Bacteria;D_1__Firmicutes;D_2__Bacilli":730.0,"D_0__Bacteria;D_1__Firmicutes;D_2__Clostridia":2717.0,"D_0__Bacteria;D_1__Firmicutes;D_2__Erysipelotrichia":33.0,"D_0__Bacteria;D_1__Firmicutes;D_2__Negativicutes":2.0,"D_0__Bacteria;D_1__Firmicutes;__":0.0,"D_0__Bacteria;D_1__Fusobacteria;D_2__Fusobacteriia":0.0,"D_0__Bacteria;D_1__Gemmatimonadetes;D_2__Gemmatimonadetes":14.0,"D_0__Bacteria;D_1__Gemmatimonadetes;D_2__Longimicrobia":0.0,"D_0__Bacteria;D_1__Gemmatimonadetes;D_2__S0134 terrestrial group":2.0,"D_0__Bacteria;D_1__Kiritimatiellaeota;D_2__Kiritimatiellae":0.0,"D_0__Bacteria;D_1__Lentisphaerae;D_2__Lentisphaeria":0.0,"D_0__Bacteria;D_1__Lentisphaerae;D_2__Oligosphaeria":0.0,"D_0__Bacteria;D_1__Patescibacteria;D_2__Parcubacteria":18.0,"D_0__Bacteria;D_1__Patescibacteria;D_2__Saccharimonadia":40.0,"D_0__Bacteria;D_1__Planctomycetes;D_2__Phycisphaerae":40.0,"D_0__Bacteria;D_1__Planctomycetes;D_2__Planctomycetacia":8.0,"D_0__Bacteria;D_1__Planctomycetes;D_2__vadinHA49":0.0,"D_0__Bacteria;D_1__Proteobacteria;D_2__Alphaproteobacteria":10526.0,"D_0__Bacteria;D_1__Proteobacteria;D_2__Deltaproteobacteria":4015.0,"D_0__Bacteria;D_1__Proteobacteria;D_2__Gammaproteobacteria":22731.0,"D_0__Bacteria;D_1__Proteobacteria;__":107.0,"D_0__Bacteria;D_1__Spirochaetes;D_2__MVP-15":0.0,"D_0__Bacteria;D_1__Spirochaetes;D_2__Spirochaetia":20.0,"D_0__Bacteria;D_1__Spirochaetes;__":0.0,"D_0__Bacteria;D_1__Synergistetes;D_2__Synergistia":0.0,"D_0__Bacteria;D_1__Tenericutes;D_2__Mollicutes":58.0,"D_0__Bacteria;D_1__Verrucomicrobia;D_2__Verrucomicrobiae":672.0,"D_0__Bacteria;D_1__WPS-2;D_2__uncultured rumen bacterium":0.0,"D_0__Bacteria;__;__":0.0,"Name":"M7b","SampleType":"Faecal","GPS":"-","Population":"Captive","Warren":"Cb","Date Collected":"1\/06\/2019","Sex":"","Extraction Kit":"Qiagen DNeasy Powersoil","Date Extracted":"12\/07\/2019","Lot No.":"1600-54007","Associated EBC":"EBC8","Manfred IDs":"","Notes":"Sample frozen at step 28.1 over weekend"},{"index":"M8","D_0__Archaea;D_1__Euryarchaeota;D_2__Methanobacteria":1984.0,"D_0__Archaea;D_1__Euryarchaeota;D_2__Methanomicrobia":0.0,"D_0__Archaea;D_1__Euryarchaeota;D_2__Thermoplasmata":25.0,"D_0__Archaea;D_1__Thaumarchaeota;D_2__Nitrososphaeria":0.0,"D_0__Bacteria;D_1__Actinobacteria;D_2__Acidimicrobiia":0.0,"D_0__Bacteria;D_1__Actinobacteria;D_2__Actinobacteria":60.0,"D_0__Bacteria;D_1__Actinobacteria;D_2__Coriobacteriia":263.0,"D_0__Bacteria;D_1__Actinobacteria;D_2__Rubrobacteria":0.0,"D_0__Bacteria;D_1__Actinobacteria;D_2__Thermoleophilia":0.0,"D_0__Bacteria;D_1__Armatimonadetes;D_2__Armatimonadia":0.0,"D_0__Bacteria;D_1__Armatimonadetes;D_2__uncultured":0.0,"D_0__Bacteria;D_1__BRC1;D_2__uncultured Desulfocaldus sp.":0.0,"D_0__Bacteria;D_1__Bacteroidetes;D_2__Bacteroidia":8604.0,"D_0__Bacteria;D_1__Bacteroidetes;D_2__Ignavibacteria":0.0,"D_0__Bacteria;D_1__Chloroflexi;D_2__Anaerolineae":0.0,"D_0__Bacteria;D_1__Chloroflexi;D_2__Chloroflexia":0.0,"D_0__Bacteria;D_1__Cyanobacteria;D_2__Melainabacteria":166.0,"D_0__Bacteria;D_1__Cyanobacteria;D_2__Oxyphotobacteria":0.0,"D_0__Bacteria;D_1__Cyanobacteria;D_2__Sericytochromatia":0.0,"D_0__Bacteria;D_1__Deferribacteres;D_2__Deferribacteres":0.0,"D_0__Bacteria;D_1__Deinococcus-Thermus;D_2__Deinococci":0.0,"D_0__Bacteria;D_1__Elusimicrobia;D_2__Elusimicrobia":0.0,"D_0__Bacteria;D_1__Epsilonbacteraeota;D_2__Campylobacteria":35.0,"D_0__Bacteria;D_1__FBP;D_2__uncultured actinobacterium":0.0,"D_0__Bacteria;D_1__Fibrobacteres;D_2__Fibrobacteria":521.0,"D_0__Bacteria;D_1__Firmicutes;D_2__Bacilli":63.0,"D_0__Bacteria;D_1__Firmicutes;D_2__Clostridia":49803.0,"D_0__Bacteria;D_1__Firmicutes;D_2__Erysipelotrichia":1199.0,"D_0__Bacteria;D_1__Firmicutes;D_2__Negativicutes":107.0,"D_0__Bacteria;D_1__Firmicutes;__":29.0,"D_0__Bacteria;D_1__Fusobacteria;D_2__Fusobacteriia":4.0,"D_0__Bacteria;D_1__Gemmatimonadetes;D_2__Gemmatimonadetes":0.0,"D_0__Bacteria;D_1__Gemmatimonadetes;D_2__Longimicrobia":0.0,"D_0__Bacteria;D_1__Gemmatimonadetes;D_2__S0134 terrestrial group":0.0,"D_0__Bacteria;D_1__Kiritimatiellaeota;D_2__Kiritimatiellae":0.0,"D_0__Bacteria;D_1__Lentisphaerae;D_2__Lentisphaeria":222.0,"D_0__Bacteria;D_1__Lentisphaerae;D_2__Oligosphaeria":0.0,"D_0__Bacteria;D_1__Patescibacteria;D_2__Parcubacteria":0.0,"D_0__Bacteria;D_1__Patescibacteria;D_2__Saccharimonadia":0.0,"D_0__Bacteria;D_1__Planctomycetes;D_2__Phycisphaerae":0.0,"D_0__Bacteria;D_1__Planctomycetes;D_2__Planctomycetacia":874.0,"D_0__Bacteria;D_1__Planctomycetes;D_2__vadinHA49":0.0,"D_0__Bacteria;D_1__Proteobacteria;D_2__Alphaproteobacteria":558.0,"D_0__Bacteria;D_1__Proteobacteria;D_2__Deltaproteobacteria":137.0,"D_0__Bacteria;D_1__Proteobacteria;D_2__Gammaproteobacteria":569.0,"D_0__Bacteria;D_1__Proteobacteria;__":326.0,"D_0__Bacteria;D_1__Spirochaetes;D_2__MVP-15":0.0,"D_0__Bacteria;D_1__Spirochaetes;D_2__Spirochaetia":538.0,"D_0__Bacteria;D_1__Spirochaetes;__":0.0,"D_0__Bacteria;D_1__Synergistetes;D_2__Synergistia":31.0,"D_0__Bacteria;D_1__Tenericutes;D_2__Mollicutes":14009.0,"D_0__Bacteria;D_1__Verrucomicrobia;D_2__Verrucomicrobiae":315.0,"D_0__Bacteria;D_1__WPS-2;D_2__uncultured rumen bacterium":0.0,"D_0__Bacteria;__;__":11.0,"Name":"M8","SampleType":"Faecal","GPS":"-","Population":"Captive","Warren":"Cb","Date Collected":"1\/06\/2019","Sex":"","Extraction Kit":"Qiagen DNeasy Powersoil","Date Extracted":"11\/07\/2019","Lot No.":"1600-54007","Associated EBC":"EBC7","Manfred IDs":"Boris - 405","Notes":"Hard pellets"},{"index":"M9a","D_0__Archaea;D_1__Euryarchaeota;D_2__Methanobacteria":274.0,"D_0__Archaea;D_1__Euryarchaeota;D_2__Methanomicrobia":3.0,"D_0__Archaea;D_1__Euryarchaeota;D_2__Thermoplasmata":63.0,"D_0__Archaea;D_1__Thaumarchaeota;D_2__Nitrososphaeria":0.0,"D_0__Bacteria;D_1__Actinobacteria;D_2__Acidimicrobiia":0.0,"D_0__Bacteria;D_1__Actinobacteria;D_2__Actinobacteria":2.0,"D_0__Bacteria;D_1__Actinobacteria;D_2__Coriobacteriia":171.0,"D_0__Bacteria;D_1__Actinobacteria;D_2__Rubrobacteria":0.0,"D_0__Bacteria;D_1__Actinobacteria;D_2__Thermoleophilia":0.0,"D_0__Bacteria;D_1__Armatimonadetes;D_2__Armatimonadia":0.0,"D_0__Bacteria;D_1__Armatimonadetes;D_2__uncultured":0.0,"D_0__Bacteria;D_1__BRC1;D_2__uncultured Desulfocaldus sp.":0.0,"D_0__Bacteria;D_1__Bacteroidetes;D_2__Bacteroidia":30530.0,"D_0__Bacteria;D_1__Bacteroidetes;D_2__Ignavibacteria":0.0,"D_0__Bacteria;D_1__Chloroflexi;D_2__Anaerolineae":0.0,"D_0__Bacteria;D_1__Chloroflexi;D_2__Chloroflexia":0.0,"D_0__Bacteria;D_1__Cyanobacteria;D_2__Melainabacteria":1795.0,"D_0__Bacteria;D_1__Cyanobacteria;D_2__Oxyphotobacteria":2.0,"D_0__Bacteria;D_1__Cyanobacteria;D_2__Sericytochromatia":0.0,"D_0__Bacteria;D_1__Deferribacteres;D_2__Deferribacteres":0.0,"D_0__Bacteria;D_1__Deinococcus-Thermus;D_2__Deinococci":0.0,"D_0__Bacteria;D_1__Elusimicrobia;D_2__Elusimicrobia":0.0,"D_0__Bacteria;D_1__Epsilonbacteraeota;D_2__Campylobacteria":2.0,"D_0__Bacteria;D_1__FBP;D_2__uncultured actinobacterium":0.0,"D_0__Bacteria;D_1__Fibrobacteres;D_2__Fibrobacteria":5.0,"D_0__Bacteria;D_1__Firmicutes;D_2__Bacilli":301.0,"D_0__Bacteria;D_1__Firmicutes;D_2__Clostridia":126864.0,"D_0__Bacteria;D_1__Firmicutes;D_2__Erysipelotrichia":1185.0,"D_0__Bacteria;D_1__Firmicutes;D_2__Negativicutes":36.0,"D_0__Bacteria;D_1__Firmicutes;__":7.0,"D_0__Bacteria;D_1__Fusobacteria;D_2__Fusobacteriia":0.0,"D_0__Bacteria;D_1__Gemmatimonadetes;D_2__Gemmatimonadetes":0.0,"D_0__Bacteria;D_1__Gemmatimonadetes;D_2__Longimicrobia":0.0,"D_0__Bacteria;D_1__Gemmatimonadetes;D_2__S0134 terrestrial group":0.0,"D_0__Bacteria;D_1__Kiritimatiellaeota;D_2__Kiritimatiellae":1342.0,"D_0__Bacteria;D_1__Lentisphaerae;D_2__Lentisphaeria":871.0,"D_0__Bacteria;D_1__Lentisphaerae;D_2__Oligosphaeria":0.0,"D_0__Bacteria;D_1__Patescibacteria;D_2__Parcubacteria":0.0,"D_0__Bacteria;D_1__Patescibacteria;D_2__Saccharimonadia":0.0,"D_0__Bacteria;D_1__Planctomycetes;D_2__Phycisphaerae":0.0,"D_0__Bacteria;D_1__Planctomycetes;D_2__Planctomycetacia":350.0,"D_0__Bacteria;D_1__Planctomycetes;D_2__vadinHA49":0.0,"D_0__Bacteria;D_1__Proteobacteria;D_2__Alphaproteobacteria":287.0,"D_0__Bacteria;D_1__Proteobacteria;D_2__Deltaproteobacteria":371.0,"D_0__Bacteria;D_1__Proteobacteria;D_2__Gammaproteobacteria":154.0,"D_0__Bacteria;D_1__Proteobacteria;__":55.0,"D_0__Bacteria;D_1__Spirochaetes;D_2__MVP-15":2.0,"D_0__Bacteria;D_1__Spirochaetes;D_2__Spirochaetia":8119.0,"D_0__Bacteria;D_1__Spirochaetes;__":0.0,"D_0__Bacteria;D_1__Synergistetes;D_2__Synergistia":3.0,"D_0__Bacteria;D_1__Tenericutes;D_2__Mollicutes":49087.0,"D_0__Bacteria;D_1__Verrucomicrobia;D_2__Verrucomicrobiae":809.0,"D_0__Bacteria;D_1__WPS-2;D_2__uncultured rumen bacterium":0.0,"D_0__Bacteria;__;__":1001.0,"Name":"M9a","SampleType":"Faecal","GPS":"-","Population":"Captive","Warren":"Cb","Date Collected":"21\/05\/2019","Sex":"","Extraction Kit":"Qiagen DNeasy Powersoil","Date Extracted":"11\/07\/2019","Lot No.":"1600-54007","Associated EBC":"EBC7","Manfred IDs":"Lottie - ?","Notes":""},{"index":"M9b","D_0__Archaea;D_1__Euryarchaeota;D_2__Methanobacteria":1093.0,"D_0__Archaea;D_1__Euryarchaeota;D_2__Methanomicrobia":104.0,"D_0__Archaea;D_1__Euryarchaeota;D_2__Thermoplasmata":203.0,"D_0__Archaea;D_1__Thaumarchaeota;D_2__Nitrososphaeria":0.0,"D_0__Bacteria;D_1__Actinobacteria;D_2__Acidimicrobiia":0.0,"D_0__Bacteria;D_1__Actinobacteria;D_2__Actinobacteria":37.0,"D_0__Bacteria;D_1__Actinobacteria;D_2__Coriobacteriia":481.0,"D_0__Bacteria;D_1__Actinobacteria;D_2__Rubrobacteria":0.0,"D_0__Bacteria;D_1__Actinobacteria;D_2__Thermoleophilia":0.0,"D_0__Bacteria;D_1__Armatimonadetes;D_2__Armatimonadia":0.0,"D_0__Bacteria;D_1__Armatimonadetes;D_2__uncultured":0.0,"D_0__Bacteria;D_1__BRC1;D_2__uncultured Desulfocaldus sp.":0.0,"D_0__Bacteria;D_1__Bacteroidetes;D_2__Bacteroidia":14389.0,"D_0__Bacteria;D_1__Bacteroidetes;D_2__Ignavibacteria":0.0,"D_0__Bacteria;D_1__Chloroflexi;D_2__Anaerolineae":0.0,"D_0__Bacteria;D_1__Chloroflexi;D_2__Chloroflexia":0.0,"D_0__Bacteria;D_1__Cyanobacteria;D_2__Melainabacteria":235.0,"D_0__Bacteria;D_1__Cyanobacteria;D_2__Oxyphotobacteria":13.0,"D_0__Bacteria;D_1__Cyanobacteria;D_2__Sericytochromatia":0.0,"D_0__Bacteria;D_1__Deferribacteres;D_2__Deferribacteres":0.0,"D_0__Bacteria;D_1__Deinococcus-Thermus;D_2__Deinococci":0.0,"D_0__Bacteria;D_1__Elusimicrobia;D_2__Elusimicrobia":0.0,"D_0__Bacteria;D_1__Epsilonbacteraeota;D_2__Campylobacteria":0.0,"D_0__Bacteria;D_1__FBP;D_2__uncultured actinobacterium":0.0,"D_0__Bacteria;D_1__Fibrobacteres;D_2__Fibrobacteria":11.0,"D_0__Bacteria;D_1__Firmicutes;D_2__Bacilli":263.0,"D_0__Bacteria;D_1__Firmicutes;D_2__Clostridia":113123.0,"D_0__Bacteria;D_1__Firmicutes;D_2__Erysipelotrichia":996.0,"D_0__Bacteria;D_1__Firmicutes;D_2__Negativicutes":141.0,"D_0__Bacteria;D_1__Firmicutes;__":27.0,"D_0__Bacteria;D_1__Fusobacteria;D_2__Fusobacteriia":0.0,"D_0__Bacteria;D_1__Gemmatimonadetes;D_2__Gemmatimonadetes":0.0,"D_0__Bacteria;D_1__Gemmatimonadetes;D_2__Longimicrobia":0.0,"D_0__Bacteria;D_1__Gemmatimonadetes;D_2__S0134 terrestrial group":0.0,"D_0__Bacteria;D_1__Kiritimatiellaeota;D_2__Kiritimatiellae":448.0,"D_0__Bacteria;D_1__Lentisphaerae;D_2__Lentisphaeria":416.0,"D_0__Bacteria;D_1__Lentisphaerae;D_2__Oligosphaeria":0.0,"D_0__Bacteria;D_1__Patescibacteria;D_2__Parcubacteria":0.0,"D_0__Bacteria;D_1__Patescibacteria;D_2__Saccharimonadia":0.0,"D_0__Bacteria;D_1__Planctomycetes;D_2__Phycisphaerae":0.0,"D_0__Bacteria;D_1__Planctomycetes;D_2__Planctomycetacia":950.0,"D_0__Bacteria;D_1__Planctomycetes;D_2__vadinHA49":0.0,"D_0__Bacteria;D_1__Proteobacteria;D_2__Alphaproteobacteria":260.0,"D_0__Bacteria;D_1__Proteobacteria;D_2__Deltaproteobacteria":319.0,"D_0__Bacteria;D_1__Proteobacteria;D_2__Gammaproteobacteria":282.0,"D_0__Bacteria;D_1__Proteobacteria;__":10.0,"D_0__Bacteria;D_1__Spirochaetes;D_2__MVP-15":0.0,"D_0__Bacteria;D_1__Spirochaetes;D_2__Spirochaetia":28227.0,"D_0__Bacteria;D_1__Spirochaetes;__":0.0,"D_0__Bacteria;D_1__Synergistetes;D_2__Synergistia":4.0,"D_0__Bacteria;D_1__Tenericutes;D_2__Mollicutes":27393.0,"D_0__Bacteria;D_1__Verrucomicrobia;D_2__Verrucomicrobiae":128.0,"D_0__Bacteria;D_1__WPS-2;D_2__uncultured rumen bacterium":0.0,"D_0__Bacteria;__;__":243.0,"Name":"M9b","SampleType":"Faecal","GPS":"-","Population":"Captive","Warren":"Cb","Date Collected":"1\/06\/2019","Sex":"","Extraction Kit":"Qiagen DNeasy Powersoil","Date Extracted":"12\/07\/2019","Lot No.":"1600-54007","Associated EBC":"EBC8","Manfred IDs":"","Notes":"Sample frozen at step 28.1 over weekend"},{"index":"W10","D_0__Archaea;D_1__Euryarchaeota;D_2__Methanobacteria":0.0,"D_0__Archaea;D_1__Euryarchaeota;D_2__Methanomicrobia":623.0,"D_0__Archaea;D_1__Euryarchaeota;D_2__Thermoplasmata":253.0,"D_0__Archaea;D_1__Thaumarchaeota;D_2__Nitrososphaeria":0.0,"D_0__Bacteria;D_1__Actinobacteria;D_2__Acidimicrobiia":0.0,"D_0__Bacteria;D_1__Actinobacteria;D_2__Actinobacteria":307.0,"D_0__Bacteria;D_1__Actinobacteria;D_2__Coriobacteriia":49.0,"D_0__Bacteria;D_1__Actinobacteria;D_2__Rubrobacteria":15.0,"D_0__Bacteria;D_1__Actinobacteria;D_2__Thermoleophilia":0.0,"D_0__Bacteria;D_1__Armatimonadetes;D_2__Armatimonadia":0.0,"D_0__Bacteria;D_1__Armatimonadetes;D_2__uncultured":12.0,"D_0__Bacteria;D_1__BRC1;D_2__uncultured Desulfocaldus sp.":0.0,"D_0__Bacteria;D_1__Bacteroidetes;D_2__Bacteroidia":48464.0,"D_0__Bacteria;D_1__Bacteroidetes;D_2__Ignavibacteria":0.0,"D_0__Bacteria;D_1__Chloroflexi;D_2__Anaerolineae":16.0,"D_0__Bacteria;D_1__Chloroflexi;D_2__Chloroflexia":0.0,"D_0__Bacteria;D_1__Cyanobacteria;D_2__Melainabacteria":227.0,"D_0__Bacteria;D_1__Cyanobacteria;D_2__Oxyphotobacteria":155.0,"D_0__Bacteria;D_1__Cyanobacteria;D_2__Sericytochromatia":0.0,"D_0__Bacteria;D_1__Deferribacteres;D_2__Deferribacteres":0.0,"D_0__Bacteria;D_1__Deinococcus-Thermus;D_2__Deinococci":0.0,"D_0__Bacteria;D_1__Elusimicrobia;D_2__Elusimicrobia":0.0,"D_0__Bacteria;D_1__Epsilonbacteraeota;D_2__Campylobacteria":7.0,"D_0__Bacteria;D_1__FBP;D_2__uncultured actinobacterium":0.0,"D_0__Bacteria;D_1__Fibrobacteres;D_2__Fibrobacteria":1792.0,"D_0__Bacteria;D_1__Firmicutes;D_2__Bacilli":74.0,"D_0__Bacteria;D_1__Firmicutes;D_2__Clostridia":37370.0,"D_0__Bacteria;D_1__Firmicutes;D_2__Erysipelotrichia":207.0,"D_0__Bacteria;D_1__Firmicutes;D_2__Negativicutes":124.0,"D_0__Bacteria;D_1__Firmicutes;__":256.0,"D_0__Bacteria;D_1__Fusobacteria;D_2__Fusobacteriia":0.0,"D_0__Bacteria;D_1__Gemmatimonadetes;D_2__Gemmatimonadetes":2.0,"D_0__Bacteria;D_1__Gemmatimonadetes;D_2__Longimicrobia":2.0,"D_0__Bacteria;D_1__Gemmatimonadetes;D_2__S0134 terrestrial group":0.0,"D_0__Bacteria;D_1__Kiritimatiellaeota;D_2__Kiritimatiellae":734.0,"D_0__Bacteria;D_1__Lentisphaerae;D_2__Lentisphaeria":49.0,"D_0__Bacteria;D_1__Lentisphaerae;D_2__Oligosphaeria":228.0,"D_0__Bacteria;D_1__Patescibacteria;D_2__Parcubacteria":0.0,"D_0__Bacteria;D_1__Patescibacteria;D_2__Saccharimonadia":0.0,"D_0__Bacteria;D_1__Planctomycetes;D_2__Phycisphaerae":0.0,"D_0__Bacteria;D_1__Planctomycetes;D_2__Planctomycetacia":60.0,"D_0__Bacteria;D_1__Planctomycetes;D_2__vadinHA49":0.0,"D_0__Bacteria;D_1__Proteobacteria;D_2__Alphaproteobacteria":114.0,"D_0__Bacteria;D_1__Proteobacteria;D_2__Deltaproteobacteria":3670.0,"D_0__Bacteria;D_1__Proteobacteria;D_2__Gammaproteobacteria":243.0,"D_0__Bacteria;D_1__Proteobacteria;__":0.0,"D_0__Bacteria;D_1__Spirochaetes;D_2__MVP-15":245.0,"D_0__Bacteria;D_1__Spirochaetes;D_2__Spirochaetia":8849.0,"D_0__Bacteria;D_1__Spirochaetes;__":0.0,"D_0__Bacteria;D_1__Synergistetes;D_2__Synergistia":29.0,"D_0__Bacteria;D_1__Tenericutes;D_2__Mollicutes":8155.0,"D_0__Bacteria;D_1__Verrucomicrobia;D_2__Verrucomicrobiae":4.0,"D_0__Bacteria;D_1__WPS-2;D_2__uncultured rumen bacterium":0.0,"D_0__Bacteria;__;__":1257.0,"Name":"W10","SampleType":"Faecal","GPS":"54H 0352609, 6248270","Population":"Wonga","Warren":"We","Date Collected":"19\/06\/2019","Sex":"U","Extraction Kit":"Qiagen DNeasy Powersoil","Date Extracted":"11\/07\/2019","Lot No.":"1600-54007","Associated EBC":"EBC7","Manfred IDs":"","Notes":""},{"index":"W11","D_0__Archaea;D_1__Euryarchaeota;D_2__Methanobacteria":0.0,"D_0__Archaea;D_1__Euryarchaeota;D_2__Methanomicrobia":694.0,"D_0__Archaea;D_1__Euryarchaeota;D_2__Thermoplasmata":742.0,"D_0__Archaea;D_1__Thaumarchaeota;D_2__Nitrososphaeria":0.0,"D_0__Bacteria;D_1__Actinobacteria;D_2__Acidimicrobiia":0.0,"D_0__Bacteria;D_1__Actinobacteria;D_2__Actinobacteria":367.0,"D_0__Bacteria;D_1__Actinobacteria;D_2__Coriobacteriia":20.0,"D_0__Bacteria;D_1__Actinobacteria;D_2__Rubrobacteria":23.0,"D_0__Bacteria;D_1__Actinobacteria;D_2__Thermoleophilia":0.0,"D_0__Bacteria;D_1__Armatimonadetes;D_2__Armatimonadia":0.0,"D_0__Bacteria;D_1__Armatimonadetes;D_2__uncultured":16.0,"D_0__Bacteria;D_1__BRC1;D_2__uncultured Desulfocaldus sp.":0.0,"D_0__Bacteria;D_1__Bacteroidetes;D_2__Bacteroidia":77138.0,"D_0__Bacteria;D_1__Bacteroidetes;D_2__Ignavibacteria":0.0,"D_0__Bacteria;D_1__Chloroflexi;D_2__Anaerolineae":19.0,"D_0__Bacteria;D_1__Chloroflexi;D_2__Chloroflexia":0.0,"D_0__Bacteria;D_1__Cyanobacteria;D_2__Melainabacteria":508.0,"D_0__Bacteria;D_1__Cyanobacteria;D_2__Oxyphotobacteria":125.0,"D_0__Bacteria;D_1__Cyanobacteria;D_2__Sericytochromatia":0.0,"D_0__Bacteria;D_1__Deferribacteres;D_2__Deferribacteres":10.0,"D_0__Bacteria;D_1__Deinococcus-Thermus;D_2__Deinococci":0.0,"D_0__Bacteria;D_1__Elusimicrobia;D_2__Elusimicrobia":0.0,"D_0__Bacteria;D_1__Epsilonbacteraeota;D_2__Campylobacteria":211.0,"D_0__Bacteria;D_1__FBP;D_2__uncultured actinobacterium":0.0,"D_0__Bacteria;D_1__Fibrobacteres;D_2__Fibrobacteria":1378.0,"D_0__Bacteria;D_1__Firmicutes;D_2__Bacilli":61.0,"D_0__Bacteria;D_1__Firmicutes;D_2__Clostridia":53229.0,"D_0__Bacteria;D_1__Firmicutes;D_2__Erysipelotrichia":1028.0,"D_0__Bacteria;D_1__Firmicutes;D_2__Negativicutes":174.0,"D_0__Bacteria;D_1__Firmicutes;__":237.0,"D_0__Bacteria;D_1__Fusobacteria;D_2__Fusobacteriia":0.0,"D_0__Bacteria;D_1__Gemmatimonadetes;D_2__Gemmatimonadetes":0.0,"D_0__Bacteria;D_1__Gemmatimonadetes;D_2__Longimicrobia":2.0,"D_0__Bacteria;D_1__Gemmatimonadetes;D_2__S0134 terrestrial group":0.0,"D_0__Bacteria;D_1__Kiritimatiellaeota;D_2__Kiritimatiellae":2544.0,"D_0__Bacteria;D_1__Lentisphaerae;D_2__Lentisphaeria":159.0,"D_0__Bacteria;D_1__Lentisphaerae;D_2__Oligosphaeria":393.0,"D_0__Bacteria;D_1__Patescibacteria;D_2__Parcubacteria":0.0,"D_0__Bacteria;D_1__Patescibacteria;D_2__Saccharimonadia":0.0,"D_0__Bacteria;D_1__Planctomycetes;D_2__Phycisphaerae":0.0,"D_0__Bacteria;D_1__Planctomycetes;D_2__Planctomycetacia":74.0,"D_0__Bacteria;D_1__Planctomycetes;D_2__vadinHA49":0.0,"D_0__Bacteria;D_1__Proteobacteria;D_2__Alphaproteobacteria":244.0,"D_0__Bacteria;D_1__Proteobacteria;D_2__Deltaproteobacteria":5527.0,"D_0__Bacteria;D_1__Proteobacteria;D_2__Gammaproteobacteria":207.0,"D_0__Bacteria;D_1__Proteobacteria;__":0.0,"D_0__Bacteria;D_1__Spirochaetes;D_2__MVP-15":245.0,"D_0__Bacteria;D_1__Spirochaetes;D_2__Spirochaetia":12348.0,"D_0__Bacteria;D_1__Spirochaetes;__":0.0,"D_0__Bacteria;D_1__Synergistetes;D_2__Synergistia":19.0,"D_0__Bacteria;D_1__Tenericutes;D_2__Mollicutes":23132.0,"D_0__Bacteria;D_1__Verrucomicrobia;D_2__Verrucomicrobiae":0.0,"D_0__Bacteria;D_1__WPS-2;D_2__uncultured rumen bacterium":0.0,"D_0__Bacteria;__;__":5042.0,"Name":"W11","SampleType":"Faecal","GPS":"54H 0352609, 6248270","Population":"Wonga","Warren":"We","Date Collected":"19\/06\/2019","Sex":"U","Extraction Kit":"Qiagen DNeasy Powersoil","Date Extracted":"25\/07\/2019","Lot No.":"","Associated EBC":"EBC 11","Manfred IDs":"","Notes":""},{"index":"W12","D_0__Archaea;D_1__Euryarchaeota;D_2__Methanobacteria":0.0,"D_0__Archaea;D_1__Euryarchaeota;D_2__Methanomicrobia":453.0,"D_0__Archaea;D_1__Euryarchaeota;D_2__Thermoplasmata":111.0,"D_0__Archaea;D_1__Thaumarchaeota;D_2__Nitrososphaeria":0.0,"D_0__Bacteria;D_1__Actinobacteria;D_2__Acidimicrobiia":0.0,"D_0__Bacteria;D_1__Actinobacteria;D_2__Actinobacteria":334.0,"D_0__Bacteria;D_1__Actinobacteria;D_2__Coriobacteriia":85.0,"D_0__Bacteria;D_1__Actinobacteria;D_2__Rubrobacteria":37.0,"D_0__Bacteria;D_1__Actinobacteria;D_2__Thermoleophilia":2.0,"D_0__Bacteria;D_1__Armatimonadetes;D_2__Armatimonadia":0.0,"D_0__Bacteria;D_1__Armatimonadetes;D_2__uncultured":0.0,"D_0__Bacteria;D_1__BRC1;D_2__uncultured Desulfocaldus sp.":0.0,"D_0__Bacteria;D_1__Bacteroidetes;D_2__Bacteroidia":31862.0,"D_0__Bacteria;D_1__Bacteroidetes;D_2__Ignavibacteria":0.0,"D_0__Bacteria;D_1__Chloroflexi;D_2__Anaerolineae":18.0,"D_0__Bacteria;D_1__Chloroflexi;D_2__Chloroflexia":2.0,"D_0__Bacteria;D_1__Cyanobacteria;D_2__Melainabacteria":161.0,"D_0__Bacteria;D_1__Cyanobacteria;D_2__Oxyphotobacteria":69.0,"D_0__Bacteria;D_1__Cyanobacteria;D_2__Sericytochromatia":0.0,"D_0__Bacteria;D_1__Deferribacteres;D_2__Deferribacteres":2.0,"D_0__Bacteria;D_1__Deinococcus-Thermus;D_2__Deinococci":0.0,"D_0__Bacteria;D_1__Elusimicrobia;D_2__Elusimicrobia":0.0,"D_0__Bacteria;D_1__Epsilonbacteraeota;D_2__Campylobacteria":17.0,"D_0__Bacteria;D_1__FBP;D_2__uncultured actinobacterium":0.0,"D_0__Bacteria;D_1__Fibrobacteres;D_2__Fibrobacteria":2377.0,"D_0__Bacteria;D_1__Firmicutes;D_2__Bacilli":79.0,"D_0__Bacteria;D_1__Firmicutes;D_2__Clostridia":24613.0,"D_0__Bacteria;D_1__Firmicutes;D_2__Erysipelotrichia":104.0,"D_0__Bacteria;D_1__Firmicutes;D_2__Negativicutes":123.0,"D_0__Bacteria;D_1__Firmicutes;__":167.0,"D_0__Bacteria;D_1__Fusobacteria;D_2__Fusobacteriia":0.0,"D_0__Bacteria;D_1__Gemmatimonadetes;D_2__Gemmatimonadetes":0.0,"D_0__Bacteria;D_1__Gemmatimonadetes;D_2__Longimicrobia":2.0,"D_0__Bacteria;D_1__Gemmatimonadetes;D_2__S0134 terrestrial group":0.0,"D_0__Bacteria;D_1__Kiritimatiellaeota;D_2__Kiritimatiellae":333.0,"D_0__Bacteria;D_1__Lentisphaerae;D_2__Lentisphaeria":24.0,"D_0__Bacteria;D_1__Lentisphaerae;D_2__Oligosphaeria":234.0,"D_0__Bacteria;D_1__Patescibacteria;D_2__Parcubacteria":0.0,"D_0__Bacteria;D_1__Patescibacteria;D_2__Saccharimonadia":0.0,"D_0__Bacteria;D_1__Planctomycetes;D_2__Phycisphaerae":0.0,"D_0__Bacteria;D_1__Planctomycetes;D_2__Planctomycetacia":60.0,"D_0__Bacteria;D_1__Planctomycetes;D_2__vadinHA49":0.0,"D_0__Bacteria;D_1__Proteobacteria;D_2__Alphaproteobacteria":162.0,"D_0__Bacteria;D_1__Proteobacteria;D_2__Deltaproteobacteria":631.0,"D_0__Bacteria;D_1__Proteobacteria;D_2__Gammaproteobacteria":102.0,"D_0__Bacteria;D_1__Proteobacteria;__":0.0,"D_0__Bacteria;D_1__Spirochaetes;D_2__MVP-15":120.0,"D_0__Bacteria;D_1__Spirochaetes;D_2__Spirochaetia":6024.0,"D_0__Bacteria;D_1__Spirochaetes;__":0.0,"D_0__Bacteria;D_1__Synergistetes;D_2__Synergistia":20.0,"D_0__Bacteria;D_1__Tenericutes;D_2__Mollicutes":3988.0,"D_0__Bacteria;D_1__Verrucomicrobia;D_2__Verrucomicrobiae":2.0,"D_0__Bacteria;D_1__WPS-2;D_2__uncultured rumen bacterium":0.0,"D_0__Bacteria;__;__":693.0,"Name":"W12","SampleType":"Faecal","GPS":"54H 0352609, 6248270","Population":"Wonga","Warren":"We","Date Collected":"19\/06\/2019","Sex":"U","Extraction Kit":"Qiagen DNeasy Powersoil","Date Extracted":"26\/07\/2019","Lot No.":"","Associated EBC":"EBC12","Manfred IDs":"","Notes":""},{"index":"W13","D_0__Archaea;D_1__Euryarchaeota;D_2__Methanobacteria":68.0,"D_0__Archaea;D_1__Euryarchaeota;D_2__Methanomicrobia":937.0,"D_0__Archaea;D_1__Euryarchaeota;D_2__Thermoplasmata":503.0,"D_0__Archaea;D_1__Thaumarchaeota;D_2__Nitrososphaeria":3.0,"D_0__Bacteria;D_1__Actinobacteria;D_2__Acidimicrobiia":0.0,"D_0__Bacteria;D_1__Actinobacteria;D_2__Actinobacteria":396.0,"D_0__Bacteria;D_1__Actinobacteria;D_2__Coriobacteriia":207.0,"D_0__Bacteria;D_1__Actinobacteria;D_2__Rubrobacteria":12.0,"D_0__Bacteria;D_1__Actinobacteria;D_2__Thermoleophilia":7.0,"D_0__Bacteria;D_1__Armatimonadetes;D_2__Armatimonadia":0.0,"D_0__Bacteria;D_1__Armatimonadetes;D_2__uncultured":0.0,"D_0__Bacteria;D_1__BRC1;D_2__uncultured Desulfocaldus sp.":0.0,"D_0__Bacteria;D_1__Bacteroidetes;D_2__Bacteroidia":51972.0,"D_0__Bacteria;D_1__Bacteroidetes;D_2__Ignavibacteria":0.0,"D_0__Bacteria;D_1__Chloroflexi;D_2__Anaerolineae":59.0,"D_0__Bacteria;D_1__Chloroflexi;D_2__Chloroflexia":0.0,"D_0__Bacteria;D_1__Cyanobacteria;D_2__Melainabacteria":204.0,"D_0__Bacteria;D_1__Cyanobacteria;D_2__Oxyphotobacteria":276.0,"D_0__Bacteria;D_1__Cyanobacteria;D_2__Sericytochromatia":0.0,"D_0__Bacteria;D_1__Deferribacteres;D_2__Deferribacteres":0.0,"D_0__Bacteria;D_1__Deinococcus-Thermus;D_2__Deinococci":0.0,"D_0__Bacteria;D_1__Elusimicrobia;D_2__Elusimicrobia":1511.0,"D_0__Bacteria;D_1__Epsilonbacteraeota;D_2__Campylobacteria":11.0,"D_0__Bacteria;D_1__FBP;D_2__uncultured actinobacterium":0.0,"D_0__Bacteria;D_1__Fibrobacteres;D_2__Fibrobacteria":1327.0,"D_0__Bacteria;D_1__Firmicutes;D_2__Bacilli":198.0,"D_0__Bacteria;D_1__Firmicutes;D_2__Clostridia":43328.0,"D_0__Bacteria;D_1__Firmicutes;D_2__Erysipelotrichia":906.0,"D_0__Bacteria;D_1__Firmicutes;D_2__Negativicutes":1104.0,"D_0__Bacteria;D_1__Firmicutes;__":221.0,"D_0__Bacteria;D_1__Fusobacteria;D_2__Fusobacteriia":0.0,"D_0__Bacteria;D_1__Gemmatimonadetes;D_2__Gemmatimonadetes":0.0,"D_0__Bacteria;D_1__Gemmatimonadetes;D_2__Longimicrobia":0.0,"D_0__Bacteria;D_1__Gemmatimonadetes;D_2__S0134 terrestrial group":0.0,"D_0__Bacteria;D_1__Kiritimatiellaeota;D_2__Kiritimatiellae":1583.0,"D_0__Bacteria;D_1__Lentisphaerae;D_2__Lentisphaeria":169.0,"D_0__Bacteria;D_1__Lentisphaerae;D_2__Oligosphaeria":465.0,"D_0__Bacteria;D_1__Patescibacteria;D_2__Parcubacteria":0.0,"D_0__Bacteria;D_1__Patescibacteria;D_2__Saccharimonadia":0.0,"D_0__Bacteria;D_1__Planctomycetes;D_2__Phycisphaerae":0.0,"D_0__Bacteria;D_1__Planctomycetes;D_2__Planctomycetacia":132.0,"D_0__Bacteria;D_1__Planctomycetes;D_2__vadinHA49":8.0,"D_0__Bacteria;D_1__Proteobacteria;D_2__Alphaproteobacteria":202.0,"D_0__Bacteria;D_1__Proteobacteria;D_2__Deltaproteobacteria":1634.0,"D_0__Bacteria;D_1__Proteobacteria;D_2__Gammaproteobacteria":494.0,"D_0__Bacteria;D_1__Proteobacteria;__":0.0,"D_0__Bacteria;D_1__Spirochaetes;D_2__MVP-15":212.0,"D_0__Bacteria;D_1__Spirochaetes;D_2__Spirochaetia":12934.0,"D_0__Bacteria;D_1__Spirochaetes;__":3.0,"D_0__Bacteria;D_1__Synergistetes;D_2__Synergistia":79.0,"D_0__Bacteria;D_1__Tenericutes;D_2__Mollicutes":8551.0,"D_0__Bacteria;D_1__Verrucomicrobia;D_2__Verrucomicrobiae":86.0,"D_0__Bacteria;D_1__WPS-2;D_2__uncultured rumen bacterium":0.0,"D_0__Bacteria;__;__":1097.0,"Name":"W13","SampleType":"Faecal","GPS":"54H 0352855, 6245075","Population":"Wonga","Warren":"Wf","Date Collected":"20\/06\/2019","Sex":"U","Extraction Kit":"Qiagen DNeasy Powersoil","Date Extracted":"11\/07\/2019","Lot No.":"1600-54007","Associated EBC":"EBC7","Manfred IDs":"","Notes":""},{"index":"W14","D_0__Archaea;D_1__Euryarchaeota;D_2__Methanobacteria":46.0,"D_0__Archaea;D_1__Euryarchaeota;D_2__Methanomicrobia":831.0,"D_0__Archaea;D_1__Euryarchaeota;D_2__Thermoplasmata":441.0,"D_0__Archaea;D_1__Thaumarchaeota;D_2__Nitrososphaeria":2.0,"D_0__Bacteria;D_1__Actinobacteria;D_2__Acidimicrobiia":4.0,"D_0__Bacteria;D_1__Actinobacteria;D_2__Actinobacteria":297.0,"D_0__Bacteria;D_1__Actinobacteria;D_2__Coriobacteriia":268.0,"D_0__Bacteria;D_1__Actinobacteria;D_2__Rubrobacteria":20.0,"D_0__Bacteria;D_1__Actinobacteria;D_2__Thermoleophilia":5.0,"D_0__Bacteria;D_1__Armatimonadetes;D_2__Armatimonadia":0.0,"D_0__Bacteria;D_1__Armatimonadetes;D_2__uncultured":0.0,"D_0__Bacteria;D_1__BRC1;D_2__uncultured Desulfocaldus sp.":0.0,"D_0__Bacteria;D_1__Bacteroidetes;D_2__Bacteroidia":62760.0,"D_0__Bacteria;D_1__Bacteroidetes;D_2__Ignavibacteria":0.0,"D_0__Bacteria;D_1__Chloroflexi;D_2__Anaerolineae":34.0,"D_0__Bacteria;D_1__Chloroflexi;D_2__Chloroflexia":0.0,"D_0__Bacteria;D_1__Cyanobacteria;D_2__Melainabacteria":257.0,"D_0__Bacteria;D_1__Cyanobacteria;D_2__Oxyphotobacteria":262.0,"D_0__Bacteria;D_1__Cyanobacteria;D_2__Sericytochromatia":0.0,"D_0__Bacteria;D_1__Deferribacteres;D_2__Deferribacteres":0.0,"D_0__Bacteria;D_1__Deinococcus-Thermus;D_2__Deinococci":0.0,"D_0__Bacteria;D_1__Elusimicrobia;D_2__Elusimicrobia":1236.0,"D_0__Bacteria;D_1__Epsilonbacteraeota;D_2__Campylobacteria":27.0,"D_0__Bacteria;D_1__FBP;D_2__uncultured actinobacterium":0.0,"D_0__Bacteria;D_1__Fibrobacteres;D_2__Fibrobacteria":756.0,"D_0__Bacteria;D_1__Firmicutes;D_2__Bacilli":170.0,"D_0__Bacteria;D_1__Firmicutes;D_2__Clostridia":42056.0,"D_0__Bacteria;D_1__Firmicutes;D_2__Erysipelotrichia":819.0,"D_0__Bacteria;D_1__Firmicutes;D_2__Negativicutes":1251.0,"D_0__Bacteria;D_1__Firmicutes;__":285.0,"D_0__Bacteria;D_1__Fusobacteria;D_2__Fusobacteriia":0.0,"D_0__Bacteria;D_1__Gemmatimonadetes;D_2__Gemmatimonadetes":0.0,"D_0__Bacteria;D_1__Gemmatimonadetes;D_2__Longimicrobia":0.0,"D_0__Bacteria;D_1__Gemmatimonadetes;D_2__S0134 terrestrial group":0.0,"D_0__Bacteria;D_1__Kiritimatiellaeota;D_2__Kiritimatiellae":2859.0,"D_0__Bacteria;D_1__Lentisphaerae;D_2__Lentisphaeria":209.0,"D_0__Bacteria;D_1__Lentisphaerae;D_2__Oligosphaeria":571.0,"D_0__Bacteria;D_1__Patescibacteria;D_2__Parcubacteria":0.0,"D_0__Bacteria;D_1__Patescibacteria;D_2__Saccharimonadia":0.0,"D_0__Bacteria;D_1__Planctomycetes;D_2__Phycisphaerae":0.0,"D_0__Bacteria;D_1__Planctomycetes;D_2__Planctomycetacia":104.0,"D_0__Bacteria;D_1__Planctomycetes;D_2__vadinHA49":46.0,"D_0__Bacteria;D_1__Proteobacteria;D_2__Alphaproteobacteria":210.0,"D_0__Bacteria;D_1__Proteobacteria;D_2__Deltaproteobacteria":1783.0,"D_0__Bacteria;D_1__Proteobacteria;D_2__Gammaproteobacteria":726.0,"D_0__Bacteria;D_1__Proteobacteria;__":0.0,"D_0__Bacteria;D_1__Spirochaetes;D_2__MVP-15":411.0,"D_0__Bacteria;D_1__Spirochaetes;D_2__Spirochaetia":14028.0,"D_0__Bacteria;D_1__Spirochaetes;__":3.0,"D_0__Bacteria;D_1__Synergistetes;D_2__Synergistia":57.0,"D_0__Bacteria;D_1__Tenericutes;D_2__Mollicutes":10359.0,"D_0__Bacteria;D_1__Verrucomicrobia;D_2__Verrucomicrobiae":146.0,"D_0__Bacteria;D_1__WPS-2;D_2__uncultured rumen bacterium":0.0,"D_0__Bacteria;__;__":1806.0,"Name":"W14","SampleType":"Faecal","GPS":"54H 0352855, 6245075","Population":"Wonga","Warren":"Wf","Date Collected":"20\/06\/2019","Sex":"U","Extraction Kit":"Qiagen DNeasy Powersoil","Date Extracted":"25\/07\/2019","Lot No.":"","Associated EBC":"EBC 11","Manfred IDs":"","Notes":""},{"index":"W16","D_0__Archaea;D_1__Euryarchaeota;D_2__Methanobacteria":20.0,"D_0__Archaea;D_1__Euryarchaeota;D_2__Methanomicrobia":13.0,"D_0__Archaea;D_1__Euryarchaeota;D_2__Thermoplasmata":287.0,"D_0__Archaea;D_1__Thaumarchaeota;D_2__Nitrososphaeria":0.0,"D_0__Bacteria;D_1__Actinobacteria;D_2__Acidimicrobiia":0.0,"D_0__Bacteria;D_1__Actinobacteria;D_2__Actinobacteria":140.0,"D_0__Bacteria;D_1__Actinobacteria;D_2__Coriobacteriia":96.0,"D_0__Bacteria;D_1__Actinobacteria;D_2__Rubrobacteria":6.0,"D_0__Bacteria;D_1__Actinobacteria;D_2__Thermoleophilia":0.0,"D_0__Bacteria;D_1__Armatimonadetes;D_2__Armatimonadia":0.0,"D_0__Bacteria;D_1__Armatimonadetes;D_2__uncultured":0.0,"D_0__Bacteria;D_1__BRC1;D_2__uncultured Desulfocaldus sp.":0.0,"D_0__Bacteria;D_1__Bacteroidetes;D_2__Bacteroidia":69481.0,"D_0__Bacteria;D_1__Bacteroidetes;D_2__Ignavibacteria":0.0,"D_0__Bacteria;D_1__Chloroflexi;D_2__Anaerolineae":0.0,"D_0__Bacteria;D_1__Chloroflexi;D_2__Chloroflexia":0.0,"D_0__Bacteria;D_1__Cyanobacteria;D_2__Melainabacteria":335.0,"D_0__Bacteria;D_1__Cyanobacteria;D_2__Oxyphotobacteria":156.0,"D_0__Bacteria;D_1__Cyanobacteria;D_2__Sericytochromatia":0.0,"D_0__Bacteria;D_1__Deferribacteres;D_2__Deferribacteres":0.0,"D_0__Bacteria;D_1__Deinococcus-Thermus;D_2__Deinococci":0.0,"D_0__Bacteria;D_1__Elusimicrobia;D_2__Elusimicrobia":0.0,"D_0__Bacteria;D_1__Epsilonbacteraeota;D_2__Campylobacteria":39.0,"D_0__Bacteria;D_1__FBP;D_2__uncultured actinobacterium":0.0,"D_0__Bacteria;D_1__Fibrobacteres;D_2__Fibrobacteria":2578.0,"D_0__Bacteria;D_1__Firmicutes;D_2__Bacilli":275.0,"D_0__Bacteria;D_1__Firmicutes;D_2__Clostridia":24575.0,"D_0__Bacteria;D_1__Firmicutes;D_2__Erysipelotrichia":745.0,"D_0__Bacteria;D_1__Firmicutes;D_2__Negativicutes":318.0,"D_0__Bacteria;D_1__Firmicutes;__":77.0,"D_0__Bacteria;D_1__Fusobacteria;D_2__Fusobacteriia":0.0,"D_0__Bacteria;D_1__Gemmatimonadetes;D_2__Gemmatimonadetes":2.0,"D_0__Bacteria;D_1__Gemmatimonadetes;D_2__Longimicrobia":0.0,"D_0__Bacteria;D_1__Gemmatimonadetes;D_2__S0134 terrestrial group":0.0,"D_0__Bacteria;D_1__Kiritimatiellaeota;D_2__Kiritimatiellae":728.0,"D_0__Bacteria;D_1__Lentisphaerae;D_2__Lentisphaeria":9.0,"D_0__Bacteria;D_1__Lentisphaerae;D_2__Oligosphaeria":145.0,"D_0__Bacteria;D_1__Patescibacteria;D_2__Parcubacteria":0.0,"D_0__Bacteria;D_1__Patescibacteria;D_2__Saccharimonadia":0.0,"D_0__Bacteria;D_1__Planctomycetes;D_2__Phycisphaerae":0.0,"D_0__Bacteria;D_1__Planctomycetes;D_2__Planctomycetacia":5.0,"D_0__Bacteria;D_1__Planctomycetes;D_2__vadinHA49":0.0,"D_0__Bacteria;D_1__Proteobacteria;D_2__Alphaproteobacteria":112.0,"D_0__Bacteria;D_1__Proteobacteria;D_2__Deltaproteobacteria":1092.0,"D_0__Bacteria;D_1__Proteobacteria;D_2__Gammaproteobacteria":161.0,"D_0__Bacteria;D_1__Proteobacteria;__":2.0,"D_0__Bacteria;D_1__Spirochaetes;D_2__MVP-15":681.0,"D_0__Bacteria;D_1__Spirochaetes;D_2__Spirochaetia":25888.0,"D_0__Bacteria;D_1__Spirochaetes;__":0.0,"D_0__Bacteria;D_1__Synergistetes;D_2__Synergistia":0.0,"D_0__Bacteria;D_1__Tenericutes;D_2__Mollicutes":11086.0,"D_0__Bacteria;D_1__Verrucomicrobia;D_2__Verrucomicrobiae":56.0,"D_0__Bacteria;D_1__WPS-2;D_2__uncultured rumen bacterium":0.0,"D_0__Bacteria;__;__":333.0,"Name":"W16","SampleType":"Faecal","GPS":"54H 0352749, 6245309","Population":"Wonga","Warren":"Wh","Date Collected":"20\/06\/2019","Sex":"U","Extraction Kit":"Qiagen DNeasy Powersoil","Date Extracted":"24\/07\/2019","Lot No.":"","Associated EBC":"EBC10","Manfred IDs":"","Notes":""},{"index":"W17","D_0__Archaea;D_1__Euryarchaeota;D_2__Methanobacteria":12.0,"D_0__Archaea;D_1__Euryarchaeota;D_2__Methanomicrobia":368.0,"D_0__Archaea;D_1__Euryarchaeota;D_2__Thermoplasmata":291.0,"D_0__Archaea;D_1__Thaumarchaeota;D_2__Nitrososphaeria":0.0,"D_0__Bacteria;D_1__Actinobacteria;D_2__Acidimicrobiia":0.0,"D_0__Bacteria;D_1__Actinobacteria;D_2__Actinobacteria":242.0,"D_0__Bacteria;D_1__Actinobacteria;D_2__Coriobacteriia":74.0,"D_0__Bacteria;D_1__Actinobacteria;D_2__Rubrobacteria":24.0,"D_0__Bacteria;D_1__Actinobacteria;D_2__Thermoleophilia":3.0,"D_0__Bacteria;D_1__Armatimonadetes;D_2__Armatimonadia":0.0,"D_0__Bacteria;D_1__Armatimonadetes;D_2__uncultured":0.0,"D_0__Bacteria;D_1__BRC1;D_2__uncultured Desulfocaldus sp.":0.0,"D_0__Bacteria;D_1__Bacteroidetes;D_2__Bacteroidia":56672.0,"D_0__Bacteria;D_1__Bacteroidetes;D_2__Ignavibacteria":0.0,"D_0__Bacteria;D_1__Chloroflexi;D_2__Anaerolineae":11.0,"D_0__Bacteria;D_1__Chloroflexi;D_2__Chloroflexia":2.0,"D_0__Bacteria;D_1__Cyanobacteria;D_2__Melainabacteria":196.0,"D_0__Bacteria;D_1__Cyanobacteria;D_2__Oxyphotobacteria":249.0,"D_0__Bacteria;D_1__Cyanobacteria;D_2__Sericytochromatia":0.0,"D_0__Bacteria;D_1__Deferribacteres;D_2__Deferribacteres":0.0,"D_0__Bacteria;D_1__Deinococcus-Thermus;D_2__Deinococci":0.0,"D_0__Bacteria;D_1__Elusimicrobia;D_2__Elusimicrobia":8.0,"D_0__Bacteria;D_1__Epsilonbacteraeota;D_2__Campylobacteria":6.0,"D_0__Bacteria;D_1__FBP;D_2__uncultured actinobacterium":0.0,"D_0__Bacteria;D_1__Fibrobacteres;D_2__Fibrobacteria":1258.0,"D_0__Bacteria;D_1__Firmicutes;D_2__Bacilli":85.0,"D_0__Bacteria;D_1__Firmicutes;D_2__Clostridia":28685.0,"D_0__Bacteria;D_1__Firmicutes;D_2__Erysipelotrichia":409.0,"D_0__Bacteria;D_1__Firmicutes;D_2__Negativicutes":469.0,"D_0__Bacteria;D_1__Firmicutes;__":181.0,"D_0__Bacteria;D_1__Fusobacteria;D_2__Fusobacteriia":0.0,"D_0__Bacteria;D_1__Gemmatimonadetes;D_2__Gemmatimonadetes":0.0,"D_0__Bacteria;D_1__Gemmatimonadetes;D_2__Longimicrobia":0.0,"D_0__Bacteria;D_1__Gemmatimonadetes;D_2__S0134 terrestrial group":0.0,"D_0__Bacteria;D_1__Kiritimatiellaeota;D_2__Kiritimatiellae":710.0,"D_0__Bacteria;D_1__Lentisphaerae;D_2__Lentisphaeria":11.0,"D_0__Bacteria;D_1__Lentisphaerae;D_2__Oligosphaeria":151.0,"D_0__Bacteria;D_1__Patescibacteria;D_2__Parcubacteria":0.0,"D_0__Bacteria;D_1__Patescibacteria;D_2__Saccharimonadia":0.0,"D_0__Bacteria;D_1__Planctomycetes;D_2__Phycisphaerae":0.0,"D_0__Bacteria;D_1__Planctomycetes;D_2__Planctomycetacia":19.0,"D_0__Bacteria;D_1__Planctomycetes;D_2__vadinHA49":0.0,"D_0__Bacteria;D_1__Proteobacteria;D_2__Alphaproteobacteria":241.0,"D_0__Bacteria;D_1__Proteobacteria;D_2__Deltaproteobacteria":1139.0,"D_0__Bacteria;D_1__Proteobacteria;D_2__Gammaproteobacteria":205.0,"D_0__Bacteria;D_1__Proteobacteria;__":0.0,"D_0__Bacteria;D_1__Spirochaetes;D_2__MVP-15":432.0,"D_0__Bacteria;D_1__Spirochaetes;D_2__Spirochaetia":18145.0,"D_0__Bacteria;D_1__Spirochaetes;__":0.0,"D_0__Bacteria;D_1__Synergistetes;D_2__Synergistia":14.0,"D_0__Bacteria;D_1__Tenericutes;D_2__Mollicutes":5772.0,"D_0__Bacteria;D_1__Verrucomicrobia;D_2__Verrucomicrobiae":30.0,"D_0__Bacteria;D_1__WPS-2;D_2__uncultured rumen bacterium":0.0,"D_0__Bacteria;__;__":299.0,"Name":"W17","SampleType":"Faecal","GPS":"54H 0352749, 6245309","Population":"Wonga","Warren":"Wh","Date Collected":"20\/06\/2019","Sex":"U","Extraction Kit":"Qiagen DNeasy Powersoil","Date Extracted":"25\/07\/2019","Lot No.":"","Associated EBC":"EBC 11","Manfred IDs":"","Notes":""},{"index":"W18","D_0__Archaea;D_1__Euryarchaeota;D_2__Methanobacteria":13.0,"D_0__Archaea;D_1__Euryarchaeota;D_2__Methanomicrobia":341.0,"D_0__Archaea;D_1__Euryarchaeota;D_2__Thermoplasmata":276.0,"D_0__Archaea;D_1__Thaumarchaeota;D_2__Nitrososphaeria":0.0,"D_0__Bacteria;D_1__Actinobacteria;D_2__Acidimicrobiia":0.0,"D_0__Bacteria;D_1__Actinobacteria;D_2__Actinobacteria":64.0,"D_0__Bacteria;D_1__Actinobacteria;D_2__Coriobacteriia":36.0,"D_0__Bacteria;D_1__Actinobacteria;D_2__Rubrobacteria":7.0,"D_0__Bacteria;D_1__Actinobacteria;D_2__Thermoleophilia":2.0,"D_0__Bacteria;D_1__Armatimonadetes;D_2__Armatimonadia":0.0,"D_0__Bacteria;D_1__Armatimonadetes;D_2__uncultured":14.0,"D_0__Bacteria;D_1__BRC1;D_2__uncultured Desulfocaldus sp.":0.0,"D_0__Bacteria;D_1__Bacteroidetes;D_2__Bacteroidia":30847.0,"D_0__Bacteria;D_1__Bacteroidetes;D_2__Ignavibacteria":0.0,"D_0__Bacteria;D_1__Chloroflexi;D_2__Anaerolineae":17.0,"D_0__Bacteria;D_1__Chloroflexi;D_2__Chloroflexia":0.0,"D_0__Bacteria;D_1__Cyanobacteria;D_2__Melainabacteria":566.0,"D_0__Bacteria;D_1__Cyanobacteria;D_2__Oxyphotobacteria":57.0,"D_0__Bacteria;D_1__Cyanobacteria;D_2__Sericytochromatia":0.0,"D_0__Bacteria;D_1__Deferribacteres;D_2__Deferribacteres":0.0,"D_0__Bacteria;D_1__Deinococcus-Thermus;D_2__Deinococci":0.0,"D_0__Bacteria;D_1__Elusimicrobia;D_2__Elusimicrobia":3.0,"D_0__Bacteria;D_1__Epsilonbacteraeota;D_2__Campylobacteria":53.0,"D_0__Bacteria;D_1__FBP;D_2__uncultured actinobacterium":0.0,"D_0__Bacteria;D_1__Fibrobacteres;D_2__Fibrobacteria":536.0,"D_0__Bacteria;D_1__Firmicutes;D_2__Bacilli":25.0,"D_0__Bacteria;D_1__Firmicutes;D_2__Clostridia":22259.0,"D_0__Bacteria;D_1__Firmicutes;D_2__Erysipelotrichia":237.0,"D_0__Bacteria;D_1__Firmicutes;D_2__Negativicutes":59.0,"D_0__Bacteria;D_1__Firmicutes;__":39.0,"D_0__Bacteria;D_1__Fusobacteria;D_2__Fusobacteriia":0.0,"D_0__Bacteria;D_1__Gemmatimonadetes;D_2__Gemmatimonadetes":0.0,"D_0__Bacteria;D_1__Gemmatimonadetes;D_2__Longimicrobia":0.0,"D_0__Bacteria;D_1__Gemmatimonadetes;D_2__S0134 terrestrial group":0.0,"D_0__Bacteria;D_1__Kiritimatiellaeota;D_2__Kiritimatiellae":2443.0,"D_0__Bacteria;D_1__Lentisphaerae;D_2__Lentisphaeria":88.0,"D_0__Bacteria;D_1__Lentisphaerae;D_2__Oligosphaeria":409.0,"D_0__Bacteria;D_1__Patescibacteria;D_2__Parcubacteria":0.0,"D_0__Bacteria;D_1__Patescibacteria;D_2__Saccharimonadia":0.0,"D_0__Bacteria;D_1__Planctomycetes;D_2__Phycisphaerae":0.0,"D_0__Bacteria;D_1__Planctomycetes;D_2__Planctomycetacia":47.0,"D_0__Bacteria;D_1__Planctomycetes;D_2__vadinHA49":0.0,"D_0__Bacteria;D_1__Proteobacteria;D_2__Alphaproteobacteria":71.0,"D_0__Bacteria;D_1__Proteobacteria;D_2__Deltaproteobacteria":968.0,"D_0__Bacteria;D_1__Proteobacteria;D_2__Gammaproteobacteria":166.0,"D_0__Bacteria;D_1__Proteobacteria;__":0.0,"D_0__Bacteria;D_1__Spirochaetes;D_2__MVP-15":94.0,"D_0__Bacteria;D_1__Spirochaetes;D_2__Spirochaetia":9191.0,"D_0__Bacteria;D_1__Spirochaetes;__":2.0,"D_0__Bacteria;D_1__Synergistetes;D_2__Synergistia":6.0,"D_0__Bacteria;D_1__Tenericutes;D_2__Mollicutes":5082.0,"D_0__Bacteria;D_1__Verrucomicrobia;D_2__Verrucomicrobiae":87.0,"D_0__Bacteria;D_1__WPS-2;D_2__uncultured rumen bacterium":0.0,"D_0__Bacteria;__;__":424.0,"Name":"W18","SampleType":"Faecal","GPS":"54H 0352805, 6245217","Population":"Wonga","Warren":"Wg","Date Collected":"20\/06\/2019","Sex":"U","Extraction Kit":"Qiagen DNeasy Powersoil","Date Extracted":"25\/07\/2019","Lot No.":"","Associated EBC":"EBC 11","Manfred IDs":"","Notes":""},{"index":"W19","D_0__Archaea;D_1__Euryarchaeota;D_2__Methanobacteria":410.0,"D_0__Archaea;D_1__Euryarchaeota;D_2__Methanomicrobia":4430.0,"D_0__Archaea;D_1__Euryarchaeota;D_2__Thermoplasmata":2570.0,"D_0__Archaea;D_1__Thaumarchaeota;D_2__Nitrososphaeria":2.0,"D_0__Bacteria;D_1__Actinobacteria;D_2__Acidimicrobiia":0.0,"D_0__Bacteria;D_1__Actinobacteria;D_2__Actinobacteria":1084.0,"D_0__Bacteria;D_1__Actinobacteria;D_2__Coriobacteriia":340.0,"D_0__Bacteria;D_1__Actinobacteria;D_2__Rubrobacteria":27.0,"D_0__Bacteria;D_1__Actinobacteria;D_2__Thermoleophilia":5.0,"D_0__Bacteria;D_1__Armatimonadetes;D_2__Armatimonadia":0.0,"D_0__Bacteria;D_1__Armatimonadetes;D_2__uncultured":3.0,"D_0__Bacteria;D_1__BRC1;D_2__uncultured Desulfocaldus sp.":0.0,"D_0__Bacteria;D_1__Bacteroidetes;D_2__Bacteroidia":127427.0,"D_0__Bacteria;D_1__Bacteroidetes;D_2__Ignavibacteria":0.0,"D_0__Bacteria;D_1__Chloroflexi;D_2__Anaerolineae":79.0,"D_0__Bacteria;D_1__Chloroflexi;D_2__Chloroflexia":0.0,"D_0__Bacteria;D_1__Cyanobacteria;D_2__Melainabacteria":518.0,"D_0__Bacteria;D_1__Cyanobacteria;D_2__Oxyphotobacteria":52.0,"D_0__Bacteria;D_1__Cyanobacteria;D_2__Sericytochromatia":0.0,"D_0__Bacteria;D_1__Deferribacteres;D_2__Deferribacteres":0.0,"D_0__Bacteria;D_1__Deinococcus-Thermus;D_2__Deinococci":0.0,"D_0__Bacteria;D_1__Elusimicrobia;D_2__Elusimicrobia":0.0,"D_0__Bacteria;D_1__Epsilonbacteraeota;D_2__Campylobacteria":131.0,"D_0__Bacteria;D_1__FBP;D_2__uncultured actinobacterium":0.0,"D_0__Bacteria;D_1__Fibrobacteres;D_2__Fibrobacteria":4665.0,"D_0__Bacteria;D_1__Firmicutes;D_2__Bacilli":440.0,"D_0__Bacteria;D_1__Firmicutes;D_2__Clostridia":115377.0,"D_0__Bacteria;D_1__Firmicutes;D_2__Erysipelotrichia":2881.0,"D_0__Bacteria;D_1__Firmicutes;D_2__Negativicutes":785.0,"D_0__Bacteria;D_1__Firmicutes;__":2727.0,"D_0__Bacteria;D_1__Fusobacteria;D_2__Fusobacteriia":0.0,"D_0__Bacteria;D_1__Gemmatimonadetes;D_2__Gemmatimonadetes":0.0,"D_0__Bacteria;D_1__Gemmatimonadetes;D_2__Longimicrobia":0.0,"D_0__Bacteria;D_1__Gemmatimonadetes;D_2__S0134 terrestrial group":0.0,"D_0__Bacteria;D_1__Kiritimatiellaeota;D_2__Kiritimatiellae":2788.0,"D_0__Bacteria;D_1__Lentisphaerae;D_2__Lentisphaeria":807.0,"D_0__Bacteria;D_1__Lentisphaerae;D_2__Oligosphaeria":2164.0,"D_0__Bacteria;D_1__Patescibacteria;D_2__Parcubacteria":0.0,"D_0__Bacteria;D_1__Patescibacteria;D_2__Saccharimonadia":0.0,"D_0__Bacteria;D_1__Planctomycetes;D_2__Phycisphaerae":0.0,"D_0__Bacteria;D_1__Planctomycetes;D_2__Planctomycetacia":269.0,"D_0__Bacteria;D_1__Planctomycetes;D_2__vadinHA49":24.0,"D_0__Bacteria;D_1__Proteobacteria;D_2__Alphaproteobacteria":1207.0,"D_0__Bacteria;D_1__Proteobacteria;D_2__Deltaproteobacteria":4575.0,"D_0__Bacteria;D_1__Proteobacteria;D_2__Gammaproteobacteria":923.0,"D_0__Bacteria;D_1__Proteobacteria;__":0.0,"D_0__Bacteria;D_1__Spirochaetes;D_2__MVP-15":18.0,"D_0__Bacteria;D_1__Spirochaetes;D_2__Spirochaetia":55500.0,"D_0__Bacteria;D_1__Spirochaetes;__":0.0,"D_0__Bacteria;D_1__Synergistetes;D_2__Synergistia":248.0,"D_0__Bacteria;D_1__Tenericutes;D_2__Mollicutes":13202.0,"D_0__Bacteria;D_1__Verrucomicrobia;D_2__Verrucomicrobiae":122.0,"D_0__Bacteria;D_1__WPS-2;D_2__uncultured rumen bacterium":0.0,"D_0__Bacteria;__;__":3458.0,"Name":"W19","SampleType":"Faecal","GPS":"54H 0352233, 6246650","Population":"Wonga","Warren":"Wi","Date Collected":"20\/06\/2019","Sex":"U","Extraction Kit":"Qiagen DNeasy Powersoil","Date Extracted":"24\/07\/2019","Lot No.":"","Associated EBC":"EBC10","Manfred IDs":"","Notes":""},{"index":"W1","D_0__Archaea;D_1__Euryarchaeota;D_2__Methanobacteria":3.0,"D_0__Archaea;D_1__Euryarchaeota;D_2__Methanomicrobia":1114.0,"D_0__Archaea;D_1__Euryarchaeota;D_2__Thermoplasmata":188.0,"D_0__Archaea;D_1__Thaumarchaeota;D_2__Nitrososphaeria":0.0,"D_0__Bacteria;D_1__Actinobacteria;D_2__Acidimicrobiia":2.0,"D_0__Bacteria;D_1__Actinobacteria;D_2__Actinobacteria":563.0,"D_0__Bacteria;D_1__Actinobacteria;D_2__Coriobacteriia":103.0,"D_0__Bacteria;D_1__Actinobacteria;D_2__Rubrobacteria":9.0,"D_0__Bacteria;D_1__Actinobacteria;D_2__Thermoleophilia":12.0,"D_0__Bacteria;D_1__Armatimonadetes;D_2__Armatimonadia":0.0,"D_0__Bacteria;D_1__Armatimonadetes;D_2__uncultured":3.0,"D_0__Bacteria;D_1__BRC1;D_2__uncultured Desulfocaldus sp.":0.0,"D_0__Bacteria;D_1__Bacteroidetes;D_2__Bacteroidia":54355.0,"D_0__Bacteria;D_1__Bacteroidetes;D_2__Ignavibacteria":0.0,"D_0__Bacteria;D_1__Chloroflexi;D_2__Anaerolineae":11.0,"D_0__Bacteria;D_1__Chloroflexi;D_2__Chloroflexia":0.0,"D_0__Bacteria;D_1__Cyanobacteria;D_2__Melainabacteria":26.0,"D_0__Bacteria;D_1__Cyanobacteria;D_2__Oxyphotobacteria":61.0,"D_0__Bacteria;D_1__Cyanobacteria;D_2__Sericytochromatia":0.0,"D_0__Bacteria;D_1__Deferribacteres;D_2__Deferribacteres":0.0,"D_0__Bacteria;D_1__Deinococcus-Thermus;D_2__Deinococci":3.0,"D_0__Bacteria;D_1__Elusimicrobia;D_2__Elusimicrobia":0.0,"D_0__Bacteria;D_1__Epsilonbacteraeota;D_2__Campylobacteria":2.0,"D_0__Bacteria;D_1__FBP;D_2__uncultured actinobacterium":0.0,"D_0__Bacteria;D_1__Fibrobacteres;D_2__Fibrobacteria":890.0,"D_0__Bacteria;D_1__Firmicutes;D_2__Bacilli":172.0,"D_0__Bacteria;D_1__Firmicutes;D_2__Clostridia":28954.0,"D_0__Bacteria;D_1__Firmicutes;D_2__Erysipelotrichia":200.0,"D_0__Bacteria;D_1__Firmicutes;D_2__Negativicutes":574.0,"D_0__Bacteria;D_1__Firmicutes;__":194.0,"D_0__Bacteria;D_1__Fusobacteria;D_2__Fusobacteriia":0.0,"D_0__Bacteria;D_1__Gemmatimonadetes;D_2__Gemmatimonadetes":0.0,"D_0__Bacteria;D_1__Gemmatimonadetes;D_2__Longimicrobia":0.0,"D_0__Bacteria;D_1__Gemmatimonadetes;D_2__S0134 terrestrial group":0.0,"D_0__Bacteria;D_1__Kiritimatiellaeota;D_2__Kiritimatiellae":545.0,"D_0__Bacteria;D_1__Lentisphaerae;D_2__Lentisphaeria":16.0,"D_0__Bacteria;D_1__Lentisphaerae;D_2__Oligosphaeria":246.0,"D_0__Bacteria;D_1__Patescibacteria;D_2__Parcubacteria":0.0,"D_0__Bacteria;D_1__Patescibacteria;D_2__Saccharimonadia":0.0,"D_0__Bacteria;D_1__Planctomycetes;D_2__Phycisphaerae":0.0,"D_0__Bacteria;D_1__Planctomycetes;D_2__Planctomycetacia":22.0,"D_0__Bacteria;D_1__Planctomycetes;D_2__vadinHA49":0.0,"D_0__Bacteria;D_1__Proteobacteria;D_2__Alphaproteobacteria":235.0,"D_0__Bacteria;D_1__Proteobacteria;D_2__Deltaproteobacteria":1991.0,"D_0__Bacteria;D_1__Proteobacteria;D_2__Gammaproteobacteria":243.0,"D_0__Bacteria;D_1__Proteobacteria;__":0.0,"D_0__Bacteria;D_1__Spirochaetes;D_2__MVP-15":439.0,"D_0__Bacteria;D_1__Spirochaetes;D_2__Spirochaetia":12790.0,"D_0__Bacteria;D_1__Spirochaetes;__":0.0,"D_0__Bacteria;D_1__Synergistetes;D_2__Synergistia":13.0,"D_0__Bacteria;D_1__Tenericutes;D_2__Mollicutes":8869.0,"D_0__Bacteria;D_1__Verrucomicrobia;D_2__Verrucomicrobiae":3.0,"D_0__Bacteria;D_1__WPS-2;D_2__uncultured rumen bacterium":0.0,"D_0__Bacteria;__;__":632.0,"Name":"W1","SampleType":"Faecal","GPS":"54H 0354066, 6248909","Population":"Wonga","Warren":"Wa","Date Collected":"19\/06\/2019","Sex":"U","Extraction Kit":"Qiagen DNeasy Powersoil","Date Extracted":"28\/06\/2019","Lot No.":"1630-11363","Associated EBC":"EBC4","Manfred IDs":"","Notes":"C3, C4, C5, C6 from 1600-27051"},{"index":"W20","D_0__Archaea;D_1__Euryarchaeota;D_2__Methanobacteria":17.0,"D_0__Archaea;D_1__Euryarchaeota;D_2__Methanomicrobia":566.0,"D_0__Archaea;D_1__Euryarchaeota;D_2__Thermoplasmata":175.0,"D_0__Archaea;D_1__Thaumarchaeota;D_2__Nitrososphaeria":0.0,"D_0__Bacteria;D_1__Actinobacteria;D_2__Acidimicrobiia":0.0,"D_0__Bacteria;D_1__Actinobacteria;D_2__Actinobacteria":223.0,"D_0__Bacteria;D_1__Actinobacteria;D_2__Coriobacteriia":47.0,"D_0__Bacteria;D_1__Actinobacteria;D_2__Rubrobacteria":2.0,"D_0__Bacteria;D_1__Actinobacteria;D_2__Thermoleophilia":0.0,"D_0__Bacteria;D_1__Armatimonadetes;D_2__Armatimonadia":0.0,"D_0__Bacteria;D_1__Armatimonadetes;D_2__uncultured":2.0,"D_0__Bacteria;D_1__BRC1;D_2__uncultured Desulfocaldus sp.":0.0,"D_0__Bacteria;D_1__Bacteroidetes;D_2__Bacteroidia":22742.0,"D_0__Bacteria;D_1__Bacteroidetes;D_2__Ignavibacteria":0.0,"D_0__Bacteria;D_1__Chloroflexi;D_2__Anaerolineae":7.0,"D_0__Bacteria;D_1__Chloroflexi;D_2__Chloroflexia":0.0,"D_0__Bacteria;D_1__Cyanobacteria;D_2__Melainabacteria":52.0,"D_0__Bacteria;D_1__Cyanobacteria;D_2__Oxyphotobacteria":6.0,"D_0__Bacteria;D_1__Cyanobacteria;D_2__Sericytochromatia":0.0,"D_0__Bacteria;D_1__Deferribacteres;D_2__Deferribacteres":0.0,"D_0__Bacteria;D_1__Deinococcus-Thermus;D_2__Deinococci":0.0,"D_0__Bacteria;D_1__Elusimicrobia;D_2__Elusimicrobia":0.0,"D_0__Bacteria;D_1__Epsilonbacteraeota;D_2__Campylobacteria":11.0,"D_0__Bacteria;D_1__FBP;D_2__uncultured actinobacterium":0.0,"D_0__Bacteria;D_1__Fibrobacteres;D_2__Fibrobacteria":787.0,"D_0__Bacteria;D_1__Firmicutes;D_2__Bacilli":149.0,"D_0__Bacteria;D_1__Firmicutes;D_2__Clostridia":16959.0,"D_0__Bacteria;D_1__Firmicutes;D_2__Erysipelotrichia":467.0,"D_0__Bacteria;D_1__Firmicutes;D_2__Negativicutes":86.0,"D_0__Bacteria;D_1__Firmicutes;__":358.0,"D_0__Bacteria;D_1__Fusobacteria;D_2__Fusobacteriia":0.0,"D_0__Bacteria;D_1__Gemmatimonadetes;D_2__Gemmatimonadetes":0.0,"D_0__Bacteria;D_1__Gemmatimonadetes;D_2__Longimicrobia":0.0,"D_0__Bacteria;D_1__Gemmatimonadetes;D_2__S0134 terrestrial group":0.0,"D_0__Bacteria;D_1__Kiritimatiellaeota;D_2__Kiritimatiellae":479.0,"D_0__Bacteria;D_1__Lentisphaerae;D_2__Lentisphaeria":195.0,"D_0__Bacteria;D_1__Lentisphaerae;D_2__Oligosphaeria":312.0,"D_0__Bacteria;D_1__Patescibacteria;D_2__Parcubacteria":0.0,"D_0__Bacteria;D_1__Patescibacteria;D_2__Saccharimonadia":0.0,"D_0__Bacteria;D_1__Planctomycetes;D_2__Phycisphaerae":0.0,"D_0__Bacteria;D_1__Planctomycetes;D_2__Planctomycetacia":40.0,"D_0__Bacteria;D_1__Planctomycetes;D_2__vadinHA49":5.0,"D_0__Bacteria;D_1__Proteobacteria;D_2__Alphaproteobacteria":261.0,"D_0__Bacteria;D_1__Proteobacteria;D_2__Deltaproteobacteria":551.0,"D_0__Bacteria;D_1__Proteobacteria;D_2__Gammaproteobacteria":121.0,"D_0__Bacteria;D_1__Proteobacteria;__":0.0,"D_0__Bacteria;D_1__Spirochaetes;D_2__MVP-15":0.0,"D_0__Bacteria;D_1__Spirochaetes;D_2__Spirochaetia":10141.0,"D_0__Bacteria;D_1__Spirochaetes;__":0.0,"D_0__Bacteria;D_1__Synergistetes;D_2__Synergistia":28.0,"D_0__Bacteria;D_1__Tenericutes;D_2__Mollicutes":2575.0,"D_0__Bacteria;D_1__Verrucomicrobia;D_2__Verrucomicrobiae":16.0,"D_0__Bacteria;D_1__WPS-2;D_2__uncultured rumen bacterium":0.0,"D_0__Bacteria;__;__":443.0,"Name":"W20","SampleType":"Faecal","GPS":"54H 0352233, 6246650","Population":"Wonga","Warren":"Wi","Date Collected":"20\/06\/2019","Sex":"U","Extraction Kit":"Qiagen DNeasy Powersoil","Date Extracted":"25\/07\/2019","Lot No.":"","Associated EBC":"EBC 11","Manfred IDs":"","Notes":""},{"index":"W21","D_0__Archaea;D_1__Euryarchaeota;D_2__Methanobacteria":38.0,"D_0__Archaea;D_1__Euryarchaeota;D_2__Methanomicrobia":599.0,"D_0__Archaea;D_1__Euryarchaeota;D_2__Thermoplasmata":82.0,"D_0__Archaea;D_1__Thaumarchaeota;D_2__Nitrososphaeria":0.0,"D_0__Bacteria;D_1__Actinobacteria;D_2__Acidimicrobiia":0.0,"D_0__Bacteria;D_1__Actinobacteria;D_2__Actinobacteria":313.0,"D_0__Bacteria;D_1__Actinobacteria;D_2__Coriobacteriia":5.0,"D_0__Bacteria;D_1__Actinobacteria;D_2__Rubrobacteria":0.0,"D_0__Bacteria;D_1__Actinobacteria;D_2__Thermoleophilia":0.0,"D_0__Bacteria;D_1__Armatimonadetes;D_2__Armatimonadia":0.0,"D_0__Bacteria;D_1__Armatimonadetes;D_2__uncultured":3.0,"D_0__Bacteria;D_1__BRC1;D_2__uncultured Desulfocaldus sp.":0.0,"D_0__Bacteria;D_1__Bacteroidetes;D_2__Bacteroidia":25194.0,"D_0__Bacteria;D_1__Bacteroidetes;D_2__Ignavibacteria":0.0,"D_0__Bacteria;D_1__Chloroflexi;D_2__Anaerolineae":37.0,"D_0__Bacteria;D_1__Chloroflexi;D_2__Chloroflexia":0.0,"D_0__Bacteria;D_1__Cyanobacteria;D_2__Melainabacteria":29.0,"D_0__Bacteria;D_1__Cyanobacteria;D_2__Oxyphotobacteria":6.0,"D_0__Bacteria;D_1__Cyanobacteria;D_2__Sericytochromatia":0.0,"D_0__Bacteria;D_1__Deferribacteres;D_2__Deferribacteres":0.0,"D_0__Bacteria;D_1__Deinococcus-Thermus;D_2__Deinococci":0.0,"D_0__Bacteria;D_1__Elusimicrobia;D_2__Elusimicrobia":0.0,"D_0__Bacteria;D_1__Epsilonbacteraeota;D_2__Campylobacteria":11.0,"D_0__Bacteria;D_1__FBP;D_2__uncultured actinobacterium":0.0,"D_0__Bacteria;D_1__Fibrobacteres;D_2__Fibrobacteria":205.0,"D_0__Bacteria;D_1__Firmicutes;D_2__Bacilli":63.0,"D_0__Bacteria;D_1__Firmicutes;D_2__Clostridia":16280.0,"D_0__Bacteria;D_1__Firmicutes;D_2__Erysipelotrichia":422.0,"D_0__Bacteria;D_1__Firmicutes;D_2__Negativicutes":63.0,"D_0__Bacteria;D_1__Firmicutes;__":227.0,"D_0__Bacteria;D_1__Fusobacteria;D_2__Fusobacteriia":0.0,"D_0__Bacteria;D_1__Gemmatimonadetes;D_2__Gemmatimonadetes":0.0,"D_0__Bacteria;D_1__Gemmatimonadetes;D_2__Longimicrobia":0.0,"D_0__Bacteria;D_1__Gemmatimonadetes;D_2__S0134 terrestrial group":0.0,"D_0__Bacteria;D_1__Kiritimatiellaeota;D_2__Kiritimatiellae":317.0,"D_0__Bacteria;D_1__Lentisphaerae;D_2__Lentisphaeria":21.0,"D_0__Bacteria;D_1__Lentisphaerae;D_2__Oligosphaeria":371.0,"D_0__Bacteria;D_1__Patescibacteria;D_2__Parcubacteria":0.0,"D_0__Bacteria;D_1__Patescibacteria;D_2__Saccharimonadia":0.0,"D_0__Bacteria;D_1__Planctomycetes;D_2__Phycisphaerae":0.0,"D_0__Bacteria;D_1__Planctomycetes;D_2__Planctomycetacia":41.0,"D_0__Bacteria;D_1__Planctomycetes;D_2__vadinHA49":3.0,"D_0__Bacteria;D_1__Proteobacteria;D_2__Alphaproteobacteria":97.0,"D_0__Bacteria;D_1__Proteobacteria;D_2__Deltaproteobacteria":1361.0,"D_0__Bacteria;D_1__Proteobacteria;D_2__Gammaproteobacteria":259.0,"D_0__Bacteria;D_1__Proteobacteria;__":0.0,"D_0__Bacteria;D_1__Spirochaetes;D_2__MVP-15":0.0,"D_0__Bacteria;D_1__Spirochaetes;D_2__Spirochaetia":4170.0,"D_0__Bacteria;D_1__Spirochaetes;__":0.0,"D_0__Bacteria;D_1__Synergistetes;D_2__Synergistia":40.0,"D_0__Bacteria;D_1__Tenericutes;D_2__Mollicutes":5320.0,"D_0__Bacteria;D_1__Verrucomicrobia;D_2__Verrucomicrobiae":0.0,"D_0__Bacteria;D_1__WPS-2;D_2__uncultured rumen bacterium":0.0,"D_0__Bacteria;__;__":316.0,"Name":"W21","SampleType":"Faecal","GPS":"54H 0352574, 6248951","Population":"Wonga","Warren":"Wj","Date Collected":"20\/06\/2019","Sex":"U","Extraction Kit":"Qiagen DNeasy Powersoil","Date Extracted":"24\/07\/2019","Lot No.":"","Associated EBC":"EBC10","Manfred IDs":"","Notes":""},{"index":"W22","D_0__Archaea;D_1__Euryarchaeota;D_2__Methanobacteria":3.0,"D_0__Archaea;D_1__Euryarchaeota;D_2__Methanomicrobia":474.0,"D_0__Archaea;D_1__Euryarchaeota;D_2__Thermoplasmata":83.0,"D_0__Archaea;D_1__Thaumarchaeota;D_2__Nitrososphaeria":0.0,"D_0__Bacteria;D_1__Actinobacteria;D_2__Acidimicrobiia":0.0,"D_0__Bacteria;D_1__Actinobacteria;D_2__Actinobacteria":313.0,"D_0__Bacteria;D_1__Actinobacteria;D_2__Coriobacteriia":120.0,"D_0__Bacteria;D_1__Actinobacteria;D_2__Rubrobacteria":11.0,"D_0__Bacteria;D_1__Actinobacteria;D_2__Thermoleophilia":2.0,"D_0__Bacteria;D_1__Armatimonadetes;D_2__Armatimonadia":0.0,"D_0__Bacteria;D_1__Armatimonadetes;D_2__uncultured":0.0,"D_0__Bacteria;D_1__BRC1;D_2__uncultured Desulfocaldus sp.":0.0,"D_0__Bacteria;D_1__Bacteroidetes;D_2__Bacteroidia":32212.0,"D_0__Bacteria;D_1__Bacteroidetes;D_2__Ignavibacteria":0.0,"D_0__Bacteria;D_1__Chloroflexi;D_2__Anaerolineae":4.0,"D_0__Bacteria;D_1__Chloroflexi;D_2__Chloroflexia":2.0,"D_0__Bacteria;D_1__Cyanobacteria;D_2__Melainabacteria":318.0,"D_0__Bacteria;D_1__Cyanobacteria;D_2__Oxyphotobacteria":4.0,"D_0__Bacteria;D_1__Cyanobacteria;D_2__Sericytochromatia":0.0,"D_0__Bacteria;D_1__Deferribacteres;D_2__Deferribacteres":0.0,"D_0__Bacteria;D_1__Deinococcus-Thermus;D_2__Deinococci":0.0,"D_0__Bacteria;D_1__Elusimicrobia;D_2__Elusimicrobia":0.0,"D_0__Bacteria;D_1__Epsilonbacteraeota;D_2__Campylobacteria":19.0,"D_0__Bacteria;D_1__FBP;D_2__uncultured actinobacterium":0.0,"D_0__Bacteria;D_1__Fibrobacteres;D_2__Fibrobacteria":1060.0,"D_0__Bacteria;D_1__Firmicutes;D_2__Bacilli":36.0,"D_0__Bacteria;D_1__Firmicutes;D_2__Clostridia":24718.0,"D_0__Bacteria;D_1__Firmicutes;D_2__Erysipelotrichia":402.0,"D_0__Bacteria;D_1__Firmicutes;D_2__Negativicutes":268.0,"D_0__Bacteria;D_1__Firmicutes;__":140.0,"D_0__Bacteria;D_1__Fusobacteria;D_2__Fusobacteriia":0.0,"D_0__Bacteria;D_1__Gemmatimonadetes;D_2__Gemmatimonadetes":0.0,"D_0__Bacteria;D_1__Gemmatimonadetes;D_2__Longimicrobia":0.0,"D_0__Bacteria;D_1__Gemmatimonadetes;D_2__S0134 terrestrial group":0.0,"D_0__Bacteria;D_1__Kiritimatiellaeota;D_2__Kiritimatiellae":298.0,"D_0__Bacteria;D_1__Lentisphaerae;D_2__Lentisphaeria":13.0,"D_0__Bacteria;D_1__Lentisphaerae;D_2__Oligosphaeria":45.0,"D_0__Bacteria;D_1__Patescibacteria;D_2__Parcubacteria":0.0,"D_0__Bacteria;D_1__Patescibacteria;D_2__Saccharimonadia":0.0,"D_0__Bacteria;D_1__Planctomycetes;D_2__Phycisphaerae":0.0,"D_0__Bacteria;D_1__Planctomycetes;D_2__Planctomycetacia":13.0,"D_0__Bacteria;D_1__Planctomycetes;D_2__vadinHA49":4.0,"D_0__Bacteria;D_1__Proteobacteria;D_2__Alphaproteobacteria":343.0,"D_0__Bacteria;D_1__Proteobacteria;D_2__Deltaproteobacteria":301.0,"D_0__Bacteria;D_1__Proteobacteria;D_2__Gammaproteobacteria":1668.0,"D_0__Bacteria;D_1__Proteobacteria;__":0.0,"D_0__Bacteria;D_1__Spirochaetes;D_2__MVP-15":945.0,"D_0__Bacteria;D_1__Spirochaetes;D_2__Spirochaetia":14017.0,"D_0__Bacteria;D_1__Spirochaetes;__":0.0,"D_0__Bacteria;D_1__Synergistetes;D_2__Synergistia":12.0,"D_0__Bacteria;D_1__Tenericutes;D_2__Mollicutes":6514.0,"D_0__Bacteria;D_1__Verrucomicrobia;D_2__Verrucomicrobiae":2.0,"D_0__Bacteria;D_1__WPS-2;D_2__uncultured rumen bacterium":0.0,"D_0__Bacteria;__;__":106.0,"Name":"W22","SampleType":"Faecal","GPS":"54H 0352574, 6248951","Population":"Wonga","Warren":"Wj","Date Collected":"20\/06\/2019","Sex":"U","Extraction Kit":"Qiagen DNeasy Powersoil","Date Extracted":"26\/07\/2019","Lot No.":"","Associated EBC":"EBC12","Manfred IDs":"","Notes":""},{"index":"W23","D_0__Archaea;D_1__Euryarchaeota;D_2__Methanobacteria":0.0,"D_0__Archaea;D_1__Euryarchaeota;D_2__Methanomicrobia":362.0,"D_0__Archaea;D_1__Euryarchaeota;D_2__Thermoplasmata":73.0,"D_0__Archaea;D_1__Thaumarchaeota;D_2__Nitrososphaeria":0.0,"D_0__Bacteria;D_1__Actinobacteria;D_2__Acidimicrobiia":0.0,"D_0__Bacteria;D_1__Actinobacteria;D_2__Actinobacteria":100.0,"D_0__Bacteria;D_1__Actinobacteria;D_2__Coriobacteriia":71.0,"D_0__Bacteria;D_1__Actinobacteria;D_2__Rubrobacteria":2.0,"D_0__Bacteria;D_1__Actinobacteria;D_2__Thermoleophilia":0.0,"D_0__Bacteria;D_1__Armatimonadetes;D_2__Armatimonadia":0.0,"D_0__Bacteria;D_1__Armatimonadetes;D_2__uncultured":0.0,"D_0__Bacteria;D_1__BRC1;D_2__uncultured Desulfocaldus sp.":0.0,"D_0__Bacteria;D_1__Bacteroidetes;D_2__Bacteroidia":19011.0,"D_0__Bacteria;D_1__Bacteroidetes;D_2__Ignavibacteria":0.0,"D_0__Bacteria;D_1__Chloroflexi;D_2__Anaerolineae":4.0,"D_0__Bacteria;D_1__Chloroflexi;D_2__Chloroflexia":0.0,"D_0__Bacteria;D_1__Cyanobacteria;D_2__Melainabacteria":65.0,"D_0__Bacteria;D_1__Cyanobacteria;D_2__Oxyphotobacteria":5.0,"D_0__Bacteria;D_1__Cyanobacteria;D_2__Sericytochromatia":0.0,"D_0__Bacteria;D_1__Deferribacteres;D_2__Deferribacteres":0.0,"D_0__Bacteria;D_1__Deinococcus-Thermus;D_2__Deinococci":0.0,"D_0__Bacteria;D_1__Elusimicrobia;D_2__Elusimicrobia":653.0,"D_0__Bacteria;D_1__Epsilonbacteraeota;D_2__Campylobacteria":12.0,"D_0__Bacteria;D_1__FBP;D_2__uncultured actinobacterium":0.0,"D_0__Bacteria;D_1__Fibrobacteres;D_2__Fibrobacteria":206.0,"D_0__Bacteria;D_1__Firmicutes;D_2__Bacilli":52.0,"D_0__Bacteria;D_1__Firmicutes;D_2__Clostridia":14919.0,"D_0__Bacteria;D_1__Firmicutes;D_2__Erysipelotrichia":341.0,"D_0__Bacteria;D_1__Firmicutes;D_2__Negativicutes":107.0,"D_0__Bacteria;D_1__Firmicutes;__":114.0,"D_0__Bacteria;D_1__Fusobacteria;D_2__Fusobacteriia":0.0,"D_0__Bacteria;D_1__Gemmatimonadetes;D_2__Gemmatimonadetes":0.0,"D_0__Bacteria;D_1__Gemmatimonadetes;D_2__Longimicrobia":0.0,"D_0__Bacteria;D_1__Gemmatimonadetes;D_2__S0134 terrestrial group":0.0,"D_0__Bacteria;D_1__Kiritimatiellaeota;D_2__Kiritimatiellae":243.0,"D_0__Bacteria;D_1__Lentisphaerae;D_2__Lentisphaeria":30.0,"D_0__Bacteria;D_1__Lentisphaerae;D_2__Oligosphaeria":48.0,"D_0__Bacteria;D_1__Patescibacteria;D_2__Parcubacteria":0.0,"D_0__Bacteria;D_1__Patescibacteria;D_2__Saccharimonadia":0.0,"D_0__Bacteria;D_1__Planctomycetes;D_2__Phycisphaerae":0.0,"D_0__Bacteria;D_1__Planctomycetes;D_2__Planctomycetacia":14.0,"D_0__Bacteria;D_1__Planctomycetes;D_2__vadinHA49":0.0,"D_0__Bacteria;D_1__Proteobacteria;D_2__Alphaproteobacteria":326.0,"D_0__Bacteria;D_1__Proteobacteria;D_2__Deltaproteobacteria":303.0,"D_0__Bacteria;D_1__Proteobacteria;D_2__Gammaproteobacteria":112.0,"D_0__Bacteria;D_1__Proteobacteria;__":0.0,"D_0__Bacteria;D_1__Spirochaetes;D_2__MVP-15":87.0,"D_0__Bacteria;D_1__Spirochaetes;D_2__Spirochaetia":7066.0,"D_0__Bacteria;D_1__Spirochaetes;__":0.0,"D_0__Bacteria;D_1__Synergistetes;D_2__Synergistia":10.0,"D_0__Bacteria;D_1__Tenericutes;D_2__Mollicutes":2669.0,"D_0__Bacteria;D_1__Verrucomicrobia;D_2__Verrucomicrobiae":0.0,"D_0__Bacteria;D_1__WPS-2;D_2__uncultured rumen bacterium":0.0,"D_0__Bacteria;__;__":139.0,"Name":"W23","SampleType":"Faecal","GPS":"54H 0352404, 6248911","Population":"Wonga","Warren":"Wk","Date Collected":"20\/06\/2019","Sex":"U","Extraction Kit":"Qiagen DNeasy Powersoil","Date Extracted":"26\/07\/2019","Lot No.":"","Associated EBC":"EBC12","Manfred IDs":"","Notes":""},{"index":"W2","D_0__Archaea;D_1__Euryarchaeota;D_2__Methanobacteria":12.0,"D_0__Archaea;D_1__Euryarchaeota;D_2__Methanomicrobia":604.0,"D_0__Archaea;D_1__Euryarchaeota;D_2__Thermoplasmata":376.0,"D_0__Archaea;D_1__Thaumarchaeota;D_2__Nitrososphaeria":2.0,"D_0__Bacteria;D_1__Actinobacteria;D_2__Acidimicrobiia":0.0,"D_0__Bacteria;D_1__Actinobacteria;D_2__Actinobacteria":409.0,"D_0__Bacteria;D_1__Actinobacteria;D_2__Coriobacteriia":190.0,"D_0__Bacteria;D_1__Actinobacteria;D_2__Rubrobacteria":37.0,"D_0__Bacteria;D_1__Actinobacteria;D_2__Thermoleophilia":10.0,"D_0__Bacteria;D_1__Armatimonadetes;D_2__Armatimonadia":0.0,"D_0__Bacteria;D_1__Armatimonadetes;D_2__uncultured":2.0,"D_0__Bacteria;D_1__BRC1;D_2__uncultured Desulfocaldus sp.":0.0,"D_0__Bacteria;D_1__Bacteroidetes;D_2__Bacteroidia":31844.0,"D_0__Bacteria;D_1__Bacteroidetes;D_2__Ignavibacteria":0.0,"D_0__Bacteria;D_1__Chloroflexi;D_2__Anaerolineae":14.0,"D_0__Bacteria;D_1__Chloroflexi;D_2__Chloroflexia":5.0,"D_0__Bacteria;D_1__Cyanobacteria;D_2__Melainabacteria":264.0,"D_0__Bacteria;D_1__Cyanobacteria;D_2__Oxyphotobacteria":314.0,"D_0__Bacteria;D_1__Cyanobacteria;D_2__Sericytochromatia":0.0,"D_0__Bacteria;D_1__Deferribacteres;D_2__Deferribacteres":0.0,"D_0__Bacteria;D_1__Deinococcus-Thermus;D_2__Deinococci":0.0,"D_0__Bacteria;D_1__Elusimicrobia;D_2__Elusimicrobia":0.0,"D_0__Bacteria;D_1__Epsilonbacteraeota;D_2__Campylobacteria":6.0,"D_0__Bacteria;D_1__FBP;D_2__uncultured actinobacterium":0.0,"D_0__Bacteria;D_1__Fibrobacteres;D_2__Fibrobacteria":1480.0,"D_0__Bacteria;D_1__Firmicutes;D_2__Bacilli":46.0,"D_0__Bacteria;D_1__Firmicutes;D_2__Clostridia":23816.0,"D_0__Bacteria;D_1__Firmicutes;D_2__Erysipelotrichia":343.0,"D_0__Bacteria;D_1__Firmicutes;D_2__Negativicutes":433.0,"D_0__Bacteria;D_1__Firmicutes;__":86.0,"D_0__Bacteria;D_1__Fusobacteria;D_2__Fusobacteriia":0.0,"D_0__Bacteria;D_1__Gemmatimonadetes;D_2__Gemmatimonadetes":0.0,"D_0__Bacteria;D_1__Gemmatimonadetes;D_2__Longimicrobia":0.0,"D_0__Bacteria;D_1__Gemmatimonadetes;D_2__S0134 terrestrial group":0.0,"D_0__Bacteria;D_1__Kiritimatiellaeota;D_2__Kiritimatiellae":1086.0,"D_0__Bacteria;D_1__Lentisphaerae;D_2__Lentisphaeria":8.0,"D_0__Bacteria;D_1__Lentisphaerae;D_2__Oligosphaeria":175.0,"D_0__Bacteria;D_1__Patescibacteria;D_2__Parcubacteria":0.0,"D_0__Bacteria;D_1__Patescibacteria;D_2__Saccharimonadia":0.0,"D_0__Bacteria;D_1__Planctomycetes;D_2__Phycisphaerae":0.0,"D_0__Bacteria;D_1__Planctomycetes;D_2__Planctomycetacia":16.0,"D_0__Bacteria;D_1__Planctomycetes;D_2__vadinHA49":7.0,"D_0__Bacteria;D_1__Proteobacteria;D_2__Alphaproteobacteria":272.0,"D_0__Bacteria;D_1__Proteobacteria;D_2__Deltaproteobacteria":1104.0,"D_0__Bacteria;D_1__Proteobacteria;D_2__Gammaproteobacteria":408.0,"D_0__Bacteria;D_1__Proteobacteria;__":0.0,"D_0__Bacteria;D_1__Spirochaetes;D_2__MVP-15":528.0,"D_0__Bacteria;D_1__Spirochaetes;D_2__Spirochaetia":17797.0,"D_0__Bacteria;D_1__Spirochaetes;__":0.0,"D_0__Bacteria;D_1__Synergistetes;D_2__Synergistia":23.0,"D_0__Bacteria;D_1__Tenericutes;D_2__Mollicutes":4021.0,"D_0__Bacteria;D_1__Verrucomicrobia;D_2__Verrucomicrobiae":0.0,"D_0__Bacteria;D_1__WPS-2;D_2__uncultured rumen bacterium":0.0,"D_0__Bacteria;__;__":185.0,"Name":"W2","SampleType":"Faecal","GPS":"54H 0354066, 6248909","Population":"Wonga","Warren":"Wa","Date Collected":"19\/06\/2019","Sex":"U","Extraction Kit":"Qiagen DNeasy Powersoil","Date Extracted":"1\/07\/2019","Lot No.":"1630-11363","Associated EBC":"EBC5","Manfred IDs":"","Notes":"C1 from 1600-54007, C4 from 1600-27051"},{"index":"W3","D_0__Archaea;D_1__Euryarchaeota;D_2__Methanobacteria":4.0,"D_0__Archaea;D_1__Euryarchaeota;D_2__Methanomicrobia":1819.0,"D_0__Archaea;D_1__Euryarchaeota;D_2__Thermoplasmata":170.0,"D_0__Archaea;D_1__Thaumarchaeota;D_2__Nitrososphaeria":2.0,"D_0__Bacteria;D_1__Actinobacteria;D_2__Acidimicrobiia":0.0,"D_0__Bacteria;D_1__Actinobacteria;D_2__Actinobacteria":493.0,"D_0__Bacteria;D_1__Actinobacteria;D_2__Coriobacteriia":165.0,"D_0__Bacteria;D_1__Actinobacteria;D_2__Rubrobacteria":24.0,"D_0__Bacteria;D_1__Actinobacteria;D_2__Thermoleophilia":13.0,"D_0__Bacteria;D_1__Armatimonadetes;D_2__Armatimonadia":0.0,"D_0__Bacteria;D_1__Armatimonadetes;D_2__uncultured":22.0,"D_0__Bacteria;D_1__BRC1;D_2__uncultured Desulfocaldus sp.":0.0,"D_0__Bacteria;D_1__Bacteroidetes;D_2__Bacteroidia":68166.0,"D_0__Bacteria;D_1__Bacteroidetes;D_2__Ignavibacteria":0.0,"D_0__Bacteria;D_1__Chloroflexi;D_2__Anaerolineae":38.0,"D_0__Bacteria;D_1__Chloroflexi;D_2__Chloroflexia":0.0,"D_0__Bacteria;D_1__Cyanobacteria;D_2__Melainabacteria":14.0,"D_0__Bacteria;D_1__Cyanobacteria;D_2__Oxyphotobacteria":59.0,"D_0__Bacteria;D_1__Cyanobacteria;D_2__Sericytochromatia":0.0,"D_0__Bacteria;D_1__Deferribacteres;D_2__Deferribacteres":2.0,"D_0__Bacteria;D_1__Deinococcus-Thermus;D_2__Deinococci":0.0,"D_0__Bacteria;D_1__Elusimicrobia;D_2__Elusimicrobia":0.0,"D_0__Bacteria;D_1__Epsilonbacteraeota;D_2__Campylobacteria":20.0,"D_0__Bacteria;D_1__FBP;D_2__uncultured actinobacterium":0.0,"D_0__Bacteria;D_1__Fibrobacteres;D_2__Fibrobacteria":2189.0,"D_0__Bacteria;D_1__Firmicutes;D_2__Bacilli":296.0,"D_0__Bacteria;D_1__Firmicutes;D_2__Clostridia":69346.0,"D_0__Bacteria;D_1__Firmicutes;D_2__Erysipelotrichia":989.0,"D_0__Bacteria;D_1__Firmicutes;D_2__Negativicutes":376.0,"D_0__Bacteria;D_1__Firmicutes;__":417.0,"D_0__Bacteria;D_1__Fusobacteria;D_2__Fusobacteriia":4.0,"D_0__Bacteria;D_1__Gemmatimonadetes;D_2__Gemmatimonadetes":0.0,"D_0__Bacteria;D_1__Gemmatimonadetes;D_2__Longimicrobia":0.0,"D_0__Bacteria;D_1__Gemmatimonadetes;D_2__S0134 terrestrial group":0.0,"D_0__Bacteria;D_1__Kiritimatiellaeota;D_2__Kiritimatiellae":1866.0,"D_0__Bacteria;D_1__Lentisphaerae;D_2__Lentisphaeria":162.0,"D_0__Bacteria;D_1__Lentisphaerae;D_2__Oligosphaeria":198.0,"D_0__Bacteria;D_1__Patescibacteria;D_2__Parcubacteria":0.0,"D_0__Bacteria;D_1__Patescibacteria;D_2__Saccharimonadia":0.0,"D_0__Bacteria;D_1__Planctomycetes;D_2__Phycisphaerae":0.0,"D_0__Bacteria;D_1__Planctomycetes;D_2__Planctomycetacia":225.0,"D_0__Bacteria;D_1__Planctomycetes;D_2__vadinHA49":44.0,"D_0__Bacteria;D_1__Proteobacteria;D_2__Alphaproteobacteria":384.0,"D_0__Bacteria;D_1__Proteobacteria;D_2__Deltaproteobacteria":6594.0,"D_0__Bacteria;D_1__Proteobacteria;D_2__Gammaproteobacteria":1878.0,"D_0__Bacteria;D_1__Proteobacteria;__":0.0,"D_0__Bacteria;D_1__Spirochaetes;D_2__MVP-15":102.0,"D_0__Bacteria;D_1__Spirochaetes;D_2__Spirochaetia":21331.0,"D_0__Bacteria;D_1__Spirochaetes;__":0.0,"D_0__Bacteria;D_1__Synergistetes;D_2__Synergistia":133.0,"D_0__Bacteria;D_1__Tenericutes;D_2__Mollicutes":5223.0,"D_0__Bacteria;D_1__Verrucomicrobia;D_2__Verrucomicrobiae":0.0,"D_0__Bacteria;D_1__WPS-2;D_2__uncultured rumen bacterium":0.0,"D_0__Bacteria;__;__":1824.0,"Name":"W3","SampleType":"Faecal","GPS":"54H 0353651, 6249183","Population":"Wonga","Warren":"Wb","Date Collected":"19\/06\/2019","Sex":"U","Extraction Kit":"Qiagen DNeasy Powersoil","Date Extracted":"28\/06\/2019","Lot No.":"1630-11363","Associated EBC":"EBC4","Manfred IDs":"","Notes":"C3, C4, C5, C6 from 1600-27051"},{"index":"W4","D_0__Archaea;D_1__Euryarchaeota;D_2__Methanobacteria":7.0,"D_0__Archaea;D_1__Euryarchaeota;D_2__Methanomicrobia":440.0,"D_0__Archaea;D_1__Euryarchaeota;D_2__Thermoplasmata":151.0,"D_0__Archaea;D_1__Thaumarchaeota;D_2__Nitrososphaeria":0.0,"D_0__Bacteria;D_1__Actinobacteria;D_2__Acidimicrobiia":0.0,"D_0__Bacteria;D_1__Actinobacteria;D_2__Actinobacteria":2549.0,"D_0__Bacteria;D_1__Actinobacteria;D_2__Coriobacteriia":165.0,"D_0__Bacteria;D_1__Actinobacteria;D_2__Rubrobacteria":7.0,"D_0__Bacteria;D_1__Actinobacteria;D_2__Thermoleophilia":2.0,"D_0__Bacteria;D_1__Armatimonadetes;D_2__Armatimonadia":0.0,"D_0__Bacteria;D_1__Armatimonadetes;D_2__uncultured":2.0,"D_0__Bacteria;D_1__BRC1;D_2__uncultured Desulfocaldus sp.":0.0,"D_0__Bacteria;D_1__Bacteroidetes;D_2__Bacteroidia":14591.0,"D_0__Bacteria;D_1__Bacteroidetes;D_2__Ignavibacteria":0.0,"D_0__Bacteria;D_1__Chloroflexi;D_2__Anaerolineae":10.0,"D_0__Bacteria;D_1__Chloroflexi;D_2__Chloroflexia":0.0,"D_0__Bacteria;D_1__Cyanobacteria;D_2__Melainabacteria":3.0,"D_0__Bacteria;D_1__Cyanobacteria;D_2__Oxyphotobacteria":18.0,"D_0__Bacteria;D_1__Cyanobacteria;D_2__Sericytochromatia":0.0,"D_0__Bacteria;D_1__Deferribacteres;D_2__Deferribacteres":0.0,"D_0__Bacteria;D_1__Deinococcus-Thermus;D_2__Deinococci":0.0,"D_0__Bacteria;D_1__Elusimicrobia;D_2__Elusimicrobia":0.0,"D_0__Bacteria;D_1__Epsilonbacteraeota;D_2__Campylobacteria":3.0,"D_0__Bacteria;D_1__FBP;D_2__uncultured actinobacterium":0.0,"D_0__Bacteria;D_1__Fibrobacteres;D_2__Fibrobacteria":757.0,"D_0__Bacteria;D_1__Firmicutes;D_2__Bacilli":738.0,"D_0__Bacteria;D_1__Firmicutes;D_2__Clostridia":20553.0,"D_0__Bacteria;D_1__Firmicutes;D_2__Erysipelotrichia":88.0,"D_0__Bacteria;D_1__Firmicutes;D_2__Negativicutes":216.0,"D_0__Bacteria;D_1__Firmicutes;__":253.0,"D_0__Bacteria;D_1__Fusobacteria;D_2__Fusobacteriia":0.0,"D_0__Bacteria;D_1__Gemmatimonadetes;D_2__Gemmatimonadetes":0.0,"D_0__Bacteria;D_1__Gemmatimonadetes;D_2__Longimicrobia":0.0,"D_0__Bacteria;D_1__Gemmatimonadetes;D_2__S0134 terrestrial group":0.0,"D_0__Bacteria;D_1__Kiritimatiellaeota;D_2__Kiritimatiellae":720.0,"D_0__Bacteria;D_1__Lentisphaerae;D_2__Lentisphaeria":22.0,"D_0__Bacteria;D_1__Lentisphaerae;D_2__Oligosphaeria":91.0,"D_0__Bacteria;D_1__Patescibacteria;D_2__Parcubacteria":0.0,"D_0__Bacteria;D_1__Patescibacteria;D_2__Saccharimonadia":0.0,"D_0__Bacteria;D_1__Planctomycetes;D_2__Phycisphaerae":0.0,"D_0__Bacteria;D_1__Planctomycetes;D_2__Planctomycetacia":99.0,"D_0__Bacteria;D_1__Planctomycetes;D_2__vadinHA49":0.0,"D_0__Bacteria;D_1__Proteobacteria;D_2__Alphaproteobacteria":227.0,"D_0__Bacteria;D_1__Proteobacteria;D_2__Deltaproteobacteria":227.0,"D_0__Bacteria;D_1__Proteobacteria;D_2__Gammaproteobacteria":214.0,"D_0__Bacteria;D_1__Proteobacteria;__":0.0,"D_0__Bacteria;D_1__Spirochaetes;D_2__MVP-15":182.0,"D_0__Bacteria;D_1__Spirochaetes;D_2__Spirochaetia":6471.0,"D_0__Bacteria;D_1__Spirochaetes;__":0.0,"D_0__Bacteria;D_1__Synergistetes;D_2__Synergistia":59.0,"D_0__Bacteria;D_1__Tenericutes;D_2__Mollicutes":586.0,"D_0__Bacteria;D_1__Verrucomicrobia;D_2__Verrucomicrobiae":2.0,"D_0__Bacteria;D_1__WPS-2;D_2__uncultured rumen bacterium":0.0,"D_0__Bacteria;__;__":331.0,"Name":"W4","SampleType":"Faecal","GPS":"54H 0353651, 6249183","Population":"Wonga","Warren":"Wb","Date Collected":"19\/06\/2019","Sex":"U","Extraction Kit":"Qiagen DNeasy Powersoil","Date Extracted":"18\/07\/2019","Lot No.":"1600-54007","Associated EBC":"EBC9","Manfred IDs":"","Notes":""},{"index":"W5","D_0__Archaea;D_1__Euryarchaeota;D_2__Methanobacteria":10.0,"D_0__Archaea;D_1__Euryarchaeota;D_2__Methanomicrobia":681.0,"D_0__Archaea;D_1__Euryarchaeota;D_2__Thermoplasmata":154.0,"D_0__Archaea;D_1__Thaumarchaeota;D_2__Nitrososphaeria":0.0,"D_0__Bacteria;D_1__Actinobacteria;D_2__Acidimicrobiia":0.0,"D_0__Bacteria;D_1__Actinobacteria;D_2__Actinobacteria":263.0,"D_0__Bacteria;D_1__Actinobacteria;D_2__Coriobacteriia":48.0,"D_0__Bacteria;D_1__Actinobacteria;D_2__Rubrobacteria":2.0,"D_0__Bacteria;D_1__Actinobacteria;D_2__Thermoleophilia":0.0,"D_0__Bacteria;D_1__Armatimonadetes;D_2__Armatimonadia":0.0,"D_0__Bacteria;D_1__Armatimonadetes;D_2__uncultured":0.0,"D_0__Bacteria;D_1__BRC1;D_2__uncultured Desulfocaldus sp.":0.0,"D_0__Bacteria;D_1__Bacteroidetes;D_2__Bacteroidia":45701.0,"D_0__Bacteria;D_1__Bacteroidetes;D_2__Ignavibacteria":0.0,"D_0__Bacteria;D_1__Chloroflexi;D_2__Anaerolineae":23.0,"D_0__Bacteria;D_1__Chloroflexi;D_2__Chloroflexia":0.0,"D_0__Bacteria;D_1__Cyanobacteria;D_2__Melainabacteria":187.0,"D_0__Bacteria;D_1__Cyanobacteria;D_2__Oxyphotobacteria":40.0,"D_0__Bacteria;D_1__Cyanobacteria;D_2__Sericytochromatia":0.0,"D_0__Bacteria;D_1__Deferribacteres;D_2__Deferribacteres":0.0,"D_0__Bacteria;D_1__Deinococcus-Thermus;D_2__Deinococci":0.0,"D_0__Bacteria;D_1__Elusimicrobia;D_2__Elusimicrobia":0.0,"D_0__Bacteria;D_1__Epsilonbacteraeota;D_2__Campylobacteria":29.0,"D_0__Bacteria;D_1__FBP;D_2__uncultured actinobacterium":0.0,"D_0__Bacteria;D_1__Fibrobacteres;D_2__Fibrobacteria":4053.0,"D_0__Bacteria;D_1__Firmicutes;D_2__Bacilli":102.0,"D_0__Bacteria;D_1__Firmicutes;D_2__Clostridia":35565.0,"D_0__Bacteria;D_1__Firmicutes;D_2__Erysipelotrichia":2818.0,"D_0__Bacteria;D_1__Firmicutes;D_2__Negativicutes":228.0,"D_0__Bacteria;D_1__Firmicutes;__":298.0,"D_0__Bacteria;D_1__Fusobacteria;D_2__Fusobacteriia":0.0,"D_0__Bacteria;D_1__Gemmatimonadetes;D_2__Gemmatimonadetes":0.0,"D_0__Bacteria;D_1__Gemmatimonadetes;D_2__Longimicrobia":0.0,"D_0__Bacteria;D_1__Gemmatimonadetes;D_2__S0134 terrestrial group":0.0,"D_0__Bacteria;D_1__Kiritimatiellaeota;D_2__Kiritimatiellae":688.0,"D_0__Bacteria;D_1__Lentisphaerae;D_2__Lentisphaeria":171.0,"D_0__Bacteria;D_1__Lentisphaerae;D_2__Oligosphaeria":285.0,"D_0__Bacteria;D_1__Patescibacteria;D_2__Parcubacteria":0.0,"D_0__Bacteria;D_1__Patescibacteria;D_2__Saccharimonadia":0.0,"D_0__Bacteria;D_1__Planctomycetes;D_2__Phycisphaerae":0.0,"D_0__Bacteria;D_1__Planctomycetes;D_2__Planctomycetacia":41.0,"D_0__Bacteria;D_1__Planctomycetes;D_2__vadinHA49":3.0,"D_0__Bacteria;D_1__Proteobacteria;D_2__Alphaproteobacteria":380.0,"D_0__Bacteria;D_1__Proteobacteria;D_2__Deltaproteobacteria":790.0,"D_0__Bacteria;D_1__Proteobacteria;D_2__Gammaproteobacteria":205.0,"D_0__Bacteria;D_1__Proteobacteria;__":0.0,"D_0__Bacteria;D_1__Spirochaetes;D_2__MVP-15":194.0,"D_0__Bacteria;D_1__Spirochaetes;D_2__Spirochaetia":12997.0,"D_0__Bacteria;D_1__Spirochaetes;__":0.0,"D_0__Bacteria;D_1__Synergistetes;D_2__Synergistia":28.0,"D_0__Bacteria;D_1__Tenericutes;D_2__Mollicutes":7281.0,"D_0__Bacteria;D_1__Verrucomicrobia;D_2__Verrucomicrobiae":0.0,"D_0__Bacteria;D_1__WPS-2;D_2__uncultured rumen bacterium":0.0,"D_0__Bacteria;__;__":273.0,"Name":"W5","SampleType":"Faecal","GPS":"54H 0353651, 6249183","Population":"Wonga","Warren":"Wb","Date Collected":"19\/06\/2019","Sex":"U","Extraction Kit":"Qiagen DNeasy Powersoil","Date Extracted":"5\/07\/2019","Lot No.":"1630-11363","Associated EBC":"EBC6","Manfred IDs":"","Notes":"C1 from 1600-54007"},{"index":"W6","D_0__Archaea;D_1__Euryarchaeota;D_2__Methanobacteria":2.0,"D_0__Archaea;D_1__Euryarchaeota;D_2__Methanomicrobia":455.0,"D_0__Archaea;D_1__Euryarchaeota;D_2__Thermoplasmata":133.0,"D_0__Archaea;D_1__Thaumarchaeota;D_2__Nitrososphaeria":0.0,"D_0__Bacteria;D_1__Actinobacteria;D_2__Acidimicrobiia":3.0,"D_0__Bacteria;D_1__Actinobacteria;D_2__Actinobacteria":821.0,"D_0__Bacteria;D_1__Actinobacteria;D_2__Coriobacteriia":60.0,"D_0__Bacteria;D_1__Actinobacteria;D_2__Rubrobacteria":26.0,"D_0__Bacteria;D_1__Actinobacteria;D_2__Thermoleophilia":7.0,"D_0__Bacteria;D_1__Armatimonadetes;D_2__Armatimonadia":0.0,"D_0__Bacteria;D_1__Armatimonadetes;D_2__uncultured":0.0,"D_0__Bacteria;D_1__BRC1;D_2__uncultured Desulfocaldus sp.":0.0,"D_0__Bacteria;D_1__Bacteroidetes;D_2__Bacteroidia":27554.0,"D_0__Bacteria;D_1__Bacteroidetes;D_2__Ignavibacteria":0.0,"D_0__Bacteria;D_1__Chloroflexi;D_2__Anaerolineae":9.0,"D_0__Bacteria;D_1__Chloroflexi;D_2__Chloroflexia":3.0,"D_0__Bacteria;D_1__Cyanobacteria;D_2__Melainabacteria":137.0,"D_0__Bacteria;D_1__Cyanobacteria;D_2__Oxyphotobacteria":144.0,"D_0__Bacteria;D_1__Cyanobacteria;D_2__Sericytochromatia":0.0,"D_0__Bacteria;D_1__Deferribacteres;D_2__Deferribacteres":0.0,"D_0__Bacteria;D_1__Deinococcus-Thermus;D_2__Deinococci":0.0,"D_0__Bacteria;D_1__Elusimicrobia;D_2__Elusimicrobia":0.0,"D_0__Bacteria;D_1__Epsilonbacteraeota;D_2__Campylobacteria":10.0,"D_0__Bacteria;D_1__FBP;D_2__uncultured actinobacterium":0.0,"D_0__Bacteria;D_1__Fibrobacteres;D_2__Fibrobacteria":1217.0,"D_0__Bacteria;D_1__Firmicutes;D_2__Bacilli":87.0,"D_0__Bacteria;D_1__Firmicutes;D_2__Clostridia":17540.0,"D_0__Bacteria;D_1__Firmicutes;D_2__Erysipelotrichia":354.0,"D_0__Bacteria;D_1__Firmicutes;D_2__Negativicutes":79.0,"D_0__Bacteria;D_1__Firmicutes;__":56.0,"D_0__Bacteria;D_1__Fusobacteria;D_2__Fusobacteriia":0.0,"D_0__Bacteria;D_1__Gemmatimonadetes;D_2__Gemmatimonadetes":0.0,"D_0__Bacteria;D_1__Gemmatimonadetes;D_2__Longimicrobia":0.0,"D_0__Bacteria;D_1__Gemmatimonadetes;D_2__S0134 terrestrial group":0.0,"D_0__Bacteria;D_1__Kiritimatiellaeota;D_2__Kiritimatiellae":510.0,"D_0__Bacteria;D_1__Lentisphaerae;D_2__Lentisphaeria":38.0,"D_0__Bacteria;D_1__Lentisphaerae;D_2__Oligosphaeria":142.0,"D_0__Bacteria;D_1__Patescibacteria;D_2__Parcubacteria":0.0,"D_0__Bacteria;D_1__Patescibacteria;D_2__Saccharimonadia":0.0,"D_0__Bacteria;D_1__Planctomycetes;D_2__Phycisphaerae":0.0,"D_0__Bacteria;D_1__Planctomycetes;D_2__Planctomycetacia":50.0,"D_0__Bacteria;D_1__Planctomycetes;D_2__vadinHA49":0.0,"D_0__Bacteria;D_1__Proteobacteria;D_2__Alphaproteobacteria":209.0,"D_0__Bacteria;D_1__Proteobacteria;D_2__Deltaproteobacteria":795.0,"D_0__Bacteria;D_1__Proteobacteria;D_2__Gammaproteobacteria":139.0,"D_0__Bacteria;D_1__Proteobacteria;__":0.0,"D_0__Bacteria;D_1__Spirochaetes;D_2__MVP-15":158.0,"D_0__Bacteria;D_1__Spirochaetes;D_2__Spirochaetia":8208.0,"D_0__Bacteria;D_1__Spirochaetes;__":0.0,"D_0__Bacteria;D_1__Synergistetes;D_2__Synergistia":14.0,"D_0__Bacteria;D_1__Tenericutes;D_2__Mollicutes":5902.0,"D_0__Bacteria;D_1__Verrucomicrobia;D_2__Verrucomicrobiae":0.0,"D_0__Bacteria;D_1__WPS-2;D_2__uncultured rumen bacterium":0.0,"D_0__Bacteria;__;__":126.0,"Name":"W6","SampleType":"Faecal","GPS":"54H 0353762, 6247895","Population":"Wonga","Warren":"Wc","Date Collected":"19\/06\/2019","Sex":"U","Extraction Kit":"Qiagen DNeasy Powersoil","Date Extracted":"1\/07\/2019","Lot No.":"1630-11363","Associated EBC":"EBC5","Manfred IDs":"","Notes":"C1 from 1600-54007, C4 from 1600-27051"},{"index":"W7","D_0__Archaea;D_1__Euryarchaeota;D_2__Methanobacteria":13.0,"D_0__Archaea;D_1__Euryarchaeota;D_2__Methanomicrobia":2.0,"D_0__Archaea;D_1__Euryarchaeota;D_2__Thermoplasmata":194.0,"D_0__Archaea;D_1__Thaumarchaeota;D_2__Nitrososphaeria":0.0,"D_0__Bacteria;D_1__Actinobacteria;D_2__Acidimicrobiia":2.0,"D_0__Bacteria;D_1__Actinobacteria;D_2__Actinobacteria":190.0,"D_0__Bacteria;D_1__Actinobacteria;D_2__Coriobacteriia":26.0,"D_0__Bacteria;D_1__Actinobacteria;D_2__Rubrobacteria":26.0,"D_0__Bacteria;D_1__Actinobacteria;D_2__Thermoleophilia":8.0,"D_0__Bacteria;D_1__Armatimonadetes;D_2__Armatimonadia":0.0,"D_0__Bacteria;D_1__Armatimonadetes;D_2__uncultured":0.0,"D_0__Bacteria;D_1__BRC1;D_2__uncultured Desulfocaldus sp.":0.0,"D_0__Bacteria;D_1__Bacteroidetes;D_2__Bacteroidia":10892.0,"D_0__Bacteria;D_1__Bacteroidetes;D_2__Ignavibacteria":0.0,"D_0__Bacteria;D_1__Chloroflexi;D_2__Anaerolineae":0.0,"D_0__Bacteria;D_1__Chloroflexi;D_2__Chloroflexia":4.0,"D_0__Bacteria;D_1__Cyanobacteria;D_2__Melainabacteria":111.0,"D_0__Bacteria;D_1__Cyanobacteria;D_2__Oxyphotobacteria":242.0,"D_0__Bacteria;D_1__Cyanobacteria;D_2__Sericytochromatia":0.0,"D_0__Bacteria;D_1__Deferribacteres;D_2__Deferribacteres":0.0,"D_0__Bacteria;D_1__Deinococcus-Thermus;D_2__Deinococci":0.0,"D_0__Bacteria;D_1__Elusimicrobia;D_2__Elusimicrobia":0.0,"D_0__Bacteria;D_1__Epsilonbacteraeota;D_2__Campylobacteria":25.0,"D_0__Bacteria;D_1__FBP;D_2__uncultured actinobacterium":0.0,"D_0__Bacteria;D_1__Fibrobacteres;D_2__Fibrobacteria":471.0,"D_0__Bacteria;D_1__Firmicutes;D_2__Bacilli":28.0,"D_0__Bacteria;D_1__Firmicutes;D_2__Clostridia":17034.0,"D_0__Bacteria;D_1__Firmicutes;D_2__Erysipelotrichia":308.0,"D_0__Bacteria;D_1__Firmicutes;D_2__Negativicutes":110.0,"D_0__Bacteria;D_1__Firmicutes;__":188.0,"D_0__Bacteria;D_1__Fusobacteria;D_2__Fusobacteriia":0.0,"D_0__Bacteria;D_1__Gemmatimonadetes;D_2__Gemmatimonadetes":0.0,"D_0__Bacteria;D_1__Gemmatimonadetes;D_2__Longimicrobia":0.0,"D_0__Bacteria;D_1__Gemmatimonadetes;D_2__S0134 terrestrial group":0.0,"D_0__Bacteria;D_1__Kiritimatiellaeota;D_2__Kiritimatiellae":385.0,"D_0__Bacteria;D_1__Lentisphaerae;D_2__Lentisphaeria":0.0,"D_0__Bacteria;D_1__Lentisphaerae;D_2__Oligosphaeria":12.0,"D_0__Bacteria;D_1__Patescibacteria;D_2__Parcubacteria":0.0,"D_0__Bacteria;D_1__Patescibacteria;D_2__Saccharimonadia":0.0,"D_0__Bacteria;D_1__Planctomycetes;D_2__Phycisphaerae":0.0,"D_0__Bacteria;D_1__Planctomycetes;D_2__Planctomycetacia":0.0,"D_0__Bacteria;D_1__Planctomycetes;D_2__vadinHA49":0.0,"D_0__Bacteria;D_1__Proteobacteria;D_2__Alphaproteobacteria":186.0,"D_0__Bacteria;D_1__Proteobacteria;D_2__Deltaproteobacteria":353.0,"D_0__Bacteria;D_1__Proteobacteria;D_2__Gammaproteobacteria":62.0,"D_0__Bacteria;D_1__Proteobacteria;__":0.0,"D_0__Bacteria;D_1__Spirochaetes;D_2__MVP-15":0.0,"D_0__Bacteria;D_1__Spirochaetes;D_2__Spirochaetia":1976.0,"D_0__Bacteria;D_1__Spirochaetes;__":0.0,"D_0__Bacteria;D_1__Synergistetes;D_2__Synergistia":0.0,"D_0__Bacteria;D_1__Tenericutes;D_2__Mollicutes":3498.0,"D_0__Bacteria;D_1__Verrucomicrobia;D_2__Verrucomicrobiae":0.0,"D_0__Bacteria;D_1__WPS-2;D_2__uncultured rumen bacterium":0.0,"D_0__Bacteria;__;__":0.0,"Name":"W7","SampleType":"Faecal","GPS":"54H 0353268, 6248341","Population":"Wonga","Warren":"Wd","Date Collected":"19\/06\/2019","Sex":"U","Extraction Kit":"Qiagen DNeasy Powersoil","Date Extracted":"18\/07\/2019","Lot No.":"1600-54007","Associated EBC":"EBC9","Manfred IDs":"","Notes":""},{"index":"W8","D_0__Archaea;D_1__Euryarchaeota;D_2__Methanobacteria":30.0,"D_0__Archaea;D_1__Euryarchaeota;D_2__Methanomicrobia":3.0,"D_0__Archaea;D_1__Euryarchaeota;D_2__Thermoplasmata":448.0,"D_0__Archaea;D_1__Thaumarchaeota;D_2__Nitrososphaeria":5.0,"D_0__Bacteria;D_1__Actinobacteria;D_2__Acidimicrobiia":4.0,"D_0__Bacteria;D_1__Actinobacteria;D_2__Actinobacteria":734.0,"D_0__Bacteria;D_1__Actinobacteria;D_2__Coriobacteriia":79.0,"D_0__Bacteria;D_1__Actinobacteria;D_2__Rubrobacteria":58.0,"D_0__Bacteria;D_1__Actinobacteria;D_2__Thermoleophilia":19.0,"D_0__Bacteria;D_1__Armatimonadetes;D_2__Armatimonadia":0.0,"D_0__Bacteria;D_1__Armatimonadetes;D_2__uncultured":0.0,"D_0__Bacteria;D_1__BRC1;D_2__uncultured Desulfocaldus sp.":0.0,"D_0__Bacteria;D_1__Bacteroidetes;D_2__Bacteroidia":43214.0,"D_0__Bacteria;D_1__Bacteroidetes;D_2__Ignavibacteria":0.0,"D_0__Bacteria;D_1__Chloroflexi;D_2__Anaerolineae":0.0,"D_0__Bacteria;D_1__Chloroflexi;D_2__Chloroflexia":0.0,"D_0__Bacteria;D_1__Cyanobacteria;D_2__Melainabacteria":121.0,"D_0__Bacteria;D_1__Cyanobacteria;D_2__Oxyphotobacteria":721.0,"D_0__Bacteria;D_1__Cyanobacteria;D_2__Sericytochromatia":0.0,"D_0__Bacteria;D_1__Deferribacteres;D_2__Deferribacteres":0.0,"D_0__Bacteria;D_1__Deinococcus-Thermus;D_2__Deinococci":0.0,"D_0__Bacteria;D_1__Elusimicrobia;D_2__Elusimicrobia":0.0,"D_0__Bacteria;D_1__Epsilonbacteraeota;D_2__Campylobacteria":46.0,"D_0__Bacteria;D_1__FBP;D_2__uncultured actinobacterium":0.0,"D_0__Bacteria;D_1__Fibrobacteres;D_2__Fibrobacteria":913.0,"D_0__Bacteria;D_1__Firmicutes;D_2__Bacilli":147.0,"D_0__Bacteria;D_1__Firmicutes;D_2__Clostridia":59741.0,"D_0__Bacteria;D_1__Firmicutes;D_2__Erysipelotrichia":1007.0,"D_0__Bacteria;D_1__Firmicutes;D_2__Negativicutes":156.0,"D_0__Bacteria;D_1__Firmicutes;__":518.0,"D_0__Bacteria;D_1__Fusobacteria;D_2__Fusobacteriia":0.0,"D_0__Bacteria;D_1__Gemmatimonadetes;D_2__Gemmatimonadetes":0.0,"D_0__Bacteria;D_1__Gemmatimonadetes;D_2__Longimicrobia":2.0,"D_0__Bacteria;D_1__Gemmatimonadetes;D_2__S0134 terrestrial group":0.0,"D_0__Bacteria;D_1__Kiritimatiellaeota;D_2__Kiritimatiellae":723.0,"D_0__Bacteria;D_1__Lentisphaerae;D_2__Lentisphaeria":4.0,"D_0__Bacteria;D_1__Lentisphaerae;D_2__Oligosphaeria":34.0,"D_0__Bacteria;D_1__Patescibacteria;D_2__Parcubacteria":0.0,"D_0__Bacteria;D_1__Patescibacteria;D_2__Saccharimonadia":0.0,"D_0__Bacteria;D_1__Planctomycetes;D_2__Phycisphaerae":0.0,"D_0__Bacteria;D_1__Planctomycetes;D_2__Planctomycetacia":0.0,"D_0__Bacteria;D_1__Planctomycetes;D_2__vadinHA49":0.0,"D_0__Bacteria;D_1__Proteobacteria;D_2__Alphaproteobacteria":626.0,"D_0__Bacteria;D_1__Proteobacteria;D_2__Deltaproteobacteria":2335.0,"D_0__Bacteria;D_1__Proteobacteria;D_2__Gammaproteobacteria":172.0,"D_0__Bacteria;D_1__Proteobacteria;__":0.0,"D_0__Bacteria;D_1__Spirochaetes;D_2__MVP-15":2.0,"D_0__Bacteria;D_1__Spirochaetes;D_2__Spirochaetia":5430.0,"D_0__Bacteria;D_1__Spirochaetes;__":0.0,"D_0__Bacteria;D_1__Synergistetes;D_2__Synergistia":0.0,"D_0__Bacteria;D_1__Tenericutes;D_2__Mollicutes":14690.0,"D_0__Bacteria;D_1__Verrucomicrobia;D_2__Verrucomicrobiae":2.0,"D_0__Bacteria;D_1__WPS-2;D_2__uncultured rumen bacterium":0.0,"D_0__Bacteria;__;__":10.0,"Name":"W8","SampleType":"Faecal","GPS":"54H 0353268, 6248341","Population":"Wonga","Warren":"Wd","Date Collected":"19\/06\/2019","Sex":"U","Extraction Kit":"Qiagen DNeasy Powersoil","Date Extracted":"11\/07\/2019","Lot No.":"1600-54007","Associated EBC":"EBC7","Manfred IDs":"","Notes":""},{"index":"W9","D_0__Archaea;D_1__Euryarchaeota;D_2__Methanobacteria":0.0,"D_0__Archaea;D_1__Euryarchaeota;D_2__Methanomicrobia":328.0,"D_0__Archaea;D_1__Euryarchaeota;D_2__Thermoplasmata":146.0,"D_0__Archaea;D_1__Thaumarchaeota;D_2__Nitrososphaeria":0.0,"D_0__Bacteria;D_1__Actinobacteria;D_2__Acidimicrobiia":0.0,"D_0__Bacteria;D_1__Actinobacteria;D_2__Actinobacteria":235.0,"D_0__Bacteria;D_1__Actinobacteria;D_2__Coriobacteriia":45.0,"D_0__Bacteria;D_1__Actinobacteria;D_2__Rubrobacteria":18.0,"D_0__Bacteria;D_1__Actinobacteria;D_2__Thermoleophilia":7.0,"D_0__Bacteria;D_1__Armatimonadetes;D_2__Armatimonadia":0.0,"D_0__Bacteria;D_1__Armatimonadetes;D_2__uncultured":2.0,"D_0__Bacteria;D_1__BRC1;D_2__uncultured Desulfocaldus sp.":0.0,"D_0__Bacteria;D_1__Bacteroidetes;D_2__Bacteroidia":25701.0,"D_0__Bacteria;D_1__Bacteroidetes;D_2__Ignavibacteria":0.0,"D_0__Bacteria;D_1__Chloroflexi;D_2__Anaerolineae":14.0,"D_0__Bacteria;D_1__Chloroflexi;D_2__Chloroflexia":0.0,"D_0__Bacteria;D_1__Cyanobacteria;D_2__Melainabacteria":104.0,"D_0__Bacteria;D_1__Cyanobacteria;D_2__Oxyphotobacteria":122.0,"D_0__Bacteria;D_1__Cyanobacteria;D_2__Sericytochromatia":0.0,"D_0__Bacteria;D_1__Deferribacteres;D_2__Deferribacteres":0.0,"D_0__Bacteria;D_1__Deinococcus-Thermus;D_2__Deinococci":0.0,"D_0__Bacteria;D_1__Elusimicrobia;D_2__Elusimicrobia":0.0,"D_0__Bacteria;D_1__Epsilonbacteraeota;D_2__Campylobacteria":0.0,"D_0__Bacteria;D_1__FBP;D_2__uncultured actinobacterium":0.0,"D_0__Bacteria;D_1__Fibrobacteres;D_2__Fibrobacteria":1197.0,"D_0__Bacteria;D_1__Firmicutes;D_2__Bacilli":64.0,"D_0__Bacteria;D_1__Firmicutes;D_2__Clostridia":18297.0,"D_0__Bacteria;D_1__Firmicutes;D_2__Erysipelotrichia":127.0,"D_0__Bacteria;D_1__Firmicutes;D_2__Negativicutes":99.0,"D_0__Bacteria;D_1__Firmicutes;__":102.0,"D_0__Bacteria;D_1__Fusobacteria;D_2__Fusobacteriia":0.0,"D_0__Bacteria;D_1__Gemmatimonadetes;D_2__Gemmatimonadetes":0.0,"D_0__Bacteria;D_1__Gemmatimonadetes;D_2__Longimicrobia":0.0,"D_0__Bacteria;D_1__Gemmatimonadetes;D_2__S0134 terrestrial group":0.0,"D_0__Bacteria;D_1__Kiritimatiellaeota;D_2__Kiritimatiellae":425.0,"D_0__Bacteria;D_1__Lentisphaerae;D_2__Lentisphaeria":45.0,"D_0__Bacteria;D_1__Lentisphaerae;D_2__Oligosphaeria":112.0,"D_0__Bacteria;D_1__Patescibacteria;D_2__Parcubacteria":0.0,"D_0__Bacteria;D_1__Patescibacteria;D_2__Saccharimonadia":0.0,"D_0__Bacteria;D_1__Planctomycetes;D_2__Phycisphaerae":3.0,"D_0__Bacteria;D_1__Planctomycetes;D_2__Planctomycetacia":33.0,"D_0__Bacteria;D_1__Planctomycetes;D_2__vadinHA49":0.0,"D_0__Bacteria;D_1__Proteobacteria;D_2__Alphaproteobacteria":91.0,"D_0__Bacteria;D_1__Proteobacteria;D_2__Deltaproteobacteria":743.0,"D_0__Bacteria;D_1__Proteobacteria;D_2__Gammaproteobacteria":157.0,"D_0__Bacteria;D_1__Proteobacteria;__":0.0,"D_0__Bacteria;D_1__Spirochaetes;D_2__MVP-15":133.0,"D_0__Bacteria;D_1__Spirochaetes;D_2__Spirochaetia":4921.0,"D_0__Bacteria;D_1__Spirochaetes;__":0.0,"D_0__Bacteria;D_1__Synergistetes;D_2__Synergistia":12.0,"D_0__Bacteria;D_1__Tenericutes;D_2__Mollicutes":3250.0,"D_0__Bacteria;D_1__Verrucomicrobia;D_2__Verrucomicrobiae":0.0,"D_0__Bacteria;D_1__WPS-2;D_2__uncultured rumen bacterium":0.0,"D_0__Bacteria;__;__":424.0,"Name":"W9","SampleType":"Faecal","GPS":"54H 0352609, 6248270","Population":"Wonga","Warren":"We","Date Collected":"19\/06\/2019","Sex":"U","Extraction Kit":"Qiagen DNeasy Powersoil","Date Extracted":"24\/07\/2019","Lot No.":"","Associated EBC":"EBC10","Manfred IDs":"","Notes":""}]);
