# Supplementary material for: Signatures of landscape and captivity in the gut microbiota of Southern Hairy-nosed Wombats (Lasiorhinus latifrons)
Source: Anim Microbiome. 2021 Jan 6;3:4. doi: 10.1186/s42523-020-00068-y (PMC7934541; doi:10.1186/s42523-020-00068-y)
Supplement: Supplementary file 9 — Additional file 9: SI_File_1. QIIME2 qzv file of taxonomic bar plots per sample. [file 42523_2020_68_MOESM9_ESM.qzv › 854a8f14-b509-4353-8f4a-4b6549c285ec/data/level-4.csv]

index	D_0__Archaea;D_1__Euryarchaeota;D_2__Methanobacteria;D_3__Methanobacteriales	D_0__Archaea;D_1__Euryarchaeota;D_2__Methanomicrobia;D_3__Methanomicrobiales	D_0__Archaea;D_1__Euryarchaeota;D_2__Thermoplasmata;D_3__Methanomassiliicoccales	D_0__Archaea;D_1__Thaumarchaeota;D_2__Nitrososphaeria;D_3__Nitrososphaerales	D_0__Bacteria;D_1__Actinobacteria;D_2__Acidimicrobiia;D_3__Microtrichales	D_0__Bacteria;D_1__Actinobacteria;D_2__Acidimicrobiia;D_3__uncultured	D_0__Bacteria;D_1__Actinobacteria;D_2__Acidimicrobiia;__	D_0__Bacteria;D_1__Actinobacteria;D_2__Actinobacteria;D_3__Actinomycetales	D_0__Bacteria;D_1__Actinobacteria;D_2__Actinobacteria;D_3__Bifidobacteriales	D_0__Bacteria;D_1__Actinobacteria;D_2__Actinobacteria;D_3__Corynebacteriales	D_0__Bacteria;D_1__Actinobacteria;D_2__Actinobacteria;D_3__Frankiales	D_0__Bacteria;D_1__Actinobacteria;D_2__Actinobacteria;D_3__Kineosporiales	D_0__Bacteria;D_1__Actinobacteria;D_2__Actinobacteria;D_3__Micrococcales	D_0__Bacteria;D_1__Actinobacteria;D_2__Actinobacteria;D_3__Micromonosporales	D_0__Bacteria;D_1__Actinobacteria;D_2__Actinobacteria;D_3__Propionibacteriales	D_0__Bacteria;D_1__Actinobacteria;D_2__Actinobacteria;D_3__Pseudonocardiales	D_0__Bacteria;D_1__Actinobacteria;D_2__Actinobacteria;D_3__Streptomycetales	D_0__Bacteria;D_1__Actinobacteria;D_2__Actinobacteria;D_3__Streptosporangiales	D_0__Bacteria;D_1__Actinobacteria;D_2__Actinobacteria;__	D_0__Bacteria;D_1__Actinobacteria;D_2__Coriobacteriia;D_3__Coriobacteriales	D_0__Bacteria;D_1__Actinobacteria;D_2__Rubrobacteria;D_3__Rubrobacterales	D_0__Bacteria;D_1__Actinobacteria;D_2__Thermoleophilia;D_3__Solirubrobacterales	D_0__Bacteria;D_1__Armatimonadetes;D_2__Armatimonadia;D_3__Armatimonadales	D_0__Bacteria;D_1__Armatimonadetes;D_2__uncultured;__	D_0__Bacteria;D_1__BRC1;D_2__uncultured Desulfocaldus sp.;D_3__uncultured Desulfocaldus sp.	D_0__Bacteria;D_1__Bacteroidetes;D_2__Bacteroidia;D_3__Bacteroidales	D_0__Bacteria;D_1__Bacteroidetes;D_2__Bacteroidia;D_3__Chitinophagales	D_0__Bacteria;D_1__Bacteroidetes;D_2__Bacteroidia;D_3__Cytophagales	D_0__Bacteria;D_1__Bacteroidetes;D_2__Bacteroidia;D_3__Flavobacteriales	D_0__Bacteria;D_1__Bacteroidetes;D_2__Bacteroidia;D_3__Sphingobacteriales	D_0__Bacteria;D_1__Bacteroidetes;D_2__Bacteroidia;__	D_0__Bacteria;D_1__Bacteroidetes;D_2__Ignavibacteria;D_3__OPB56	D_0__Bacteria;D_1__Chloroflexi;D_2__Anaerolineae;D_3__Anaerolineales	D_0__Bacteria;D_1__Chloroflexi;D_2__Chloroflexia;D_3__Thermomicrobiales	D_0__Bacteria;D_1__Cyanobacteria;D_2__Melainabacteria;D_3__Gastranaerophilales	D_0__Bacteria;D_1__Cyanobacteria;D_2__Oxyphotobacteria;D_3__Chloroplast	D_0__Bacteria;D_1__Cyanobacteria;D_2__Oxyphotobacteria;D_3__Nostocales	D_0__Bacteria;D_1__Cyanobacteria;D_2__Oxyphotobacteria;D_3__Thermosynechococcales	D_0__Bacteria;D_1__Cyanobacteria;D_2__Sericytochromatia;D_3__uncultured Bacillales bacterium	D_0__Bacteria;D_1__Cyanobacteria;D_2__Sericytochromatia;D_3__uncultured bacterium	D_0__Bacteria;D_1__Deferribacteres;D_2__Deferribacteres;D_3__Deferribacterales	D_0__Bacteria;D_1__Deinococcus-Thermus;D_2__Deinococci;D_3__Deinococcales	D_0__Bacteria;D_1__Elusimicrobia;D_2__Elusimicrobia;D_3__Elusimicrobiales	D_0__Bacteria;D_1__Epsilonbacteraeota;D_2__Campylobacteria;D_3__Campylobacterales	D_0__Bacteria;D_1__FBP;D_2__uncultured actinobacterium;D_3__uncultured actinobacterium	D_0__Bacteria;D_1__Fibrobacteres;D_2__Fibrobacteria;D_3__Fibrobacterales	D_0__Bacteria;D_1__Firmicutes;D_2__Bacilli;D_3__Bacillales	D_0__Bacteria;D_1__Firmicutes;D_2__Bacilli;D_3__Lactobacillales	D_0__Bacteria;D_1__Firmicutes;D_2__Clostridia;D_3__Clostridiales
B10	0.0	60.0	43.0	0.0	0.0	0.0	0.0	0.0	0.0	0.0	0.0	0.0	3.0	0.0	0.0	2.0	0.0	0.0	0.0	6.0	0.0	0.0	0.0	0.0	0.0	4663.0	0.0	0.0	0.0	0.0	3.0	0.0	0.0	0.0	672.0	2.0	0.0	0.0	0.0	0.0	0.0	0.0	40.0	0.0	0.0	9802.0	2.0	12.0	8805.0
B11	12.0	838.0	208.0	0.0	0.0	0.0	0.0	0.0	0.0	2.0	3.0	0.0	13.0	0.0	0.0	2.0	0.0	0.0	0.0	102.0	0.0	2.0	0.0	0.0	0.0	28858.0	0.0	0.0	0.0	4.0	68.0	0.0	0.0	0.0	5836.0	9.0	0.0	0.0	0.0	0.0	0.0	0.0	229.0	124.0	0.0	191.0	13.0	41.0	44365.0
B13	23.0	524.0	256.0	0.0	0.0	0.0	0.0	0.0	2.0	4.0	0.0	0.0	17.0	0.0	0.0	5.0	0.0	0.0	0.0	111.0	2.0	14.0	0.0	0.0	0.0	32583.0	0.0	0.0	0.0	10.0	76.0	0.0	0.0	0.0	7484.0	8.0	0.0	0.0	0.0	0.0	0.0	0.0	273.0	46.0	0.0	427.0	31.0	84.0	53837.0
B14	92.0	66.0	68.0	0.0	2.0	0.0	2.0	0.0	0.0	0.0	2.0	0.0	5.0	0.0	0.0	0.0	0.0	0.0	0.0	39.0	2.0	8.0	0.0	0.0	0.0	13422.0	0.0	0.0	137.0	0.0	16.0	0.0	0.0	0.0	2474.0	18.0	0.0	0.0	0.0	0.0	0.0	0.0	88.0	9.0	0.0	0.0	6.0	10.0	26343.0
B15	95.0	30.0	59.0	0.0	0.0	0.0	3.0	0.0	0.0	0.0	0.0	0.0	3.0	0.0	0.0	0.0	0.0	0.0	0.0	50.0	2.0	3.0	0.0	0.0	0.0	6913.0	0.0	0.0	46.0	2.0	13.0	0.0	0.0	0.0	2128.0	25.0	0.0	0.0	0.0	0.0	0.0	0.0	48.0	12.0	0.0	2.0	2.0	3.0	17117.0
B16	8.0	123.0	125.0	0.0	0.0	0.0	0.0	0.0	0.0	0.0	2.0	0.0	11.0	0.0	0.0	0.0	0.0	0.0	0.0	72.0	0.0	0.0	0.0	0.0	0.0	16950.0	0.0	0.0	0.0	3.0	66.0	0.0	0.0	0.0	1654.0	0.0	0.0	0.0	0.0	0.0	0.0	0.0	98.0	21.0	0.0	6618.0	10.0	9.0	24785.0
B17	0.0	222.0	206.0	0.0	0.0	0.0	0.0	0.0	0.0	3.0	3.0	0.0	14.0	2.0	0.0	0.0	0.0	0.0	0.0	26.0	0.0	0.0	0.0	0.0	0.0	14240.0	0.0	0.0	0.0	2.0	19.0	0.0	0.0	0.0	2254.0	7.0	0.0	0.0	0.0	0.0	0.0	0.0	120.0	4.0	0.0	0.0	7.0	31.0	31177.0
B1	61.0	504.0	365.0	0.0	0.0	0.0	0.0	0.0	0.0	7.0	3.0	0.0	8.0	0.0	0.0	5.0	205.0	0.0	0.0	169.0	0.0	2.0	0.0	0.0	0.0	9292.0	0.0	2.0	0.0	1147.0	325.0	0.0	94.0	0.0	98.0	29.0	0.0	0.0	0.0	0.0	0.0	0.0	0.0	89.0	0.0	456.0	7.0	14.0	24115.0
B2	164.0	1315.0	1339.0	2.0	0.0	0.0	2.0	0.0	0.0	0.0	7.0	0.0	17.0	0.0	0.0	6.0	490.0	0.0	0.0	352.0	7.0	13.0	0.0	0.0	0.0	25487.0	0.0	0.0	0.0	3075.0	1017.0	0.0	250.0	0.0	223.0	156.0	0.0	0.0	0.0	0.0	0.0	0.0	0.0	146.0	0.0	1326.0	27.0	28.0	59246.0
B3	10.0	583.0	529.0	0.0	3.0	0.0	0.0	0.0	0.0	2.0	12.0	0.0	8.0	0.0	0.0	12.0	129.0	0.0	0.0	183.0	0.0	5.0	0.0	0.0	0.0	18779.0	0.0	414.0	0.0	2073.0	900.0	0.0	31.0	0.0	104.0	81.0	0.0	0.0	0.0	0.0	0.0	0.0	0.0	35.0	0.0	2676.0	99.0	27.0	37036.0
B4	59.0	939.0	738.0	0.0	0.0	0.0	0.0	0.0	0.0	0.0	3.0	0.0	13.0	0.0	2.0	2.0	903.0	0.0	0.0	233.0	4.0	0.0	0.0	0.0	0.0	24929.0	0.0	0.0	0.0	2753.0	1838.0	0.0	74.0	0.0	183.0	59.0	0.0	0.0	0.0	0.0	0.0	0.0	0.0	59.0	0.0	573.0	16.0	31.0	41944.0
B5	8.0	1529.0	1723.0	0.0	0.0	0.0	0.0	0.0	2.0	3.0	2.0	2.0	10.0	0.0	0.0	0.0	435.0	0.0	0.0	531.0	7.0	7.0	0.0	0.0	0.0	38351.0	0.0	0.0	6.0	2627.0	2099.0	0.0	61.0	0.0	300.0	134.0	0.0	0.0	0.0	0.0	0.0	0.0	0.0	393.0	0.0	220.0	27.0	463.0	51532.0
B6	80.0	996.0	849.0	0.0	0.0	0.0	0.0	0.0	0.0	5.0	0.0	0.0	8.0	0.0	0.0	2.0	0.0	0.0	0.0	869.0	0.0	5.0	0.0	0.0	0.0	34717.0	0.0	0.0	0.0	6398.0	2804.0	0.0	184.0	0.0	287.0	116.0	0.0	0.0	0.0	0.0	0.0	0.0	0.0	89.0	0.0	3350.0	59.0	92.0	68452.0
B7	16.0	435.0	219.0	0.0	0.0	0.0	0.0	0.0	0.0	0.0	0.0	0.0	5.0	0.0	0.0	0.0	0.0	0.0	0.0	192.0	0.0	0.0	0.0	0.0	0.0	8046.0	0.0	0.0	0.0	1450.0	623.0	0.0	42.0	0.0	70.0	54.0	0.0	0.0	0.0	0.0	0.0	0.0	0.0	23.0	0.0	782.0	9.0	11.0	18511.0
B8	69.0	979.0	575.0	0.0	0.0	0.0	0.0	0.0	0.0	2.0	3.0	0.0	0.0	0.0	0.0	0.0	0.0	0.0	0.0	562.0	5.0	4.0	0.0	0.0	0.0	19644.0	0.0	0.0	4.0	3580.0	1418.0	0.0	145.0	0.0	208.0	50.0	0.0	0.0	0.0	0.0	0.0	0.0	0.0	59.0	0.0	3186.0	24.0	50.0	47657.0
B9	648.0	1570.0	200.0	0.0	0.0	0.0	0.0	0.0	0.0	2.0	0.0	0.0	2.0	0.0	0.0	2.0	18.0	0.0	0.0	449.0	0.0	13.0	0.0	0.0	0.0	22146.0	0.0	0.0	0.0	165.0	1201.0	0.0	114.0	0.0	79.0	102.0	0.0	0.0	0.0	0.0	0.0	0.0	0.0	33.0	0.0	58.0	24.0	19.0	41454.0
K10	162.0	543.0	182.0	0.0	0.0	0.0	0.0	0.0	0.0	8.0	0.0	0.0	5.0	0.0	3.0	3.0	11.0	0.0	0.0	324.0	4.0	5.0	0.0	0.0	0.0	6022.0	0.0	0.0	0.0	2617.0	1198.0	0.0	46.0	0.0	11.0	0.0	0.0	0.0	0.0	0.0	0.0	0.0	0.0	21.0	0.0	257.0	10.0	998.0	27685.0
K11	65.0	480.0	148.0	5.0	3.0	0.0	0.0	2.0	0.0	8.0	0.0	0.0	4.0	0.0	2.0	15.0	45.0	0.0	0.0	230.0	2.0	21.0	0.0	0.0	0.0	8491.0	0.0	201.0	0.0	2746.0	643.0	0.0	180.0	0.0	175.0	3.0	0.0	0.0	0.0	0.0	0.0	0.0	0.0	27.0	0.0	341.0	10.0	1110.0	28727.0
K12	174.0	1104.0	196.0	2.0	2.0	0.0	0.0	11.0	0.0	38.0	0.0	0.0	11.0	0.0	5.0	0.0	9.0	0.0	0.0	320.0	0.0	19.0	0.0	0.0	0.0	12602.0	0.0	0.0	0.0	821.0	485.0	0.0	382.0	0.0	106.0	0.0	0.0	0.0	0.0	0.0	0.0	0.0	0.0	488.0	0.0	240.0	4.0	155.0	43903.0
K13	14.0	236.0	204.0	2.0	0.0	0.0	0.0	0.0	0.0	18.0	0.0	0.0	4.0	0.0	0.0	7.0	0.0	0.0	0.0	106.0	0.0	13.0	0.0	0.0	0.0	17970.0	0.0	0.0	0.0	802.0	1784.0	0.0	52.0	0.0	229.0	137.0	0.0	0.0	0.0	0.0	0.0	0.0	0.0	4.0	0.0	393.0	5.0	2370.0	17311.0
K14	23.0	718.0	202.0	0.0	0.0	0.0	2.0	0.0	0.0	13.0	3.0	2.0	9.0	0.0	2.0	7.0	3.0	0.0	0.0	110.0	0.0	6.0	0.0	0.0	0.0	20820.0	0.0	0.0	0.0	689.0	2334.0	0.0	100.0	0.0	219.0	119.0	0.0	0.0	0.0	0.0	0.0	0.0	0.0	2.0	0.0	519.0	5.0	3880.0	20211.0
K16	0.0	736.0	149.0	6.0	2.0	0.0	0.0	2.0	0.0	8.0	0.0	0.0	2.0	0.0	0.0	11.0	0.0	0.0	0.0	257.0	5.0	14.0	0.0	0.0	0.0	12948.0	0.0	0.0	0.0	49.0	1852.0	0.0	39.0	0.0	318.0	14.0	0.0	0.0	0.0	0.0	0.0	0.0	0.0	24.0	0.0	728.0	9.0	449.0	25473.0
K17	101.0	1323.0	147.0	2.0	2.0	0.0	2.0	0.0	0.0	12.0	0.0	0.0	3.0	2.0	2.0	9.0	0.0	0.0	0.0	132.0	0.0	21.0	0.0	0.0	0.0	23307.0	0.0	0.0	0.0	2235.0	649.0	0.0	115.0	0.0	599.0	4.0	0.0	0.0	0.0	0.0	0.0	0.0	0.0	149.0	0.0	7462.0	16.0	469.0	43530.0
K18	40.0	548.0	142.0	18.0	8.0	0.0	10.0	6.0	2.0	32.0	13.0	0.0	27.0	0.0	12.0	40.0	20.0	0.0	0.0	537.0	4.0	69.0	0.0	15.0	0.0	14798.0	0.0	0.0	0.0	1754.0	2314.0	0.0	65.0	2.0	362.0	11.0	0.0	0.0	0.0	0.0	0.0	0.0	0.0	20.0	0.0	157.0	16.0	55.0	37048.0
K19	99.0	245.0	73.0	3.0	3.0	0.0	2.0	0.0	0.0	10.0	7.0	0.0	3.0	0.0	0.0	8.0	56.0	0.0	0.0	69.0	0.0	15.0	0.0	6.0	0.0	5688.0	0.0	0.0	0.0	453.0	1679.0	0.0	79.0	0.0	54.0	0.0	0.0	0.0	0.0	0.0	0.0	0.0	0.0	7.0	0.0	138.0	6.0	675.0	17874.0
K1A	420.0	319.0	326.0	6.0	11.0	0.0	2.0	5.0	0.0	12.0	5.0	0.0	6.0	0.0	2.0	7.0	12.0	0.0	0.0	337.0	8.0	20.0	0.0	0.0	0.0	19041.0	0.0	0.0	0.0	2734.0	1007.0	0.0	243.0	0.0	197.0	11.0	0.0	0.0	0.0	0.0	0.0	0.0	0.0	12.0	0.0	88.0	13.0	257.0	33542.0
K1B	192.0	211.0	167.0	2.0	2.0	0.0	2.0	3.0	0.0	7.0	0.0	0.0	4.0	3.0	0.0	7.0	5.0	0.0	0.0	207.0	4.0	4.0	0.0	0.0	0.0	11191.0	0.0	0.0	0.0	1543.0	631.0	0.0	77.0	0.0	66.0	7.0	0.0	0.0	0.0	0.0	0.0	0.0	0.0	5.0	0.0	25.0	4.0	124.0	23377.0
K20	13.0	310.0	89.0	4.0	0.0	0.0	0.0	3.0	0.0	16.0	9.0	0.0	19.0	0.0	3.0	13.0	19.0	0.0	0.0	281.0	8.0	30.0	0.0	0.0	0.0	7414.0	0.0	2.0	0.0	221.0	538.0	0.0	69.0	4.0	19.0	21.0	0.0	0.0	0.0	0.0	0.0	0.0	0.0	188.0	0.0	491.0	6.0	138.0	18196.0
K2	0.0	935.0	339.0	3.0	9.0	0.0	6.0	3.0	0.0	8.0	3.0	0.0	2.0	0.0	9.0	13.0	5.0	0.0	0.0	341.0	4.0	21.0	0.0	0.0	0.0	22530.0	0.0	0.0	0.0	723.0	1049.0	0.0	99.0	0.0	120.0	9.0	0.0	0.0	0.0	0.0	0.0	0.0	0.0	32.0	0.0	116.0	15.0	3213.0	40664.0
K3	0.0	759.0	247.0	0.0	3.0	0.0	0.0	6.0	0.0	23.0	4.0	0.0	7.0	0.0	8.0	26.0	12.0	0.0	0.0	243.0	5.0	23.0	0.0	0.0	0.0	19281.0	0.0	0.0	0.0	541.0	801.0	0.0	57.0	2.0	146.0	6.0	0.0	0.0	0.0	0.0	0.0	0.0	0.0	24.0	0.0	88.0	5.0	2747.0	28601.0
K4	18.0	1790.0	740.0	2.0	3.0	0.0	2.0	9.0	0.0	22.0	18.0	0.0	209.0	0.0	20.0	27.0	32.0	0.0	0.0	447.0	0.0	41.0	0.0	6.0	0.0	30577.0	0.0	6.0	0.0	804.0	1351.0	0.0	276.0	0.0	73.0	4.0	0.0	0.0	0.0	0.0	0.0	0.0	0.0	29.0	0.0	1579.0	16.0	501.0	50159.0
K5	182.0	1408.0	339.0	3.0	7.0	0.0	5.0	9.0	0.0	21.0	3.0	0.0	13.0	0.0	13.0	8.0	0.0	0.0	0.0	136.0	2.0	22.0	0.0	0.0	0.0	24779.0	0.0	0.0	0.0	971.0	3782.0	0.0	20.0	0.0	43.0	2.0	0.0	0.0	0.0	0.0	0.0	0.0	0.0	6.0	0.0	101.0	20.0	1160.0	27813.0
K6	19.0	1701.0	478.0	0.0	4.0	0.0	0.0	0.0	0.0	12.0	2.0	0.0	9.0	0.0	2.0	15.0	27.0	0.0	0.0	257.0	0.0	59.0	0.0	0.0	0.0	31652.0	0.0	0.0	0.0	5738.0	3871.0	0.0	260.0	2.0	2072.0	10.0	0.0	0.0	0.0	0.0	0.0	0.0	0.0	155.0	0.0	626.0	8.0	446.0	50912.0
K7	68.0	1611.0	277.0	6.0	12.0	0.0	0.0	4.0	0.0	13.0	14.0	0.0	15.0	0.0	3.0	0.0	209.0	0.0	0.0	313.0	8.0	21.0	0.0	0.0	0.0	35801.0	0.0	0.0	0.0	506.0	1656.0	0.0	341.0	0.0	20.0	8.0	0.0	0.0	0.0	0.0	0.0	0.0	0.0	23.0	0.0	538.0	31.0	516.0	63624.0
K8	9.0	495.0	187.0	0.0	2.0	0.0	0.0	2.0	0.0	0.0	6.0	0.0	0.0	0.0	0.0	6.0	114.0	0.0	0.0	132.0	0.0	2.0	0.0	0.0	0.0	8831.0	0.0	0.0	0.0	1010.0	790.0	0.0	56.0	0.0	36.0	2.0	0.0	0.0	0.0	0.0	0.0	0.0	0.0	5.0	0.0	259.0	3.0	21.0	19449.0
K9	268.0	848.0	330.0	4.0	0.0	0.0	0.0	5.0	0.0	11.0	2.0	0.0	5.0	0.0	7.0	9.0	39.0	0.0	0.0	581.0	4.0	26.0	0.0	4.0	0.0	15834.0	0.0	0.0	0.0	4739.0	2792.0	0.0	90.0	0.0	13.0	0.0	0.0	0.0	0.0	0.0	0.0	0.0	0.0	507.0	0.0	351.0	18.0	1635.0	44775.0
M10a	194.0	0.0	370.0	0.0	0.0	0.0	0.0	14.0	0.0	326.0	2.0	0.0	268.0	0.0	0.0	0.0	0.0	7.0	0.0	110.0	0.0	0.0	0.0	0.0	0.0	37380.0	0.0	0.0	12.0	2779.0	560.0	0.0	28.0	0.0	2.0	4.0	0.0	0.0	0.0	0.0	0.0	0.0	0.0	125.0	0.0	9850.0	1111.0	219.0	24121.0
M11	359.0	0.0	23.0	0.0	0.0	0.0	0.0	0.0	10.0	111.0	0.0	0.0	1825.0	0.0	0.0	118.0	0.0	22.0	0.0	260.0	0.0	0.0	0.0	0.0	0.0	3743.0	0.0	0.0	944.0	0.0	4.0	0.0	0.0	0.0	63.0	2.0	0.0	0.0	0.0	0.0	0.0	0.0	0.0	0.0	0.0	0.0	6624.0	862.0	30194.0
M12	127.0	2.0	523.0	0.0	0.0	0.0	0.0	0.0	0.0	0.0	0.0	0.0	4.0	0.0	0.0	0.0	0.0	0.0	0.0	61.0	0.0	0.0	0.0	0.0	0.0	24244.0	0.0	0.0	2.0	0.0	10.0	0.0	0.0	0.0	1243.0	0.0	0.0	0.0	0.0	0.0	0.0	0.0	0.0	87.0	0.0	648.0	14.0	352.0	62339.0
M13	1711.0	2.0	51.0	0.0	0.0	0.0	0.0	0.0	0.0	0.0	0.0	0.0	3.0	0.0	0.0	0.0	0.0	0.0	0.0	340.0	0.0	0.0	0.0	0.0	0.0	9313.0	0.0	0.0	0.0	4.0	12.0	0.0	0.0	0.0	107.0	0.0	0.0	0.0	0.0	0.0	0.0	0.0	0.0	40.0	0.0	108.0	6.0	1911.0	115925.0
M14	0.0	0.0	0.0	0.0	0.0	0.0	0.0	4.0	77.0	0.0	0.0	0.0	35.0	0.0	0.0	0.0	0.0	0.0	0.0	56.0	0.0	0.0	0.0	0.0	0.0	60264.0	0.0	0.0	40.0	3.0	8.0	0.0	0.0	0.0	0.0	0.0	0.0	0.0	0.0	0.0	0.0	0.0	0.0	0.0	0.0	2.0	9.0	763.0	9756.0
M1a	2451.0	0.0	71.0	0.0	0.0	0.0	0.0	0.0	47.0	13.0	0.0	0.0	0.0	0.0	0.0	0.0	0.0	0.0	0.0	69.0	0.0	0.0	0.0	0.0	0.0	9983.0	0.0	0.0	6.0	2.0	12.0	0.0	0.0	0.0	277.0	54.0	0.0	0.0	0.0	0.0	0.0	0.0	0.0	0.0	0.0	287.0	625.0	660.0	92291.0
M1b	846.0	0.0	21.0	0.0	0.0	0.0	0.0	0.0	24.0	9.0	0.0	0.0	0.0	0.0	0.0	0.0	0.0	0.0	0.0	78.0	0.0	0.0	0.0	0.0	0.0	7249.0	0.0	0.0	0.0	5.0	6.0	0.0	0.0	0.0	637.0	0.0	0.0	0.0	0.0	0.0	0.0	0.0	0.0	11.0	0.0	473.0	17.0	171.0	77310.0
M1c	5004.0	0.0	49.0	0.0	0.0	0.0	0.0	0.0	46.0	0.0	0.0	0.0	0.0	0.0	0.0	0.0	0.0	0.0	0.0	154.0	0.0	0.0	0.0	0.0	0.0	10217.0	0.0	2.0	2.0	9.0	11.0	0.0	0.0	0.0	167.0	0.0	0.0	0.0	0.0	0.0	0.0	0.0	0.0	32.0	0.0	254.0	13.0	342.0	74096.0
M2	166.0	140.0	328.0	0.0	0.0	0.0	0.0	0.0	2.0	0.0	0.0	0.0	0.0	0.0	0.0	0.0	0.0	0.0	0.0	223.0	0.0	0.0	0.0	0.0	0.0	9581.0	0.0	0.0	0.0	0.0	12.0	0.0	0.0	0.0	2038.0	0.0	0.0	0.0	0.0	0.0	0.0	0.0	0.0	60.0	0.0	1494.0	6.0	924.0	62212.0
M3a	352.0	0.0	25.0	0.0	0.0	0.0	0.0	0.0	2.0	0.0	0.0	0.0	4.0	0.0	3.0	0.0	0.0	0.0	0.0	280.0	0.0	0.0	0.0	0.0	0.0	3529.0	0.0	0.0	6.0	0.0	47.0	0.0	0.0	0.0	650.0	0.0	0.0	0.0	0.0	0.0	0.0	0.0	0.0	8.0	0.0	69.0	4.0	61.0	45989.0
M3b	104.0	0.0	41.0	0.0	0.0	0.0	0.0	0.0	2.0	0.0	0.0	0.0	12.0	0.0	0.0	0.0	0.0	0.0	0.0	337.0	0.0	0.0	0.0	0.0	0.0	6175.0	0.0	0.0	26.0	0.0	18.0	0.0	0.0	0.0	361.0	0.0	0.0	0.0	0.0	0.0	0.0	0.0	0.0	0.0	0.0	32.0	8.0	86.0	57187.0
M4a	48.0	0.0	9.0	0.0	0.0	0.0	0.0	0.0	0.0	0.0	0.0	0.0	0.0	0.0	0.0	0.0	0.0	0.0	0.0	93.0	0.0	0.0	0.0	0.0	0.0	1931.0	0.0	0.0	0.0	2.0	3.0	0.0	0.0	0.0	1874.0	0.0	0.0	0.0	0.0	0.0	0.0	0.0	0.0	0.0	0.0	0.0	15.0	249.0	40754.0
M4b	289.0	2.0	2.0	0.0	0.0	0.0	0.0	0.0	0.0	0.0	0.0	0.0	0.0	0.0	0.0	0.0	0.0	0.0	0.0	186.0	0.0	0.0	0.0	0.0	0.0	2821.0	0.0	0.0	0.0	0.0	8.0	0.0	0.0	0.0	1224.0	10.0	0.0	0.0	0.0	0.0	0.0	0.0	0.0	0.0	0.0	2.0	18.0	416.0	49909.0
M5	21.0	0.0	73.0	0.0	0.0	0.0	0.0	0.0	0.0	0.0	0.0	0.0	0.0	0.0	0.0	0.0	0.0	0.0	0.0	116.0	0.0	0.0	0.0	0.0	0.0	7628.0	0.0	0.0	0.0	3.0	6.0	0.0	0.0	0.0	1105.0	0.0	0.0	0.0	0.0	0.0	0.0	0.0	0.0	65.0	0.0	97.0	4.0	923.0	45501.0
M6	3.0	2.0	281.0	0.0	0.0	0.0	0.0	112.0	14321.0	837.0	0.0	0.0	34.0	0.0	0.0	0.0	0.0	0.0	0.0	3471.0	0.0	0.0	0.0	0.0	0.0	27580.0	0.0	0.0	0.0	8.0	12.0	0.0	0.0	0.0	3.0	0.0	0.0	0.0	0.0	0.0	0.0	0.0	0.0	0.0	0.0	17.0	29.0	4079.0	62113.0
M7a	101.0	0.0	984.0	0.0	0.0	0.0	0.0	0.0	0.0	3.0	0.0	0.0	17.0	0.0	2.0	0.0	0.0	0.0	0.0	108.0	0.0	0.0	0.0	0.0	0.0	22053.0	0.0	0.0	16.0	5.0	10.0	0.0	0.0	0.0	267.0	0.0	0.0	0.0	0.0	0.0	0.0	0.0	0.0	1006.0	0.0	4.0	620.0	470.0	103077.0
M7b	6225.0	3.0	0.0	0.0	134.0	3.0	0.0	0.0	0.0	111.0	29.0	0.0	1584.0	207.0	668.0	2.0	380.0	152.0	0.0	202.0	0.0	42.0	4.0	0.0	14.0	93.0	3038.0	593.0	6099.0	5247.0	10.0	2.0	0.0	0.0	0.0	2.0	0.0	0.0	9.0	51.0	0.0	0.0	0.0	0.0	22.0	4.0	585.0	145.0	2717.0
M8	1984.0	0.0	25.0	0.0	0.0	0.0	0.0	0.0	43.0	0.0	0.0	0.0	17.0	0.0	0.0	0.0	0.0	0.0	0.0	263.0	0.0	0.0	0.0	0.0	0.0	8601.0	0.0	0.0	0.0	3.0	0.0	0.0	0.0	0.0	166.0	0.0	0.0	0.0	0.0	0.0	0.0	0.0	0.0	35.0	0.0	521.0	28.0	35.0	49781.0
M9a	274.0	3.0	63.0	0.0	0.0	0.0	0.0	0.0	0.0	0.0	0.0	0.0	2.0	0.0	0.0	0.0	0.0	0.0	0.0	171.0	0.0	0.0	0.0	0.0	0.0	30487.0	0.0	0.0	15.0	8.0	20.0	0.0	0.0	0.0	1795.0	2.0	0.0	0.0	0.0	0.0	0.0	0.0	0.0	2.0	0.0	5.0	24.0	277.0	126827.0
M9b	1093.0	104.0	203.0	0.0	0.0	0.0	0.0	0.0	2.0	35.0	0.0	0.0	0.0	0.0	0.0	0.0	0.0	0.0	0.0	481.0	0.0	0.0	0.0	0.0	0.0	14309.0	0.0	0.0	75.0	0.0	5.0	0.0	0.0	0.0	235.0	13.0	0.0	0.0	0.0	0.0	0.0	0.0	0.0	0.0	0.0	11.0	156.0	107.0	113109.0
W10	0.0	623.0	253.0	0.0	0.0	0.0	0.0	0.0	0.0	0.0	88.0	2.0	207.0	0.0	5.0	5.0	0.0	0.0	0.0	49.0	15.0	0.0	0.0	12.0	0.0	38489.0	2.0	477.0	0.0	549.0	8947.0	0.0	16.0	0.0	227.0	152.0	3.0	0.0	0.0	0.0	0.0	0.0	0.0	7.0	0.0	1792.0	12.0	62.0	37352.0
W11	0.0	694.0	742.0	0.0	0.0	0.0	0.0	0.0	0.0	0.0	119.0	10.0	206.0	2.0	10.0	20.0	0.0	0.0	0.0	20.0	23.0	0.0	0.0	16.0	0.0	60162.0	3.0	179.0	0.0	167.0	16627.0	0.0	19.0	0.0	508.0	125.0	0.0	0.0	0.0	0.0	10.0	0.0	0.0	211.0	0.0	1378.0	29.0	32.0	53226.0
W12	0.0	453.0	111.0	0.0	0.0	0.0	0.0	0.0	0.0	0.0	114.0	5.0	172.0	8.0	2.0	33.0	0.0	0.0	0.0	85.0	37.0	2.0	0.0	0.0	0.0	27137.0	0.0	88.0	0.0	398.0	4239.0	0.0	18.0	2.0	161.0	69.0	0.0	0.0	0.0	0.0	2.0	0.0	0.0	17.0	0.0	2377.0	21.0	58.0	24592.0
W13	68.0	937.0	503.0	3.0	0.0	0.0	0.0	0.0	0.0	0.0	81.0	2.0	295.0	5.0	2.0	11.0	0.0	0.0	0.0	207.0	12.0	7.0	0.0	0.0	0.0	39773.0	0.0	7.0	0.0	1162.0	11030.0	0.0	59.0	0.0	204.0	273.0	3.0	0.0	0.0	0.0	0.0	0.0	1511.0	11.0	0.0	1327.0	60.0	138.0	43285.0
W14	46.0	831.0	441.0	2.0	4.0	0.0	0.0	0.0	4.0	0.0	89.0	3.0	172.0	0.0	10.0	19.0	0.0	0.0	0.0	268.0	20.0	5.0	0.0	0.0	0.0	47585.0	0.0	31.0	0.0	1554.0	13590.0	0.0	34.0	0.0	257.0	262.0	0.0	0.0	0.0	0.0	0.0	0.0	1236.0	27.0	0.0	756.0	31.0	139.0	42035.0
W16	20.0	13.0	287.0	0.0	0.0	0.0	0.0	0.0	0.0	0.0	53.0	0.0	73.0	7.0	0.0	7.0	0.0	0.0	0.0	96.0	6.0	0.0	0.0	0.0	0.0	52930.0	0.0	22.0	0.0	382.0	16147.0	0.0	0.0	0.0	335.0	156.0	0.0	0.0	0.0	0.0	0.0	0.0	0.0	39.0	0.0	2578.0	38.0	237.0	24575.0
W17	12.0	368.0	291.0	0.0	0.0	0.0	0.0	2.0	0.0	2.0	96.0	0.0	115.0	7.0	5.0	15.0	0.0	0.0	0.0	74.0	24.0	3.0	0.0	0.0	0.0	35304.0	2.0	84.0	0.0	217.0	21065.0	0.0	11.0	2.0	196.0	245.0	4.0	0.0	0.0	0.0	0.0	0.0	8.0	6.0	0.0	1258.0	22.0	63.0	28685.0
W18	13.0	341.0	276.0	0.0	0.0	0.0	0.0	0.0	0.0	0.0	20.0	0.0	40.0	0.0	0.0	4.0	0.0	0.0	0.0	36.0	7.0	2.0	0.0	14.0	0.0	22919.0	0.0	224.0	0.0	205.0	7499.0	0.0	17.0	0.0	566.0	57.0	0.0	0.0	0.0	0.0	0.0	0.0	3.0	53.0	0.0	536.0	7.0	18.0	22257.0
W19	410.0	4430.0	2570.0	2.0	0.0	0.0	0.0	0.0	0.0	7.0	151.0	12.0	871.0	2.0	9.0	32.0	0.0	0.0	0.0	340.0	27.0	5.0	0.0	3.0	0.0	97711.0	0.0	27.0	0.0	9332.0	20357.0	0.0	79.0	0.0	518.0	52.0	0.0	0.0	0.0	0.0	0.0	0.0	0.0	131.0	0.0	4665.0	116.0	324.0	115211.0
W1	3.0	1114.0	188.0	0.0	2.0	0.0	0.0	0.0	0.0	0.0	109.0	0.0	347.0	0.0	2.0	5.0	100.0	0.0	0.0	103.0	9.0	12.0	0.0	3.0	0.0	45923.0	0.0	0.0	0.0	671.0	7761.0	0.0	11.0	0.0	26.0	61.0	0.0	0.0	0.0	0.0	0.0	3.0	0.0	2.0	0.0	890.0	37.0	135.0	28951.0
W20	17.0	566.0	175.0	0.0	0.0	0.0	0.0	0.0	0.0	0.0	49.0	2.0	162.0	2.0	2.0	4.0	0.0	0.0	2.0	47.0	2.0	0.0	0.0	2.0	0.0	17025.0	0.0	2.0	0.0	1549.0	4166.0	0.0	7.0	0.0	52.0	6.0	0.0	0.0	0.0	0.0	0.0	0.0	0.0	11.0	0.0	787.0	69.0	80.0	16942.0
W21	38.0	599.0	82.0	0.0	0.0	0.0	0.0	0.0	0.0	0.0	10.0	0.0	303.0	0.0	0.0	0.0	0.0	0.0	0.0	5.0	0.0	0.0	0.0	3.0	0.0	22816.0	0.0	29.0	0.0	191.0	2158.0	0.0	37.0	0.0	29.0	6.0	0.0	0.0	0.0	0.0	0.0	0.0	0.0	11.0	0.0	205.0	49.0	14.0	16262.0
W22	3.0	474.0	83.0	0.0	0.0	0.0	0.0	0.0	0.0	2.0	85.0	0.0	146.0	0.0	5.0	17.0	58.0	0.0	0.0	120.0	11.0	2.0	0.0	0.0	0.0	29075.0	0.0	197.0	0.0	575.0	2365.0	0.0	4.0	2.0	318.0	4.0	0.0	0.0	0.0	0.0	0.0	0.0	0.0	19.0	0.0	1060.0	10.0	26.0	24712.0
W23	0.0	362.0	73.0	0.0	0.0	0.0	0.0	0.0	0.0	0.0	28.0	0.0	64.0	0.0	2.0	4.0	0.0	0.0	2.0	71.0	2.0	0.0	0.0	0.0	0.0	15791.0	0.0	0.0	0.0	1368.0	1852.0	0.0	4.0	0.0	65.0	5.0	0.0	0.0	0.0	0.0	0.0	0.0	653.0	12.0	0.0	206.0	3.0	49.0	14904.0
W2	12.0	604.0	376.0	2.0	0.0	0.0	0.0	0.0	0.0	0.0	172.0	3.0	194.0	3.0	4.0	24.0	9.0	0.0	0.0	190.0	37.0	10.0	0.0	2.0	0.0	25934.0	0.0	0.0	0.0	912.0	4998.0	0.0	14.0	5.0	264.0	312.0	0.0	2.0	0.0	0.0	0.0	0.0	0.0	6.0	0.0	1480.0	12.0	34.0	23811.0
W3	4.0	1819.0	170.0	2.0	0.0	0.0	0.0	0.0	0.0	0.0	108.0	2.0	349.0	4.0	5.0	16.0	9.0	0.0	0.0	165.0	24.0	13.0	0.0	22.0	0.0	60091.0	0.0	136.0	0.0	1933.0	6006.0	0.0	38.0	0.0	14.0	59.0	0.0	0.0	0.0	0.0	2.0	0.0	0.0	20.0	0.0	2189.0	39.0	257.0	69310.0
W4	7.0	440.0	151.0	0.0	0.0	0.0	0.0	0.0	0.0	59.0	55.0	3.0	2401.0	0.0	20.0	9.0	0.0	0.0	2.0	165.0	7.0	2.0	0.0	2.0	0.0	13457.0	0.0	39.0	0.0	543.0	552.0	0.0	10.0	0.0	3.0	18.0	0.0	0.0	0.0	0.0	0.0	0.0	0.0	3.0	0.0	757.0	190.0	548.0	20484.0
W5	10.0	681.0	154.0	0.0	0.0	0.0	0.0	0.0	2.0	4.0	74.0	3.0	165.0	2.0	6.0	7.0	0.0	0.0	0.0	48.0	2.0	0.0	0.0	0.0	0.0	37025.0	0.0	771.0	0.0	1976.0	5929.0	0.0	23.0	0.0	187.0	40.0	0.0	0.0	0.0	0.0	0.0	0.0	0.0	29.0	0.0	4053.0	56.0	46.0	35553.0
W6	2.0	455.0	133.0	0.0	0.0	3.0	0.0	0.0	2.0	5.0	126.0	0.0	133.0	6.0	3.0	23.0	523.0	0.0	0.0	60.0	26.0	7.0	0.0	0.0	0.0	20738.0	2.0	2.0	0.0	132.0	6680.0	0.0	9.0	3.0	137.0	144.0	0.0	0.0	0.0	0.0	0.0	0.0	0.0	10.0	0.0	1217.0	19.0	68.0	17536.0
W7	13.0	2.0	194.0	0.0	2.0	0.0	0.0	0.0	0.0	0.0	61.0	0.0	105.0	9.0	3.0	12.0	0.0	0.0	0.0	26.0	26.0	8.0	0.0	0.0	0.0	7840.0	0.0	0.0	0.0	0.0	3052.0	0.0	0.0	4.0	111.0	237.0	0.0	5.0	0.0	0.0	0.0	0.0	0.0	25.0	0.0	471.0	0.0	28.0	17034.0
W8	30.0	3.0	448.0	5.0	2.0	2.0	0.0	0.0	0.0	4.0	212.0	4.0	449.0	4.0	10.0	47.0	0.0	0.0	4.0	79.0	58.0	19.0	0.0	0.0	0.0	30000.0	4.0	7.0	0.0	1.0	13202.0	0.0	0.0	0.0	121.0	713.0	4.0	4.0	0.0	0.0	0.0	0.0	0.0	46.0	0.0	913.0	49.0	98.0	59741.0
W9	0.0	328.0	146.0	0.0	0.0	0.0	0.0	0.0	0.0	3.0	73.0	2.0	150.0	0.0	2.0	5.0	0.0	0.0	0.0	45.0	18.0	7.0	0.0	2.0	0.0	20947.0	0.0	285.0	0.0	282.0	4187.0	0.0	14.0	0.0	104.0	122.0	0.0	0.0	0.0	0.0	0.0	0.0	0.0	0.0	0.0	1197.0	11.0	53.0	18281.0
[truncated: 87 more columns]
