# Supplementary material for: Signatures of landscape and captivity in the gut microbiota of Southern Hairy-nosed Wombats (Lasiorhinus latifrons)
Source: Anim Microbiome. 2021 Jan 6;3:4. doi: 10.1186/s42523-020-00068-y (PMC7934541; doi:10.1186/s42523-020-00068-y)
Supplement: Supplementary file 9 — Additional file 9: SI_File_1. QIIME2 qzv file of taxonomic bar plots per sample. [file 42523_2020_68_MOESM9_ESM.qzv › 854a8f14-b509-4353-8f4a-4b6549c285ec/data/level-4.jsonp]

load_data(4,["D_0__Archaea;D_1__Euryarchaeota;D_2__Methanobacteria;D_3__Methanobacteriales", "D_0__Archaea;D_1__Euryarchaeota;D_2__Methanomicrobia;D_3__Methanomicrobiales", "D_0__Archaea;D_1__Euryarchaeota;D_2__Thermoplasmata;D_3__Methanomassiliicoccales", "D_0__Archaea;D_1__Thaumarchaeota;D_2__Nitrososphaeria;D_3__Nitrososphaerales", "D_0__Bacteria;D_1__Actinobacteria;D_2__Acidimicrobiia;D_3__Microtrichales", "D_0__Bacteria;D_1__Actinobacteria;D_2__Acidimicrobiia;D_3__uncultured", "D_0__Bacteria;D_1__Actinobacteria;D_2__Acidimicrobiia;__", "D_0__Bacteria;D_1__Actinobacteria;D_2__Actinobacteria;D_3__Actinomycetales", "D_0__Bacteria;D_1__Actinobacteria;D_2__Actinobacteria;D_3__Bifidobacteriales", "D_0__Bacteria;D_1__Actinobacteria;D_2__Actinobacteria;D_3__Corynebacteriales", "D_0__Bacteria;D_1__Actinobacteria;D_2__Actinobacteria;D_3__Frankiales", "D_0__Bacteria;D_1__Actinobacteria;D_2__Actinobacteria;D_3__Kineosporiales", "D_0__Bacteria;D_1__Actinobacteria;D_2__Actinobacteria;D_3__Micrococcales", "D_0__Bacteria;D_1__Actinobacteria;D_2__Actinobacteria;D_3__Micromonosporales", "D_0__Bacteria;D_1__Actinobacteria;D_2__Actinobacteria;D_3__Propionibacteriales", "D_0__Bacteria;D_1__Actinobacteria;D_2__Actinobacteria;D_3__Pseudonocardiales", "D_0__Bacteria;D_1__Actinobacteria;D_2__Actinobacteria;D_3__Streptomycetales", "D_0__Bacteria;D_1__Actinobacteria;D_2__Actinobacteria;D_3__Streptosporangiales", "D_0__Bacteria;D_1__Actinobacteria;D_2__Actinobacteria;__", "D_0__Bacteria;D_1__Actinobacteria;D_2__Coriobacteriia;D_3__Coriobacteriales", "D_0__Bacteria;D_1__Actinobacteria;D_2__Rubrobacteria;D_3__Rubrobacterales", "D_0__Bacteria;D_1__Actinobacteria;D_2__Thermoleophilia;D_3__Solirubrobacterales", "D_0__Bacteria;D_1__Armatimonadetes;D_2__Armatimonadia;D_3__Armatimonadales", "D_0__Bacteria;D_1__Armatimonadetes;D_2__uncultured;__", "D_0__Bacteria;D_1__BRC1;D_2__uncultured Desulfocaldus sp.;D_3__uncultured Desulfocaldus sp.", "D_0__Bacteria;D_1__Bacteroidetes;D_2__Bacteroidia;D_3__Bacteroidales", "D_0__Bacteria;D_1__Bacteroidetes;D_2__Bacteroidia;D_3__Chitinophagales", "D_0__Bacteria;D_1__Bacteroidetes;D_2__Bacteroidia;D_3__Cytophagales", "D_0__Bacteria;D_1__Bacteroidetes;D_2__Bacteroidia;D_3__Flavobacteriales", "D_0__Bacteria;D_1__Bacteroidetes;D_2__Bacteroidia;D_3__Sphingobacteriales", "D_0__Bacteria;D_1__Bacteroidetes;D_2__Bacteroidia;__", "D_0__Bacteria;D_1__Bacteroidetes;D_2__Ignavibacteria;D_3__OPB56", "D_0__Bacteria;D_1__Chloroflexi;D_2__Anaerolineae;D_3__Anaerolineales", "D_0__Bacteria;D_1__Chloroflexi;D_2__Chloroflexia;D_3__Thermomicrobiales", "D_0__Bacteria;D_1__Cyanobacteria;D_2__Melainabacteria;D_3__Gastranaerophilales", "D_0__Bacteria;D_1__Cyanobacteria;D_2__Oxyphotobacteria;D_3__Chloroplast", "D_0__Bacteria;D_1__Cyanobacteria;D_2__Oxyphotobacteria;D_3__Nostocales", "D_0__Bacteria;D_1__Cyanobacteria;D_2__Oxyphotobacteria;D_3__Thermosynechococcales", "D_0__Bacteria;D_1__Cyanobacteria;D_2__Sericytochromatia;D_3__uncultured Bacillales bacterium", "D_0__Bacteria;D_1__Cyanobacteria;D_2__Sericytochromatia;D_3__uncultured bacterium", "D_0__Bacteria;D_1__Deferribacteres;D_2__Deferribacteres;D_3__Deferribacterales", "D_0__Bacteria;D_1__Deinococcus-Thermus;D_2__Deinococci;D_3__Deinococcales", "D_0__Bacteria;D_1__Elusimicrobia;D_2__Elusimicrobia;D_3__Elusimicrobiales", "D_0__Bacteria;D_1__Epsilonbacteraeota;D_2__Campylobacteria;D_3__Campylobacterales", "D_0__Bacteria;D_1__FBP;D_2__uncultured actinobacterium;D_3__uncultured actinobacterium", "D_0__Bacteria;D_1__Fibrobacteres;D_2__Fibrobacteria;D_3__Fibrobacterales", "D_0__Bacteria;D_1__Firmicutes;D_2__Bacilli;D_3__Bacillales", "D_0__Bacteria;D_1__Firmicutes;D_2__Bacilli;D_3__Lactobacillales", "D_0__Bacteria;D_1__Firmicutes;D_2__Clostridia;D_3__Clostridiales", "D_0__Bacteria;D_1__Firmicutes;D_2__Clostridia;D_3__DTU014", "D_0__Bacteria;D_1__Firmicutes;D_2__Clostridia;__", "D_0__Bacteria;D_1__Firmicutes;D_2__Erysipelotrichia;D_3__Erysipelotrichales", "D_0__Bacteria;D_1__Firmicutes;D_2__Negativicutes;D_3__Selenomonadales", "D_0__Bacteria;D_1__Firmicutes;__;__", "D_0__Bacteria;D_1__Fusobacteria;D_2__Fusobacteriia;D_3__Fusobacteriales", "D_0__Bacteria;D_1__Gemmatimonadetes;D_2__Gemmatimonadetes;D_3__Gemmatimonadales", "D_0__Bacteria;D_1__Gemmatimonadetes;D_2__Longimicrobia;D_3__Longimicrobiales", "D_0__Bacteria;D_1__Gemmatimonadetes;D_2__S0134 terrestrial group;D_3__metagenome", "D_0__Bacteria;D_1__Kiritimatiellaeota;D_2__Kiritimatiellae;D_3__WCHB1-41", "D_0__Bacteria;D_1__Lentisphaerae;D_2__Lentisphaeria;D_3__Victivallales", "D_0__Bacteria;D_1__Lentisphaerae;D_2__Oligosphaeria;D_3__Oligosphaerales", "D_0__Bacteria;D_1__Patescibacteria;D_2__Parcubacteria;__", "D_0__Bacteria;D_1__Patescibacteria;D_2__Saccharimonadia;D_3__Saccharimonadales", "D_0__Bacteria;D_1__Planctomycetes;D_2__Phycisphaerae;D_3__Tepidisphaerales", "D_0__Bacteria;D_1__Planctomycetes;D_2__Planctomycetacia;D_3__Isosphaerales", "D_0__Bacteria;D_1__Planctomycetes;D_2__Planctomycetacia;D_3__Pirellulales", "D_0__Bacteria;D_1__Planctomycetes;D_2__vadinHA49;__", "D_0__Bacteria;D_1__Proteobacteria;D_2__Alphaproteobacteria;D_3__Acetobacterales", "D_0__Bacteria;D_1__Proteobacteria;D_2__Alphaproteobacteria;D_3__Azospirillales", "D_0__Bacteria;D_1__Proteobacteria;D_2__Alphaproteobacteria;D_3__Caulobacterales", "D_0__Bacteria;D_1__Proteobacteria;D_2__Alphaproteobacteria;D_3__Elsterales", "D_0__Bacteria;D_1__Proteobacteria;D_2__Alphaproteobacteria;D_3__Micavibrionales", "D_0__Bacteria;D_1__Proteobacteria;D_2__Alphaproteobacteria;D_3__Micropepsales", "D_0__Bacteria;D_1__Proteobacteria;D_2__Alphaproteobacteria;D_3__Paracaedibacterales", "D_0__Bacteria;D_1__Proteobacteria;D_2__Alphaproteobacteria;D_3__Reyranellales", "D_0__Bacteria;D_1__Proteobacteria;D_2__Alphaproteobacteria;D_3__Rhizobiales", "D_0__Bacteria;D_1__Proteobacteria;D_2__Alphaproteobacteria;D_3__Rhodobacterales", "D_0__Bacteria;D_1__Proteobacteria;D_2__Alphaproteobacteria;D_3__Rhodospirillales", "D_0__Bacteria;D_1__Proteobacteria;D_2__Alphaproteobacteria;D_3__Rickettsiales", "D_0__Bacteria;D_1__Proteobacteria;D_2__Alphaproteobacteria;D_3__Sphingomonadales", "D_0__Bacteria;D_1__Proteobacteria;D_2__Alphaproteobacteria;D_3__Tistrellales", "D_0__Bacteria;D_1__Proteobacteria;D_2__Alphaproteobacteria;__", "D_0__Bacteria;D_1__Proteobacteria;D_2__Deltaproteobacteria;D_3__Bdellovibrionales", "D_0__Bacteria;D_1__Proteobacteria;D_2__Deltaproteobacteria;D_3__Bradymonadales", "D_0__Bacteria;D_1__Proteobacteria;D_2__Deltaproteobacteria;D_3__Desulfobacterales", "D_0__Bacteria;D_1__Proteobacteria;D_2__Deltaproteobacteria;D_3__Desulfovibrionales", "D_0__Bacteria;D_1__Proteobacteria;D_2__Deltaproteobacteria;D_3__Myxococcales", "D_0__Bacteria;D_1__Proteobacteria;D_2__Deltaproteobacteria;D_3__Oligoflexales", "D_0__Bacteria;D_1__Proteobacteria;D_2__Deltaproteobacteria;D_3__SAR324 clade(Marine group B)", "D_0__Bacteria;D_1__Proteobacteria;D_2__Gammaproteobacteria;D_3__211ds20", "D_0__Bacteria;D_1__Proteobacteria;D_2__Gammaproteobacteria;D_3__Aeromonadales", "D_0__Bacteria;D_1__Proteobacteria;D_2__Gammaproteobacteria;D_3__Alteromonadales", "D_0__Bacteria;D_1__Proteobacteria;D_2__Gammaproteobacteria;D_3__Betaproteobacteriales", "D_0__Bacteria;D_1__Proteobacteria;D_2__Gammaproteobacteria;D_3__Cellvibrionales", "D_0__Bacteria;D_1__Proteobacteria;D_2__Gammaproteobacteria;D_3__Coxiellales", "D_0__Bacteria;D_1__Proteobacteria;D_2__Gammaproteobacteria;D_3__Diplorickettsiales", "D_0__Bacteria;D_1__Proteobacteria;D_2__Gammaproteobacteria;D_3__Enterobacteriales", "D_0__Bacteria;D_1__Proteobacteria;D_2__Gammaproteobacteria;D_3__Nitrosococcales", "D_0__Bacteria;D_1__Proteobacteria;D_2__Gammaproteobacteria;D_3__Oceanospirillales", "D_0__Bacteria;D_1__Proteobacteria;D_2__Gammaproteobacteria;D_3__Pasteurellales", "D_0__Bacteria;D_1__Proteobacteria;D_2__Gammaproteobacteria;D_3__Pseudomonadales", "D_0__Bacteria;D_1__Proteobacteria;D_2__Gammaproteobacteria;D_3__Steroidobacterales", "D_0__Bacteria;D_1__Proteobacteria;D_2__Gammaproteobacteria;D_3__Vibrionales", "D_0__Bacteria;D_1__Proteobacteria;D_2__Gammaproteobacteria;D_3__Xanthomonadales", "D_0__Bacteria;D_1__Proteobacteria;D_2__Gammaproteobacteria;__", "D_0__Bacteria;D_1__Proteobacteria;__;__", "D_0__Bacteria;D_1__Spirochaetes;D_2__MVP-15;__", "D_0__Bacteria;D_1__Spirochaetes;D_2__Spirochaetia;D_3__Spirochaetales", "D_0__Bacteria;D_1__Spirochaetes;__;__", "D_0__Bacteria;D_1__Synergistetes;D_2__Synergistia;D_3__Synergistales", "D_0__Bacteria;D_1__Tenericutes;D_2__Mollicutes;D_3__Anaeroplasmatales", "D_0__Bacteria;D_1__Tenericutes;D_2__Mollicutes;D_3__EMP-G18", "D_0__Bacteria;D_1__Tenericutes;D_2__Mollicutes;D_3__Izimaplasmatales", "D_0__Bacteria;D_1__Tenericutes;D_2__Mollicutes;D_3__Mollicutes RF39", "D_0__Bacteria;D_1__Tenericutes;D_2__Mollicutes;D_3__Mycoplasmatales", "D_0__Bacteria;D_1__Tenericutes;D_2__Mollicutes;D_3__NED5E9", "D_0__Bacteria;D_1__Tenericutes;D_2__Mollicutes;D_3__T2WK15B57", "D_0__Bacteria;D_1__Verrucomicrobia;D_2__Verrucomicrobiae;D_3__Chthoniobacterales", "D_0__Bacteria;D_1__Verrucomicrobia;D_2__Verrucomicrobiae;D_3__Opitutales", "D_0__Bacteria;D_1__Verrucomicrobia;D_2__Verrucomicrobiae;D_3__Pedosphaerales", "D_0__Bacteria;D_1__Verrucomicrobia;D_2__Verrucomicrobiae;D_3__Verrucomicrobiales", "D_0__Bacteria;D_1__WPS-2;D_2__uncultured rumen bacterium;D_3__uncultured rumen bacterium", "D_0__Bacteria;__;__;__"],["index", "D_0__Archaea;D_1__Euryarchaeota;D_2__Methanobacteria;D_3__Methanobacteriales", "D_0__Archaea;D_1__Euryarchaeota;D_2__Methanomicrobia;D_3__Methanomicrobiales", "D_0__Archaea;D_1__Euryarchaeota;D_2__Thermoplasmata;D_3__Methanomassiliicoccales", "D_0__Archaea;D_1__Thaumarchaeota;D_2__Nitrososphaeria;D_3__Nitrososphaerales", "D_0__Bacteria;D_1__Actinobacteria;D_2__Acidimicrobiia;D_3__Microtrichales", "D_0__Bacteria;D_1__Actinobacteria;D_2__Acidimicrobiia;D_3__uncultured", "D_0__Bacteria;D_1__Actinobacteria;D_2__Acidimicrobiia;__", "D_0__Bacteria;D_1__Actinobacteria;D_2__Actinobacteria;D_3__Actinomycetales", "D_0__Bacteria;D_1__Actinobacteria;D_2__Actinobacteria;D_3__Bifidobacteriales", "D_0__Bacteria;D_1__Actinobacteria;D_2__Actinobacteria;D_3__Corynebacteriales", "D_0__Bacteria;D_1__Actinobacteria;D_2__Actinobacteria;D_3__Frankiales", "D_0__Bacteria;D_1__Actinobacteria;D_2__Actinobacteria;D_3__Kineosporiales", "D_0__Bacteria;D_1__Actinobacteria;D_2__Actinobacteria;D_3__Micrococcales", "D_0__Bacteria;D_1__Actinobacteria;D_2__Actinobacteria;D_3__Micromonosporales", "D_0__Bacteria;D_1__Actinobacteria;D_2__Actinobacteria;D_3__Propionibacteriales", "D_0__Bacteria;D_1__Actinobacteria;D_2__Actinobacteria;D_3__Pseudonocardiales", "D_0__Bacteria;D_1__Actinobacteria;D_2__Actinobacteria;D_3__Streptomycetales", "D_0__Bacteria;D_1__Actinobacteria;D_2__Actinobacteria;D_3__Streptosporangiales", "D_0__Bacteria;D_1__Actinobacteria;D_2__Actinobacteria;__", "D_0__Bacteria;D_1__Actinobacteria;D_2__Coriobacteriia;D_3__Coriobacteriales", "D_0__Bacteria;D_1__Actinobacteria;D_2__Rubrobacteria;D_3__Rubrobacterales", "D_0__Bacteria;D_1__Actinobacteria;D_2__Thermoleophilia;D_3__Solirubrobacterales", "D_0__Bacteria;D_1__Armatimonadetes;D_2__Armatimonadia;D_3__Armatimonadales", "D_0__Bacteria;D_1__Armatimonadetes;D_2__uncultured;__", "D_0__Bacteria;D_1__BRC1;D_2__uncultured Desulfocaldus sp.;D_3__uncultured Desulfocaldus sp.", "D_0__Bacteria;D_1__Bacteroidetes;D_2__Bacteroidia;D_3__Bacteroidales", "D_0__Bacteria;D_1__Bacteroidetes;D_2__Bacteroidia;D_3__Chitinophagales", "D_0__Bacteria;D_1__Bacteroidetes;D_2__Bacteroidia;D_3__Cytophagales", "D_0__Bacteria;D_1__Bacteroidetes;D_2__Bacteroidia;D_3__Flavobacteriales", "D_0__Bacteria;D_1__Bacteroidetes;D_2__Bacteroidia;D_3__Sphingobacteriales", "D_0__Bacteria;D_1__Bacteroidetes;D_2__Bacteroidia;__", "D_0__Bacteria;D_1__Bacteroidetes;D_2__Ignavibacteria;D_3__OPB56", "D_0__Bacteria;D_1__Chloroflexi;D_2__Anaerolineae;D_3__Anaerolineales", "D_0__Bacteria;D_1__Chloroflexi;D_2__Chloroflexia;D_3__Thermomicrobiales", "D_0__Bacteria;D_1__Cyanobacteria;D_2__Melainabacteria;D_3__Gastranaerophilales", "D_0__Bacteria;D_1__Cyanobacteria;D_2__Oxyphotobacteria;D_3__Chloroplast", "D_0__Bacteria;D_1__Cyanobacteria;D_2__Oxyphotobacteria;D_3__Nostocales", "D_0__Bacteria;D_1__Cyanobacteria;D_2__Oxyphotobacteria;D_3__Thermosynechococcales", "D_0__Bacteria;D_1__Cyanobacteria;D_2__Sericytochromatia;D_3__uncultured Bacillales bacterium", "D_0__Bacteria;D_1__Cyanobacteria;D_2__Sericytochromatia;D_3__uncultured bacterium", "D_0__Bacteria;D_1__Deferribacteres;D_2__Deferribacteres;D_3__Deferribacterales", "D_0__Bacteria;D_1__Deinococcus-Thermus;D_2__Deinococci;D_3__Deinococcales", "D_0__Bacteria;D_1__Elusimicrobia;D_2__Elusimicrobia;D_3__Elusimicrobiales", "D_0__Bacteria;D_1__Epsilonbacteraeota;D_2__Campylobacteria;D_3__Campylobacterales", "D_0__Bacteria;D_1__FBP;D_2__uncultured actinobacterium;D_3__uncultured actinobacterium", "D_0__Bacteria;D_1__Fibrobacteres;D_2__Fibrobacteria;D_3__Fibrobacterales", "D_0__Bacteria;D_1__Firmicutes;D_2__Bacilli;D_3__Bacillales", "D_0__Bacteria;D_1__Firmicutes;D_2__Bacilli;D_3__Lactobacillales", "D_0__Bacteria;D_1__Firmicutes;D_2__Clostridia;D_3__Clostridiales", "D_0__Bacteria;D_1__Firmicutes;D_2__Clostridia;D_3__DTU014", "D_0__Bacteria;D_1__Firmicutes;D_2__Clostridia;__", "D_0__Bacteria;D_1__Firmicutes;D_2__Erysipelotrichia;D_3__Erysipelotrichales", "D_0__Bacteria;D_1__Firmicutes;D_2__Negativicutes;D_3__Selenomonadales", "D_0__Bacteria;D_1__Firmicutes;__;__", "D_0__Bacteria;D_1__Fusobacteria;D_2__Fusobacteriia;D_3__Fusobacteriales", "D_0__Bacteria;D_1__Gemmatimonadetes;D_2__Gemmatimonadetes;D_3__Gemmatimonadales", "D_0__Bacteria;D_1__Gemmatimonadetes;D_2__Longimicrobia;D_3__Longimicrobiales", "D_0__Bacteria;D_1__Gemmatimonadetes;D_2__S0134 terrestrial group;D_3__metagenome", "D_0__Bacteria;D_1__Kiritimatiellaeota;D_2__Kiritimatiellae;D_3__WCHB1-41", "D_0__Bacteria;D_1__Lentisphaerae;D_2__Lentisphaeria;D_3__Victivallales", "D_0__Bacteria;D_1__Lentisphaerae;D_2__Oligosphaeria;D_3__Oligosphaerales", "D_0__Bacteria;D_1__Patescibacteria;D_2__Parcubacteria;__", "D_0__Bacteria;D_1__Patescibacteria;D_2__Saccharimonadia;D_3__Saccharimonadales", "D_0__Bacteria;D_1__Planctomycetes;D_2__Phycisphaerae;D_3__Tepidisphaerales", "D_0__Bacteria;D_1__Planctomycetes;D_2__Planctomycetacia;D_3__Isosphaerales", "D_0__Bacteria;D_1__Planctomycetes;D_2__Planctomycetacia;D_3__Pirellulales", "D_0__Bacteria;D_1__Planctomycetes;D_2__vadinHA49;__", "D_0__Bacteria;D_1__Proteobacteria;D_2__Alphaproteobacteria;D_3__Acetobacterales", "D_0__Bacteria;D_1__Proteobacteria;D_2__Alphaproteobacteria;D_3__Azospirillales", "D_0__Bacteria;D_1__Proteobacteria;D_2__Alphaproteobacteria;D_3__Caulobacterales", "D_0__Bacteria;D_1__Proteobacteria;D_2__Alphaproteobacteria;D_3__Elsterales", "D_0__Bacteria;D_1__Proteobacteria;D_2__Alphaproteobacteria;D_3__Micavibrionales", "D_0__Bacteria;D_1__Proteobacteria;D_2__Alphaproteobacteria;D_3__Micropepsales", "D_0__Bacteria;D_1__Proteobacteria;D_2__Alphaproteobacteria;D_3__Paracaedibacterales", "D_0__Bacteria;D_1__Proteobacteria;D_2__Alphaproteobacteria;D_3__Reyranellales", "D_0__Bacteria;D_1__Proteobacteria;D_2__Alphaproteobacteria;D_3__Rhizobiales", "D_0__Bacteria;D_1__Proteobacteria;D_2__Alphaproteobacteria;D_3__Rhodobacterales", "D_0__Bacteria;D_1__Proteobacteria;D_2__Alphaproteobacteria;D_3__Rhodospirillales", "D_0__Bacteria;D_1__Proteobacteria;D_2__Alphaproteobacteria;D_3__Rickettsiales", "D_0__Bacteria;D_1__Proteobacteria;D_2__Alphaproteobacteria;D_3__Sphingomonadales", "D_0__Bacteria;D_1__Proteobacteria;D_2__Alphaproteobacteria;D_3__Tistrellales", "D_0__Bacteria;D_1__Proteobacteria;D_2__Alphaproteobacteria;__", "D_0__Bacteria;D_1__Proteobacteria;D_2__Deltaproteobacteria;D_3__Bdellovibrionales", "D_0__Bacteria;D_1__Proteobacteria;D_2__Deltaproteobacteria;D_3__Bradymonadales", "D_0__Bacteria;D_1__Proteobacteria;D_2__Deltaproteobacteria;D_3__Desulfobacterales", "D_0__Bacteria;D_1__Proteobacteria;D_2__Deltaproteobacteria;D_3__Desulfovibrionales", "D_0__Bacteria;D_1__Proteobacteria;D_2__Deltaproteobacteria;D_3__Myxococcales", "D_0__Bacteria;D_1__Proteobacteria;D_2__Deltaproteobacteria;D_3__Oligoflexales", "D_0__Bacteria;D_1__Proteobacteria;D_2__Deltaproteobacteria;D_3__SAR324 clade(Marine group B)", "D_0__Bacteria;D_1__Proteobacteria;D_2__Gammaproteobacteria;D_3__211ds20", "D_0__Bacteria;D_1__Proteobacteria;D_2__Gammaproteobacteria;D_3__Aeromonadales", "D_0__Bacteria;D_1__Proteobacteria;D_2__Gammaproteobacteria;D_3__Alteromonadales", "D_0__Bacteria;D_1__Proteobacteria;D_2__Gammaproteobacteria;D_3__Betaproteobacteriales", "D_0__Bacteria;D_1__Proteobacteria;D_2__Gammaproteobacteria;D_3__Cellvibrionales", "D_0__Bacteria;D_1__Proteobacteria;D_2__Gammaproteobacteria;D_3__Coxiellales", "D_0__Bacteria;D_1__Proteobacteria;D_2__Gammaproteobacteria;D_3__Diplorickettsiales", "D_0__Bacteria;D_1__Proteobacteria;D_2__Gammaproteobacteria;D_3__Enterobacteriales", "D_0__Bacteria;D_1__Proteobacteria;D_2__Gammaproteobacteria;D_3__Nitrosococcales", "D_0__Bacteria;D_1__Proteobacteria;D_2__Gammaproteobacteria;D_3__Oceanospirillales", "D_0__Bacteria;D_1__Proteobacteria;D_2__Gammaproteobacteria;D_3__Pasteurellales", "D_0__Bacteria;D_1__Proteobacteria;D_2__Gammaproteobacteria;D_3__Pseudomonadales", "D_0__Bacteria;D_1__Proteobacteria;D_2__Gammaproteobacteria;D_3__Steroidobacterales", "D_0__Bacteria;D_1__Proteobacteria;D_2__Gammaproteobacteria;D_3__Vibrionales", "D_0__Bacteria;D_1__Proteobacteria;D_2__Gammaproteobacteria;D_3__Xanthomonadales", "D_0__Bacteria;D_1__Proteobacteria;D_2__Gammaproteobacteria;__", "D_0__Bacteria;D_1__Proteobacteria;__;__", "D_0__Bacteria;D_1__Spirochaetes;D_2__MVP-15;__", "D_0__Bacteria;D_1__Spirochaetes;D_2__Spirochaetia;D_3__Spirochaetales", "D_0__Bacteria;D_1__Spirochaetes;__;__", "D_0__Bacteria;D_1__Synergistetes;D_2__Synergistia;D_3__Synergistales", "D_0__Bacteria;D_1__Tenericutes;D_2__Mollicutes;D_3__Anaeroplasmatales", "D_0__Bacteria;D_1__Tenericutes;D_2__Mollicutes;D_3__EMP-G18", "D_0__Bacteria;D_1__Tenericutes;D_2__Mollicutes;D_3__Izimaplasmatales", "D_0__Bacteria;D_1__Tenericutes;D_2__Mollicutes;D_3__Mollicutes RF39", "D_0__Bacteria;D_1__Tenericutes;D_2__Mollicutes;D_3__Mycoplasmatales", "D_0__Bacteria;D_1__Tenericutes;D_2__Mollicutes;D_3__NED5E9", "D_0__Bacteria;D_1__Tenericutes;D_2__Mollicutes;D_3__T2WK15B57", "D_0__Bacteria;D_1__Verrucomicrobia;D_2__Verrucomicrobiae;D_3__Chthoniobacterales", "D_0__Bacteria;D_1__Verrucomicrobia;D_2__Verrucomicrobiae;D_3__Opitutales", "D_0__Bacteria;D_1__Verrucomicrobia;D_2__Verrucomicrobiae;D_3__Pedosphaerales", "D_0__Bacteria;D_1__Verrucomicrobia;D_2__Verrucomicrobiae;D_3__Verrucomicrobiales", "D_0__Bacteria;D_1__WPS-2;D_2__uncultured rumen bacterium;D_3__uncultured rumen bacterium", "D_0__Bacteria;__;__;__", "Name", "SampleType", "GPS", "Population", "Warren", "Date Collected", "Sex", "Extraction Kit", "Date Extracted", "Lot No.", "Associated EBC", "Manfred IDs", "Notes"],[{"index":"B10","D_0__Archaea;D_1__Euryarchaeota;D_2__Methanobacteria;D_3__Methanobacteriales":0.0,"D_0__Archaea;D_1__Euryarchaeota;D_2__Methanomicrobia;D_3__Methanomicrobiales":60.0,"D_0__Archaea;D_1__Euryarchaeota;D_2__Thermoplasmata;D_3__Methanomassiliicoccales":43.0,"D_0__Archaea;D_1__Thaumarchaeota;D_2__Nitrososphaeria;D_3__Nitrososphaerales":0.0,"D_0__Bacteria;D_1__Actinobacteria;D_2__Acidimicrobiia;D_3__Microtrichales":0.0,"D_0__Bacteria;D_1__Actinobacteria;D_2__Acidimicrobiia;D_3__uncultured":0.0,"D_0__Bacteria;D_1__Actinobacteria;D_2__Acidimicrobiia;__":0.0,"D_0__Bacteria;D_1__Actinobacteria;D_2__Actinobacteria;D_3__Actinomycetales":0.0,"D_0__Bacteria;D_1__Actinobacteria;D_2__Actinobacteria;D_3__Bifidobacteriales":0.0,"D_0__Bacteria;D_1__Actinobacteria;D_2__Actinobacteria;D_3__Corynebacteriales":0.0,"D_0__Bacteria;D_1__Actinobacteria;D_2__Actinobacteria;D_3__Frankiales":0.0,"D_0__Bacteria;D_1__Actinobacteria;D_2__Actinobacteria;D_3__Kineosporiales":0.0,"D_0__Bacteria;D_1__Actinobacteria;D_2__Actinobacteria;D_3__Micrococcales":3.0,"D_0__Bacteria;D_1__Actinobacteria;D_2__Actinobacteria;D_3__Micromonosporales":0.0,"D_0__Bacteria;D_1__Actinobacteria;D_2__Actinobacteria;D_3__Propionibacteriales":0.0,"D_0__Bacteria;D_1__Actinobacteria;D_2__Actinobacteria;D_3__Pseudonocardiales":2.0,"D_0__Bacteria;D_1__Actinobacteria;D_2__Actinobacteria;D_3__Streptomycetales":0.0,"D_0__Bacteria;D_1__Actinobacteria;D_2__Actinobacteria;D_3__Streptosporangiales":0.0,"D_0__Bacteria;D_1__Actinobacteria;D_2__Actinobacteria;__":0.0,"D_0__Bacteria;D_1__Actinobacteria;D_2__Coriobacteriia;D_3__Coriobacteriales":6.0,"D_0__Bacteria;D_1__Actinobacteria;D_2__Rubrobacteria;D_3__Rubrobacterales":0.0,"D_0__Bacteria;D_1__Actinobacteria;D_2__Thermoleophilia;D_3__Solirubrobacterales":0.0,"D_0__Bacteria;D_1__Armatimonadetes;D_2__Armatimonadia;D_3__Armatimonadales":0.0,"D_0__Bacteria;D_1__Armatimonadetes;D_2__uncultured;__":0.0,"D_0__Bacteria;D_1__BRC1;D_2__uncultured Desulfocaldus sp.;D_3__uncultured Desulfocaldus sp.":0.0,"D_0__Bacteria;D_1__Bacteroidetes;D_2__Bacteroidia;D_3__Bacteroidales":4663.0,"D_0__Bacteria;D_1__Bacteroidetes;D_2__Bacteroidia;D_3__Chitinophagales":0.0,"D_0__Bacteria;D_1__Bacteroidetes;D_2__Bacteroidia;D_3__Cytophagales":0.0,"D_0__Bacteria;D_1__Bacteroidetes;D_2__Bacteroidia;D_3__Flavobacteriales":0.0,"D_0__Bacteria;D_1__Bacteroidetes;D_2__Bacteroidia;D_3__Sphingobacteriales":0.0,"D_0__Bacteria;D_1__Bacteroidetes;D_2__Bacteroidia;__":3.0,"D_0__Bacteria;D_1__Bacteroidetes;D_2__Ignavibacteria;D_3__OPB56":0.0,"D_0__Bacteria;D_1__Chloroflexi;D_2__Anaerolineae;D_3__Anaerolineales":0.0,"D_0__Bacteria;D_1__Chloroflexi;D_2__Chloroflexia;D_3__Thermomicrobiales":0.0,"D_0__Bacteria;D_1__Cyanobacteria;D_2__Melainabacteria;D_3__Gastranaerophilales":672.0,"D_0__Bacteria;D_1__Cyanobacteria;D_2__Oxyphotobacteria;D_3__Chloroplast":2.0,"D_0__Bacteria;D_1__Cyanobacteria;D_2__Oxyphotobacteria;D_3__Nostocales":0.0,"D_0__Bacteria;D_1__Cyanobacteria;D_2__Oxyphotobacteria;D_3__Thermosynechococcales":0.0,"D_0__Bacteria;D_1__Cyanobacteria;D_2__Sericytochromatia;D_3__uncultured Bacillales bacterium":0.0,"D_0__Bacteria;D_1__Cyanobacteria;D_2__Sericytochromatia;D_3__uncultured bacterium":0.0,"D_0__Bacteria;D_1__Deferribacteres;D_2__Deferribacteres;D_3__Deferribacterales":0.0,"D_0__Bacteria;D_1__Deinococcus-Thermus;D_2__Deinococci;D_3__Deinococcales":0.0,"D_0__Bacteria;D_1__Elusimicrobia;D_2__Elusimicrobia;D_3__Elusimicrobiales":40.0,"D_0__Bacteria;D_1__Epsilonbacteraeota;D_2__Campylobacteria;D_3__Campylobacterales":0.0,"D_0__Bacteria;D_1__FBP;D_2__uncultured actinobacterium;D_3__uncultured actinobacterium":0.0,"D_0__Bacteria;D_1__Fibrobacteres;D_2__Fibrobacteria;D_3__Fibrobacterales":9802.0,"D_0__Bacteria;D_1__Firmicutes;D_2__Bacilli;D_3__Bacillales":2.0,"D_0__Bacteria;D_1__Firmicutes;D_2__Bacilli;D_3__Lactobacillales":12.0,"D_0__Bacteria;D_1__Firmicutes;D_2__Clostridia;D_3__Clostridiales":8805.0,"D_0__Bacteria;D_1__Firmicutes;D_2__Clostridia;D_3__DTU014":0.0,"D_0__Bacteria;D_1__Firmicutes;D_2__Clostridia;__":4.0,"D_0__Bacteria;D_1__Firmicutes;D_2__Erysipelotrichia;D_3__Erysipelotrichales":63.0,"D_0__Bacteria;D_1__Firmicutes;D_2__Negativicutes;D_3__Selenomonadales":48.0,"D_0__Bacteria;D_1__Firmicutes;__;__":20.0,"D_0__Bacteria;D_1__Fusobacteria;D_2__Fusobacteriia;D_3__Fusobacteriales":0.0,"D_0__Bacteria;D_1__Gemmatimonadetes;D_2__Gemmatimonadetes;D_3__Gemmatimonadales":0.0,"D_0__Bacteria;D_1__Gemmatimonadetes;D_2__Longimicrobia;D_3__Longimicrobiales":0.0,"D_0__Bacteria;D_1__Gemmatimonadetes;D_2__S0134 terrestrial group;D_3__metagenome":0.0,"D_0__Bacteria;D_1__Kiritimatiellaeota;D_2__Kiritimatiellae;D_3__WCHB1-41":134.0,"D_0__Bacteria;D_1__Lentisphaerae;D_2__Lentisphaeria;D_3__Victivallales":82.0,"D_0__Bacteria;D_1__Lentisphaerae;D_2__Oligosphaeria;D_3__Oligosphaerales":0.0,"D_0__Bacteria;D_1__Patescibacteria;D_2__Parcubacteria;__":0.0,"D_0__Bacteria;D_1__Patescibacteria;D_2__Saccharimonadia;D_3__Saccharimonadales":0.0,"D_0__Bacteria;D_1__Planctomycetes;D_2__Phycisphaerae;D_3__Tepidisphaerales":0.0,"D_0__Bacteria;D_1__Planctomycetes;D_2__Planctomycetacia;D_3__Isosphaerales":0.0,"D_0__Bacteria;D_1__Planctomycetes;D_2__Planctomycetacia;D_3__Pirellulales":20.0,"D_0__Bacteria;D_1__Planctomycetes;D_2__vadinHA49;__":0.0,"D_0__Bacteria;D_1__Proteobacteria;D_2__Alphaproteobacteria;D_3__Acetobacterales":0.0,"D_0__Bacteria;D_1__Proteobacteria;D_2__Alphaproteobacteria;D_3__Azospirillales":0.0,"D_0__Bacteria;D_1__Proteobacteria;D_2__Alphaproteobacteria;D_3__Caulobacterales":0.0,"D_0__Bacteria;D_1__Proteobacteria;D_2__Alphaproteobacteria;D_3__Elsterales":0.0,"D_0__Bacteria;D_1__Proteobacteria;D_2__Alphaproteobacteria;D_3__Micavibrionales":0.0,"D_0__Bacteria;D_1__Proteobacteria;D_2__Alphaproteobacteria;D_3__Micropepsales":0.0,"D_0__Bacteria;D_1__Proteobacteria;D_2__Alphaproteobacteria;D_3__Paracaedibacterales":0.0,"D_0__Bacteria;D_1__Proteobacteria;D_2__Alphaproteobacteria;D_3__Reyranellales":0.0,"D_0__Bacteria;D_1__Proteobacteria;D_2__Alphaproteobacteria;D_3__Rhizobiales":2.0,"D_0__Bacteria;D_1__Proteobacteria;D_2__Alphaproteobacteria;D_3__Rhodobacterales":0.0,"D_0__Bacteria;D_1__Proteobacteria;D_2__Alphaproteobacteria;D_3__Rhodospirillales":81.0,"D_0__Bacteria;D_1__Proteobacteria;D_2__Alphaproteobacteria;D_3__Rickettsiales":0.0,"D_0__Bacteria;D_1__Proteobacteria;D_2__Alphaproteobacteria;D_3__Sphingomonadales":0.0,"D_0__Bacteria;D_1__Proteobacteria;D_2__Alphaproteobacteria;D_3__Tistrellales":0.0,"D_0__Bacteria;D_1__Proteobacteria;D_2__Alphaproteobacteria;__":24.0,"D_0__Bacteria;D_1__Proteobacteria;D_2__Deltaproteobacteria;D_3__Bdellovibrionales":0.0,"D_0__Bacteria;D_1__Proteobacteria;D_2__Deltaproteobacteria;D_3__Bradymonadales":0.0,"D_0__Bacteria;D_1__Proteobacteria;D_2__Deltaproteobacteria;D_3__Desulfobacterales":0.0,"D_0__Bacteria;D_1__Proteobacteria;D_2__Deltaproteobacteria;D_3__Desulfovibrionales":2.0,"D_0__Bacteria;D_1__Proteobacteria;D_2__Deltaproteobacteria;D_3__Myxococcales":12.0,"D_0__Bacteria;D_1__Proteobacteria;D_2__Deltaproteobacteria;D_3__Oligoflexales":0.0,"D_0__Bacteria;D_1__Proteobacteria;D_2__Deltaproteobacteria;D_3__SAR324 clade(Marine group B)":0.0,"D_0__Bacteria;D_1__Proteobacteria;D_2__Gammaproteobacteria;D_3__211ds20":0.0,"D_0__Bacteria;D_1__Proteobacteria;D_2__Gammaproteobacteria;D_3__Aeromonadales":0.0,"D_0__Bacteria;D_1__Proteobacteria;D_2__Gammaproteobacteria;D_3__Alteromonadales":0.0,"D_0__Bacteria;D_1__Proteobacteria;D_2__Gammaproteobacteria;D_3__Betaproteobacteriales":10.0,"D_0__Bacteria;D_1__Proteobacteria;D_2__Gammaproteobacteria;D_3__Cellvibrionales":0.0,"D_0__Bacteria;D_1__Proteobacteria;D_2__Gammaproteobacteria;D_3__Coxiellales":0.0,"D_0__Bacteria;D_1__Proteobacteria;D_2__Gammaproteobacteria;D_3__Diplorickettsiales":0.0,"D_0__Bacteria;D_1__Proteobacteria;D_2__Gammaproteobacteria;D_3__Enterobacteriales":13.0,"D_0__Bacteria;D_1__Proteobacteria;D_2__Gammaproteobacteria;D_3__Nitrosococcales":0.0,"D_0__Bacteria;D_1__Proteobacteria;D_2__Gammaproteobacteria;D_3__Oceanospirillales":0.0,"D_0__Bacteria;D_1__Proteobacteria;D_2__Gammaproteobacteria;D_3__Pasteurellales":0.0,"D_0__Bacteria;D_1__Proteobacteria;D_2__Gammaproteobacteria;D_3__Pseudomonadales":3.0,"D_0__Bacteria;D_1__Proteobacteria;D_2__Gammaproteobacteria;D_3__Steroidobacterales":0.0,"D_0__Bacteria;D_1__Proteobacteria;D_2__Gammaproteobacteria;D_3__Vibrionales":0.0,"D_0__Bacteria;D_1__Proteobacteria;D_2__Gammaproteobacteria;D_3__Xanthomonadales":0.0,"D_0__Bacteria;D_1__Proteobacteria;D_2__Gammaproteobacteria;__":0.0,"D_0__Bacteria;D_1__Proteobacteria;__;__":0.0,"D_0__Bacteria;D_1__Spirochaetes;D_2__MVP-15;__":0.0,"D_0__Bacteria;D_1__Spirochaetes;D_2__Spirochaetia;D_3__Spirochaetales":23.0,"D_0__Bacteria;D_1__Spirochaetes;__;__":0.0,"D_0__Bacteria;D_1__Synergistetes;D_2__Synergistia;D_3__Synergistales":0.0,"D_0__Bacteria;D_1__Tenericutes;D_2__Mollicutes;D_3__Anaeroplasmatales":54.0,"D_0__Bacteria;D_1__Tenericutes;D_2__Mollicutes;D_3__EMP-G18":3.0,"D_0__Bacteria;D_1__Tenericutes;D_2__Mollicutes;D_3__Izimaplasmatales":79.0,"D_0__Bacteria;D_1__Tenericutes;D_2__Mollicutes;D_3__Mollicutes RF39":110.0,"D_0__Bacteria;D_1__Tenericutes;D_2__Mollicutes;D_3__Mycoplasmatales":0.0,"D_0__Bacteria;D_1__Tenericutes;D_2__Mollicutes;D_3__NED5E9":0.0,"D_0__Bacteria;D_1__Tenericutes;D_2__Mollicutes;D_3__T2WK15B57":0.0,"D_0__Bacteria;D_1__Verrucomicrobia;D_2__Verrucomicrobiae;D_3__Chthoniobacterales":0.0,"D_0__Bacteria;D_1__Verrucomicrobia;D_2__Verrucomicrobiae;D_3__Opitutales":17.0,"D_0__Bacteria;D_1__Verrucomicrobia;D_2__Verrucomicrobiae;D_3__Pedosphaerales":0.0,"D_0__Bacteria;D_1__Verrucomicrobia;D_2__Verrucomicrobiae;D_3__Verrucomicrobiales":160.0,"D_0__Bacteria;D_1__WPS-2;D_2__uncultured rumen bacterium;D_3__uncultured rumen bacterium":0.0,"D_0__Bacteria;__;__;__":50.0,"Name":"B10","SampleType":"Faecal","GPS":"54H 0363448, 6197391","Population":"Brookfield","Warren":"Be","Date Collected":"4\/03\/2019","Sex":"U","Extraction Kit":"Qiagen DNeasy Powersoil","Date Extracted":"24\/07\/2019","Lot No.":"","Associated EBC":"EBC10","Manfred IDs":"","Notes":""},{"index":"B11","D_0__Archaea;D_1__Euryarchaeota;D_2__Methanobacteria;D_3__Methanobacteriales":12.0,"D_0__Archaea;D_1__Euryarchaeota;D_2__Methanomicrobia;D_3__Methanomicrobiales":838.0,"D_0__Archaea;D_1__Euryarchaeota;D_2__Thermoplasmata;D_3__Methanomassiliicoccales":208.0,"D_0__Archaea;D_1__Thaumarchaeota;D_2__Nitrososphaeria;D_3__Nitrososphaerales":0.0,"D_0__Bacteria;D_1__Actinobacteria;D_2__Acidimicrobiia;D_3__Microtrichales":0.0,"D_0__Bacteria;D_1__Actinobacteria;D_2__Acidimicrobiia;D_3__uncultured":0.0,"D_0__Bacteria;D_1__Actinobacteria;D_2__Acidimicrobiia;__":0.0,"D_0__Bacteria;D_1__Actinobacteria;D_2__Actinobacteria;D_3__Actinomycetales":0.0,"D_0__Bacteria;D_1__Actinobacteria;D_2__Actinobacteria;D_3__Bifidobacteriales":0.0,"D_0__Bacteria;D_1__Actinobacteria;D_2__Actinobacteria;D_3__Corynebacteriales":2.0,"D_0__Bacteria;D_1__Actinobacteria;D_2__Actinobacteria;D_3__Frankiales":3.0,"D_0__Bacteria;D_1__Actinobacteria;D_2__Actinobacteria;D_3__Kineosporiales":0.0,"D_0__Bacteria;D_1__Actinobacteria;D_2__Actinobacteria;D_3__Micrococcales":13.0,"D_0__Bacteria;D_1__Actinobacteria;D_2__Actinobacteria;D_3__Micromonosporales":0.0,"D_0__Bacteria;D_1__Actinobacteria;D_2__Actinobacteria;D_3__Propionibacteriales":0.0,"D_0__Bacteria;D_1__Actinobacteria;D_2__Actinobacteria;D_3__Pseudonocardiales":2.0,"D_0__Bacteria;D_1__Actinobacteria;D_2__Actinobacteria;D_3__Streptomycetales":0.0,"D_0__Bacteria;D_1__Actinobacteria;D_2__Actinobacteria;D_3__Streptosporangiales":0.0,"D_0__Bacteria;D_1__Actinobacteria;D_2__Actinobacteria;__":0.0,"D_0__Bacteria;D_1__Actinobacteria;D_2__Coriobacteriia;D_3__Coriobacteriales":102.0,"D_0__Bacteria;D_1__Actinobacteria;D_2__Rubrobacteria;D_3__Rubrobacterales":0.0,"D_0__Bacteria;D_1__Actinobacteria;D_2__Thermoleophilia;D_3__Solirubrobacterales":2.0,"D_0__Bacteria;D_1__Armatimonadetes;D_2__Armatimonadia;D_3__Armatimonadales":0.0,"D_0__Bacteria;D_1__Armatimonadetes;D_2__uncultured;__":0.0,"D_0__Bacteria;D_1__BRC1;D_2__uncultured Desulfocaldus sp.;D_3__uncultured Desulfocaldus sp.":0.0,"D_0__Bacteria;D_1__Bacteroidetes;D_2__Bacteroidia;D_3__Bacteroidales":28858.0,"D_0__Bacteria;D_1__Bacteroidetes;D_2__Bacteroidia;D_3__Chitinophagales":0.0,"D_0__Bacteria;D_1__Bacteroidetes;D_2__Bacteroidia;D_3__Cytophagales":0.0,"D_0__Bacteria;D_1__Bacteroidetes;D_2__Bacteroidia;D_3__Flavobacteriales":0.0,"D_0__Bacteria;D_1__Bacteroidetes;D_2__Bacteroidia;D_3__Sphingobacteriales":4.0,"D_0__Bacteria;D_1__Bacteroidetes;D_2__Bacteroidia;__":68.0,"D_0__Bacteria;D_1__Bacteroidetes;D_2__Ignavibacteria;D_3__OPB56":0.0,"D_0__Bacteria;D_1__Chloroflexi;D_2__Anaerolineae;D_3__Anaerolineales":0.0,"D_0__Bacteria;D_1__Chloroflexi;D_2__Chloroflexia;D_3__Thermomicrobiales":0.0,"D_0__Bacteria;D_1__Cyanobacteria;D_2__Melainabacteria;D_3__Gastranaerophilales":5836.0,"D_0__Bacteria;D_1__Cyanobacteria;D_2__Oxyphotobacteria;D_3__Chloroplast":9.0,"D_0__Bacteria;D_1__Cyanobacteria;D_2__Oxyphotobacteria;D_3__Nostocales":0.0,"D_0__Bacteria;D_1__Cyanobacteria;D_2__Oxyphotobacteria;D_3__Thermosynechococcales":0.0,"D_0__Bacteria;D_1__Cyanobacteria;D_2__Sericytochromatia;D_3__uncultured Bacillales bacterium":0.0,"D_0__Bacteria;D_1__Cyanobacteria;D_2__Sericytochromatia;D_3__uncultured bacterium":0.0,"D_0__Bacteria;D_1__Deferribacteres;D_2__Deferribacteres;D_3__Deferribacterales":0.0,"D_0__Bacteria;D_1__Deinococcus-Thermus;D_2__Deinococci;D_3__Deinococcales":0.0,"D_0__Bacteria;D_1__Elusimicrobia;D_2__Elusimicrobia;D_3__Elusimicrobiales":229.0,"D_0__Bacteria;D_1__Epsilonbacteraeota;D_2__Campylobacteria;D_3__Campylobacterales":124.0,"D_0__Bacteria;D_1__FBP;D_2__uncultured actinobacterium;D_3__uncultured actinobacterium":0.0,"D_0__Bacteria;D_1__Fibrobacteres;D_2__Fibrobacteria;D_3__Fibrobacterales":191.0,"D_0__Bacteria;D_1__Firmicutes;D_2__Bacilli;D_3__Bacillales":13.0,"D_0__Bacteria;D_1__Firmicutes;D_2__Bacilli;D_3__Lactobacillales":41.0,"D_0__Bacteria;D_1__Firmicutes;D_2__Clostridia;D_3__Clostridiales":44365.0,"D_0__Bacteria;D_1__Firmicutes;D_2__Clostridia;D_3__DTU014":3.0,"D_0__Bacteria;D_1__Firmicutes;D_2__Clostridia;__":34.0,"D_0__Bacteria;D_1__Firmicutes;D_2__Erysipelotrichia;D_3__Erysipelotrichales":512.0,"D_0__Bacteria;D_1__Firmicutes;D_2__Negativicutes;D_3__Selenomonadales":192.0,"D_0__Bacteria;D_1__Firmicutes;__;__":167.0,"D_0__Bacteria;D_1__Fusobacteria;D_2__Fusobacteriia;D_3__Fusobacteriales":3.0,"D_0__Bacteria;D_1__Gemmatimonadetes;D_2__Gemmatimonadetes;D_3__Gemmatimonadales":0.0,"D_0__Bacteria;D_1__Gemmatimonadetes;D_2__Longimicrobia;D_3__Longimicrobiales":0.0,"D_0__Bacteria;D_1__Gemmatimonadetes;D_2__S0134 terrestrial group;D_3__metagenome":0.0,"D_0__Bacteria;D_1__Kiritimatiellaeota;D_2__Kiritimatiellae;D_3__WCHB1-41":4122.0,"D_0__Bacteria;D_1__Lentisphaerae;D_2__Lentisphaeria;D_3__Victivallales":1718.0,"D_0__Bacteria;D_1__Lentisphaerae;D_2__Oligosphaeria;D_3__Oligosphaerales":87.0,"D_0__Bacteria;D_1__Patescibacteria;D_2__Parcubacteria;__":0.0,"D_0__Bacteria;D_1__Patescibacteria;D_2__Saccharimonadia;D_3__Saccharimonadales":0.0,"D_0__Bacteria;D_1__Planctomycetes;D_2__Phycisphaerae;D_3__Tepidisphaerales":0.0,"D_0__Bacteria;D_1__Planctomycetes;D_2__Planctomycetacia;D_3__Isosphaerales":0.0,"D_0__Bacteria;D_1__Planctomycetes;D_2__Planctomycetacia;D_3__Pirellulales":119.0,"D_0__Bacteria;D_1__Planctomycetes;D_2__vadinHA49;__":0.0,"D_0__Bacteria;D_1__Proteobacteria;D_2__Alphaproteobacteria;D_3__Acetobacterales":3.0,"D_0__Bacteria;D_1__Proteobacteria;D_2__Alphaproteobacteria;D_3__Azospirillales":0.0,"D_0__Bacteria;D_1__Proteobacteria;D_2__Alphaproteobacteria;D_3__Caulobacterales":0.0,"D_0__Bacteria;D_1__Proteobacteria;D_2__Alphaproteobacteria;D_3__Elsterales":0.0,"D_0__Bacteria;D_1__Proteobacteria;D_2__Alphaproteobacteria;D_3__Micavibrionales":0.0,"D_0__Bacteria;D_1__Proteobacteria;D_2__Alphaproteobacteria;D_3__Micropepsales":0.0,"D_0__Bacteria;D_1__Proteobacteria;D_2__Alphaproteobacteria;D_3__Paracaedibacterales":8.0,"D_0__Bacteria;D_1__Proteobacteria;D_2__Alphaproteobacteria;D_3__Reyranellales":0.0,"D_0__Bacteria;D_1__Proteobacteria;D_2__Alphaproteobacteria;D_3__Rhizobiales":10.0,"D_0__Bacteria;D_1__Proteobacteria;D_2__Alphaproteobacteria;D_3__Rhodobacterales":0.0,"D_0__Bacteria;D_1__Proteobacteria;D_2__Alphaproteobacteria;D_3__Rhodospirillales":1714.0,"D_0__Bacteria;D_1__Proteobacteria;D_2__Alphaproteobacteria;D_3__Rickettsiales":4.0,"D_0__Bacteria;D_1__Proteobacteria;D_2__Alphaproteobacteria;D_3__Sphingomonadales":0.0,"D_0__Bacteria;D_1__Proteobacteria;D_2__Alphaproteobacteria;D_3__Tistrellales":0.0,"D_0__Bacteria;D_1__Proteobacteria;D_2__Alphaproteobacteria;__":181.0,"D_0__Bacteria;D_1__Proteobacteria;D_2__Deltaproteobacteria;D_3__Bdellovibrionales":0.0,"D_0__Bacteria;D_1__Proteobacteria;D_2__Deltaproteobacteria;D_3__Bradymonadales":2.0,"D_0__Bacteria;D_1__Proteobacteria;D_2__Deltaproteobacteria;D_3__Desulfobacterales":0.0,"D_0__Bacteria;D_1__Proteobacteria;D_2__Deltaproteobacteria;D_3__Desulfovibrionales":180.0,"D_0__Bacteria;D_1__Proteobacteria;D_2__Deltaproteobacteria;D_3__Myxococcales":6.0,"D_0__Bacteria;D_1__Proteobacteria;D_2__Deltaproteobacteria;D_3__Oligoflexales":0.0,"D_0__Bacteria;D_1__Proteobacteria;D_2__Deltaproteobacteria;D_3__SAR324 clade(Marine group B)":0.0,"D_0__Bacteria;D_1__Proteobacteria;D_2__Gammaproteobacteria;D_3__211ds20":0.0,"D_0__Bacteria;D_1__Proteobacteria;D_2__Gammaproteobacteria;D_3__Aeromonadales":7.0,"D_0__Bacteria;D_1__Proteobacteria;D_2__Gammaproteobacteria;D_3__Alteromonadales":0.0,"D_0__Bacteria;D_1__Proteobacteria;D_2__Gammaproteobacteria;D_3__Betaproteobacteriales":519.0,"D_0__Bacteria;D_1__Proteobacteria;D_2__Gammaproteobacteria;D_3__Cellvibrionales":0.0,"D_0__Bacteria;D_1__Proteobacteria;D_2__Gammaproteobacteria;D_3__Coxiellales":0.0,"D_0__Bacteria;D_1__Proteobacteria;D_2__Gammaproteobacteria;D_3__Diplorickettsiales":0.0,"D_0__Bacteria;D_1__Proteobacteria;D_2__Gammaproteobacteria;D_3__Enterobacteriales":37.0,"D_0__Bacteria;D_1__Proteobacteria;D_2__Gammaproteobacteria;D_3__Nitrosococcales":0.0,"D_0__Bacteria;D_1__Proteobacteria;D_2__Gammaproteobacteria;D_3__Oceanospirillales":0.0,"D_0__Bacteria;D_1__Proteobacteria;D_2__Gammaproteobacteria;D_3__Pasteurellales":6.0,"D_0__Bacteria;D_1__Proteobacteria;D_2__Gammaproteobacteria;D_3__Pseudomonadales":3.0,"D_0__Bacteria;D_1__Proteobacteria;D_2__Gammaproteobacteria;D_3__Steroidobacterales":0.0,"D_0__Bacteria;D_1__Proteobacteria;D_2__Gammaproteobacteria;D_3__Vibrionales":0.0,"D_0__Bacteria;D_1__Proteobacteria;D_2__Gammaproteobacteria;D_3__Xanthomonadales":0.0,"D_0__Bacteria;D_1__Proteobacteria;D_2__Gammaproteobacteria;__":0.0,"D_0__Bacteria;D_1__Proteobacteria;__;__":47.0,"D_0__Bacteria;D_1__Spirochaetes;D_2__MVP-15;__":0.0,"D_0__Bacteria;D_1__Spirochaetes;D_2__Spirochaetia;D_3__Spirochaetales":66.0,"D_0__Bacteria;D_1__Spirochaetes;__;__":0.0,"D_0__Bacteria;D_1__Synergistetes;D_2__Synergistia;D_3__Synergistales":0.0,"D_0__Bacteria;D_1__Tenericutes;D_2__Mollicutes;D_3__Anaeroplasmatales":60.0,"D_0__Bacteria;D_1__Tenericutes;D_2__Mollicutes;D_3__EMP-G18":0.0,"D_0__Bacteria;D_1__Tenericutes;D_2__Mollicutes;D_3__Izimaplasmatales":702.0,"D_0__Bacteria;D_1__Tenericutes;D_2__Mollicutes;D_3__Mollicutes RF39":1043.0,"D_0__Bacteria;D_1__Tenericutes;D_2__Mollicutes;D_3__Mycoplasmatales":0.0,"D_0__Bacteria;D_1__Tenericutes;D_2__Mollicutes;D_3__NED5E9":0.0,"D_0__Bacteria;D_1__Tenericutes;D_2__Mollicutes;D_3__T2WK15B57":0.0,"D_0__Bacteria;D_1__Verrucomicrobia;D_2__Verrucomicrobiae;D_3__Chthoniobacterales":0.0,"D_0__Bacteria;D_1__Verrucomicrobia;D_2__Verrucomicrobiae;D_3__Opitutales":88.0,"D_0__Bacteria;D_1__Verrucomicrobia;D_2__Verrucomicrobiae;D_3__Pedosphaerales":0.0,"D_0__Bacteria;D_1__Verrucomicrobia;D_2__Verrucomicrobiae;D_3__Verrucomicrobiales":425.0,"D_0__Bacteria;D_1__WPS-2;D_2__uncultured rumen bacterium;D_3__uncultured rumen bacterium":0.0,"D_0__Bacteria;__;__;__":457.0,"Name":"B11","SampleType":"Faecal","GPS":"54H 0363448, 6197391","Population":"Brookfield","Warren":"Be","Date Collected":"4\/03\/2019","Sex":"U","Extraction Kit":"Qiagen DNeasy Powersoil","Date Extracted":"5\/07\/2019","Lot No.":"1630-11363","Associated EBC":"EBC6","Manfred IDs":"","Notes":"C1 from 1600-54007, some C2 pellet sucked up"},{"index":"B13","D_0__Archaea;D_1__Euryarchaeota;D_2__Methanobacteria;D_3__Methanobacteriales":23.0,"D_0__Archaea;D_1__Euryarchaeota;D_2__Methanomicrobia;D_3__Methanomicrobiales":524.0,"D_0__Archaea;D_1__Euryarchaeota;D_2__Thermoplasmata;D_3__Methanomassiliicoccales":256.0,"D_0__Archaea;D_1__Thaumarchaeota;D_2__Nitrososphaeria;D_3__Nitrososphaerales":0.0,"D_0__Bacteria;D_1__Actinobacteria;D_2__Acidimicrobiia;D_3__Microtrichales":0.0,"D_0__Bacteria;D_1__Actinobacteria;D_2__Acidimicrobiia;D_3__uncultured":0.0,"D_0__Bacteria;D_1__Actinobacteria;D_2__Acidimicrobiia;__":0.0,"D_0__Bacteria;D_1__Actinobacteria;D_2__Actinobacteria;D_3__Actinomycetales":0.0,"D_0__Bacteria;D_1__Actinobacteria;D_2__Actinobacteria;D_3__Bifidobacteriales":2.0,"D_0__Bacteria;D_1__Actinobacteria;D_2__Actinobacteria;D_3__Corynebacteriales":4.0,"D_0__Bacteria;D_1__Actinobacteria;D_2__Actinobacteria;D_3__Frankiales":0.0,"D_0__Bacteria;D_1__Actinobacteria;D_2__Actinobacteria;D_3__Kineosporiales":0.0,"D_0__Bacteria;D_1__Actinobacteria;D_2__Actinobacteria;D_3__Micrococcales":17.0,"D_0__Bacteria;D_1__Actinobacteria;D_2__Actinobacteria;D_3__Micromonosporales":0.0,"D_0__Bacteria;D_1__Actinobacteria;D_2__Actinobacteria;D_3__Propionibacteriales":0.0,"D_0__Bacteria;D_1__Actinobacteria;D_2__Actinobacteria;D_3__Pseudonocardiales":5.0,"D_0__Bacteria;D_1__Actinobacteria;D_2__Actinobacteria;D_3__Streptomycetales":0.0,"D_0__Bacteria;D_1__Actinobacteria;D_2__Actinobacteria;D_3__Streptosporangiales":0.0,"D_0__Bacteria;D_1__Actinobacteria;D_2__Actinobacteria;__":0.0,"D_0__Bacteria;D_1__Actinobacteria;D_2__Coriobacteriia;D_3__Coriobacteriales":111.0,"D_0__Bacteria;D_1__Actinobacteria;D_2__Rubrobacteria;D_3__Rubrobacterales":2.0,"D_0__Bacteria;D_1__Actinobacteria;D_2__Thermoleophilia;D_3__Solirubrobacterales":14.0,"D_0__Bacteria;D_1__Armatimonadetes;D_2__Armatimonadia;D_3__Armatimonadales":0.0,"D_0__Bacteria;D_1__Armatimonadetes;D_2__uncultured;__":0.0,"D_0__Bacteria;D_1__BRC1;D_2__uncultured Desulfocaldus sp.;D_3__uncultured Desulfocaldus sp.":0.0,"D_0__Bacteria;D_1__Bacteroidetes;D_2__Bacteroidia;D_3__Bacteroidales":32583.0,"D_0__Bacteria;D_1__Bacteroidetes;D_2__Bacteroidia;D_3__Chitinophagales":0.0,"D_0__Bacteria;D_1__Bacteroidetes;D_2__Bacteroidia;D_3__Cytophagales":0.0,"D_0__Bacteria;D_1__Bacteroidetes;D_2__Bacteroidia;D_3__Flavobacteriales":0.0,"D_0__Bacteria;D_1__Bacteroidetes;D_2__Bacteroidia;D_3__Sphingobacteriales":10.0,"D_0__Bacteria;D_1__Bacteroidetes;D_2__Bacteroidia;__":76.0,"D_0__Bacteria;D_1__Bacteroidetes;D_2__Ignavibacteria;D_3__OPB56":0.0,"D_0__Bacteria;D_1__Chloroflexi;D_2__Anaerolineae;D_3__Anaerolineales":0.0,"D_0__Bacteria;D_1__Chloroflexi;D_2__Chloroflexia;D_3__Thermomicrobiales":0.0,"D_0__Bacteria;D_1__Cyanobacteria;D_2__Melainabacteria;D_3__Gastranaerophilales":7484.0,"D_0__Bacteria;D_1__Cyanobacteria;D_2__Oxyphotobacteria;D_3__Chloroplast":8.0,"D_0__Bacteria;D_1__Cyanobacteria;D_2__Oxyphotobacteria;D_3__Nostocales":0.0,"D_0__Bacteria;D_1__Cyanobacteria;D_2__Oxyphotobacteria;D_3__Thermosynechococcales":0.0,"D_0__Bacteria;D_1__Cyanobacteria;D_2__Sericytochromatia;D_3__uncultured Bacillales bacterium":0.0,"D_0__Bacteria;D_1__Cyanobacteria;D_2__Sericytochromatia;D_3__uncultured bacterium":0.0,"D_0__Bacteria;D_1__Deferribacteres;D_2__Deferribacteres;D_3__Deferribacterales":0.0,"D_0__Bacteria;D_1__Deinococcus-Thermus;D_2__Deinococci;D_3__Deinococcales":0.0,"D_0__Bacteria;D_1__Elusimicrobia;D_2__Elusimicrobia;D_3__Elusimicrobiales":273.0,"D_0__Bacteria;D_1__Epsilonbacteraeota;D_2__Campylobacteria;D_3__Campylobacterales":46.0,"D_0__Bacteria;D_1__FBP;D_2__uncultured actinobacterium;D_3__uncultured actinobacterium":0.0,"D_0__Bacteria;D_1__Fibrobacteres;D_2__Fibrobacteria;D_3__Fibrobacterales":427.0,"D_0__Bacteria;D_1__Firmicutes;D_2__Bacilli;D_3__Bacillales":31.0,"D_0__Bacteria;D_1__Firmicutes;D_2__Bacilli;D_3__Lactobacillales":84.0,"D_0__Bacteria;D_1__Firmicutes;D_2__Clostridia;D_3__Clostridiales":53837.0,"D_0__Bacteria;D_1__Firmicutes;D_2__Clostridia;D_3__DTU014":11.0,"D_0__Bacteria;D_1__Firmicutes;D_2__Clostridia;__":29.0,"D_0__Bacteria;D_1__Firmicutes;D_2__Erysipelotrichia;D_3__Erysipelotrichales":816.0,"D_0__Bacteria;D_1__Firmicutes;D_2__Negativicutes;D_3__Selenomonadales":97.0,"D_0__Bacteria;D_1__Firmicutes;__;__":181.0,"D_0__Bacteria;D_1__Fusobacteria;D_2__Fusobacteriia;D_3__Fusobacteriales":0.0,"D_0__Bacteria;D_1__Gemmatimonadetes;D_2__Gemmatimonadetes;D_3__Gemmatimonadales":0.0,"D_0__Bacteria;D_1__Gemmatimonadetes;D_2__Longimicrobia;D_3__Longimicrobiales":0.0,"D_0__Bacteria;D_1__Gemmatimonadetes;D_2__S0134 terrestrial group;D_3__metagenome":0.0,"D_0__Bacteria;D_1__Kiritimatiellaeota;D_2__Kiritimatiellae;D_3__WCHB1-41":4944.0,"D_0__Bacteria;D_1__Lentisphaerae;D_2__Lentisphaeria;D_3__Victivallales":1551.0,"D_0__Bacteria;D_1__Lentisphaerae;D_2__Oligosphaeria;D_3__Oligosphaerales":75.0,"D_0__Bacteria;D_1__Patescibacteria;D_2__Parcubacteria;__":0.0,"D_0__Bacteria;D_1__Patescibacteria;D_2__Saccharimonadia;D_3__Saccharimonadales":0.0,"D_0__Bacteria;D_1__Planctomycetes;D_2__Phycisphaerae;D_3__Tepidisphaerales":0.0,"D_0__Bacteria;D_1__Planctomycetes;D_2__Planctomycetacia;D_3__Isosphaerales":0.0,"D_0__Bacteria;D_1__Planctomycetes;D_2__Planctomycetacia;D_3__Pirellulales":55.0,"D_0__Bacteria;D_1__Planctomycetes;D_2__vadinHA49;__":0.0,"D_0__Bacteria;D_1__Proteobacteria;D_2__Alphaproteobacteria;D_3__Acetobacterales":0.0,"D_0__Bacteria;D_1__Proteobacteria;D_2__Alphaproteobacteria;D_3__Azospirillales":0.0,"D_0__Bacteria;D_1__Proteobacteria;D_2__Alphaproteobacteria;D_3__Caulobacterales":0.0,"D_0__Bacteria;D_1__Proteobacteria;D_2__Alphaproteobacteria;D_3__Elsterales":0.0,"D_0__Bacteria;D_1__Proteobacteria;D_2__Alphaproteobacteria;D_3__Micavibrionales":0.0,"D_0__Bacteria;D_1__Proteobacteria;D_2__Alphaproteobacteria;D_3__Micropepsales":0.0,"D_0__Bacteria;D_1__Proteobacteria;D_2__Alphaproteobacteria;D_3__Paracaedibacterales":3.0,"D_0__Bacteria;D_1__Proteobacteria;D_2__Alphaproteobacteria;D_3__Reyranellales":0.0,"D_0__Bacteria;D_1__Proteobacteria;D_2__Alphaproteobacteria;D_3__Rhizobiales":11.0,"D_0__Bacteria;D_1__Proteobacteria;D_2__Alphaproteobacteria;D_3__Rhodobacterales":0.0,"D_0__Bacteria;D_1__Proteobacteria;D_2__Alphaproteobacteria;D_3__Rhodospirillales":2582.0,"D_0__Bacteria;D_1__Proteobacteria;D_2__Alphaproteobacteria;D_3__Rickettsiales":4.0,"D_0__Bacteria;D_1__Proteobacteria;D_2__Alphaproteobacteria;D_3__Sphingomonadales":0.0,"D_0__Bacteria;D_1__Proteobacteria;D_2__Alphaproteobacteria;D_3__Tistrellales":0.0,"D_0__Bacteria;D_1__Proteobacteria;D_2__Alphaproteobacteria;__":228.0,"D_0__Bacteria;D_1__Proteobacteria;D_2__Deltaproteobacteria;D_3__Bdellovibrionales":0.0,"D_0__Bacteria;D_1__Proteobacteria;D_2__Deltaproteobacteria;D_3__Bradymonadales":0.0,"D_0__Bacteria;D_1__Proteobacteria;D_2__Deltaproteobacteria;D_3__Desulfobacterales":0.0,"D_0__Bacteria;D_1__Proteobacteria;D_2__Deltaproteobacteria;D_3__Desulfovibrionales":96.0,"D_0__Bacteria;D_1__Proteobacteria;D_2__Deltaproteobacteria;D_3__Myxococcales":8.0,"D_0__Bacteria;D_1__Proteobacteria;D_2__Deltaproteobacteria;D_3__Oligoflexales":0.0,"D_0__Bacteria;D_1__Proteobacteria;D_2__Deltaproteobacteria;D_3__SAR324 clade(Marine group B)":0.0,"D_0__Bacteria;D_1__Proteobacteria;D_2__Gammaproteobacteria;D_3__211ds20":0.0,"D_0__Bacteria;D_1__Proteobacteria;D_2__Gammaproteobacteria;D_3__Aeromonadales":10.0,"D_0__Bacteria;D_1__Proteobacteria;D_2__Gammaproteobacteria;D_3__Alteromonadales":0.0,"D_0__Bacteria;D_1__Proteobacteria;D_2__Gammaproteobacteria;D_3__Betaproteobacteriales":529.0,"D_0__Bacteria;D_1__Proteobacteria;D_2__Gammaproteobacteria;D_3__Cellvibrionales":0.0,"D_0__Bacteria;D_1__Proteobacteria;D_2__Gammaproteobacteria;D_3__Coxiellales":0.0,"D_0__Bacteria;D_1__Proteobacteria;D_2__Gammaproteobacteria;D_3__Diplorickettsiales":0.0,"D_0__Bacteria;D_1__Proteobacteria;D_2__Gammaproteobacteria;D_3__Enterobacteriales":76.0,"D_0__Bacteria;D_1__Proteobacteria;D_2__Gammaproteobacteria;D_3__Nitrosococcales":0.0,"D_0__Bacteria;D_1__Proteobacteria;D_2__Gammaproteobacteria;D_3__Oceanospirillales":0.0,"D_0__Bacteria;D_1__Proteobacteria;D_2__Gammaproteobacteria;D_3__Pasteurellales":2.0,"D_0__Bacteria;D_1__Proteobacteria;D_2__Gammaproteobacteria;D_3__Pseudomonadales":16.0,"D_0__Bacteria;D_1__Proteobacteria;D_2__Gammaproteobacteria;D_3__Steroidobacterales":0.0,"D_0__Bacteria;D_1__Proteobacteria;D_2__Gammaproteobacteria;D_3__Vibrionales":0.0,"D_0__Bacteria;D_1__Proteobacteria;D_2__Gammaproteobacteria;D_3__Xanthomonadales":0.0,"D_0__Bacteria;D_1__Proteobacteria;D_2__Gammaproteobacteria;__":0.0,"D_0__Bacteria;D_1__Proteobacteria;__;__":37.0,"D_0__Bacteria;D_1__Spirochaetes;D_2__MVP-15;__":0.0,"D_0__Bacteria;D_1__Spirochaetes;D_2__Spirochaetia;D_3__Spirochaetales":66.0,"D_0__Bacteria;D_1__Spirochaetes;__;__":0.0,"D_0__Bacteria;D_1__Synergistetes;D_2__Synergistia;D_3__Synergistales":0.0,"D_0__Bacteria;D_1__Tenericutes;D_2__Mollicutes;D_3__Anaeroplasmatales":90.0,"D_0__Bacteria;D_1__Tenericutes;D_2__Mollicutes;D_3__EMP-G18":0.0,"D_0__Bacteria;D_1__Tenericutes;D_2__Mollicutes;D_3__Izimaplasmatales":1142.0,"D_0__Bacteria;D_1__Tenericutes;D_2__Mollicutes;D_3__Mollicutes RF39":1760.0,"D_0__Bacteria;D_1__Tenericutes;D_2__Mollicutes;D_3__Mycoplasmatales":0.0,"D_0__Bacteria;D_1__Tenericutes;D_2__Mollicutes;D_3__NED5E9":0.0,"D_0__Bacteria;D_1__Tenericutes;D_2__Mollicutes;D_3__T2WK15B57":0.0,"D_0__Bacteria;D_1__Verrucomicrobia;D_2__Verrucomicrobiae;D_3__Chthoniobacterales":0.0,"D_0__Bacteria;D_1__Verrucomicrobia;D_2__Verrucomicrobiae;D_3__Opitutales":97.0,"D_0__Bacteria;D_1__Verrucomicrobia;D_2__Verrucomicrobiae;D_3__Pedosphaerales":0.0,"D_0__Bacteria;D_1__Verrucomicrobia;D_2__Verrucomicrobiae;D_3__Verrucomicrobiales":232.0,"D_0__Bacteria;D_1__WPS-2;D_2__uncultured rumen bacterium;D_3__uncultured rumen bacterium":0.0,"D_0__Bacteria;__;__;__":592.0,"Name":"B13","SampleType":"Faecal","GPS":"54H 0363448, 6197391","Population":"Brookfield","Warren":"Be","Date Collected":"4\/03\/2019","Sex":"U","Extraction Kit":"Qiagen DNeasy Powersoil","Date Extracted":"12\/07\/2019","Lot No.":"1600-54007","Associated EBC":"EBC8","Manfred IDs":"","Notes":"Sample frozen at step 28.1 over weekend"},{"index":"B14","D_0__Archaea;D_1__Euryarchaeota;D_2__Methanobacteria;D_3__Methanobacteriales":92.0,"D_0__Archaea;D_1__Euryarchaeota;D_2__Methanomicrobia;D_3__Methanomicrobiales":66.0,"D_0__Archaea;D_1__Euryarchaeota;D_2__Thermoplasmata;D_3__Methanomassiliicoccales":68.0,"D_0__Archaea;D_1__Thaumarchaeota;D_2__Nitrososphaeria;D_3__Nitrososphaerales":0.0,"D_0__Bacteria;D_1__Actinobacteria;D_2__Acidimicrobiia;D_3__Microtrichales":2.0,"D_0__Bacteria;D_1__Actinobacteria;D_2__Acidimicrobiia;D_3__uncultured":0.0,"D_0__Bacteria;D_1__Actinobacteria;D_2__Acidimicrobiia;__":2.0,"D_0__Bacteria;D_1__Actinobacteria;D_2__Actinobacteria;D_3__Actinomycetales":0.0,"D_0__Bacteria;D_1__Actinobacteria;D_2__Actinobacteria;D_3__Bifidobacteriales":0.0,"D_0__Bacteria;D_1__Actinobacteria;D_2__Actinobacteria;D_3__Corynebacteriales":0.0,"D_0__Bacteria;D_1__Actinobacteria;D_2__Actinobacteria;D_3__Frankiales":2.0,"D_0__Bacteria;D_1__Actinobacteria;D_2__Actinobacteria;D_3__Kineosporiales":0.0,"D_0__Bacteria;D_1__Actinobacteria;D_2__Actinobacteria;D_3__Micrococcales":5.0,"D_0__Bacteria;D_1__Actinobacteria;D_2__Actinobacteria;D_3__Micromonosporales":0.0,"D_0__Bacteria;D_1__Actinobacteria;D_2__Actinobacteria;D_3__Propionibacteriales":0.0,"D_0__Bacteria;D_1__Actinobacteria;D_2__Actinobacteria;D_3__Pseudonocardiales":0.0,"D_0__Bacteria;D_1__Actinobacteria;D_2__Actinobacteria;D_3__Streptomycetales":0.0,"D_0__Bacteria;D_1__Actinobacteria;D_2__Actinobacteria;D_3__Streptosporangiales":0.0,"D_0__Bacteria;D_1__Actinobacteria;D_2__Actinobacteria;__":0.0,"D_0__Bacteria;D_1__Actinobacteria;D_2__Coriobacteriia;D_3__Coriobacteriales":39.0,"D_0__Bacteria;D_1__Actinobacteria;D_2__Rubrobacteria;D_3__Rubrobacterales":2.0,"D_0__Bacteria;D_1__Actinobacteria;D_2__Thermoleophilia;D_3__Solirubrobacterales":8.0,"D_0__Bacteria;D_1__Armatimonadetes;D_2__Armatimonadia;D_3__Armatimonadales":0.0,"D_0__Bacteria;D_1__Armatimonadetes;D_2__uncultured;__":0.0,"D_0__Bacteria;D_1__BRC1;D_2__uncultured Desulfocaldus sp.;D_3__uncultured Desulfocaldus sp.":0.0,"D_0__Bacteria;D_1__Bacteroidetes;D_2__Bacteroidia;D_3__Bacteroidales":13422.0,"D_0__Bacteria;D_1__Bacteroidetes;D_2__Bacteroidia;D_3__Chitinophagales":0.0,"D_0__Bacteria;D_1__Bacteroidetes;D_2__Bacteroidia;D_3__Cytophagales":0.0,"D_0__Bacteria;D_1__Bacteroidetes;D_2__Bacteroidia;D_3__Flavobacteriales":137.0,"D_0__Bacteria;D_1__Bacteroidetes;D_2__Bacteroidia;D_3__Sphingobacteriales":0.0,"D_0__Bacteria;D_1__Bacteroidetes;D_2__Bacteroidia;__":16.0,"D_0__Bacteria;D_1__Bacteroidetes;D_2__Ignavibacteria;D_3__OPB56":0.0,"D_0__Bacteria;D_1__Chloroflexi;D_2__Anaerolineae;D_3__Anaerolineales":0.0,"D_0__Bacteria;D_1__Chloroflexi;D_2__Chloroflexia;D_3__Thermomicrobiales":0.0,"D_0__Bacteria;D_1__Cyanobacteria;D_2__Melainabacteria;D_3__Gastranaerophilales":2474.0,"D_0__Bacteria;D_1__Cyanobacteria;D_2__Oxyphotobacteria;D_3__Chloroplast":18.0,"D_0__Bacteria;D_1__Cyanobacteria;D_2__Oxyphotobacteria;D_3__Nostocales":0.0,"D_0__Bacteria;D_1__Cyanobacteria;D_2__Oxyphotobacteria;D_3__Thermosynechococcales":0.0,"D_0__Bacteria;D_1__Cyanobacteria;D_2__Sericytochromatia;D_3__uncultured Bacillales bacterium":0.0,"D_0__Bacteria;D_1__Cyanobacteria;D_2__Sericytochromatia;D_3__uncultured bacterium":0.0,"D_0__Bacteria;D_1__Deferribacteres;D_2__Deferribacteres;D_3__Deferribacterales":0.0,"D_0__Bacteria;D_1__Deinococcus-Thermus;D_2__Deinococci;D_3__Deinococcales":0.0,"D_0__Bacteria;D_1__Elusimicrobia;D_2__Elusimicrobia;D_3__Elusimicrobiales":88.0,"D_0__Bacteria;D_1__Epsilonbacteraeota;D_2__Campylobacteria;D_3__Campylobacterales":9.0,"D_0__Bacteria;D_1__FBP;D_2__uncultured actinobacterium;D_3__uncultured actinobacterium":0.0,"D_0__Bacteria;D_1__Fibrobacteres;D_2__Fibrobacteria;D_3__Fibrobacterales":0.0,"D_0__Bacteria;D_1__Firmicutes;D_2__Bacilli;D_3__Bacillales":6.0,"D_0__Bacteria;D_1__Firmicutes;D_2__Bacilli;D_3__Lactobacillales":10.0,"D_0__Bacteria;D_1__Firmicutes;D_2__Clostridia;D_3__Clostridiales":26343.0,"D_0__Bacteria;D_1__Firmicutes;D_2__Clostridia;D_3__DTU014":3.0,"D_0__Bacteria;D_1__Firmicutes;D_2__Clostridia;__":11.0,"D_0__Bacteria;D_1__Firmicutes;D_2__Erysipelotrichia;D_3__Erysipelotrichales":108.0,"D_0__Bacteria;D_1__Firmicutes;D_2__Negativicutes;D_3__Selenomonadales":35.0,"D_0__Bacteria;D_1__Firmicutes;__;__":136.0,"D_0__Bacteria;D_1__Fusobacteria;D_2__Fusobacteriia;D_3__Fusobacteriales":20.0,"D_0__Bacteria;D_1__Gemmatimonadetes;D_2__Gemmatimonadetes;D_3__Gemmatimonadales":0.0,"D_0__Bacteria;D_1__Gemmatimonadetes;D_2__Longimicrobia;D_3__Longimicrobiales":0.0,"D_0__Bacteria;D_1__Gemmatimonadetes;D_2__S0134 terrestrial group;D_3__metagenome":0.0,"D_0__Bacteria;D_1__Kiritimatiellaeota;D_2__Kiritimatiellae;D_3__WCHB1-41":1159.0,"D_0__Bacteria;D_1__Lentisphaerae;D_2__Lentisphaeria;D_3__Victivallales":453.0,"D_0__Bacteria;D_1__Lentisphaerae;D_2__Oligosphaeria;D_3__Oligosphaerales":13.0,"D_0__Bacteria;D_1__Patescibacteria;D_2__Parcubacteria;__":0.0,"D_0__Bacteria;D_1__Patescibacteria;D_2__Saccharimonadia;D_3__Saccharimonadales":0.0,"D_0__Bacteria;D_1__Planctomycetes;D_2__Phycisphaerae;D_3__Tepidisphaerales":0.0,"D_0__Bacteria;D_1__Planctomycetes;D_2__Planctomycetacia;D_3__Isosphaerales":0.0,"D_0__Bacteria;D_1__Planctomycetes;D_2__Planctomycetacia;D_3__Pirellulales":4.0,"D_0__Bacteria;D_1__Planctomycetes;D_2__vadinHA49;__":0.0,"D_0__Bacteria;D_1__Proteobacteria;D_2__Alphaproteobacteria;D_3__Acetobacterales":0.0,"D_0__Bacteria;D_1__Proteobacteria;D_2__Alphaproteobacteria;D_3__Azospirillales":0.0,"D_0__Bacteria;D_1__Proteobacteria;D_2__Alphaproteobacteria;D_3__Caulobacterales":0.0,"D_0__Bacteria;D_1__Proteobacteria;D_2__Alphaproteobacteria;D_3__Elsterales":0.0,"D_0__Bacteria;D_1__Proteobacteria;D_2__Alphaproteobacteria;D_3__Micavibrionales":0.0,"D_0__Bacteria;D_1__Proteobacteria;D_2__Alphaproteobacteria;D_3__Micropepsales":0.0,"D_0__Bacteria;D_1__Proteobacteria;D_2__Alphaproteobacteria;D_3__Paracaedibacterales":0.0,"D_0__Bacteria;D_1__Proteobacteria;D_2__Alphaproteobacteria;D_3__Reyranellales":0.0,"D_0__Bacteria;D_1__Proteobacteria;D_2__Alphaproteobacteria;D_3__Rhizobiales":12.0,"D_0__Bacteria;D_1__Proteobacteria;D_2__Alphaproteobacteria;D_3__Rhodobacterales":0.0,"D_0__Bacteria;D_1__Proteobacteria;D_2__Alphaproteobacteria;D_3__Rhodospirillales":1648.0,"D_0__Bacteria;D_1__Proteobacteria;D_2__Alphaproteobacteria;D_3__Rickettsiales":5.0,"D_0__Bacteria;D_1__Proteobacteria;D_2__Alphaproteobacteria;D_3__Sphingomonadales":5.0,"D_0__Bacteria;D_1__Proteobacteria;D_2__Alphaproteobacteria;D_3__Tistrellales":0.0,"D_0__Bacteria;D_1__Proteobacteria;D_2__Alphaproteobacteria;__":127.0,"D_0__Bacteria;D_1__Proteobacteria;D_2__Deltaproteobacteria;D_3__Bdellovibrionales":0.0,"D_0__Bacteria;D_1__Proteobacteria;D_2__Deltaproteobacteria;D_3__Bradymonadales":0.0,"D_0__Bacteria;D_1__Proteobacteria;D_2__Deltaproteobacteria;D_3__Desulfobacterales":0.0,"D_0__Bacteria;D_1__Proteobacteria;D_2__Deltaproteobacteria;D_3__Desulfovibrionales":13.0,"D_0__Bacteria;D_1__Proteobacteria;D_2__Deltaproteobacteria;D_3__Myxococcales":2.0,"D_0__Bacteria;D_1__Proteobacteria;D_2__Deltaproteobacteria;D_3__Oligoflexales":0.0,"D_0__Bacteria;D_1__Proteobacteria;D_2__Deltaproteobacteria;D_3__SAR324 clade(Marine group B)":0.0,"D_0__Bacteria;D_1__Proteobacteria;D_2__Gammaproteobacteria;D_3__211ds20":0.0,"D_0__Bacteria;D_1__Proteobacteria;D_2__Gammaproteobacteria;D_3__Aeromonadales":11.0,"D_0__Bacteria;D_1__Proteobacteria;D_2__Gammaproteobacteria;D_3__Alteromonadales":0.0,"D_0__Bacteria;D_1__Proteobacteria;D_2__Gammaproteobacteria;D_3__Betaproteobacteriales":28.0,"D_0__Bacteria;D_1__Proteobacteria;D_2__Gammaproteobacteria;D_3__Cellvibrionales":0.0,"D_0__Bacteria;D_1__Proteobacteria;D_2__Gammaproteobacteria;D_3__Coxiellales":0.0,"D_0__Bacteria;D_1__Proteobacteria;D_2__Gammaproteobacteria;D_3__Diplorickettsiales":0.0,"D_0__Bacteria;D_1__Proteobacteria;D_2__Gammaproteobacteria;D_3__Enterobacteriales":18.0,"D_0__Bacteria;D_1__Proteobacteria;D_2__Gammaproteobacteria;D_3__Nitrosococcales":0.0,"D_0__Bacteria;D_1__Proteobacteria;D_2__Gammaproteobacteria;D_3__Oceanospirillales":0.0,"D_0__Bacteria;D_1__Proteobacteria;D_2__Gammaproteobacteria;D_3__Pasteurellales":5.0,"D_0__Bacteria;D_1__Proteobacteria;D_2__Gammaproteobacteria;D_3__Pseudomonadales":55.0,"D_0__Bacteria;D_1__Proteobacteria;D_2__Gammaproteobacteria;D_3__Steroidobacterales":0.0,"D_0__Bacteria;D_1__Proteobacteria;D_2__Gammaproteobacteria;D_3__Vibrionales":0.0,"D_0__Bacteria;D_1__Proteobacteria;D_2__Gammaproteobacteria;D_3__Xanthomonadales":0.0,"D_0__Bacteria;D_1__Proteobacteria;D_2__Gammaproteobacteria;__":0.0,"D_0__Bacteria;D_1__Proteobacteria;__;__":0.0,"D_0__Bacteria;D_1__Spirochaetes;D_2__MVP-15;__":0.0,"D_0__Bacteria;D_1__Spirochaetes;D_2__Spirochaetia;D_3__Spirochaetales":10.0,"D_0__Bacteria;D_1__Spirochaetes;__;__":0.0,"D_0__Bacteria;D_1__Synergistetes;D_2__Synergistia;D_3__Synergistales":0.0,"D_0__Bacteria;D_1__Tenericutes;D_2__Mollicutes;D_3__Anaeroplasmatales":301.0,"D_0__Bacteria;D_1__Tenericutes;D_2__Mollicutes;D_3__EMP-G18":14.0,"D_0__Bacteria;D_1__Tenericutes;D_2__Mollicutes;D_3__Izimaplasmatales":14.0,"D_0__Bacteria;D_1__Tenericutes;D_2__Mollicutes;D_3__Mollicutes RF39":1082.0,"D_0__Bacteria;D_1__Tenericutes;D_2__Mollicutes;D_3__Mycoplasmatales":0.0,"D_0__Bacteria;D_1__Tenericutes;D_2__Mollicutes;D_3__NED5E9":0.0,"D_0__Bacteria;D_1__Tenericutes;D_2__Mollicutes;D_3__T2WK15B57":0.0,"D_0__Bacteria;D_1__Verrucomicrobia;D_2__Verrucomicrobiae;D_3__Chthoniobacterales":0.0,"D_0__Bacteria;D_1__Verrucomicrobia;D_2__Verrucomicrobiae;D_3__Opitutales":47.0,"D_0__Bacteria;D_1__Verrucomicrobia;D_2__Verrucomicrobiae;D_3__Pedosphaerales":0.0,"D_0__Bacteria;D_1__Verrucomicrobia;D_2__Verrucomicrobiae;D_3__Verrucomicrobiales":328.0,"D_0__Bacteria;D_1__WPS-2;D_2__uncultured rumen bacterium;D_3__uncultured rumen bacterium":0.0,"D_0__Bacteria;__;__;__":563.0,"Name":"B14","SampleType":"Faecal","GPS":"54H 0363789, 6197444","Population":"Brookfield","Warren":"Bf","Date Collected":"4\/03\/2019","Sex":"U","Extraction Kit":"Qiagen DNeasy Powersoil","Date Extracted":"11\/07\/2019","Lot No.":"1600-54007","Associated EBC":"EBC7","Manfred IDs":"","Notes":""},{"index":"B15","D_0__Archaea;D_1__Euryarchaeota;D_2__Methanobacteria;D_3__Methanobacteriales":95.0,"D_0__Archaea;D_1__Euryarchaeota;D_2__Methanomicrobia;D_3__Methanomicrobiales":30.0,"D_0__Archaea;D_1__Euryarchaeota;D_2__Thermoplasmata;D_3__Methanomassiliicoccales":59.0,"D_0__Archaea;D_1__Thaumarchaeota;D_2__Nitrososphaeria;D_3__Nitrososphaerales":0.0,"D_0__Bacteria;D_1__Actinobacteria;D_2__Acidimicrobiia;D_3__Microtrichales":0.0,"D_0__Bacteria;D_1__Actinobacteria;D_2__Acidimicrobiia;D_3__uncultured":0.0,"D_0__Bacteria;D_1__Actinobacteria;D_2__Acidimicrobiia;__":3.0,"D_0__Bacteria;D_1__Actinobacteria;D_2__Actinobacteria;D_3__Actinomycetales":0.0,"D_0__Bacteria;D_1__Actinobacteria;D_2__Actinobacteria;D_3__Bifidobacteriales":0.0,"D_0__Bacteria;D_1__Actinobacteria;D_2__Actinobacteria;D_3__Corynebacteriales":0.0,"D_0__Bacteria;D_1__Actinobacteria;D_2__Actinobacteria;D_3__Frankiales":0.0,"D_0__Bacteria;D_1__Actinobacteria;D_2__Actinobacteria;D_3__Kineosporiales":0.0,"D_0__Bacteria;D_1__Actinobacteria;D_2__Actinobacteria;D_3__Micrococcales":3.0,"D_0__Bacteria;D_1__Actinobacteria;D_2__Actinobacteria;D_3__Micromonosporales":0.0,"D_0__Bacteria;D_1__Actinobacteria;D_2__Actinobacteria;D_3__Propionibacteriales":0.0,"D_0__Bacteria;D_1__Actinobacteria;D_2__Actinobacteria;D_3__Pseudonocardiales":0.0,"D_0__Bacteria;D_1__Actinobacteria;D_2__Actinobacteria;D_3__Streptomycetales":0.0,"D_0__Bacteria;D_1__Actinobacteria;D_2__Actinobacteria;D_3__Streptosporangiales":0.0,"D_0__Bacteria;D_1__Actinobacteria;D_2__Actinobacteria;__":0.0,"D_0__Bacteria;D_1__Actinobacteria;D_2__Coriobacteriia;D_3__Coriobacteriales":50.0,"D_0__Bacteria;D_1__Actinobacteria;D_2__Rubrobacteria;D_3__Rubrobacterales":2.0,"D_0__Bacteria;D_1__Actinobacteria;D_2__Thermoleophilia;D_3__Solirubrobacterales":3.0,"D_0__Bacteria;D_1__Armatimonadetes;D_2__Armatimonadia;D_3__Armatimonadales":0.0,"D_0__Bacteria;D_1__Armatimonadetes;D_2__uncultured;__":0.0,"D_0__Bacteria;D_1__BRC1;D_2__uncultured Desulfocaldus sp.;D_3__uncultured Desulfocaldus sp.":0.0,"D_0__Bacteria;D_1__Bacteroidetes;D_2__Bacteroidia;D_3__Bacteroidales":6913.0,"D_0__Bacteria;D_1__Bacteroidetes;D_2__Bacteroidia;D_3__Chitinophagales":0.0,"D_0__Bacteria;D_1__Bacteroidetes;D_2__Bacteroidia;D_3__Cytophagales":0.0,"D_0__Bacteria;D_1__Bacteroidetes;D_2__Bacteroidia;D_3__Flavobacteriales":46.0,"D_0__Bacteria;D_1__Bacteroidetes;D_2__Bacteroidia;D_3__Sphingobacteriales":2.0,"D_0__Bacteria;D_1__Bacteroidetes;D_2__Bacteroidia;__":13.0,"D_0__Bacteria;D_1__Bacteroidetes;D_2__Ignavibacteria;D_3__OPB56":0.0,"D_0__Bacteria;D_1__Chloroflexi;D_2__Anaerolineae;D_3__Anaerolineales":0.0,"D_0__Bacteria;D_1__Chloroflexi;D_2__Chloroflexia;D_3__Thermomicrobiales":0.0,"D_0__Bacteria;D_1__Cyanobacteria;D_2__Melainabacteria;D_3__Gastranaerophilales":2128.0,"D_0__Bacteria;D_1__Cyanobacteria;D_2__Oxyphotobacteria;D_3__Chloroplast":25.0,"D_0__Bacteria;D_1__Cyanobacteria;D_2__Oxyphotobacteria;D_3__Nostocales":0.0,"D_0__Bacteria;D_1__Cyanobacteria;D_2__Oxyphotobacteria;D_3__Thermosynechococcales":0.0,"D_0__Bacteria;D_1__Cyanobacteria;D_2__Sericytochromatia;D_3__uncultured Bacillales bacterium":0.0,"D_0__Bacteria;D_1__Cyanobacteria;D_2__Sericytochromatia;D_3__uncultured bacterium":0.0,"D_0__Bacteria;D_1__Deferribacteres;D_2__Deferribacteres;D_3__Deferribacterales":0.0,"D_0__Bacteria;D_1__Deinococcus-Thermus;D_2__Deinococci;D_3__Deinococcales":0.0,"D_0__Bacteria;D_1__Elusimicrobia;D_2__Elusimicrobia;D_3__Elusimicrobiales":48.0,"D_0__Bacteria;D_1__Epsilonbacteraeota;D_2__Campylobacteria;D_3__Campylobacterales":12.0,"D_0__Bacteria;D_1__FBP;D_2__uncultured actinobacterium;D_3__uncultured actinobacterium":0.0,"D_0__Bacteria;D_1__Fibrobacteres;D_2__Fibrobacteria;D_3__Fibrobacterales":2.0,"D_0__Bacteria;D_1__Firmicutes;D_2__Bacilli;D_3__Bacillales":2.0,"D_0__Bacteria;D_1__Firmicutes;D_2__Bacilli;D_3__Lactobacillales":3.0,"D_0__Bacteria;D_1__Firmicutes;D_2__Clostridia;D_3__Clostridiales":17117.0,"D_0__Bacteria;D_1__Firmicutes;D_2__Clostridia;D_3__DTU014":3.0,"D_0__Bacteria;D_1__Firmicutes;D_2__Clostridia;__":13.0,"D_0__Bacteria;D_1__Firmicutes;D_2__Erysipelotrichia;D_3__Erysipelotrichales":73.0,"D_0__Bacteria;D_1__Firmicutes;D_2__Negativicutes;D_3__Selenomonadales":29.0,"D_0__Bacteria;D_1__Firmicutes;__;__":98.0,"D_0__Bacteria;D_1__Fusobacteria;D_2__Fusobacteriia;D_3__Fusobacteriales":20.0,"D_0__Bacteria;D_1__Gemmatimonadetes;D_2__Gemmatimonadetes;D_3__Gemmatimonadales":0.0,"D_0__Bacteria;D_1__Gemmatimonadetes;D_2__Longimicrobia;D_3__Longimicrobiales":0.0,"D_0__Bacteria;D_1__Gemmatimonadetes;D_2__S0134 terrestrial group;D_3__metagenome":0.0,"D_0__Bacteria;D_1__Kiritimatiellaeota;D_2__Kiritimatiellae;D_3__WCHB1-41":651.0,"D_0__Bacteria;D_1__Lentisphaerae;D_2__Lentisphaeria;D_3__Victivallales":177.0,"D_0__Bacteria;D_1__Lentisphaerae;D_2__Oligosphaeria;D_3__Oligosphaerales":0.0,"D_0__Bacteria;D_1__Patescibacteria;D_2__Parcubacteria;__":0.0,"D_0__Bacteria;D_1__Patescibacteria;D_2__Saccharimonadia;D_3__Saccharimonadales":0.0,"D_0__Bacteria;D_1__Planctomycetes;D_2__Phycisphaerae;D_3__Tepidisphaerales":0.0,"D_0__Bacteria;D_1__Planctomycetes;D_2__Planctomycetacia;D_3__Isosphaerales":0.0,"D_0__Bacteria;D_1__Planctomycetes;D_2__Planctomycetacia;D_3__Pirellulales":6.0,"D_0__Bacteria;D_1__Planctomycetes;D_2__vadinHA49;__":0.0,"D_0__Bacteria;D_1__Proteobacteria;D_2__Alphaproteobacteria;D_3__Acetobacterales":0.0,"D_0__Bacteria;D_1__Proteobacteria;D_2__Alphaproteobacteria;D_3__Azospirillales":0.0,"D_0__Bacteria;D_1__Proteobacteria;D_2__Alphaproteobacteria;D_3__Caulobacterales":0.0,"D_0__Bacteria;D_1__Proteobacteria;D_2__Alphaproteobacteria;D_3__Elsterales":0.0,"D_0__Bacteria;D_1__Proteobacteria;D_2__Alphaproteobacteria;D_3__Micavibrionales":0.0,"D_0__Bacteria;D_1__Proteobacteria;D_2__Alphaproteobacteria;D_3__Micropepsales":0.0,"D_0__Bacteria;D_1__Proteobacteria;D_2__Alphaproteobacteria;D_3__Paracaedibacterales":0.0,"D_0__Bacteria;D_1__Proteobacteria;D_2__Alphaproteobacteria;D_3__Reyranellales":0.0,"D_0__Bacteria;D_1__Proteobacteria;D_2__Alphaproteobacteria;D_3__Rhizobiales":0.0,"D_0__Bacteria;D_1__Proteobacteria;D_2__Alphaproteobacteria;D_3__Rhodobacterales":0.0,"D_0__Bacteria;D_1__Proteobacteria;D_2__Alphaproteobacteria;D_3__Rhodospirillales":904.0,"D_0__Bacteria;D_1__Proteobacteria;D_2__Alphaproteobacteria;D_3__Rickettsiales":2.0,"D_0__Bacteria;D_1__Proteobacteria;D_2__Alphaproteobacteria;D_3__Sphingomonadales":0.0,"D_0__Bacteria;D_1__Proteobacteria;D_2__Alphaproteobacteria;D_3__Tistrellales":0.0,"D_0__Bacteria;D_1__Proteobacteria;D_2__Alphaproteobacteria;__":83.0,"D_0__Bacteria;D_1__Proteobacteria;D_2__Deltaproteobacteria;D_3__Bdellovibrionales":0.0,"D_0__Bacteria;D_1__Proteobacteria;D_2__Deltaproteobacteria;D_3__Bradymonadales":0.0,"D_0__Bacteria;D_1__Proteobacteria;D_2__Deltaproteobacteria;D_3__Desulfobacterales":0.0,"D_0__Bacteria;D_1__Proteobacteria;D_2__Deltaproteobacteria;D_3__Desulfovibrionales":10.0,"D_0__Bacteria;D_1__Proteobacteria;D_2__Deltaproteobacteria;D_3__Myxococcales":3.0,"D_0__Bacteria;D_1__Proteobacteria;D_2__Deltaproteobacteria;D_3__Oligoflexales":0.0,"D_0__Bacteria;D_1__Proteobacteria;D_2__Deltaproteobacteria;D_3__SAR324 clade(Marine group B)":0.0,"D_0__Bacteria;D_1__Proteobacteria;D_2__Gammaproteobacteria;D_3__211ds20":0.0,"D_0__Bacteria;D_1__Proteobacteria;D_2__Gammaproteobacteria;D_3__Aeromonadales":12.0,"D_0__Bacteria;D_1__Proteobacteria;D_2__Gammaproteobacteria;D_3__Alteromonadales":0.0,"D_0__Bacteria;D_1__Proteobacteria;D_2__Gammaproteobacteria;D_3__Betaproteobacteriales":12.0,"D_0__Bacteria;D_1__Proteobacteria;D_2__Gammaproteobacteria;D_3__Cellvibrionales":0.0,"D_0__Bacteria;D_1__Proteobacteria;D_2__Gammaproteobacteria;D_3__Coxiellales":0.0,"D_0__Bacteria;D_1__Proteobacteria;D_2__Gammaproteobacteria;D_3__Diplorickettsiales":0.0,"D_0__Bacteria;D_1__Proteobacteria;D_2__Gammaproteobacteria;D_3__Enterobacteriales":14.0,"D_0__Bacteria;D_1__Proteobacteria;D_2__Gammaproteobacteria;D_3__Nitrosococcales":0.0,"D_0__Bacteria;D_1__Proteobacteria;D_2__Gammaproteobacteria;D_3__Oceanospirillales":0.0,"D_0__Bacteria;D_1__Proteobacteria;D_2__Gammaproteobacteria;D_3__Pasteurellales":2.0,"D_0__Bacteria;D_1__Proteobacteria;D_2__Gammaproteobacteria;D_3__Pseudomonadales":3.0,"D_0__Bacteria;D_1__Proteobacteria;D_2__Gammaproteobacteria;D_3__Steroidobacterales":0.0,"D_0__Bacteria;D_1__Proteobacteria;D_2__Gammaproteobacteria;D_3__Vibrionales":0.0,"D_0__Bacteria;D_1__Proteobacteria;D_2__Gammaproteobacteria;D_3__Xanthomonadales":0.0,"D_0__Bacteria;D_1__Proteobacteria;D_2__Gammaproteobacteria;__":0.0,"D_0__Bacteria;D_1__Proteobacteria;__;__":0.0,"D_0__Bacteria;D_1__Spirochaetes;D_2__MVP-15;__":0.0,"D_0__Bacteria;D_1__Spirochaetes;D_2__Spirochaetia;D_3__Spirochaetales":34.0,"D_0__Bacteria;D_1__Spirochaetes;__;__":0.0,"D_0__Bacteria;D_1__Synergistetes;D_2__Synergistia;D_3__Synergistales":0.0,"D_0__Bacteria;D_1__Tenericutes;D_2__Mollicutes;D_3__Anaeroplasmatales":205.0,"D_0__Bacteria;D_1__Tenericutes;D_2__Mollicutes;D_3__EMP-G18":15.0,"D_0__Bacteria;D_1__Tenericutes;D_2__Mollicutes;D_3__Izimaplasmatales":14.0,"D_0__Bacteria;D_1__Tenericutes;D_2__Mollicutes;D_3__Mollicutes RF39":635.0,"D_0__Bacteria;D_1__Tenericutes;D_2__Mollicutes;D_3__Mycoplasmatales":0.0,"D_0__Bacteria;D_1__Tenericutes;D_2__Mollicutes;D_3__NED5E9":0.0,"D_0__Bacteria;D_1__Tenericutes;D_2__Mollicutes;D_3__T2WK15B57":0.0,"D_0__Bacteria;D_1__Verrucomicrobia;D_2__Verrucomicrobiae;D_3__Chthoniobacterales":0.0,"D_0__Bacteria;D_1__Verrucomicrobia;D_2__Verrucomicrobiae;D_3__Opitutales":23.0,"D_0__Bacteria;D_1__Verrucomicrobia;D_2__Verrucomicrobiae;D_3__Pedosphaerales":0.0,"D_0__Bacteria;D_1__Verrucomicrobia;D_2__Verrucomicrobiae;D_3__Verrucomicrobiales":155.0,"D_0__Bacteria;D_1__WPS-2;D_2__uncultured rumen bacterium;D_3__uncultured rumen bacterium":0.0,"D_0__Bacteria;__;__;__":391.0,"Name":"B15","SampleType":"Faecal","GPS":"54H 0363789, 6197444","Population":"Brookfield","Warren":"Bf","Date Collected":"4\/03\/2019","Sex":"U","Extraction Kit":"Qiagen DNeasy Powersoil","Date Extracted":"25\/07\/2019","Lot No.":"","Associated EBC":"EBC 11","Manfred IDs":"","Notes":""},{"index":"B16","D_0__Archaea;D_1__Euryarchaeota;D_2__Methanobacteria;D_3__Methanobacteriales":8.0,"D_0__Archaea;D_1__Euryarchaeota;D_2__Methanomicrobia;D_3__Methanomicrobiales":123.0,"D_0__Archaea;D_1__Euryarchaeota;D_2__Thermoplasmata;D_3__Methanomassiliicoccales":125.0,"D_0__Archaea;D_1__Thaumarchaeota;D_2__Nitrososphaeria;D_3__Nitrososphaerales":0.0,"D_0__Bacteria;D_1__Actinobacteria;D_2__Acidimicrobiia;D_3__Microtrichales":0.0,"D_0__Bacteria;D_1__Actinobacteria;D_2__Acidimicrobiia;D_3__uncultured":0.0,"D_0__Bacteria;D_1__Actinobacteria;D_2__Acidimicrobiia;__":0.0,"D_0__Bacteria;D_1__Actinobacteria;D_2__Actinobacteria;D_3__Actinomycetales":0.0,"D_0__Bacteria;D_1__Actinobacteria;D_2__Actinobacteria;D_3__Bifidobacteriales":0.0,"D_0__Bacteria;D_1__Actinobacteria;D_2__Actinobacteria;D_3__Corynebacteriales":0.0,"D_0__Bacteria;D_1__Actinobacteria;D_2__Actinobacteria;D_3__Frankiales":2.0,"D_0__Bacteria;D_1__Actinobacteria;D_2__Actinobacteria;D_3__Kineosporiales":0.0,"D_0__Bacteria;D_1__Actinobacteria;D_2__Actinobacteria;D_3__Micrococcales":11.0,"D_0__Bacteria;D_1__Actinobacteria;D_2__Actinobacteria;D_3__Micromonosporales":0.0,"D_0__Bacteria;D_1__Actinobacteria;D_2__Actinobacteria;D_3__Propionibacteriales":0.0,"D_0__Bacteria;D_1__Actinobacteria;D_2__Actinobacteria;D_3__Pseudonocardiales":0.0,"D_0__Bacteria;D_1__Actinobacteria;D_2__Actinobacteria;D_3__Streptomycetales":0.0,"D_0__Bacteria;D_1__Actinobacteria;D_2__Actinobacteria;D_3__Streptosporangiales":0.0,"D_0__Bacteria;D_1__Actinobacteria;D_2__Actinobacteria;__":0.0,"D_0__Bacteria;D_1__Actinobacteria;D_2__Coriobacteriia;D_3__Coriobacteriales":72.0,"D_0__Bacteria;D_1__Actinobacteria;D_2__Rubrobacteria;D_3__Rubrobacterales":0.0,"D_0__Bacteria;D_1__Actinobacteria;D_2__Thermoleophilia;D_3__Solirubrobacterales":0.0,"D_0__Bacteria;D_1__Armatimonadetes;D_2__Armatimonadia;D_3__Armatimonadales":0.0,"D_0__Bacteria;D_1__Armatimonadetes;D_2__uncultured;__":0.0,"D_0__Bacteria;D_1__BRC1;D_2__uncultured Desulfocaldus sp.;D_3__uncultured Desulfocaldus sp.":0.0,"D_0__Bacteria;D_1__Bacteroidetes;D_2__Bacteroidia;D_3__Bacteroidales":16950.0,"D_0__Bacteria;D_1__Bacteroidetes;D_2__Bacteroidia;D_3__Chitinophagales":0.0,"D_0__Bacteria;D_1__Bacteroidetes;D_2__Bacteroidia;D_3__Cytophagales":0.0,"D_0__Bacteria;D_1__Bacteroidetes;D_2__Bacteroidia;D_3__Flavobacteriales":0.0,"D_0__Bacteria;D_1__Bacteroidetes;D_2__Bacteroidia;D_3__Sphingobacteriales":3.0,"D_0__Bacteria;D_1__Bacteroidetes;D_2__Bacteroidia;__":66.0,"D_0__Bacteria;D_1__Bacteroidetes;D_2__Ignavibacteria;D_3__OPB56":0.0,"D_0__Bacteria;D_1__Chloroflexi;D_2__Anaerolineae;D_3__Anaerolineales":0.0,"D_0__Bacteria;D_1__Chloroflexi;D_2__Chloroflexia;D_3__Thermomicrobiales":0.0,"D_0__Bacteria;D_1__Cyanobacteria;D_2__Melainabacteria;D_3__Gastranaerophilales":1654.0,"D_0__Bacteria;D_1__Cyanobacteria;D_2__Oxyphotobacteria;D_3__Chloroplast":0.0,"D_0__Bacteria;D_1__Cyanobacteria;D_2__Oxyphotobacteria;D_3__Nostocales":0.0,"D_0__Bacteria;D_1__Cyanobacteria;D_2__Oxyphotobacteria;D_3__Thermosynechococcales":0.0,"D_0__Bacteria;D_1__Cyanobacteria;D_2__Sericytochromatia;D_3__uncultured Bacillales bacterium":0.0,"D_0__Bacteria;D_1__Cyanobacteria;D_2__Sericytochromatia;D_3__uncultured bacterium":0.0,"D_0__Bacteria;D_1__Deferribacteres;D_2__Deferribacteres;D_3__Deferribacterales":0.0,"D_0__Bacteria;D_1__Deinococcus-Thermus;D_2__Deinococci;D_3__Deinococcales":0.0,"D_0__Bacteria;D_1__Elusimicrobia;D_2__Elusimicrobia;D_3__Elusimicrobiales":98.0,"D_0__Bacteria;D_1__Epsilonbacteraeota;D_2__Campylobacteria;D_3__Campylobacterales":21.0,"D_0__Bacteria;D_1__FBP;D_2__uncultured actinobacterium;D_3__uncultured actinobacterium":0.0,"D_0__Bacteria;D_1__Fibrobacteres;D_2__Fibrobacteria;D_3__Fibrobacterales":6618.0,"D_0__Bacteria;D_1__Firmicutes;D_2__Bacilli;D_3__Bacillales":10.0,"D_0__Bacteria;D_1__Firmicutes;D_2__Bacilli;D_3__Lactobacillales":9.0,"D_0__Bacteria;D_1__Firmicutes;D_2__Clostridia;D_3__Clostridiales":24785.0,"D_0__Bacteria;D_1__Firmicutes;D_2__Clostridia;D_3__DTU014":8.0,"D_0__Bacteria;D_1__Firmicutes;D_2__Clostridia;__":14.0,"D_0__Bacteria;D_1__Firmicutes;D_2__Erysipelotrichia;D_3__Erysipelotrichales":113.0,"D_0__Bacteria;D_1__Firmicutes;D_2__Negativicutes;D_3__Selenomonadales":91.0,"D_0__Bacteria;D_1__Firmicutes;__;__":121.0,"D_0__Bacteria;D_1__Fusobacteria;D_2__Fusobacteriia;D_3__Fusobacteriales":0.0,"D_0__Bacteria;D_1__Gemmatimonadetes;D_2__Gemmatimonadetes;D_3__Gemmatimonadales":0.0,"D_0__Bacteria;D_1__Gemmatimonadetes;D_2__Longimicrobia;D_3__Longimicrobiales":0.0,"D_0__Bacteria;D_1__Gemmatimonadetes;D_2__S0134 terrestrial group;D_3__metagenome":0.0,"D_0__Bacteria;D_1__Kiritimatiellaeota;D_2__Kiritimatiellae;D_3__WCHB1-41":955.0,"D_0__Bacteria;D_1__Lentisphaerae;D_2__Lentisphaeria;D_3__Victivallales":164.0,"D_0__Bacteria;D_1__Lentisphaerae;D_2__Oligosphaeria;D_3__Oligosphaerales":0.0,"D_0__Bacteria;D_1__Patescibacteria;D_2__Parcubacteria;__":0.0,"D_0__Bacteria;D_1__Patescibacteria;D_2__Saccharimonadia;D_3__Saccharimonadales":0.0,"D_0__Bacteria;D_1__Planctomycetes;D_2__Phycisphaerae;D_3__Tepidisphaerales":0.0,"D_0__Bacteria;D_1__Planctomycetes;D_2__Planctomycetacia;D_3__Isosphaerales":0.0,"D_0__Bacteria;D_1__Planctomycetes;D_2__Planctomycetacia;D_3__Pirellulales":28.0,"D_0__Bacteria;D_1__Planctomycetes;D_2__vadinHA49;__":0.0,"D_0__Bacteria;D_1__Proteobacteria;D_2__Alphaproteobacteria;D_3__Acetobacterales":0.0,"D_0__Bacteria;D_1__Proteobacteria;D_2__Alphaproteobacteria;D_3__Azospirillales":0.0,"D_0__Bacteria;D_1__Proteobacteria;D_2__Alphaproteobacteria;D_3__Caulobacterales":0.0,"D_0__Bacteria;D_1__Proteobacteria;D_2__Alphaproteobacteria;D_3__Elsterales":0.0,"D_0__Bacteria;D_1__Proteobacteria;D_2__Alphaproteobacteria;D_3__Micavibrionales":0.0,"D_0__Bacteria;D_1__Proteobacteria;D_2__Alphaproteobacteria;D_3__Micropepsales":0.0,"D_0__Bacteria;D_1__Proteobacteria;D_2__Alphaproteobacteria;D_3__Paracaedibacterales":0.0,"D_0__Bacteria;D_1__Proteobacteria;D_2__Alphaproteobacteria;D_3__Reyranellales":0.0,"D_0__Bacteria;D_1__Proteobacteria;D_2__Alphaproteobacteria;D_3__Rhizobiales":0.0,"D_0__Bacteria;D_1__Proteobacteria;D_2__Alphaproteobacteria;D_3__Rhodobacterales":0.0,"D_0__Bacteria;D_1__Proteobacteria;D_2__Alphaproteobacteria;D_3__Rhodospirillales":366.0,"D_0__Bacteria;D_1__Proteobacteria;D_2__Alphaproteobacteria;D_3__Rickettsiales":0.0,"D_0__Bacteria;D_1__Proteobacteria;D_2__Alphaproteobacteria;D_3__Sphingomonadales":0.0,"D_0__Bacteria;D_1__Proteobacteria;D_2__Alphaproteobacteria;D_3__Tistrellales":0.0,"D_0__Bacteria;D_1__Proteobacteria;D_2__Alphaproteobacteria;__":34.0,"D_0__Bacteria;D_1__Proteobacteria;D_2__Deltaproteobacteria;D_3__Bdellovibrionales":0.0,"D_0__Bacteria;D_1__Proteobacteria;D_2__Deltaproteobacteria;D_3__Bradymonadales":0.0,"D_0__Bacteria;D_1__Proteobacteria;D_2__Deltaproteobacteria;D_3__Desulfobacterales":0.0,"D_0__Bacteria;D_1__Proteobacteria;D_2__Deltaproteobacteria;D_3__Desulfovibrionales":103.0,"D_0__Bacteria;D_1__Proteobacteria;D_2__Deltaproteobacteria;D_3__Myxococcales":32.0,"D_0__Bacteria;D_1__Proteobacteria;D_2__Deltaproteobacteria;D_3__Oligoflexales":0.0,"D_0__Bacteria;D_1__Proteobacteria;D_2__Deltaproteobacteria;D_3__SAR324 clade(Marine group B)":0.0,"D_0__Bacteria;D_1__Proteobacteria;D_2__Gammaproteobacteria;D_3__211ds20":0.0,"D_0__Bacteria;D_1__Proteobacteria;D_2__Gammaproteobacteria;D_3__Aeromonadales":0.0,"D_0__Bacteria;D_1__Proteobacteria;D_2__Gammaproteobacteria;D_3__Alteromonadales":0.0,"D_0__Bacteria;D_1__Proteobacteria;D_2__Gammaproteobacteria;D_3__Betaproteobacteriales":27.0,"D_0__Bacteria;D_1__Proteobacteria;D_2__Gammaproteobacteria;D_3__Cellvibrionales":0.0,"D_0__Bacteria;D_1__Proteobacteria;D_2__Gammaproteobacteria;D_3__Coxiellales":0.0,"D_0__Bacteria;D_1__Proteobacteria;D_2__Gammaproteobacteria;D_3__Diplorickettsiales":0.0,"D_0__Bacteria;D_1__Proteobacteria;D_2__Gammaproteobacteria;D_3__Enterobacteriales":36.0,"D_0__Bacteria;D_1__Proteobacteria;D_2__Gammaproteobacteria;D_3__Nitrosococcales":0.0,"D_0__Bacteria;D_1__Proteobacteria;D_2__Gammaproteobacteria;D_3__Oceanospirillales":0.0,"D_0__Bacteria;D_1__Proteobacteria;D_2__Gammaproteobacteria;D_3__Pasteurellales":3.0,"D_0__Bacteria;D_1__Proteobacteria;D_2__Gammaproteobacteria;D_3__Pseudomonadales":4.0,"D_0__Bacteria;D_1__Proteobacteria;D_2__Gammaproteobacteria;D_3__Steroidobacterales":0.0,"D_0__Bacteria;D_1__Proteobacteria;D_2__Gammaproteobacteria;D_3__Vibrionales":0.0,"D_0__Bacteria;D_1__Proteobacteria;D_2__Gammaproteobacteria;D_3__Xanthomonadales":0.0,"D_0__Bacteria;D_1__Proteobacteria;D_2__Gammaproteobacteria;__":11.0,"D_0__Bacteria;D_1__Proteobacteria;__;__":0.0,"D_0__Bacteria;D_1__Spirochaetes;D_2__MVP-15;__":0.0,"D_0__Bacteria;D_1__Spirochaetes;D_2__Spirochaetia;D_3__Spirochaetales":46.0,"D_0__Bacteria;D_1__Spirochaetes;__;__":0.0,"D_0__Bacteria;D_1__Synergistetes;D_2__Synergistia;D_3__Synergistales":0.0,"D_0__Bacteria;D_1__Tenericutes;D_2__Mollicutes;D_3__Anaeroplasmatales":51.0,"D_0__Bacteria;D_1__Tenericutes;D_2__Mollicutes;D_3__EMP-G18":11.0,"D_0__Bacteria;D_1__Tenericutes;D_2__Mollicutes;D_3__Izimaplasmatales":563.0,"D_0__Bacteria;D_1__Tenericutes;D_2__Mollicutes;D_3__Mollicutes RF39":1353.0,"D_0__Bacteria;D_1__Tenericutes;D_2__Mollicutes;D_3__Mycoplasmatales":0.0,"D_0__Bacteria;D_1__Tenericutes;D_2__Mollicutes;D_3__NED5E9":0.0,"D_0__Bacteria;D_1__Tenericutes;D_2__Mollicutes;D_3__T2WK15B57":0.0,"D_0__Bacteria;D_1__Verrucomicrobia;D_2__Verrucomicrobiae;D_3__Chthoniobacterales":0.0,"D_0__Bacteria;D_1__Verrucomicrobia;D_2__Verrucomicrobiae;D_3__Opitutales":53.0,"D_0__Bacteria;D_1__Verrucomicrobia;D_2__Verrucomicrobiae;D_3__Pedosphaerales":0.0,"D_0__Bacteria;D_1__Verrucomicrobia;D_2__Verrucomicrobiae;D_3__Verrucomicrobiales":197.0,"D_0__Bacteria;D_1__WPS-2;D_2__uncultured rumen bacterium;D_3__uncultured rumen bacterium":0.0,"D_0__Bacteria;__;__;__":143.0,"Name":"B16","SampleType":"Faecal","GPS":"54H 0363752, 6197388","Population":"Brookfield","Warren":"Bg","Date Collected":"4\/03\/2019","Sex":"U","Extraction Kit":"Qiagen DNeasy Powersoil","Date Extracted":"25\/07\/2019","Lot No.":"","Associated EBC":"EBC 11","Manfred IDs":"","Notes":""},{"index":"B17","D_0__Archaea;D_1__Euryarchaeota;D_2__Methanobacteria;D_3__Methanobacteriales":0.0,"D_0__Archaea;D_1__Euryarchaeota;D_2__Methanomicrobia;D_3__Methanomicrobiales":222.0,"D_0__Archaea;D_1__Euryarchaeota;D_2__Thermoplasmata;D_3__Methanomassiliicoccales":206.0,"D_0__Archaea;D_1__Thaumarchaeota;D_2__Nitrososphaeria;D_3__Nitrososphaerales":0.0,"D_0__Bacteria;D_1__Actinobacteria;D_2__Acidimicrobiia;D_3__Microtrichales":0.0,"D_0__Bacteria;D_1__Actinobacteria;D_2__Acidimicrobiia;D_3__uncultured":0.0,"D_0__Bacteria;D_1__Actinobacteria;D_2__Acidimicrobiia;__":0.0,"D_0__Bacteria;D_1__Actinobacteria;D_2__Actinobacteria;D_3__Actinomycetales":0.0,"D_0__Bacteria;D_1__Actinobacteria;D_2__Actinobacteria;D_3__Bifidobacteriales":0.0,"D_0__Bacteria;D_1__Actinobacteria;D_2__Actinobacteria;D_3__Corynebacteriales":3.0,"D_0__Bacteria;D_1__Actinobacteria;D_2__Actinobacteria;D_3__Frankiales":3.0,"D_0__Bacteria;D_1__Actinobacteria;D_2__Actinobacteria;D_3__Kineosporiales":0.0,"D_0__Bacteria;D_1__Actinobacteria;D_2__Actinobacteria;D_3__Micrococcales":14.0,"D_0__Bacteria;D_1__Actinobacteria;D_2__Actinobacteria;D_3__Micromonosporales":2.0,"D_0__Bacteria;D_1__Actinobacteria;D_2__Actinobacteria;D_3__Propionibacteriales":0.0,"D_0__Bacteria;D_1__Actinobacteria;D_2__Actinobacteria;D_3__Pseudonocardiales":0.0,"D_0__Bacteria;D_1__Actinobacteria;D_2__Actinobacteria;D_3__Streptomycetales":0.0,"D_0__Bacteria;D_1__Actinobacteria;D_2__Actinobacteria;D_3__Streptosporangiales":0.0,"D_0__Bacteria;D_1__Actinobacteria;D_2__Actinobacteria;__":0.0,"D_0__Bacteria;D_1__Actinobacteria;D_2__Coriobacteriia;D_3__Coriobacteriales":26.0,"D_0__Bacteria;D_1__Actinobacteria;D_2__Rubrobacteria;D_3__Rubrobacterales":0.0,"D_0__Bacteria;D_1__Actinobacteria;D_2__Thermoleophilia;D_3__Solirubrobacterales":0.0,"D_0__Bacteria;D_1__Armatimonadetes;D_2__Armatimonadia;D_3__Armatimonadales":0.0,"D_0__Bacteria;D_1__Armatimonadetes;D_2__uncultured;__":0.0,"D_0__Bacteria;D_1__BRC1;D_2__uncultured Desulfocaldus sp.;D_3__uncultured Desulfocaldus sp.":0.0,"D_0__Bacteria;D_1__Bacteroidetes;D_2__Bacteroidia;D_3__Bacteroidales":14240.0,"D_0__Bacteria;D_1__Bacteroidetes;D_2__Bacteroidia;D_3__Chitinophagales":0.0,"D_0__Bacteria;D_1__Bacteroidetes;D_2__Bacteroidia;D_3__Cytophagales":0.0,"D_0__Bacteria;D_1__Bacteroidetes;D_2__Bacteroidia;D_3__Flavobacteriales":0.0,"D_0__Bacteria;D_1__Bacteroidetes;D_2__Bacteroidia;D_3__Sphingobacteriales":2.0,"D_0__Bacteria;D_1__Bacteroidetes;D_2__Bacteroidia;__":19.0,"D_0__Bacteria;D_1__Bacteroidetes;D_2__Ignavibacteria;D_3__OPB56":0.0,"D_0__Bacteria;D_1__Chloroflexi;D_2__Anaerolineae;D_3__Anaerolineales":0.0,"D_0__Bacteria;D_1__Chloroflexi;D_2__Chloroflexia;D_3__Thermomicrobiales":0.0,"D_0__Bacteria;D_1__Cyanobacteria;D_2__Melainabacteria;D_3__Gastranaerophilales":2254.0,"D_0__Bacteria;D_1__Cyanobacteria;D_2__Oxyphotobacteria;D_3__Chloroplast":7.0,"D_0__Bacteria;D_1__Cyanobacteria;D_2__Oxyphotobacteria;D_3__Nostocales":0.0,"D_0__Bacteria;D_1__Cyanobacteria;D_2__Oxyphotobacteria;D_3__Thermosynechococcales":0.0,"D_0__Bacteria;D_1__Cyanobacteria;D_2__Sericytochromatia;D_3__uncultured Bacillales bacterium":0.0,"D_0__Bacteria;D_1__Cyanobacteria;D_2__Sericytochromatia;D_3__uncultured bacterium":0.0,"D_0__Bacteria;D_1__Deferribacteres;D_2__Deferribacteres;D_3__Deferribacterales":0.0,"D_0__Bacteria;D_1__Deinococcus-Thermus;D_2__Deinococci;D_3__Deinococcales":0.0,"D_0__Bacteria;D_1__Elusimicrobia;D_2__Elusimicrobia;D_3__Elusimicrobiales":120.0,"D_0__Bacteria;D_1__Epsilonbacteraeota;D_2__Campylobacteria;D_3__Campylobacterales":4.0,"D_0__Bacteria;D_1__FBP;D_2__uncultured actinobacterium;D_3__uncultured actinobacterium":0.0,"D_0__Bacteria;D_1__Fibrobacteres;D_2__Fibrobacteria;D_3__Fibrobacterales":0.0,"D_0__Bacteria;D_1__Firmicutes;D_2__Bacilli;D_3__Bacillales":7.0,"D_0__Bacteria;D_1__Firmicutes;D_2__Bacilli;D_3__Lactobacillales":31.0,"D_0__Bacteria;D_1__Firmicutes;D_2__Clostridia;D_3__Clostridiales":31177.0,"D_0__Bacteria;D_1__Firmicutes;D_2__Clostridia;D_3__DTU014":3.0,"D_0__Bacteria;D_1__Firmicutes;D_2__Clostridia;__":24.0,"D_0__Bacteria;D_1__Firmicutes;D_2__Erysipelotrichia;D_3__Erysipelotrichales":132.0,"D_0__Bacteria;D_1__Firmicutes;D_2__Negativicutes;D_3__Selenomonadales":156.0,"D_0__Bacteria;D_1__Firmicutes;__;__":57.0,"D_0__Bacteria;D_1__Fusobacteria;D_2__Fusobacteriia;D_3__Fusobacteriales":0.0,"D_0__Bacteria;D_1__Gemmatimonadetes;D_2__Gemmatimonadetes;D_3__Gemmatimonadales":0.0,"D_0__Bacteria;D_1__Gemmatimonadetes;D_2__Longimicrobia;D_3__Longimicrobiales":0.0,"D_0__Bacteria;D_1__Gemmatimonadetes;D_2__S0134 terrestrial group;D_3__metagenome":0.0,"D_0__Bacteria;D_1__Kiritimatiellaeota;D_2__Kiritimatiellae;D_3__WCHB1-41":2499.0,"D_0__Bacteria;D_1__Lentisphaerae;D_2__Lentisphaeria;D_3__Victivallales":359.0,"D_0__Bacteria;D_1__Lentisphaerae;D_2__Oligosphaeria;D_3__Oligosphaerales":0.0,"D_0__Bacteria;D_1__Patescibacteria;D_2__Parcubacteria;__":0.0,"D_0__Bacteria;D_1__Patescibacteria;D_2__Saccharimonadia;D_3__Saccharimonadales":0.0,"D_0__Bacteria;D_1__Planctomycetes;D_2__Phycisphaerae;D_3__Tepidisphaerales":0.0,"D_0__Bacteria;D_1__Planctomycetes;D_2__Planctomycetacia;D_3__Isosphaerales":0.0,"D_0__Bacteria;D_1__Planctomycetes;D_2__Planctomycetacia;D_3__Pirellulales":75.0,"D_0__Bacteria;D_1__Planctomycetes;D_2__vadinHA49;__":0.0,"D_0__Bacteria;D_1__Proteobacteria;D_2__Alphaproteobacteria;D_3__Acetobacterales":0.0,"D_0__Bacteria;D_1__Proteobacteria;D_2__Alphaproteobacteria;D_3__Azospirillales":0.0,"D_0__Bacteria;D_1__Proteobacteria;D_2__Alphaproteobacteria;D_3__Caulobacterales":0.0,"D_0__Bacteria;D_1__Proteobacteria;D_2__Alphaproteobacteria;D_3__Elsterales":0.0,"D_0__Bacteria;D_1__Proteobacteria;D_2__Alphaproteobacteria;D_3__Micavibrionales":0.0,"D_0__Bacteria;D_1__Proteobacteria;D_2__Alphaproteobacteria;D_3__Micropepsales":0.0,"D_0__Bacteria;D_1__Proteobacteria;D_2__Alphaproteobacteria;D_3__Paracaedibacterales":0.0,"D_0__Bacteria;D_1__Proteobacteria;D_2__Alphaproteobacteria;D_3__Reyranellales":0.0,"D_0__Bacteria;D_1__Proteobacteria;D_2__Alphaproteobacteria;D_3__Rhizobiales":4.0,"D_0__Bacteria;D_1__Proteobacteria;D_2__Alphaproteobacteria;D_3__Rhodobacterales":0.0,"D_0__Bacteria;D_1__Proteobacteria;D_2__Alphaproteobacteria;D_3__Rhodospirillales":527.0,"D_0__Bacteria;D_1__Proteobacteria;D_2__Alphaproteobacteria;D_3__Rickettsiales":3.0,"D_0__Bacteria;D_1__Proteobacteria;D_2__Alphaproteobacteria;D_3__Sphingomonadales":0.0,"D_0__Bacteria;D_1__Proteobacteria;D_2__Alphaproteobacteria;D_3__Tistrellales":0.0,"D_0__Bacteria;D_1__Proteobacteria;D_2__Alphaproteobacteria;__":116.0,"D_0__Bacteria;D_1__Proteobacteria;D_2__Deltaproteobacteria;D_3__Bdellovibrionales":0.0,"D_0__Bacteria;D_1__Proteobacteria;D_2__Deltaproteobacteria;D_3__Bradymonadales":0.0,"D_0__Bacteria;D_1__Proteobacteria;D_2__Deltaproteobacteria;D_3__Desulfobacterales":0.0,"D_0__Bacteria;D_1__Proteobacteria;D_2__Deltaproteobacteria;D_3__Desulfovibrionales":78.0,"D_0__Bacteria;D_1__Proteobacteria;D_2__Deltaproteobacteria;D_3__Myxococcales":0.0,"D_0__Bacteria;D_1__Proteobacteria;D_2__Deltaproteobacteria;D_3__Oligoflexales":0.0,"D_0__Bacteria;D_1__Proteobacteria;D_2__Deltaproteobacteria;D_3__SAR324 clade(Marine group B)":0.0,"D_0__Bacteria;D_1__Proteobacteria;D_2__Gammaproteobacteria;D_3__211ds20":0.0,"D_0__Bacteria;D_1__Proteobacteria;D_2__Gammaproteobacteria;D_3__Aeromonadales":0.0,"D_0__Bacteria;D_1__Proteobacteria;D_2__Gammaproteobacteria;D_3__Alteromonadales":0.0,"D_0__Bacteria;D_1__Proteobacteria;D_2__Gammaproteobacteria;D_3__Betaproteobacteriales":211.0,"D_0__Bacteria;D_1__Proteobacteria;D_2__Gammaproteobacteria;D_3__Cellvibrionales":0.0,"D_0__Bacteria;D_1__Proteobacteria;D_2__Gammaproteobacteria;D_3__Coxiellales":0.0,"D_0__Bacteria;D_1__Proteobacteria;D_2__Gammaproteobacteria;D_3__Diplorickettsiales":0.0,"D_0__Bacteria;D_1__Proteobacteria;D_2__Gammaproteobacteria;D_3__Enterobacteriales":43.0,"D_0__Bacteria;D_1__Proteobacteria;D_2__Gammaproteobacteria;D_3__Nitrosococcales":0.0,"D_0__Bacteria;D_1__Proteobacteria;D_2__Gammaproteobacteria;D_3__Oceanospirillales":0.0,"D_0__Bacteria;D_1__Proteobacteria;D_2__Gammaproteobacteria;D_3__Pasteurellales":0.0,"D_0__Bacteria;D_1__Proteobacteria;D_2__Gammaproteobacteria;D_3__Pseudomonadales":5.0,"D_0__Bacteria;D_1__Proteobacteria;D_2__Gammaproteobacteria;D_3__Steroidobacterales":0.0,"D_0__Bacteria;D_1__Proteobacteria;D_2__Gammaproteobacteria;D_3__Vibrionales":0.0,"D_0__Bacteria;D_1__Proteobacteria;D_2__Gammaproteobacteria;D_3__Xanthomonadales":0.0,"D_0__Bacteria;D_1__Proteobacteria;D_2__Gammaproteobacteria;__":0.0,"D_0__Bacteria;D_1__Proteobacteria;__;__":21.0,"D_0__Bacteria;D_1__Spirochaetes;D_2__MVP-15;__":0.0,"D_0__Bacteria;D_1__Spirochaetes;D_2__Spirochaetia;D_3__Spirochaetales":32.0,"D_0__Bacteria;D_1__Spirochaetes;__;__":0.0,"D_0__Bacteria;D_1__Synergistetes;D_2__Synergistia;D_3__Synergistales":2.0,"D_0__Bacteria;D_1__Tenericutes;D_2__Mollicutes;D_3__Anaeroplasmatales":51.0,"D_0__Bacteria;D_1__Tenericutes;D_2__Mollicutes;D_3__EMP-G18":0.0,"D_0__Bacteria;D_1__Tenericutes;D_2__Mollicutes;D_3__Izimaplasmatales":127.0,"D_0__Bacteria;D_1__Tenericutes;D_2__Mollicutes;D_3__Mollicutes RF39":1024.0,"D_0__Bacteria;D_1__Tenericutes;D_2__Mollicutes;D_3__Mycoplasmatales":0.0,"D_0__Bacteria;D_1__Tenericutes;D_2__Mollicutes;D_3__NED5E9":3.0,"D_0__Bacteria;D_1__Tenericutes;D_2__Mollicutes;D_3__T2WK15B57":0.0,"D_0__Bacteria;D_1__Verrucomicrobia;D_2__Verrucomicrobiae;D_3__Chthoniobacterales":0.0,"D_0__Bacteria;D_1__Verrucomicrobia;D_2__Verrucomicrobiae;D_3__Opitutales":63.0,"D_0__Bacteria;D_1__Verrucomicrobia;D_2__Verrucomicrobiae;D_3__Pedosphaerales":0.0,"D_0__Bacteria;D_1__Verrucomicrobia;D_2__Verrucomicrobiae;D_3__Verrucomicrobiales":321.0,"D_0__Bacteria;D_1__WPS-2;D_2__uncultured rumen bacterium;D_3__uncultured rumen bacterium":0.0,"D_0__Bacteria;__;__;__":220.0,"Name":"B17","SampleType":"Faecal","GPS":"54H 0364319, 6197085","Population":"Brookfield","Warren":"Bh","Date Collected":"4\/03\/2019","Sex":"U","Extraction Kit":"Qiagen DNeasy Powersoil","Date Extracted":"26\/07\/2019","Lot No.":"","Associated EBC":"EBC12","Manfred IDs":"","Notes":""},{"index":"B1","D_0__Archaea;D_1__Euryarchaeota;D_2__Methanobacteria;D_3__Methanobacteriales":61.0,"D_0__Archaea;D_1__Euryarchaeota;D_2__Methanomicrobia;D_3__Methanomicrobiales":504.0,"D_0__Archaea;D_1__Euryarchaeota;D_2__Thermoplasmata;D_3__Methanomassiliicoccales":365.0,"D_0__Archaea;D_1__Thaumarchaeota;D_2__Nitrososphaeria;D_3__Nitrososphaerales":0.0,"D_0__Bacteria;D_1__Actinobacteria;D_2__Acidimicrobiia;D_3__Microtrichales":0.0,"D_0__Bacteria;D_1__Actinobacteria;D_2__Acidimicrobiia;D_3__uncultured":0.0,"D_0__Bacteria;D_1__Actinobacteria;D_2__Acidimicrobiia;__":0.0,"D_0__Bacteria;D_1__Actinobacteria;D_2__Actinobacteria;D_3__Actinomycetales":0.0,"D_0__Bacteria;D_1__Actinobacteria;D_2__Actinobacteria;D_3__Bifidobacteriales":0.0,"D_0__Bacteria;D_1__Actinobacteria;D_2__Actinobacteria;D_3__Corynebacteriales":7.0,"D_0__Bacteria;D_1__Actinobacteria;D_2__Actinobacteria;D_3__Frankiales":3.0,"D_0__Bacteria;D_1__Actinobacteria;D_2__Actinobacteria;D_3__Kineosporiales":0.0,"D_0__Bacteria;D_1__Actinobacteria;D_2__Actinobacteria;D_3__Micrococcales":8.0,"D_0__Bacteria;D_1__Actinobacteria;D_2__Actinobacteria;D_3__Micromonosporales":0.0,"D_0__Bacteria;D_1__Actinobacteria;D_2__Actinobacteria;D_3__Propionibacteriales":0.0,"D_0__Bacteria;D_1__Actinobacteria;D_2__Actinobacteria;D_3__Pseudonocardiales":5.0,"D_0__Bacteria;D_1__Actinobacteria;D_2__Actinobacteria;D_3__Streptomycetales":205.0,"D_0__Bacteria;D_1__Actinobacteria;D_2__Actinobacteria;D_3__Streptosporangiales":0.0,"D_0__Bacteria;D_1__Actinobacteria;D_2__Actinobacteria;__":0.0,"D_0__Bacteria;D_1__Actinobacteria;D_2__Coriobacteriia;D_3__Coriobacteriales":169.0,"D_0__Bacteria;D_1__Actinobacteria;D_2__Rubrobacteria;D_3__Rubrobacterales":0.0,"D_0__Bacteria;D_1__Actinobacteria;D_2__Thermoleophilia;D_3__Solirubrobacterales":2.0,"D_0__Bacteria;D_1__Armatimonadetes;D_2__Armatimonadia;D_3__Armatimonadales":0.0,"D_0__Bacteria;D_1__Armatimonadetes;D_2__uncultured;__":0.0,"D_0__Bacteria;D_1__BRC1;D_2__uncultured Desulfocaldus sp.;D_3__uncultured Desulfocaldus sp.":0.0,"D_0__Bacteria;D_1__Bacteroidetes;D_2__Bacteroidia;D_3__Bacteroidales":9292.0,"D_0__Bacteria;D_1__Bacteroidetes;D_2__Bacteroidia;D_3__Chitinophagales":0.0,"D_0__Bacteria;D_1__Bacteroidetes;D_2__Bacteroidia;D_3__Cytophagales":2.0,"D_0__Bacteria;D_1__Bacteroidetes;D_2__Bacteroidia;D_3__Flavobacteriales":0.0,"D_0__Bacteria;D_1__Bacteroidetes;D_2__Bacteroidia;D_3__Sphingobacteriales":1147.0,"D_0__Bacteria;D_1__Bacteroidetes;D_2__Bacteroidia;__":325.0,"D_0__Bacteria;D_1__Bacteroidetes;D_2__Ignavibacteria;D_3__OPB56":0.0,"D_0__Bacteria;D_1__Chloroflexi;D_2__Anaerolineae;D_3__Anaerolineales":94.0,"D_0__Bacteria;D_1__Chloroflexi;D_2__Chloroflexia;D_3__Thermomicrobiales":0.0,"D_0__Bacteria;D_1__Cyanobacteria;D_2__Melainabacteria;D_3__Gastranaerophilales":98.0,"D_0__Bacteria;D_1__Cyanobacteria;D_2__Oxyphotobacteria;D_3__Chloroplast":29.0,"D_0__Bacteria;D_1__Cyanobacteria;D_2__Oxyphotobacteria;D_3__Nostocales":0.0,"D_0__Bacteria;D_1__Cyanobacteria;D_2__Oxyphotobacteria;D_3__Thermosynechococcales":0.0,"D_0__Bacteria;D_1__Cyanobacteria;D_2__Sericytochromatia;D_3__uncultured Bacillales bacterium":0.0,"D_0__Bacteria;D_1__Cyanobacteria;D_2__Sericytochromatia;D_3__uncultured bacterium":0.0,"D_0__Bacteria;D_1__Deferribacteres;D_2__Deferribacteres;D_3__Deferribacterales":0.0,"D_0__Bacteria;D_1__Deinococcus-Thermus;D_2__Deinococci;D_3__Deinococcales":0.0,"D_0__Bacteria;D_1__Elusimicrobia;D_2__Elusimicrobia;D_3__Elusimicrobiales":0.0,"D_0__Bacteria;D_1__Epsilonbacteraeota;D_2__Campylobacteria;D_3__Campylobacterales":89.0,"D_0__Bacteria;D_1__FBP;D_2__uncultured actinobacterium;D_3__uncultured actinobacterium":0.0,"D_0__Bacteria;D_1__Fibrobacteres;D_2__Fibrobacteria;D_3__Fibrobacterales":456.0,"D_0__Bacteria;D_1__Firmicutes;D_2__Bacilli;D_3__Bacillales":7.0,"D_0__Bacteria;D_1__Firmicutes;D_2__Bacilli;D_3__Lactobacillales":14.0,"D_0__Bacteria;D_1__Firmicutes;D_2__Clostridia;D_3__Clostridiales":24115.0,"D_0__Bacteria;D_1__Firmicutes;D_2__Clostridia;D_3__DTU014":0.0,"D_0__Bacteria;D_1__Firmicutes;D_2__Clostridia;__":41.0,"D_0__Bacteria;D_1__Firmicutes;D_2__Erysipelotrichia;D_3__Erysipelotrichales":499.0,"D_0__Bacteria;D_1__Firmicutes;D_2__Negativicutes;D_3__Selenomonadales":109.0,"D_0__Bacteria;D_1__Firmicutes;__;__":156.0,"D_0__Bacteria;D_1__Fusobacteria;D_2__Fusobacteriia;D_3__Fusobacteriales":0.0,"D_0__Bacteria;D_1__Gemmatimonadetes;D_2__Gemmatimonadetes;D_3__Gemmatimonadales":0.0,"D_0__Bacteria;D_1__Gemmatimonadetes;D_2__Longimicrobia;D_3__Longimicrobiales":0.0,"D_0__Bacteria;D_1__Gemmatimonadetes;D_2__S0134 terrestrial group;D_3__metagenome":0.0,"D_0__Bacteria;D_1__Kiritimatiellaeota;D_2__Kiritimatiellae;D_3__WCHB1-41":102.0,"D_0__Bacteria;D_1__Lentisphaerae;D_2__Lentisphaeria;D_3__Victivallales":17.0,"D_0__Bacteria;D_1__Lentisphaerae;D_2__Oligosphaeria;D_3__Oligosphaerales":277.0,"D_0__Bacteria;D_1__Patescibacteria;D_2__Parcubacteria;__":0.0,"D_0__Bacteria;D_1__Patescibacteria;D_2__Saccharimonadia;D_3__Saccharimonadales":0.0,"D_0__Bacteria;D_1__Planctomycetes;D_2__Phycisphaerae;D_3__Tepidisphaerales":0.0,"D_0__Bacteria;D_1__Planctomycetes;D_2__Planctomycetacia;D_3__Isosphaerales":0.0,"D_0__Bacteria;D_1__Planctomycetes;D_2__Planctomycetacia;D_3__Pirellulales":109.0,"D_0__Bacteria;D_1__Planctomycetes;D_2__vadinHA49;__":7.0,"D_0__Bacteria;D_1__Proteobacteria;D_2__Alphaproteobacteria;D_3__Acetobacterales":0.0,"D_0__Bacteria;D_1__Proteobacteria;D_2__Alphaproteobacteria;D_3__Azospirillales":0.0,"D_0__Bacteria;D_1__Proteobacteria;D_2__Alphaproteobacteria;D_3__Caulobacterales":0.0,"D_0__Bacteria;D_1__Proteobacteria;D_2__Alphaproteobacteria;D_3__Elsterales":0.0,"D_0__Bacteria;D_1__Proteobacteria;D_2__Alphaproteobacteria;D_3__Micavibrionales":0.0,"D_0__Bacteria;D_1__Proteobacteria;D_2__Alphaproteobacteria;D_3__Micropepsales":0.0,"D_0__Bacteria;D_1__Proteobacteria;D_2__Alphaproteobacteria;D_3__Paracaedibacterales":0.0,"D_0__Bacteria;D_1__Proteobacteria;D_2__Alphaproteobacteria;D_3__Reyranellales":0.0,"D_0__Bacteria;D_1__Proteobacteria;D_2__Alphaproteobacteria;D_3__Rhizobiales":5.0,"D_0__Bacteria;D_1__Proteobacteria;D_2__Alphaproteobacteria;D_3__Rhodobacterales":2.0,"D_0__Bacteria;D_1__Proteobacteria;D_2__Alphaproteobacteria;D_3__Rhodospirillales":53.0,"D_0__Bacteria;D_1__Proteobacteria;D_2__Alphaproteobacteria;D_3__Rickettsiales":7.0,"D_0__Bacteria;D_1__Proteobacteria;D_2__Alphaproteobacteria;D_3__Sphingomonadales":0.0,"D_0__Bacteria;D_1__Proteobacteria;D_2__Alphaproteobacteria;D_3__Tistrellales":0.0,"D_0__Bacteria;D_1__Proteobacteria;D_2__Alphaproteobacteria;__":0.0,"D_0__Bacteria;D_1__Proteobacteria;D_2__Deltaproteobacteria;D_3__Bdellovibrionales":0.0,"D_0__Bacteria;D_1__Proteobacteria;D_2__Deltaproteobacteria;D_3__Bradymonadales":6.0,"D_0__Bacteria;D_1__Proteobacteria;D_2__Deltaproteobacteria;D_3__Desulfobacterales":0.0,"D_0__Bacteria;D_1__Proteobacteria;D_2__Deltaproteobacteria;D_3__Desulfovibrionales":55.0,"D_0__Bacteria;D_1__Proteobacteria;D_2__Deltaproteobacteria;D_3__Myxococcales":9.0,"D_0__Bacteria;D_1__Proteobacteria;D_2__Deltaproteobacteria;D_3__Oligoflexales":0.0,"D_0__Bacteria;D_1__Proteobacteria;D_2__Deltaproteobacteria;D_3__SAR324 clade(Marine group B)":0.0,"D_0__Bacteria;D_1__Proteobacteria;D_2__Gammaproteobacteria;D_3__211ds20":0.0,"D_0__Bacteria;D_1__Proteobacteria;D_2__Gammaproteobacteria;D_3__Aeromonadales":0.0,"D_0__Bacteria;D_1__Proteobacteria;D_2__Gammaproteobacteria;D_3__Alteromonadales":0.0,"D_0__Bacteria;D_1__Proteobacteria;D_2__Gammaproteobacteria;D_3__Betaproteobacteriales":213.0,"D_0__Bacteria;D_1__Proteobacteria;D_2__Gammaproteobacteria;D_3__Cellvibrionales":0.0,"D_0__Bacteria;D_1__Proteobacteria;D_2__Gammaproteobacteria;D_3__Coxiellales":0.0,"D_0__Bacteria;D_1__Proteobacteria;D_2__Gammaproteobacteria;D_3__Diplorickettsiales":0.0,"D_0__Bacteria;D_1__Proteobacteria;D_2__Gammaproteobacteria;D_3__Enterobacteriales":21.0,"D_0__Bacteria;D_1__Proteobacteria;D_2__Gammaproteobacteria;D_3__Nitrosococcales":0.0,"D_0__Bacteria;D_1__Proteobacteria;D_2__Gammaproteobacteria;D_3__Oceanospirillales":0.0,"D_0__Bacteria;D_1__Proteobacteria;D_2__Gammaproteobacteria;D_3__Pasteurellales":11.0,"D_0__Bacteria;D_1__Proteobacteria;D_2__Gammaproteobacteria;D_3__Pseudomonadales":6.0,"D_0__Bacteria;D_1__Proteobacteria;D_2__Gammaproteobacteria;D_3__Steroidobacterales":0.0,"D_0__Bacteria;D_1__Proteobacteria;D_2__Gammaproteobacteria;D_3__Vibrionales":0.0,"D_0__Bacteria;D_1__Proteobacteria;D_2__Gammaproteobacteria;D_3__Xanthomonadales":0.0,"D_0__Bacteria;D_1__Proteobacteria;D_2__Gammaproteobacteria;__":0.0,"D_0__Bacteria;D_1__Proteobacteria;__;__":0.0,"D_0__Bacteria;D_1__Spirochaetes;D_2__MVP-15;__":20.0,"D_0__Bacteria;D_1__Spirochaetes;D_2__Spirochaetia;D_3__Spirochaetales":5655.0,"D_0__Bacteria;D_1__Spirochaetes;__;__":0.0,"D_0__Bacteria;D_1__Synergistetes;D_2__Synergistia;D_3__Synergistales":136.0,"D_0__Bacteria;D_1__Tenericutes;D_2__Mollicutes;D_3__Anaeroplasmatales":31.0,"D_0__Bacteria;D_1__Tenericutes;D_2__Mollicutes;D_3__EMP-G18":0.0,"D_0__Bacteria;D_1__Tenericutes;D_2__Mollicutes;D_3__Izimaplasmatales":3269.0,"D_0__Bacteria;D_1__Tenericutes;D_2__Mollicutes;D_3__Mollicutes RF39":2300.0,"D_0__Bacteria;D_1__Tenericutes;D_2__Mollicutes;D_3__Mycoplasmatales":0.0,"D_0__Bacteria;D_1__Tenericutes;D_2__Mollicutes;D_3__NED5E9":11.0,"D_0__Bacteria;D_1__Tenericutes;D_2__Mollicutes;D_3__T2WK15B57":0.0,"D_0__Bacteria;D_1__Verrucomicrobia;D_2__Verrucomicrobiae;D_3__Chthoniobacterales":0.0,"D_0__Bacteria;D_1__Verrucomicrobia;D_2__Verrucomicrobiae;D_3__Opitutales":13.0,"D_0__Bacteria;D_1__Verrucomicrobia;D_2__Verrucomicrobiae;D_3__Pedosphaerales":0.0,"D_0__Bacteria;D_1__Verrucomicrobia;D_2__Verrucomicrobiae;D_3__Verrucomicrobiales":0.0,"D_0__Bacteria;D_1__WPS-2;D_2__uncultured rumen bacterium;D_3__uncultured rumen bacterium":0.0,"D_0__Bacteria;__;__;__":291.0,"Name":"B1","SampleType":"Faecal","GPS":"54H 0361354, 6197023","Population":"Brookfield","Warren":"Ba","Date Collected":"4\/03\/2019","Sex":"U","Extraction Kit":"Qiagen DNeasy Powersoil","Date Extracted":"30\/05\/2019","Lot No.":"1600-27051","Associated EBC":"EBC2","Manfred IDs":"","Notes":"Darker EtOH Supernatant, Spin columns from 1600-54007"},{"index":"B2","D_0__Archaea;D_1__Euryarchaeota;D_2__Methanobacteria;D_3__Methanobacteriales":164.0,"D_0__Archaea;D_1__Euryarchaeota;D_2__Methanomicrobia;D_3__Methanomicrobiales":1315.0,"D_0__Archaea;D_1__Euryarchaeota;D_2__Thermoplasmata;D_3__Methanomassiliicoccales":1339.0,"D_0__Archaea;D_1__Thaumarchaeota;D_2__Nitrososphaeria;D_3__Nitrososphaerales":2.0,"D_0__Bacteria;D_1__Actinobacteria;D_2__Acidimicrobiia;D_3__Microtrichales":0.0,"D_0__Bacteria;D_1__Actinobacteria;D_2__Acidimicrobiia;D_3__uncultured":0.0,"D_0__Bacteria;D_1__Actinobacteria;D_2__Acidimicrobiia;__":2.0,"D_0__Bacteria;D_1__Actinobacteria;D_2__Actinobacteria;D_3__Actinomycetales":0.0,"D_0__Bacteria;D_1__Actinobacteria;D_2__Actinobacteria;D_3__Bifidobacteriales":0.0,"D_0__Bacteria;D_1__Actinobacteria;D_2__Actinobacteria;D_3__Corynebacteriales":0.0,"D_0__Bacteria;D_1__Actinobacteria;D_2__Actinobacteria;D_3__Frankiales":7.0,"D_0__Bacteria;D_1__Actinobacteria;D_2__Actinobacteria;D_3__Kineosporiales":0.0,"D_0__Bacteria;D_1__Actinobacteria;D_2__Actinobacteria;D_3__Micrococcales":17.0,"D_0__Bacteria;D_1__Actinobacteria;D_2__Actinobacteria;D_3__Micromonosporales":0.0,"D_0__Bacteria;D_1__Actinobacteria;D_2__Actinobacteria;D_3__Propionibacteriales":0.0,"D_0__Bacteria;D_1__Actinobacteria;D_2__Actinobacteria;D_3__Pseudonocardiales":6.0,"D_0__Bacteria;D_1__Actinobacteria;D_2__Actinobacteria;D_3__Streptomycetales":490.0,"D_0__Bacteria;D_1__Actinobacteria;D_2__Actinobacteria;D_3__Streptosporangiales":0.0,"D_0__Bacteria;D_1__Actinobacteria;D_2__Actinobacteria;__":0.0,"D_0__Bacteria;D_1__Actinobacteria;D_2__Coriobacteriia;D_3__Coriobacteriales":352.0,"D_0__Bacteria;D_1__Actinobacteria;D_2__Rubrobacteria;D_3__Rubrobacterales":7.0,"D_0__Bacteria;D_1__Actinobacteria;D_2__Thermoleophilia;D_3__Solirubrobacterales":13.0,"D_0__Bacteria;D_1__Armatimonadetes;D_2__Armatimonadia;D_3__Armatimonadales":0.0,"D_0__Bacteria;D_1__Armatimonadetes;D_2__uncultured;__":0.0,"D_0__Bacteria;D_1__BRC1;D_2__uncultured Desulfocaldus sp.;D_3__uncultured Desulfocaldus sp.":0.0,"D_0__Bacteria;D_1__Bacteroidetes;D_2__Bacteroidia;D_3__Bacteroidales":25487.0,"D_0__Bacteria;D_1__Bacteroidetes;D_2__Bacteroidia;D_3__Chitinophagales":0.0,"D_0__Bacteria;D_1__Bacteroidetes;D_2__Bacteroidia;D_3__Cytophagales":0.0,"D_0__Bacteria;D_1__Bacteroidetes;D_2__Bacteroidia;D_3__Flavobacteriales":0.0,"D_0__Bacteria;D_1__Bacteroidetes;D_2__Bacteroidia;D_3__Sphingobacteriales":3075.0,"D_0__Bacteria;D_1__Bacteroidetes;D_2__Bacteroidia;__":1017.0,"D_0__Bacteria;D_1__Bacteroidetes;D_2__Ignavibacteria;D_3__OPB56":0.0,"D_0__Bacteria;D_1__Chloroflexi;D_2__Anaerolineae;D_3__Anaerolineales":250.0,"D_0__Bacteria;D_1__Chloroflexi;D_2__Chloroflexia;D_3__Thermomicrobiales":0.0,"D_0__Bacteria;D_1__Cyanobacteria;D_2__Melainabacteria;D_3__Gastranaerophilales":223.0,"D_0__Bacteria;D_1__Cyanobacteria;D_2__Oxyphotobacteria;D_3__Chloroplast":156.0,"D_0__Bacteria;D_1__Cyanobacteria;D_2__Oxyphotobacteria;D_3__Nostocales":0.0,"D_0__Bacteria;D_1__Cyanobacteria;D_2__Oxyphotobacteria;D_3__Thermosynechococcales":0.0,"D_0__Bacteria;D_1__Cyanobacteria;D_2__Sericytochromatia;D_3__uncultured Bacillales bacterium":0.0,"D_0__Bacteria;D_1__Cyanobacteria;D_2__Sericytochromatia;D_3__uncultured bacterium":0.0,"D_0__Bacteria;D_1__Deferribacteres;D_2__Deferribacteres;D_3__Deferribacterales":0.0,"D_0__Bacteria;D_1__Deinococcus-Thermus;D_2__Deinococci;D_3__Deinococcales":0.0,"D_0__Bacteria;D_1__Elusimicrobia;D_2__Elusimicrobia;D_3__Elusimicrobiales":0.0,"D_0__Bacteria;D_1__Epsilonbacteraeota;D_2__Campylobacteria;D_3__Campylobacterales":146.0,"D_0__Bacteria;D_1__FBP;D_2__uncultured actinobacterium;D_3__uncultured actinobacterium":0.0,"D_0__Bacteria;D_1__Fibrobacteres;D_2__Fibrobacteria;D_3__Fibrobacterales":1326.0,"D_0__Bacteria;D_1__Firmicutes;D_2__Bacilli;D_3__Bacillales":27.0,"D_0__Bacteria;D_1__Firmicutes;D_2__Bacilli;D_3__Lactobacillales":28.0,"D_0__Bacteria;D_1__Firmicutes;D_2__Clostridia;D_3__Clostridiales":59246.0,"D_0__Bacteria;D_1__Firmicutes;D_2__Clostridia;D_3__DTU014":0.0,"D_0__Bacteria;D_1__Firmicutes;D_2__Clostridia;__":49.0,"D_0__Bacteria;D_1__Firmicutes;D_2__Erysipelotrichia;D_3__Erysipelotrichales":1561.0,"D_0__Bacteria;D_1__Firmicutes;D_2__Negativicutes;D_3__Selenomonadales":292.0,"D_0__Bacteria;D_1__Firmicutes;__;__":524.0,"D_0__Bacteria;D_1__Fusobacteria;D_2__Fusobacteriia;D_3__Fusobacteriales":0.0,"D_0__Bacteria;D_1__Gemmatimonadetes;D_2__Gemmatimonadetes;D_3__Gemmatimonadales":0.0,"D_0__Bacteria;D_1__Gemmatimonadetes;D_2__Longimicrobia;D_3__Longimicrobiales":0.0,"D_0__Bacteria;D_1__Gemmatimonadetes;D_2__S0134 terrestrial group;D_3__metagenome":0.0,"D_0__Bacteria;D_1__Kiritimatiellaeota;D_2__Kiritimatiellae;D_3__WCHB1-41":456.0,"D_0__Bacteria;D_1__Lentisphaerae;D_2__Lentisphaeria;D_3__Victivallales":91.0,"D_0__Bacteria;D_1__Lentisphaerae;D_2__Oligosphaeria;D_3__Oligosphaerales":972.0,"D_0__Bacteria;D_1__Patescibacteria;D_2__Parcubacteria;__":0.0,"D_0__Bacteria;D_1__Patescibacteria;D_2__Saccharimonadia;D_3__Saccharimonadales":0.0,"D_0__Bacteria;D_1__Planctomycetes;D_2__Phycisphaerae;D_3__Tepidisphaerales":0.0,"D_0__Bacteria;D_1__Planctomycetes;D_2__Planctomycetacia;D_3__Isosphaerales":0.0,"D_0__Bacteria;D_1__Planctomycetes;D_2__Planctomycetacia;D_3__Pirellulales":371.0,"D_0__Bacteria;D_1__Planctomycetes;D_2__vadinHA49;__":48.0,"D_0__Bacteria;D_1__Proteobacteria;D_2__Alphaproteobacteria;D_3__Acetobacterales":0.0,"D_0__Bacteria;D_1__Proteobacteria;D_2__Alphaproteobacteria;D_3__Azospirillales":0.0,"D_0__Bacteria;D_1__Proteobacteria;D_2__Alphaproteobacteria;D_3__Caulobacterales":0.0,"D_0__Bacteria;D_1__Proteobacteria;D_2__Alphaproteobacteria;D_3__Elsterales":0.0,"D_0__Bacteria;D_1__Proteobacteria;D_2__Alphaproteobacteria;D_3__Micavibrionales":0.0,"D_0__Bacteria;D_1__Proteobacteria;D_2__Alphaproteobacteria;D_3__Micropepsales":0.0,"D_0__Bacteria;D_1__Proteobacteria;D_2__Alphaproteobacteria;D_3__Paracaedibacterales":0.0,"D_0__Bacteria;D_1__Proteobacteria;D_2__Alphaproteobacteria;D_3__Reyranellales":2.0,"D_0__Bacteria;D_1__Proteobacteria;D_2__Alphaproteobacteria;D_3__Rhizobiales":7.0,"D_0__Bacteria;D_1__Proteobacteria;D_2__Alphaproteobacteria;D_3__Rhodobacterales":0.0,"D_0__Bacteria;D_1__Proteobacteria;D_2__Alphaproteobacteria;D_3__Rhodospirillales":118.0,"D_0__Bacteria;D_1__Proteobacteria;D_2__Alphaproteobacteria;D_3__Rickettsiales":46.0,"D_0__Bacteria;D_1__Proteobacteria;D_2__Alphaproteobacteria;D_3__Sphingomonadales":0.0,"D_0__Bacteria;D_1__Proteobacteria;D_2__Alphaproteobacteria;D_3__Tistrellales":0.0,"D_0__Bacteria;D_1__Proteobacteria;D_2__Alphaproteobacteria;__":0.0,"D_0__Bacteria;D_1__Proteobacteria;D_2__Deltaproteobacteria;D_3__Bdellovibrionales":0.0,"D_0__Bacteria;D_1__Proteobacteria;D_2__Deltaproteobacteria;D_3__Bradymonadales":68.0,"D_0__Bacteria;D_1__Proteobacteria;D_2__Deltaproteobacteria;D_3__Desulfobacterales":0.0,"D_0__Bacteria;D_1__Proteobacteria;D_2__Deltaproteobacteria;D_3__Desulfovibrionales":181.0,"D_0__Bacteria;D_1__Proteobacteria;D_2__Deltaproteobacteria;D_3__Myxococcales":23.0,"D_0__Bacteria;D_1__Proteobacteria;D_2__Deltaproteobacteria;D_3__Oligoflexales":0.0,"D_0__Bacteria;D_1__Proteobacteria;D_2__Deltaproteobacteria;D_3__SAR324 clade(Marine group B)":0.0,"D_0__Bacteria;D_1__Proteobacteria;D_2__Gammaproteobacteria;D_3__211ds20":0.0,"D_0__Bacteria;D_1__Proteobacteria;D_2__Gammaproteobacteria;D_3__Aeromonadales":3.0,"D_0__Bacteria;D_1__Proteobacteria;D_2__Gammaproteobacteria;D_3__Alteromonadales":0.0,"D_0__Bacteria;D_1__Proteobacteria;D_2__Gammaproteobacteria;D_3__Betaproteobacteriales":543.0,"D_0__Bacteria;D_1__Proteobacteria;D_2__Gammaproteobacteria;D_3__Cellvibrionales":0.0,"D_0__Bacteria;D_1__Proteobacteria;D_2__Gammaproteobacteria;D_3__Coxiellales":0.0,"D_0__Bacteria;D_1__Proteobacteria;D_2__Gammaproteobacteria;D_3__Diplorickettsiales":0.0,"D_0__Bacteria;D_1__Proteobacteria;D_2__Gammaproteobacteria;D_3__Enterobacteriales":52.0,"D_0__Bacteria;D_1__Proteobacteria;D_2__Gammaproteobacteria;D_3__Nitrosococcales":0.0,"D_0__Bacteria;D_1__Proteobacteria;D_2__Gammaproteobacteria;D_3__Oceanospirillales":0.0,"D_0__Bacteria;D_1__Proteobacteria;D_2__Gammaproteobacteria;D_3__Pasteurellales":18.0,"D_0__Bacteria;D_1__Proteobacteria;D_2__Gammaproteobacteria;D_3__Pseudomonadales":8.0,"D_0__Bacteria;D_1__Proteobacteria;D_2__Gammaproteobacteria;D_3__Steroidobacterales":0.0,"D_0__Bacteria;D_1__Proteobacteria;D_2__Gammaproteobacteria;D_3__Vibrionales":0.0,"D_0__Bacteria;D_1__Proteobacteria;D_2__Gammaproteobacteria;D_3__Xanthomonadales":0.0,"D_0__Bacteria;D_1__Proteobacteria;D_2__Gammaproteobacteria;__":0.0,"D_0__Bacteria;D_1__Proteobacteria;__;__":0.0,"D_0__Bacteria;D_1__Spirochaetes;D_2__MVP-15;__":100.0,"D_0__Bacteria;D_1__Spirochaetes;D_2__Spirochaetia;D_3__Spirochaetales":17198.0,"D_0__Bacteria;D_1__Spirochaetes;__;__":0.0,"D_0__Bacteria;D_1__Synergistetes;D_2__Synergistia;D_3__Synergistales":273.0,"D_0__Bacteria;D_1__Tenericutes;D_2__Mollicutes;D_3__Anaeroplasmatales":43.0,"D_0__Bacteria;D_1__Tenericutes;D_2__Mollicutes;D_3__EMP-G18":0.0,"D_0__Bacteria;D_1__Tenericutes;D_2__Mollicutes;D_3__Izimaplasmatales":15295.0,"D_0__Bacteria;D_1__Tenericutes;D_2__Mollicutes;D_3__Mollicutes RF39":10232.0,"D_0__Bacteria;D_1__Tenericutes;D_2__Mollicutes;D_3__Mycoplasmatales":0.0,"D_0__Bacteria;D_1__Tenericutes;D_2__Mollicutes;D_3__NED5E9":68.0,"D_0__Bacteria;D_1__Tenericutes;D_2__Mollicutes;D_3__T2WK15B57":0.0,"D_0__Bacteria;D_1__Verrucomicrobia;D_2__Verrucomicrobiae;D_3__Chthoniobacterales":0.0,"D_0__Bacteria;D_1__Verrucomicrobia;D_2__Verrucomicrobiae;D_3__Opitutales":59.0,"D_0__Bacteria;D_1__Verrucomicrobia;D_2__Verrucomicrobiae;D_3__Pedosphaerales":0.0,"D_0__Bacteria;D_1__Verrucomicrobia;D_2__Verrucomicrobiae;D_3__Verrucomicrobiales":2.0,"D_0__Bacteria;D_1__WPS-2;D_2__uncultured rumen bacterium;D_3__uncultured rumen bacterium":0.0,"D_0__Bacteria;__;__;__":1159.0,"Name":"B2","SampleType":"Faecal","GPS":"54H 0361354, 6197023","Population":"Brookfield","Warren":"Ba","Date Collected":"4\/03\/2019","Sex":"U","Extraction Kit":"Qiagen DNeasy Powersoil","Date Extracted":"7\/06\/2019","Lot No.":"1600-27051","Associated EBC":"EBC3","Manfred IDs":"","Notes":"Spin columns & PowerBead Tubes from 1600-54007"},{"index":"B3","D_0__Archaea;D_1__Euryarchaeota;D_2__Methanobacteria;D_3__Methanobacteriales":10.0,"D_0__Archaea;D_1__Euryarchaeota;D_2__Methanomicrobia;D_3__Methanomicrobiales":583.0,"D_0__Archaea;D_1__Euryarchaeota;D_2__Thermoplasmata;D_3__Methanomassiliicoccales":529.0,"D_0__Archaea;D_1__Thaumarchaeota;D_2__Nitrososphaeria;D_3__Nitrososphaerales":0.0,"D_0__Bacteria;D_1__Actinobacteria;D_2__Acidimicrobiia;D_3__Microtrichales":3.0,"D_0__Bacteria;D_1__Actinobacteria;D_2__Acidimicrobiia;D_3__uncultured":0.0,"D_0__Bacteria;D_1__Actinobacteria;D_2__Acidimicrobiia;__":0.0,"D_0__Bacteria;D_1__Actinobacteria;D_2__Actinobacteria;D_3__Actinomycetales":0.0,"D_0__Bacteria;D_1__Actinobacteria;D_2__Actinobacteria;D_3__Bifidobacteriales":0.0,"D_0__Bacteria;D_1__Actinobacteria;D_2__Actinobacteria;D_3__Corynebacteriales":2.0,"D_0__Bacteria;D_1__Actinobacteria;D_2__Actinobacteria;D_3__Frankiales":12.0,"D_0__Bacteria;D_1__Actinobacteria;D_2__Actinobacteria;D_3__Kineosporiales":0.0,"D_0__Bacteria;D_1__Actinobacteria;D_2__Actinobacteria;D_3__Micrococcales":8.0,"D_0__Bacteria;D_1__Actinobacteria;D_2__Actinobacteria;D_3__Micromonosporales":0.0,"D_0__Bacteria;D_1__Actinobacteria;D_2__Actinobacteria;D_3__Propionibacteriales":0.0,"D_0__Bacteria;D_1__Actinobacteria;D_2__Actinobacteria;D_3__Pseudonocardiales":12.0,"D_0__Bacteria;D_1__Actinobacteria;D_2__Actinobacteria;D_3__Streptomycetales":129.0,"D_0__Bacteria;D_1__Actinobacteria;D_2__Actinobacteria;D_3__Streptosporangiales":0.0,"D_0__Bacteria;D_1__Actinobacteria;D_2__Actinobacteria;__":0.0,"D_0__Bacteria;D_1__Actinobacteria;D_2__Coriobacteriia;D_3__Coriobacteriales":183.0,"D_0__Bacteria;D_1__Actinobacteria;D_2__Rubrobacteria;D_3__Rubrobacterales":0.0,"D_0__Bacteria;D_1__Actinobacteria;D_2__Thermoleophilia;D_3__Solirubrobacterales":5.0,"D_0__Bacteria;D_1__Armatimonadetes;D_2__Armatimonadia;D_3__Armatimonadales":0.0,"D_0__Bacteria;D_1__Armatimonadetes;D_2__uncultured;__":0.0,"D_0__Bacteria;D_1__BRC1;D_2__uncultured Desulfocaldus sp.;D_3__uncultured Desulfocaldus sp.":0.0,"D_0__Bacteria;D_1__Bacteroidetes;D_2__Bacteroidia;D_3__Bacteroidales":18779.0,"D_0__Bacteria;D_1__Bacteroidetes;D_2__Bacteroidia;D_3__Chitinophagales":0.0,"D_0__Bacteria;D_1__Bacteroidetes;D_2__Bacteroidia;D_3__Cytophagales":414.0,"D_0__Bacteria;D_1__Bacteroidetes;D_2__Bacteroidia;D_3__Flavobacteriales":0.0,"D_0__Bacteria;D_1__Bacteroidetes;D_2__Bacteroidia;D_3__Sphingobacteriales":2073.0,"D_0__Bacteria;D_1__Bacteroidetes;D_2__Bacteroidia;__":900.0,"D_0__Bacteria;D_1__Bacteroidetes;D_2__Ignavibacteria;D_3__OPB56":0.0,"D_0__Bacteria;D_1__Chloroflexi;D_2__Anaerolineae;D_3__Anaerolineales":31.0,"D_0__Bacteria;D_1__Chloroflexi;D_2__Chloroflexia;D_3__Thermomicrobiales":0.0,"D_0__Bacteria;D_1__Cyanobacteria;D_2__Melainabacteria;D_3__Gastranaerophilales":104.0,"D_0__Bacteria;D_1__Cyanobacteria;D_2__Oxyphotobacteria;D_3__Chloroplast":81.0,"D_0__Bacteria;D_1__Cyanobacteria;D_2__Oxyphotobacteria;D_3__Nostocales":0.0,"D_0__Bacteria;D_1__Cyanobacteria;D_2__Oxyphotobacteria;D_3__Thermosynechococcales":0.0,"D_0__Bacteria;D_1__Cyanobacteria;D_2__Sericytochromatia;D_3__uncultured Bacillales bacterium":0.0,"D_0__Bacteria;D_1__Cyanobacteria;D_2__Sericytochromatia;D_3__uncultured bacterium":0.0,"D_0__Bacteria;D_1__Deferribacteres;D_2__Deferribacteres;D_3__Deferribacterales":0.0,"D_0__Bacteria;D_1__Deinococcus-Thermus;D_2__Deinococci;D_3__Deinococcales":0.0,"D_0__Bacteria;D_1__Elusimicrobia;D_2__Elusimicrobia;D_3__Elusimicrobiales":0.0,"D_0__Bacteria;D_1__Epsilonbacteraeota;D_2__Campylobacteria;D_3__Campylobacterales":35.0,"D_0__Bacteria;D_1__FBP;D_2__uncultured actinobacterium;D_3__uncultured actinobacterium":0.0,"D_0__Bacteria;D_1__Fibrobacteres;D_2__Fibrobacteria;D_3__Fibrobacterales":2676.0,"D_0__Bacteria;D_1__Firmicutes;D_2__Bacilli;D_3__Bacillales":99.0,"D_0__Bacteria;D_1__Firmicutes;D_2__Bacilli;D_3__Lactobacillales":27.0,"D_0__Bacteria;D_1__Firmicutes;D_2__Clostridia;D_3__Clostridiales":37036.0,"D_0__Bacteria;D_1__Firmicutes;D_2__Clostridia;D_3__DTU014":0.0,"D_0__Bacteria;D_1__Firmicutes;D_2__Clostridia;__":30.0,"D_0__Bacteria;D_1__Firmicutes;D_2__Erysipelotrichia;D_3__Erysipelotrichales":3054.0,"D_0__Bacteria;D_1__Firmicutes;D_2__Negativicutes;D_3__Selenomonadales":589.0,"D_0__Bacteria;D_1__Firmicutes;__;__":386.0,"D_0__Bacteria;D_1__Fusobacteria;D_2__Fusobacteriia;D_3__Fusobacteriales":0.0,"D_0__Bacteria;D_1__Gemmatimonadetes;D_2__Gemmatimonadetes;D_3__Gemmatimonadales":0.0,"D_0__Bacteria;D_1__Gemmatimonadetes;D_2__Longimicrobia;D_3__Longimicrobiales":0.0,"D_0__Bacteria;D_1__Gemmatimonadetes;D_2__S0134 terrestrial group;D_3__metagenome":0.0,"D_0__Bacteria;D_1__Kiritimatiellaeota;D_2__Kiritimatiellae;D_3__WCHB1-41":579.0,"D_0__Bacteria;D_1__Lentisphaerae;D_2__Lentisphaeria;D_3__Victivallales":36.0,"D_0__Bacteria;D_1__Lentisphaerae;D_2__Oligosphaeria;D_3__Oligosphaerales":138.0,"D_0__Bacteria;D_1__Patescibacteria;D_2__Parcubacteria;__":0.0,"D_0__Bacteria;D_1__Patescibacteria;D_2__Saccharimonadia;D_3__Saccharimonadales":0.0,"D_0__Bacteria;D_1__Planctomycetes;D_2__Phycisphaerae;D_3__Tepidisphaerales":0.0,"D_0__Bacteria;D_1__Planctomycetes;D_2__Planctomycetacia;D_3__Isosphaerales":0.0,"D_0__Bacteria;D_1__Planctomycetes;D_2__Planctomycetacia;D_3__Pirellulales":86.0,"D_0__Bacteria;D_1__Planctomycetes;D_2__vadinHA49;__":61.0,"D_0__Bacteria;D_1__Proteobacteria;D_2__Alphaproteobacteria;D_3__Acetobacterales":0.0,"D_0__Bacteria;D_1__Proteobacteria;D_2__Alphaproteobacteria;D_3__Azospirillales":0.0,"D_0__Bacteria;D_1__Proteobacteria;D_2__Alphaproteobacteria;D_3__Caulobacterales":0.0,"D_0__Bacteria;D_1__Proteobacteria;D_2__Alphaproteobacteria;D_3__Elsterales":0.0,"D_0__Bacteria;D_1__Proteobacteria;D_2__Alphaproteobacteria;D_3__Micavibrionales":0.0,"D_0__Bacteria;D_1__Proteobacteria;D_2__Alphaproteobacteria;D_3__Micropepsales":0.0,"D_0__Bacteria;D_1__Proteobacteria;D_2__Alphaproteobacteria;D_3__Paracaedibacterales":0.0,"D_0__Bacteria;D_1__Proteobacteria;D_2__Alphaproteobacteria;D_3__Reyranellales":0.0,"D_0__Bacteria;D_1__Proteobacteria;D_2__Alphaproteobacteria;D_3__Rhizobiales":15.0,"D_0__Bacteria;D_1__Proteobacteria;D_2__Alphaproteobacteria;D_3__Rhodobacterales":8.0,"D_0__Bacteria;D_1__Proteobacteria;D_2__Alphaproteobacteria;D_3__Rhodospirillales":116.0,"D_0__Bacteria;D_1__Proteobacteria;D_2__Alphaproteobacteria;D_3__Rickettsiales":13.0,"D_0__Bacteria;D_1__Proteobacteria;D_2__Alphaproteobacteria;D_3__Sphingomonadales":0.0,"D_0__Bacteria;D_1__Proteobacteria;D_2__Alphaproteobacteria;D_3__Tistrellales":0.0,"D_0__Bacteria;D_1__Proteobacteria;D_2__Alphaproteobacteria;__":0.0,"D_0__Bacteria;D_1__Proteobacteria;D_2__Deltaproteobacteria;D_3__Bdellovibrionales":0.0,"D_0__Bacteria;D_1__Proteobacteria;D_2__Deltaproteobacteria;D_3__Bradymonadales":8.0,"D_0__Bacteria;D_1__Proteobacteria;D_2__Deltaproteobacteria;D_3__Desulfobacterales":0.0,"D_0__Bacteria;D_1__Proteobacteria;D_2__Deltaproteobacteria;D_3__Desulfovibrionales":77.0,"D_0__Bacteria;D_1__Proteobacteria;D_2__Deltaproteobacteria;D_3__Myxococcales":5.0,"D_0__Bacteria;D_1__Proteobacteria;D_2__Deltaproteobacteria;D_3__Oligoflexales":0.0,"D_0__Bacteria;D_1__Proteobacteria;D_2__Deltaproteobacteria;D_3__SAR324 clade(Marine group B)":0.0,"D_0__Bacteria;D_1__Proteobacteria;D_2__Gammaproteobacteria;D_3__211ds20":0.0,"D_0__Bacteria;D_1__Proteobacteria;D_2__Gammaproteobacteria;D_3__Aeromonadales":12.0,"D_0__Bacteria;D_1__Proteobacteria;D_2__Gammaproteobacteria;D_3__Alteromonadales":0.0,"D_0__Bacteria;D_1__Proteobacteria;D_2__Gammaproteobacteria;D_3__Betaproteobacteriales":29.0,"D_0__Bacteria;D_1__Proteobacteria;D_2__Gammaproteobacteria;D_3__Cellvibrionales":0.0,"D_0__Bacteria;D_1__Proteobacteria;D_2__Gammaproteobacteria;D_3__Coxiellales":0.0,"D_0__Bacteria;D_1__Proteobacteria;D_2__Gammaproteobacteria;D_3__Diplorickettsiales":0.0,"D_0__Bacteria;D_1__Proteobacteria;D_2__Gammaproteobacteria;D_3__Enterobacteriales":42.0,"D_0__Bacteria;D_1__Proteobacteria;D_2__Gammaproteobacteria;D_3__Nitrosococcales":0.0,"D_0__Bacteria;D_1__Proteobacteria;D_2__Gammaproteobacteria;D_3__Oceanospirillales":0.0,"D_0__Bacteria;D_1__Proteobacteria;D_2__Gammaproteobacteria;D_3__Pasteurellales":139.0,"D_0__Bacteria;D_1__Proteobacteria;D_2__Gammaproteobacteria;D_3__Pseudomonadales":13.0,"D_0__Bacteria;D_1__Proteobacteria;D_2__Gammaproteobacteria;D_3__Steroidobacterales":0.0,"D_0__Bacteria;D_1__Proteobacteria;D_2__Gammaproteobacteria;D_3__Vibrionales":0.0,"D_0__Bacteria;D_1__Proteobacteria;D_2__Gammaproteobacteria;D_3__Xanthomonadales":0.0,"D_0__Bacteria;D_1__Proteobacteria;D_2__Gammaproteobacteria;__":0.0,"D_0__Bacteria;D_1__Proteobacteria;__;__":0.0,"D_0__Bacteria;D_1__Spirochaetes;D_2__MVP-15;__":51.0,"D_0__Bacteria;D_1__Spirochaetes;D_2__Spirochaetia;D_3__Spirochaetales":7411.0,"D_0__Bacteria;D_1__Spirochaetes;__;__":0.0,"D_0__Bacteria;D_1__Synergistetes;D_2__Synergistia;D_3__Synergistales":43.0,"D_0__Bacteria;D_1__Tenericutes;D_2__Mollicutes;D_3__Anaeroplasmatales":35.0,"D_0__Bacteria;D_1__Tenericutes;D_2__Mollicutes;D_3__EMP-G18":0.0,"D_0__Bacteria;D_1__Tenericutes;D_2__Mollicutes;D_3__Izimaplasmatales":6939.0,"D_0__Bacteria;D_1__Tenericutes;D_2__Mollicutes;D_3__Mollicutes RF39":7316.0,"D_0__Bacteria;D_1__Tenericutes;D_2__Mollicutes;D_3__Mycoplasmatales":0.0,"D_0__Bacteria;D_1__Tenericutes;D_2__Mollicutes;D_3__NED5E9":79.0,"D_0__Bacteria;D_1__Tenericutes;D_2__Mollicutes;D_3__T2WK15B57":0.0,"D_0__Bacteria;D_1__Verrucomicrobia;D_2__Verrucomicrobiae;D_3__Chthoniobacterales":0.0,"D_0__Bacteria;D_1__Verrucomicrobia;D_2__Verrucomicrobiae;D_3__Opitutales":22.0,"D_0__Bacteria;D_1__Verrucomicrobia;D_2__Verrucomicrobiae;D_3__Pedosphaerales":0.0,"D_0__Bacteria;D_1__Verrucomicrobia;D_2__Verrucomicrobiae;D_3__Verrucomicrobiales":0.0,"D_0__Bacteria;D_1__WPS-2;D_2__uncultured rumen bacterium;D_3__uncultured rumen bacterium":0.0,"D_0__Bacteria;__;__;__":612.0,"Name":"B3","SampleType":"Faecal","GPS":"54H 0361354, 6197023","Population":"Brookfield","Warren":"Ba","Date Collected":"4\/03\/2019","Sex":"U","Extraction Kit":"Qiagen DNeasy Powersoil","Date Extracted":"28\/06\/2019","Lot No.":"1630-11363","Associated EBC":"EBC4","Manfred IDs":"","Notes":"C3, C4, C5, C6 from 1600-27051"},{"index":"B4","D_0__Archaea;D_1__Euryarchaeota;D_2__Methanobacteria;D_3__Methanobacteriales":59.0,"D_0__Archaea;D_1__Euryarchaeota;D_2__Methanomicrobia;D_3__Methanomicrobiales":939.0,"D_0__Archaea;D_1__Euryarchaeota;D_2__Thermoplasmata;D_3__Methanomassiliicoccales":738.0,"D_0__Archaea;D_1__Thaumarchaeota;D_2__Nitrososphaeria;D_3__Nitrososphaerales":0.0,"D_0__Bacteria;D_1__Actinobacteria;D_2__Acidimicrobiia;D_3__Microtrichales":0.0,"D_0__Bacteria;D_1__Actinobacteria;D_2__Acidimicrobiia;D_3__uncultured":0.0,"D_0__Bacteria;D_1__Actinobacteria;D_2__Acidimicrobiia;__":0.0,"D_0__Bacteria;D_1__Actinobacteria;D_2__Actinobacteria;D_3__Actinomycetales":0.0,"D_0__Bacteria;D_1__Actinobacteria;D_2__Actinobacteria;D_3__Bifidobacteriales":0.0,"D_0__Bacteria;D_1__Actinobacteria;D_2__Actinobacteria;D_3__Corynebacteriales":0.0,"D_0__Bacteria;D_1__Actinobacteria;D_2__Actinobacteria;D_3__Frankiales":3.0,"D_0__Bacteria;D_1__Actinobacteria;D_2__Actinobacteria;D_3__Kineosporiales":0.0,"D_0__Bacteria;D_1__Actinobacteria;D_2__Actinobacteria;D_3__Micrococcales":13.0,"D_0__Bacteria;D_1__Actinobacteria;D_2__Actinobacteria;D_3__Micromonosporales":0.0,"D_0__Bacteria;D_1__Actinobacteria;D_2__Actinobacteria;D_3__Propionibacteriales":2.0,"D_0__Bacteria;D_1__Actinobacteria;D_2__Actinobacteria;D_3__Pseudonocardiales":2.0,"D_0__Bacteria;D_1__Actinobacteria;D_2__Actinobacteria;D_3__Streptomycetales":903.0,"D_0__Bacteria;D_1__Actinobacteria;D_2__Actinobacteria;D_3__Streptosporangiales":0.0,"D_0__Bacteria;D_1__Actinobacteria;D_2__Actinobacteria;__":0.0,"D_0__Bacteria;D_1__Actinobacteria;D_2__Coriobacteriia;D_3__Coriobacteriales":233.0,"D_0__Bacteria;D_1__Actinobacteria;D_2__Rubrobacteria;D_3__Rubrobacterales":4.0,"D_0__Bacteria;D_1__Actinobacteria;D_2__Thermoleophilia;D_3__Solirubrobacterales":0.0,"D_0__Bacteria;D_1__Armatimonadetes;D_2__Armatimonadia;D_3__Armatimonadales":0.0,"D_0__Bacteria;D_1__Armatimonadetes;D_2__uncultured;__":0.0,"D_0__Bacteria;D_1__BRC1;D_2__uncultured Desulfocaldus sp.;D_3__uncultured Desulfocaldus sp.":0.0,"D_0__Bacteria;D_1__Bacteroidetes;D_2__Bacteroidia;D_3__Bacteroidales":24929.0,"D_0__Bacteria;D_1__Bacteroidetes;D_2__Bacteroidia;D_3__Chitinophagales":0.0,"D_0__Bacteria;D_1__Bacteroidetes;D_2__Bacteroidia;D_3__Cytophagales":0.0,"D_0__Bacteria;D_1__Bacteroidetes;D_2__Bacteroidia;D_3__Flavobacteriales":0.0,"D_0__Bacteria;D_1__Bacteroidetes;D_2__Bacteroidia;D_3__Sphingobacteriales":2753.0,"D_0__Bacteria;D_1__Bacteroidetes;D_2__Bacteroidia;__":1838.0,"D_0__Bacteria;D_1__Bacteroidetes;D_2__Ignavibacteria;D_3__OPB56":0.0,"D_0__Bacteria;D_1__Chloroflexi;D_2__Anaerolineae;D_3__Anaerolineales":74.0,"D_0__Bacteria;D_1__Chloroflexi;D_2__Chloroflexia;D_3__Thermomicrobiales":0.0,"D_0__Bacteria;D_1__Cyanobacteria;D_2__Melainabacteria;D_3__Gastranaerophilales":183.0,"D_0__Bacteria;D_1__Cyanobacteria;D_2__Oxyphotobacteria;D_3__Chloroplast":59.0,"D_0__Bacteria;D_1__Cyanobacteria;D_2__Oxyphotobacteria;D_3__Nostocales":0.0,"D_0__Bacteria;D_1__Cyanobacteria;D_2__Oxyphotobacteria;D_3__Thermosynechococcales":0.0,"D_0__Bacteria;D_1__Cyanobacteria;D_2__Sericytochromatia;D_3__uncultured Bacillales bacterium":0.0,"D_0__Bacteria;D_1__Cyanobacteria;D_2__Sericytochromatia;D_3__uncultured bacterium":0.0,"D_0__Bacteria;D_1__Deferribacteres;D_2__Deferribacteres;D_3__Deferribacterales":0.0,"D_0__Bacteria;D_1__Deinococcus-Thermus;D_2__Deinococci;D_3__Deinococcales":0.0,"D_0__Bacteria;D_1__Elusimicrobia;D_2__Elusimicrobia;D_3__Elusimicrobiales":0.0,"D_0__Bacteria;D_1__Epsilonbacteraeota;D_2__Campylobacteria;D_3__Campylobacterales":59.0,"D_0__Bacteria;D_1__FBP;D_2__uncultured actinobacterium;D_3__uncultured actinobacterium":0.0,"D_0__Bacteria;D_1__Fibrobacteres;D_2__Fibrobacteria;D_3__Fibrobacterales":573.0,"D_0__Bacteria;D_1__Firmicutes;D_2__Bacilli;D_3__Bacillales":16.0,"D_0__Bacteria;D_1__Firmicutes;D_2__Bacilli;D_3__Lactobacillales":31.0,"D_0__Bacteria;D_1__Firmicutes;D_2__Clostridia;D_3__Clostridiales":41944.0,"D_0__Bacteria;D_1__Firmicutes;D_2__Clostridia;D_3__DTU014":0.0,"D_0__Bacteria;D_1__Firmicutes;D_2__Clostridia;__":37.0,"D_0__Bacteria;D_1__Firmicutes;D_2__Erysipelotrichia;D_3__Erysipelotrichales":1133.0,"D_0__Bacteria;D_1__Firmicutes;D_2__Negativicutes;D_3__Selenomonadales":438.0,"D_0__Bacteria;D_1__Firmicutes;__;__":320.0,"D_0__Bacteria;D_1__Fusobacteria;D_2__Fusobacteriia;D_3__Fusobacteriales":0.0,"D_0__Bacteria;D_1__Gemmatimonadetes;D_2__Gemmatimonadetes;D_3__Gemmatimonadales":0.0,"D_0__Bacteria;D_1__Gemmatimonadetes;D_2__Longimicrobia;D_3__Longimicrobiales":0.0,"D_0__Bacteria;D_1__Gemmatimonadetes;D_2__S0134 terrestrial group;D_3__metagenome":0.0,"D_0__Bacteria;D_1__Kiritimatiellaeota;D_2__Kiritimatiellae;D_3__WCHB1-41":378.0,"D_0__Bacteria;D_1__Lentisphaerae;D_2__Lentisphaeria;D_3__Victivallales":81.0,"D_0__Bacteria;D_1__Lentisphaerae;D_2__Oligosphaeria;D_3__Oligosphaerales":502.0,"D_0__Bacteria;D_1__Patescibacteria;D_2__Parcubacteria;__":0.0,"D_0__Bacteria;D_1__Patescibacteria;D_2__Saccharimonadia;D_3__Saccharimonadales":0.0,"D_0__Bacteria;D_1__Planctomycetes;D_2__Phycisphaerae;D_3__Tepidisphaerales":0.0,"D_0__Bacteria;D_1__Planctomycetes;D_2__Planctomycetacia;D_3__Isosphaerales":0.0,"D_0__Bacteria;D_1__Planctomycetes;D_2__Planctomycetacia;D_3__Pirellulales":182.0,"D_0__Bacteria;D_1__Planctomycetes;D_2__vadinHA49;__":52.0,"D_0__Bacteria;D_1__Proteobacteria;D_2__Alphaproteobacteria;D_3__Acetobacterales":2.0,"D_0__Bacteria;D_1__Proteobacteria;D_2__Alphaproteobacteria;D_3__Azospirillales":0.0,"D_0__Bacteria;D_1__Proteobacteria;D_2__Alphaproteobacteria;D_3__Caulobacterales":0.0,"D_0__Bacteria;D_1__Proteobacteria;D_2__Alphaproteobacteria;D_3__Elsterales":0.0,"D_0__Bacteria;D_1__Proteobacteria;D_2__Alphaproteobacteria;D_3__Micavibrionales":0.0,"D_0__Bacteria;D_1__Proteobacteria;D_2__Alphaproteobacteria;D_3__Micropepsales":0.0,"D_0__Bacteria;D_1__Proteobacteria;D_2__Alphaproteobacteria;D_3__Paracaedibacterales":0.0,"D_0__Bacteria;D_1__Proteobacteria;D_2__Alphaproteobacteria;D_3__Reyranellales":0.0,"D_0__Bacteria;D_1__Proteobacteria;D_2__Alphaproteobacteria;D_3__Rhizobiales":15.0,"D_0__Bacteria;D_1__Proteobacteria;D_2__Alphaproteobacteria;D_3__Rhodobacterales":2.0,"D_0__Bacteria;D_1__Proteobacteria;D_2__Alphaproteobacteria;D_3__Rhodospirillales":119.0,"D_0__Bacteria;D_1__Proteobacteria;D_2__Alphaproteobacteria;D_3__Rickettsiales":21.0,"D_0__Bacteria;D_1__Proteobacteria;D_2__Alphaproteobacteria;D_3__Sphingomonadales":9.0,"D_0__Bacteria;D_1__Proteobacteria;D_2__Alphaproteobacteria;D_3__Tistrellales":0.0,"D_0__Bacteria;D_1__Proteobacteria;D_2__Alphaproteobacteria;__":0.0,"D_0__Bacteria;D_1__Proteobacteria;D_2__Deltaproteobacteria;D_3__Bdellovibrionales":0.0,"D_0__Bacteria;D_1__Proteobacteria;D_2__Deltaproteobacteria;D_3__Bradymonadales":67.0,"D_0__Bacteria;D_1__Proteobacteria;D_2__Deltaproteobacteria;D_3__Desulfobacterales":0.0,"D_0__Bacteria;D_1__Proteobacteria;D_2__Deltaproteobacteria;D_3__Desulfovibrionales":159.0,"D_0__Bacteria;D_1__Proteobacteria;D_2__Deltaproteobacteria;D_3__Myxococcales":28.0,"D_0__Bacteria;D_1__Proteobacteria;D_2__Deltaproteobacteria;D_3__Oligoflexales":0.0,"D_0__Bacteria;D_1__Proteobacteria;D_2__Deltaproteobacteria;D_3__SAR324 clade(Marine group B)":0.0,"D_0__Bacteria;D_1__Proteobacteria;D_2__Gammaproteobacteria;D_3__211ds20":0.0,"D_0__Bacteria;D_1__Proteobacteria;D_2__Gammaproteobacteria;D_3__Aeromonadales":2.0,"D_0__Bacteria;D_1__Proteobacteria;D_2__Gammaproteobacteria;D_3__Alteromonadales":0.0,"D_0__Bacteria;D_1__Proteobacteria;D_2__Gammaproteobacteria;D_3__Betaproteobacteriales":872.0,"D_0__Bacteria;D_1__Proteobacteria;D_2__Gammaproteobacteria;D_3__Cellvibrionales":0.0,"D_0__Bacteria;D_1__Proteobacteria;D_2__Gammaproteobacteria;D_3__Coxiellales":0.0,"D_0__Bacteria;D_1__Proteobacteria;D_2__Gammaproteobacteria;D_3__Diplorickettsiales":0.0,"D_0__Bacteria;D_1__Proteobacteria;D_2__Gammaproteobacteria;D_3__Enterobacteriales":50.0,"D_0__Bacteria;D_1__Proteobacteria;D_2__Gammaproteobacteria;D_3__Nitrosococcales":2.0,"D_0__Bacteria;D_1__Proteobacteria;D_2__Gammaproteobacteria;D_3__Oceanospirillales":0.0,"D_0__Bacteria;D_1__Proteobacteria;D_2__Gammaproteobacteria;D_3__Pasteurellales":18.0,"D_0__Bacteria;D_1__Proteobacteria;D_2__Gammaproteobacteria;D_3__Pseudomonadales":7.0,"D_0__Bacteria;D_1__Proteobacteria;D_2__Gammaproteobacteria;D_3__Steroidobacterales":0.0,"D_0__Bacteria;D_1__Proteobacteria;D_2__Gammaproteobacteria;D_3__Vibrionales":0.0,"D_0__Bacteria;D_1__Proteobacteria;D_2__Gammaproteobacteria;D_3__Xanthomonadales":0.0,"D_0__Bacteria;D_1__Proteobacteria;D_2__Gammaproteobacteria;__":0.0,"D_0__Bacteria;D_1__Proteobacteria;__;__":0.0,"D_0__Bacteria;D_1__Spirochaetes;D_2__MVP-15;__":97.0,"D_0__Bacteria;D_1__Spirochaetes;D_2__Spirochaetia;D_3__Spirochaetales":11288.0,"D_0__Bacteria;D_1__Spirochaetes;__;__":0.0,"D_0__Bacteria;D_1__Synergistetes;D_2__Synergistia;D_3__Synergistales":71.0,"D_0__Bacteria;D_1__Tenericutes;D_2__Mollicutes;D_3__Anaeroplasmatales":74.0,"D_0__Bacteria;D_1__Tenericutes;D_2__Mollicutes;D_3__EMP-G18":0.0,"D_0__Bacteria;D_1__Tenericutes;D_2__Mollicutes;D_3__Izimaplasmatales":10938.0,"D_0__Bacteria;D_1__Tenericutes;D_2__Mollicutes;D_3__Mollicutes RF39":8706.0,"D_0__Bacteria;D_1__Tenericutes;D_2__Mollicutes;D_3__Mycoplasmatales":0.0,"D_0__Bacteria;D_1__Tenericutes;D_2__Mollicutes;D_3__NED5E9":158.0,"D_0__Bacteria;D_1__Tenericutes;D_2__Mollicutes;D_3__T2WK15B57":0.0,"D_0__Bacteria;D_1__Verrucomicrobia;D_2__Verrucomicrobiae;D_3__Chthoniobacterales":0.0,"D_0__Bacteria;D_1__Verrucomicrobia;D_2__Verrucomicrobiae;D_3__Opitutales":20.0,"D_0__Bacteria;D_1__Verrucomicrobia;D_2__Verrucomicrobiae;D_3__Pedosphaerales":0.0,"D_0__Bacteria;D_1__Verrucomicrobia;D_2__Verrucomicrobiae;D_3__Verrucomicrobiales":3.0,"D_0__Bacteria;D_1__WPS-2;D_2__uncultured rumen bacterium;D_3__uncultured rumen bacterium":0.0,"D_0__Bacteria;__;__;__":852.0,"Name":"B4","SampleType":"Faecal","GPS":"54H 0361354, 6197023","Population":"Brookfield","Warren":"Ba","Date Collected":"4\/03\/2019","Sex":"U","Extraction Kit":"Qiagen DNeasy Powersoil","Date Extracted":"1\/07\/2019","Lot No.":"1630-11363","Associated EBC":"EBC5","Manfred IDs":"","Notes":"C1 from 1600-54007, C4 from 1600-27051"},{"index":"B5","D_0__Archaea;D_1__Euryarchaeota;D_2__Methanobacteria;D_3__Methanobacteriales":8.0,"D_0__Archaea;D_1__Euryarchaeota;D_2__Methanomicrobia;D_3__Methanomicrobiales":1529.0,"D_0__Archaea;D_1__Euryarchaeota;D_2__Thermoplasmata;D_3__Methanomassiliicoccales":1723.0,"D_0__Archaea;D_1__Thaumarchaeota;D_2__Nitrososphaeria;D_3__Nitrososphaerales":0.0,"D_0__Bacteria;D_1__Actinobacteria;D_2__Acidimicrobiia;D_3__Microtrichales":0.0,"D_0__Bacteria;D_1__Actinobacteria;D_2__Acidimicrobiia;D_3__uncultured":0.0,"D_0__Bacteria;D_1__Actinobacteria;D_2__Acidimicrobiia;__":0.0,"D_0__Bacteria;D_1__Actinobacteria;D_2__Actinobacteria;D_3__Actinomycetales":0.0,"D_0__Bacteria;D_1__Actinobacteria;D_2__Actinobacteria;D_3__Bifidobacteriales":2.0,"D_0__Bacteria;D_1__Actinobacteria;D_2__Actinobacteria;D_3__Corynebacteriales":3.0,"D_0__Bacteria;D_1__Actinobacteria;D_2__Actinobacteria;D_3__Frankiales":2.0,"D_0__Bacteria;D_1__Actinobacteria;D_2__Actinobacteria;D_3__Kineosporiales":2.0,"D_0__Bacteria;D_1__Actinobacteria;D_2__Actinobacteria;D_3__Micrococcales":10.0,"D_0__Bacteria;D_1__Actinobacteria;D_2__Actinobacteria;D_3__Micromonosporales":0.0,"D_0__Bacteria;D_1__Actinobacteria;D_2__Actinobacteria;D_3__Propionibacteriales":0.0,"D_0__Bacteria;D_1__Actinobacteria;D_2__Actinobacteria;D_3__Pseudonocardiales":0.0,"D_0__Bacteria;D_1__Actinobacteria;D_2__Actinobacteria;D_3__Streptomycetales":435.0,"D_0__Bacteria;D_1__Actinobacteria;D_2__Actinobacteria;D_3__Streptosporangiales":0.0,"D_0__Bacteria;D_1__Actinobacteria;D_2__Actinobacteria;__":0.0,"D_0__Bacteria;D_1__Actinobacteria;D_2__Coriobacteriia;D_3__Coriobacteriales":531.0,"D_0__Bacteria;D_1__Actinobacteria;D_2__Rubrobacteria;D_3__Rubrobacterales":7.0,"D_0__Bacteria;D_1__Actinobacteria;D_2__Thermoleophilia;D_3__Solirubrobacterales":7.0,"D_0__Bacteria;D_1__Armatimonadetes;D_2__Armatimonadia;D_3__Armatimonadales":0.0,"D_0__Bacteria;D_1__Armatimonadetes;D_2__uncultured;__":0.0,"D_0__Bacteria;D_1__BRC1;D_2__uncultured Desulfocaldus sp.;D_3__uncultured Desulfocaldus sp.":0.0,"D_0__Bacteria;D_1__Bacteroidetes;D_2__Bacteroidia;D_3__Bacteroidales":38351.0,"D_0__Bacteria;D_1__Bacteroidetes;D_2__Bacteroidia;D_3__Chitinophagales":0.0,"D_0__Bacteria;D_1__Bacteroidetes;D_2__Bacteroidia;D_3__Cytophagales":0.0,"D_0__Bacteria;D_1__Bacteroidetes;D_2__Bacteroidia;D_3__Flavobacteriales":6.0,"D_0__Bacteria;D_1__Bacteroidetes;D_2__Bacteroidia;D_3__Sphingobacteriales":2627.0,"D_0__Bacteria;D_1__Bacteroidetes;D_2__Bacteroidia;__":2099.0,"D_0__Bacteria;D_1__Bacteroidetes;D_2__Ignavibacteria;D_3__OPB56":0.0,"D_0__Bacteria;D_1__Chloroflexi;D_2__Anaerolineae;D_3__Anaerolineales":61.0,"D_0__Bacteria;D_1__Chloroflexi;D_2__Chloroflexia;D_3__Thermomicrobiales":0.0,"D_0__Bacteria;D_1__Cyanobacteria;D_2__Melainabacteria;D_3__Gastranaerophilales":300.0,"D_0__Bacteria;D_1__Cyanobacteria;D_2__Oxyphotobacteria;D_3__Chloroplast":134.0,"D_0__Bacteria;D_1__Cyanobacteria;D_2__Oxyphotobacteria;D_3__Nostocales":0.0,"D_0__Bacteria;D_1__Cyanobacteria;D_2__Oxyphotobacteria;D_3__Thermosynechococcales":0.0,"D_0__Bacteria;D_1__Cyanobacteria;D_2__Sericytochromatia;D_3__uncultured Bacillales bacterium":0.0,"D_0__Bacteria;D_1__Cyanobacteria;D_2__Sericytochromatia;D_3__uncultured bacterium":0.0,"D_0__Bacteria;D_1__Deferribacteres;D_2__Deferribacteres;D_3__Deferribacterales":0.0,"D_0__Bacteria;D_1__Deinococcus-Thermus;D_2__Deinococci;D_3__Deinococcales":0.0,"D_0__Bacteria;D_1__Elusimicrobia;D_2__Elusimicrobia;D_3__Elusimicrobiales":0.0,"D_0__Bacteria;D_1__Epsilonbacteraeota;D_2__Campylobacteria;D_3__Campylobacterales":393.0,"D_0__Bacteria;D_1__FBP;D_2__uncultured actinobacterium;D_3__uncultured actinobacterium":0.0,"D_0__Bacteria;D_1__Fibrobacteres;D_2__Fibrobacteria;D_3__Fibrobacterales":220.0,"D_0__Bacteria;D_1__Firmicutes;D_2__Bacilli;D_3__Bacillales":27.0,"D_0__Bacteria;D_1__Firmicutes;D_2__Bacilli;D_3__Lactobacillales":463.0,"D_0__Bacteria;D_1__Firmicutes;D_2__Clostridia;D_3__Clostridiales":51532.0,"D_0__Bacteria;D_1__Firmicutes;D_2__Clostridia;D_3__DTU014":0.0,"D_0__Bacteria;D_1__Firmicutes;D_2__Clostridia;__":39.0,"D_0__Bacteria;D_1__Firmicutes;D_2__Erysipelotrichia;D_3__Erysipelotrichales":3464.0,"D_0__Bacteria;D_1__Firmicutes;D_2__Negativicutes;D_3__Selenomonadales":444.0,"D_0__Bacteria;D_1__Firmicutes;__;__":558.0,"D_0__Bacteria;D_1__Fusobacteria;D_2__Fusobacteriia;D_3__Fusobacteriales":0.0,"D_0__Bacteria;D_1__Gemmatimonadetes;D_2__Gemmatimonadetes;D_3__Gemmatimonadales":0.0,"D_0__Bacteria;D_1__Gemmatimonadetes;D_2__Longimicrobia;D_3__Longimicrobiales":0.0,"D_0__Bacteria;D_1__Gemmatimonadetes;D_2__S0134 terrestrial group;D_3__metagenome":0.0,"D_0__Bacteria;D_1__Kiritimatiellaeota;D_2__Kiritimatiellae;D_3__WCHB1-41":473.0,"D_0__Bacteria;D_1__Lentisphaerae;D_2__Lentisphaeria;D_3__Victivallales":81.0,"D_0__Bacteria;D_1__Lentisphaerae;D_2__Oligosphaeria;D_3__Oligosphaerales":272.0,"D_0__Bacteria;D_1__Patescibacteria;D_2__Parcubacteria;__":0.0,"D_0__Bacteria;D_1__Patescibacteria;D_2__Saccharimonadia;D_3__Saccharimonadales":0.0,"D_0__Bacteria;D_1__Planctomycetes;D_2__Phycisphaerae;D_3__Tepidisphaerales":0.0,"D_0__Bacteria;D_1__Planctomycetes;D_2__Planctomycetacia;D_3__Isosphaerales":0.0,"D_0__Bacteria;D_1__Planctomycetes;D_2__Planctomycetacia;D_3__Pirellulales":97.0,"D_0__Bacteria;D_1__Planctomycetes;D_2__vadinHA49;__":20.0,"D_0__Bacteria;D_1__Proteobacteria;D_2__Alphaproteobacteria;D_3__Acetobacterales":0.0,"D_0__Bacteria;D_1__Proteobacteria;D_2__Alphaproteobacteria;D_3__Azospirillales":0.0,"D_0__Bacteria;D_1__Proteobacteria;D_2__Alphaproteobacteria;D_3__Caulobacterales":0.0,"D_0__Bacteria;D_1__Proteobacteria;D_2__Alphaproteobacteria;D_3__Elsterales":0.0,"D_0__Bacteria;D_1__Proteobacteria;D_2__Alphaproteobacteria;D_3__Micavibrionales":0.0,"D_0__Bacteria;D_1__Proteobacteria;D_2__Alphaproteobacteria;D_3__Micropepsales":0.0,"D_0__Bacteria;D_1__Proteobacteria;D_2__Alphaproteobacteria;D_3__Paracaedibacterales":0.0,"D_0__Bacteria;D_1__Proteobacteria;D_2__Alphaproteobacteria;D_3__Reyranellales":0.0,"D_0__Bacteria;D_1__Proteobacteria;D_2__Alphaproteobacteria;D_3__Rhizobiales":6.0,"D_0__Bacteria;D_1__Proteobacteria;D_2__Alphaproteobacteria;D_3__Rhodobacterales":8.0,"D_0__Bacteria;D_1__Proteobacteria;D_2__Alphaproteobacteria;D_3__Rhodospirillales":5.0,"D_0__Bacteria;D_1__Proteobacteria;D_2__Alphaproteobacteria;D_3__Rickettsiales":131.0,"D_0__Bacteria;D_1__Proteobacteria;D_2__Alphaproteobacteria;D_3__Sphingomonadales":0.0,"D_0__Bacteria;D_1__Proteobacteria;D_2__Alphaproteobacteria;D_3__Tistrellales":0.0,"D_0__Bacteria;D_1__Proteobacteria;D_2__Alphaproteobacteria;__":0.0,"D_0__Bacteria;D_1__Proteobacteria;D_2__Deltaproteobacteria;D_3__Bdellovibrionales":0.0,"D_0__Bacteria;D_1__Proteobacteria;D_2__Deltaproteobacteria;D_3__Bradymonadales":85.0,"D_0__Bacteria;D_1__Proteobacteria;D_2__Deltaproteobacteria;D_3__Desulfobacterales":0.0,"D_0__Bacteria;D_1__Proteobacteria;D_2__Deltaproteobacteria;D_3__Desulfovibrionales":105.0,"D_0__Bacteria;D_1__Proteobacteria;D_2__Deltaproteobacteria;D_3__Myxococcales":51.0,"D_0__Bacteria;D_1__Proteobacteria;D_2__Deltaproteobacteria;D_3__Oligoflexales":0.0,"D_0__Bacteria;D_1__Proteobacteria;D_2__Deltaproteobacteria;D_3__SAR324 clade(Marine group B)":0.0,"D_0__Bacteria;D_1__Proteobacteria;D_2__Gammaproteobacteria;D_3__211ds20":0.0,"D_0__Bacteria;D_1__Proteobacteria;D_2__Gammaproteobacteria;D_3__Aeromonadales":12.0,"D_0__Bacteria;D_1__Proteobacteria;D_2__Gammaproteobacteria;D_3__Alteromonadales":0.0,"D_0__Bacteria;D_1__Proteobacteria;D_2__Gammaproteobacteria;D_3__Betaproteobacteriales":35.0,"D_0__Bacteria;D_1__Proteobacteria;D_2__Gammaproteobacteria;D_3__Cellvibrionales":0.0,"D_0__Bacteria;D_1__Proteobacteria;D_2__Gammaproteobacteria;D_3__Coxiellales":0.0,"D_0__Bacteria;D_1__Proteobacteria;D_2__Gammaproteobacteria;D_3__Diplorickettsiales":0.0,"D_0__Bacteria;D_1__Proteobacteria;D_2__Gammaproteobacteria;D_3__Enterobacteriales":101.0,"D_0__Bacteria;D_1__Proteobacteria;D_2__Gammaproteobacteria;D_3__Nitrosococcales":0.0,"D_0__Bacteria;D_1__Proteobacteria;D_2__Gammaproteobacteria;D_3__Oceanospirillales":0.0,"D_0__Bacteria;D_1__Proteobacteria;D_2__Gammaproteobacteria;D_3__Pasteurellales":11.0,"D_0__Bacteria;D_1__Proteobacteria;D_2__Gammaproteobacteria;D_3__Pseudomonadales":27.0,"D_0__Bacteria;D_1__Proteobacteria;D_2__Gammaproteobacteria;D_3__Steroidobacterales":0.0,"D_0__Bacteria;D_1__Proteobacteria;D_2__Gammaproteobacteria;D_3__Vibrionales":0.0,"D_0__Bacteria;D_1__Proteobacteria;D_2__Gammaproteobacteria;D_3__Xanthomonadales":0.0,"D_0__Bacteria;D_1__Proteobacteria;D_2__Gammaproteobacteria;__":0.0,"D_0__Bacteria;D_1__Proteobacteria;__;__":0.0,"D_0__Bacteria;D_1__Spirochaetes;D_2__MVP-15;__":0.0,"D_0__Bacteria;D_1__Spirochaetes;D_2__Spirochaetia;D_3__Spirochaetales":19038.0,"D_0__Bacteria;D_1__Spirochaetes;__;__":0.0,"D_0__Bacteria;D_1__Synergistetes;D_2__Synergistia;D_3__Synergistales":140.0,"D_0__Bacteria;D_1__Tenericutes;D_2__Mollicutes;D_3__Anaeroplasmatales":7.0,"D_0__Bacteria;D_1__Tenericutes;D_2__Mollicutes;D_3__EMP-G18":0.0,"D_0__Bacteria;D_1__Tenericutes;D_2__Mollicutes;D_3__Izimaplasmatales":12241.0,"D_0__Bacteria;D_1__Tenericutes;D_2__Mollicutes;D_3__Mollicutes RF39":9388.0,"D_0__Bacteria;D_1__Tenericutes;D_2__Mollicutes;D_3__Mycoplasmatales":0.0,"D_0__Bacteria;D_1__Tenericutes;D_2__Mollicutes;D_3__NED5E9":66.0,"D_0__Bacteria;D_1__Tenericutes;D_2__Mollicutes;D_3__T2WK15B57":0.0,"D_0__Bacteria;D_1__Verrucomicrobia;D_2__Verrucomicrobiae;D_3__Chthoniobacterales":2.0,"D_0__Bacteria;D_1__Verrucomicrobia;D_2__Verrucomicrobiae;D_3__Opitutales":51.0,"D_0__Bacteria;D_1__Verrucomicrobia;D_2__Verrucomicrobiae;D_3__Pedosphaerales":0.0,"D_0__Bacteria;D_1__Verrucomicrobia;D_2__Verrucomicrobiae;D_3__Verrucomicrobiales":0.0,"D_0__Bacteria;D_1__WPS-2;D_2__uncultured rumen bacterium;D_3__uncultured rumen bacterium":0.0,"D_0__Bacteria;__;__;__":703.0,"Name":"B5","SampleType":"Faecal","GPS":"54H 0361785, 6197456","Population":"Brookfield","Warren":"Bb","Date Collected":"4\/03\/2019","Sex":"U","Extraction Kit":"Qiagen DNeasy Powersoil","Date Extracted":"28\/06\/2019","Lot No.":"1630-11363","Associated EBC":"EBC4","Manfred IDs":"","Notes":"C3, C4, C5, C6 from 1600-27051"},{"index":"B6","D_0__Archaea;D_1__Euryarchaeota;D_2__Methanobacteria;D_3__Methanobacteriales":80.0,"D_0__Archaea;D_1__Euryarchaeota;D_2__Methanomicrobia;D_3__Methanomicrobiales":996.0,"D_0__Archaea;D_1__Euryarchaeota;D_2__Thermoplasmata;D_3__Methanomassiliicoccales":849.0,"D_0__Archaea;D_1__Thaumarchaeota;D_2__Nitrososphaeria;D_3__Nitrososphaerales":0.0,"D_0__Bacteria;D_1__Actinobacteria;D_2__Acidimicrobiia;D_3__Microtrichales":0.0,"D_0__Bacteria;D_1__Actinobacteria;D_2__Acidimicrobiia;D_3__uncultured":0.0,"D_0__Bacteria;D_1__Actinobacteria;D_2__Acidimicrobiia;__":0.0,"D_0__Bacteria;D_1__Actinobacteria;D_2__Actinobacteria;D_3__Actinomycetales":0.0,"D_0__Bacteria;D_1__Actinobacteria;D_2__Actinobacteria;D_3__Bifidobacteriales":0.0,"D_0__Bacteria;D_1__Actinobacteria;D_2__Actinobacteria;D_3__Corynebacteriales":5.0,"D_0__Bacteria;D_1__Actinobacteria;D_2__Actinobacteria;D_3__Frankiales":0.0,"D_0__Bacteria;D_1__Actinobacteria;D_2__Actinobacteria;D_3__Kineosporiales":0.0,"D_0__Bacteria;D_1__Actinobacteria;D_2__Actinobacteria;D_3__Micrococcales":8.0,"D_0__Bacteria;D_1__Actinobacteria;D_2__Actinobacteria;D_3__Micromonosporales":0.0,"D_0__Bacteria;D_1__Actinobacteria;D_2__Actinobacteria;D_3__Propionibacteriales":0.0,"D_0__Bacteria;D_1__Actinobacteria;D_2__Actinobacteria;D_3__Pseudonocardiales":2.0,"D_0__Bacteria;D_1__Actinobacteria;D_2__Actinobacteria;D_3__Streptomycetales":0.0,"D_0__Bacteria;D_1__Actinobacteria;D_2__Actinobacteria;D_3__Streptosporangiales":0.0,"D_0__Bacteria;D_1__Actinobacteria;D_2__Actinobacteria;__":0.0,"D_0__Bacteria;D_1__Actinobacteria;D_2__Coriobacteriia;D_3__Coriobacteriales":869.0,"D_0__Bacteria;D_1__Actinobacteria;D_2__Rubrobacteria;D_3__Rubrobacterales":0.0,"D_0__Bacteria;D_1__Actinobacteria;D_2__Thermoleophilia;D_3__Solirubrobacterales":5.0,"D_0__Bacteria;D_1__Armatimonadetes;D_2__Armatimonadia;D_3__Armatimonadales":0.0,"D_0__Bacteria;D_1__Armatimonadetes;D_2__uncultured;__":0.0,"D_0__Bacteria;D_1__BRC1;D_2__uncultured Desulfocaldus sp.;D_3__uncultured Desulfocaldus sp.":0.0,"D_0__Bacteria;D_1__Bacteroidetes;D_2__Bacteroidia;D_3__Bacteroidales":34717.0,"D_0__Bacteria;D_1__Bacteroidetes;D_2__Bacteroidia;D_3__Chitinophagales":0.0,"D_0__Bacteria;D_1__Bacteroidetes;D_2__Bacteroidia;D_3__Cytophagales":0.0,"D_0__Bacteria;D_1__Bacteroidetes;D_2__Bacteroidia;D_3__Flavobacteriales":0.0,"D_0__Bacteria;D_1__Bacteroidetes;D_2__Bacteroidia;D_3__Sphingobacteriales":6398.0,"D_0__Bacteria;D_1__Bacteroidetes;D_2__Bacteroidia;__":2804.0,"D_0__Bacteria;D_1__Bacteroidetes;D_2__Ignavibacteria;D_3__OPB56":0.0,"D_0__Bacteria;D_1__Chloroflexi;D_2__Anaerolineae;D_3__Anaerolineales":184.0,"D_0__Bacteria;D_1__Chloroflexi;D_2__Chloroflexia;D_3__Thermomicrobiales":0.0,"D_0__Bacteria;D_1__Cyanobacteria;D_2__Melainabacteria;D_3__Gastranaerophilales":287.0,"D_0__Bacteria;D_1__Cyanobacteria;D_2__Oxyphotobacteria;D_3__Chloroplast":116.0,"D_0__Bacteria;D_1__Cyanobacteria;D_2__Oxyphotobacteria;D_3__Nostocales":0.0,"D_0__Bacteria;D_1__Cyanobacteria;D_2__Oxyphotobacteria;D_3__Thermosynechococcales":0.0,"D_0__Bacteria;D_1__Cyanobacteria;D_2__Sericytochromatia;D_3__uncultured Bacillales bacterium":0.0,"D_0__Bacteria;D_1__Cyanobacteria;D_2__Sericytochromatia;D_3__uncultured bacterium":0.0,"D_0__Bacteria;D_1__Deferribacteres;D_2__Deferribacteres;D_3__Deferribacterales":0.0,"D_0__Bacteria;D_1__Deinococcus-Thermus;D_2__Deinococci;D_3__Deinococcales":0.0,"D_0__Bacteria;D_1__Elusimicrobia;D_2__Elusimicrobia;D_3__Elusimicrobiales":0.0,"D_0__Bacteria;D_1__Epsilonbacteraeota;D_2__Campylobacteria;D_3__Campylobacterales":89.0,"D_0__Bacteria;D_1__FBP;D_2__uncultured actinobacterium;D_3__uncultured actinobacterium":0.0,"D_0__Bacteria;D_1__Fibrobacteres;D_2__Fibrobacteria;D_3__Fibrobacterales":3350.0,"D_0__Bacteria;D_1__Firmicutes;D_2__Bacilli;D_3__Bacillales":59.0,"D_0__Bacteria;D_1__Firmicutes;D_2__Bacilli;D_3__Lactobacillales":92.0,"D_0__Bacteria;D_1__Firmicutes;D_2__Clostridia;D_3__Clostridiales":68452.0,"D_0__Bacteria;D_1__Firmicutes;D_2__Clostridia;D_3__DTU014":0.0,"D_0__Bacteria;D_1__Firmicutes;D_2__Clostridia;__":91.0,"D_0__Bacteria;D_1__Firmicutes;D_2__Erysipelotrichia;D_3__Erysipelotrichales":2137.0,"D_0__Bacteria;D_1__Firmicutes;D_2__Negativicutes;D_3__Selenomonadales":287.0,"D_0__Bacteria;D_1__Firmicutes;__;__":448.0,"D_0__Bacteria;D_1__Fusobacteria;D_2__Fusobacteriia;D_3__Fusobacteriales":0.0,"D_0__Bacteria;D_1__Gemmatimonadetes;D_2__Gemmatimonadetes;D_3__Gemmatimonadales":0.0,"D_0__Bacteria;D_1__Gemmatimonadetes;D_2__Longimicrobia;D_3__Longimicrobiales":0.0,"D_0__Bacteria;D_1__Gemmatimonadetes;D_2__S0134 terrestrial group;D_3__metagenome":0.0,"D_0__Bacteria;D_1__Kiritimatiellaeota;D_2__Kiritimatiellae;D_3__WCHB1-41":1475.0,"D_0__Bacteria;D_1__Lentisphaerae;D_2__Lentisphaeria;D_3__Victivallales":51.0,"D_0__Bacteria;D_1__Lentisphaerae;D_2__Oligosphaeria;D_3__Oligosphaerales":161.0,"D_0__Bacteria;D_1__Patescibacteria;D_2__Parcubacteria;__":0.0,"D_0__Bacteria;D_1__Patescibacteria;D_2__Saccharimonadia;D_3__Saccharimonadales":0.0,"D_0__Bacteria;D_1__Planctomycetes;D_2__Phycisphaerae;D_3__Tepidisphaerales":0.0,"D_0__Bacteria;D_1__Planctomycetes;D_2__Planctomycetacia;D_3__Isosphaerales":0.0,"D_0__Bacteria;D_1__Planctomycetes;D_2__Planctomycetacia;D_3__Pirellulales":80.0,"D_0__Bacteria;D_1__Planctomycetes;D_2__vadinHA49;__":11.0,"D_0__Bacteria;D_1__Proteobacteria;D_2__Alphaproteobacteria;D_3__Acetobacterales":0.0,"D_0__Bacteria;D_1__Proteobacteria;D_2__Alphaproteobacteria;D_3__Azospirillales":0.0,"D_0__Bacteria;D_1__Proteobacteria;D_2__Alphaproteobacteria;D_3__Caulobacterales":0.0,"D_0__Bacteria;D_1__Proteobacteria;D_2__Alphaproteobacteria;D_3__Elsterales":0.0,"D_0__Bacteria;D_1__Proteobacteria;D_2__Alphaproteobacteria;D_3__Micavibrionales":0.0,"D_0__Bacteria;D_1__Proteobacteria;D_2__Alphaproteobacteria;D_3__Micropepsales":0.0,"D_0__Bacteria;D_1__Proteobacteria;D_2__Alphaproteobacteria;D_3__Paracaedibacterales":0.0,"D_0__Bacteria;D_1__Proteobacteria;D_2__Alphaproteobacteria;D_3__Reyranellales":0.0,"D_0__Bacteria;D_1__Proteobacteria;D_2__Alphaproteobacteria;D_3__Rhizobiales":2.0,"D_0__Bacteria;D_1__Proteobacteria;D_2__Alphaproteobacteria;D_3__Rhodobacterales":0.0,"D_0__Bacteria;D_1__Proteobacteria;D_2__Alphaproteobacteria;D_3__Rhodospirillales":9.0,"D_0__Bacteria;D_1__Proteobacteria;D_2__Alphaproteobacteria;D_3__Rickettsiales":33.0,"D_0__Bacteria;D_1__Proteobacteria;D_2__Alphaproteobacteria;D_3__Sphingomonadales":2.0,"D_0__Bacteria;D_1__Proteobacteria;D_2__Alphaproteobacteria;D_3__Tistrellales":0.0,"D_0__Bacteria;D_1__Proteobacteria;D_2__Alphaproteobacteria;__":49.0,"D_0__Bacteria;D_1__Proteobacteria;D_2__Deltaproteobacteria;D_3__Bdellovibrionales":0.0,"D_0__Bacteria;D_1__Proteobacteria;D_2__Deltaproteobacteria;D_3__Bradymonadales":187.0,"D_0__Bacteria;D_1__Proteobacteria;D_2__Deltaproteobacteria;D_3__Desulfobacterales":0.0,"D_0__Bacteria;D_1__Proteobacteria;D_2__Deltaproteobacteria;D_3__Desulfovibrionales":132.0,"D_0__Bacteria;D_1__Proteobacteria;D_2__Deltaproteobacteria;D_3__Myxococcales":0.0,"D_0__Bacteria;D_1__Proteobacteria;D_2__Deltaproteobacteria;D_3__Oligoflexales":0.0,"D_0__Bacteria;D_1__Proteobacteria;D_2__Deltaproteobacteria;D_3__SAR324 clade(Marine group B)":0.0,"D_0__Bacteria;D_1__Proteobacteria;D_2__Gammaproteobacteria;D_3__211ds20":0.0,"D_0__Bacteria;D_1__Proteobacteria;D_2__Gammaproteobacteria;D_3__Aeromonadales":2.0,"D_0__Bacteria;D_1__Proteobacteria;D_2__Gammaproteobacteria;D_3__Alteromonadales":0.0,"D_0__Bacteria;D_1__Proteobacteria;D_2__Gammaproteobacteria;D_3__Betaproteobacteriales":176.0,"D_0__Bacteria;D_1__Proteobacteria;D_2__Gammaproteobacteria;D_3__Cellvibrionales":0.0,"D_0__Bacteria;D_1__Proteobacteria;D_2__Gammaproteobacteria;D_3__Coxiellales":2.0,"D_0__Bacteria;D_1__Proteobacteria;D_2__Gammaproteobacteria;D_3__Diplorickettsiales":0.0,"D_0__Bacteria;D_1__Proteobacteria;D_2__Gammaproteobacteria;D_3__Enterobacteriales":107.0,"D_0__Bacteria;D_1__Proteobacteria;D_2__Gammaproteobacteria;D_3__Nitrosococcales":0.0,"D_0__Bacteria;D_1__Proteobacteria;D_2__Gammaproteobacteria;D_3__Oceanospirillales":0.0,"D_0__Bacteria;D_1__Proteobacteria;D_2__Gammaproteobacteria;D_3__Pasteurellales":8.0,"D_0__Bacteria;D_1__Proteobacteria;D_2__Gammaproteobacteria;D_3__Pseudomonadales":28.0,"D_0__Bacteria;D_1__Proteobacteria;D_2__Gammaproteobacteria;D_3__Steroidobacterales":0.0,"D_0__Bacteria;D_1__Proteobacteria;D_2__Gammaproteobacteria;D_3__Vibrionales":0.0,"D_0__Bacteria;D_1__Proteobacteria;D_2__Gammaproteobacteria;D_3__Xanthomonadales":0.0,"D_0__Bacteria;D_1__Proteobacteria;D_2__Gammaproteobacteria;__":0.0,"D_0__Bacteria;D_1__Proteobacteria;__;__":0.0,"D_0__Bacteria;D_1__Spirochaetes;D_2__MVP-15;__":17.0,"D_0__Bacteria;D_1__Spirochaetes;D_2__Spirochaetia;D_3__Spirochaetales":19123.0,"D_0__Bacteria;D_1__Spirochaetes;__;__":0.0,"D_0__Bacteria;D_1__Synergistetes;D_2__Synergistia;D_3__Synergistales":107.0,"D_0__Bacteria;D_1__Tenericutes;D_2__Mollicutes;D_3__Anaeroplasmatales":81.0,"D_0__Bacteria;D_1__Tenericutes;D_2__Mollicutes;D_3__EMP-G18":0.0,"D_0__Bacteria;D_1__Tenericutes;D_2__Mollicutes;D_3__Izimaplasmatales":28584.0,"D_0__Bacteria;D_1__Tenericutes;D_2__Mollicutes;D_3__Mollicutes RF39":16095.0,"D_0__Bacteria;D_1__Tenericutes;D_2__Mollicutes;D_3__Mycoplasmatales":2.0,"D_0__Bacteria;D_1__Tenericutes;D_2__Mollicutes;D_3__NED5E9":335.0,"D_0__Bacteria;D_1__Tenericutes;D_2__Mollicutes;D_3__T2WK15B57":0.0,"D_0__Bacteria;D_1__Verrucomicrobia;D_2__Verrucomicrobiae;D_3__Chthoniobacterales":0.0,"D_0__Bacteria;D_1__Verrucomicrobia;D_2__Verrucomicrobiae;D_3__Opitutales":65.0,"D_0__Bacteria;D_1__Verrucomicrobia;D_2__Verrucomicrobiae;D_3__Pedosphaerales":0.0,"D_0__Bacteria;D_1__Verrucomicrobia;D_2__Verrucomicrobiae;D_3__Verrucomicrobiales":4.0,"D_0__Bacteria;D_1__WPS-2;D_2__uncultured rumen bacterium;D_3__uncultured rumen bacterium":0.0,"D_0__Bacteria;__;__;__":763.0,"Name":"B6","SampleType":"Faecal","GPS":"54H 0361845, 6197400","Population":"Brookfield","Warren":"Bc","Date Collected":"4\/03\/2019","Sex":"U","Extraction Kit":"Qiagen DNeasy Powersoil","Date Extracted":"1\/07\/2019","Lot No.":"1630-11363","Associated EBC":"EBC5","Manfred IDs":"","Notes":"C1 from 1600-54007, C4 from 1600-27051"},{"index":"B7","D_0__Archaea;D_1__Euryarchaeota;D_2__Methanobacteria;D_3__Methanobacteriales":16.0,"D_0__Archaea;D_1__Euryarchaeota;D_2__Methanomicrobia;D_3__Methanomicrobiales":435.0,"D_0__Archaea;D_1__Euryarchaeota;D_2__Thermoplasmata;D_3__Methanomassiliicoccales":219.0,"D_0__Archaea;D_1__Thaumarchaeota;D_2__Nitrososphaeria;D_3__Nitrososphaerales":0.0,"D_0__Bacteria;D_1__Actinobacteria;D_2__Acidimicrobiia;D_3__Microtrichales":0.0,"D_0__Bacteria;D_1__Actinobacteria;D_2__Acidimicrobiia;D_3__uncultured":0.0,"D_0__Bacteria;D_1__Actinobacteria;D_2__Acidimicrobiia;__":0.0,"D_0__Bacteria;D_1__Actinobacteria;D_2__Actinobacteria;D_3__Actinomycetales":0.0,"D_0__Bacteria;D_1__Actinobacteria;D_2__Actinobacteria;D_3__Bifidobacteriales":0.0,"D_0__Bacteria;D_1__Actinobacteria;D_2__Actinobacteria;D_3__Corynebacteriales":0.0,"D_0__Bacteria;D_1__Actinobacteria;D_2__Actinobacteria;D_3__Frankiales":0.0,"D_0__Bacteria;D_1__Actinobacteria;D_2__Actinobacteria;D_3__Kineosporiales":0.0,"D_0__Bacteria;D_1__Actinobacteria;D_2__Actinobacteria;D_3__Micrococcales":5.0,"D_0__Bacteria;D_1__Actinobacteria;D_2__Actinobacteria;D_3__Micromonosporales":0.0,"D_0__Bacteria;D_1__Actinobacteria;D_2__Actinobacteria;D_3__Propionibacteriales":0.0,"D_0__Bacteria;D_1__Actinobacteria;D_2__Actinobacteria;D_3__Pseudonocardiales":0.0,"D_0__Bacteria;D_1__Actinobacteria;D_2__Actinobacteria;D_3__Streptomycetales":0.0,"D_0__Bacteria;D_1__Actinobacteria;D_2__Actinobacteria;D_3__Streptosporangiales":0.0,"D_0__Bacteria;D_1__Actinobacteria;D_2__Actinobacteria;__":0.0,"D_0__Bacteria;D_1__Actinobacteria;D_2__Coriobacteriia;D_3__Coriobacteriales":192.0,"D_0__Bacteria;D_1__Actinobacteria;D_2__Rubrobacteria;D_3__Rubrobacterales":0.0,"D_0__Bacteria;D_1__Actinobacteria;D_2__Thermoleophilia;D_3__Solirubrobacterales":0.0,"D_0__Bacteria;D_1__Armatimonadetes;D_2__Armatimonadia;D_3__Armatimonadales":0.0,"D_0__Bacteria;D_1__Armatimonadetes;D_2__uncultured;__":0.0,"D_0__Bacteria;D_1__BRC1;D_2__uncultured Desulfocaldus sp.;D_3__uncultured Desulfocaldus sp.":0.0,"D_0__Bacteria;D_1__Bacteroidetes;D_2__Bacteroidia;D_3__Bacteroidales":8046.0,"D_0__Bacteria;D_1__Bacteroidetes;D_2__Bacteroidia;D_3__Chitinophagales":0.0,"D_0__Bacteria;D_1__Bacteroidetes;D_2__Bacteroidia;D_3__Cytophagales":0.0,"D_0__Bacteria;D_1__Bacteroidetes;D_2__Bacteroidia;D_3__Flavobacteriales":0.0,"D_0__Bacteria;D_1__Bacteroidetes;D_2__Bacteroidia;D_3__Sphingobacteriales":1450.0,"D_0__Bacteria;D_1__Bacteroidetes;D_2__Bacteroidia;__":623.0,"D_0__Bacteria;D_1__Bacteroidetes;D_2__Ignavibacteria;D_3__OPB56":0.0,"D_0__Bacteria;D_1__Chloroflexi;D_2__Anaerolineae;D_3__Anaerolineales":42.0,"D_0__Bacteria;D_1__Chloroflexi;D_2__Chloroflexia;D_3__Thermomicrobiales":0.0,"D_0__Bacteria;D_1__Cyanobacteria;D_2__Melainabacteria;D_3__Gastranaerophilales":70.0,"D_0__Bacteria;D_1__Cyanobacteria;D_2__Oxyphotobacteria;D_3__Chloroplast":54.0,"D_0__Bacteria;D_1__Cyanobacteria;D_2__Oxyphotobacteria;D_3__Nostocales":0.0,"D_0__Bacteria;D_1__Cyanobacteria;D_2__Oxyphotobacteria;D_3__Thermosynechococcales":0.0,"D_0__Bacteria;D_1__Cyanobacteria;D_2__Sericytochromatia;D_3__uncultured Bacillales bacterium":0.0,"D_0__Bacteria;D_1__Cyanobacteria;D_2__Sericytochromatia;D_3__uncultured bacterium":0.0,"D_0__Bacteria;D_1__Deferribacteres;D_2__Deferribacteres;D_3__Deferribacterales":0.0,"D_0__Bacteria;D_1__Deinococcus-Thermus;D_2__Deinococci;D_3__Deinococcales":0.0,"D_0__Bacteria;D_1__Elusimicrobia;D_2__Elusimicrobia;D_3__Elusimicrobiales":0.0,"D_0__Bacteria;D_1__Epsilonbacteraeota;D_2__Campylobacteria;D_3__Campylobacterales":23.0,"D_0__Bacteria;D_1__FBP;D_2__uncultured actinobacterium;D_3__uncultured actinobacterium":0.0,"D_0__Bacteria;D_1__Fibrobacteres;D_2__Fibrobacteria;D_3__Fibrobacterales":782.0,"D_0__Bacteria;D_1__Firmicutes;D_2__Bacilli;D_3__Bacillales":9.0,"D_0__Bacteria;D_1__Firmicutes;D_2__Bacilli;D_3__Lactobacillales":11.0,"D_0__Bacteria;D_1__Firmicutes;D_2__Clostridia;D_3__Clostridiales":18511.0,"D_0__Bacteria;D_1__Firmicutes;D_2__Clostridia;D_3__DTU014":0.0,"D_0__Bacteria;D_1__Firmicutes;D_2__Clostridia;__":20.0,"D_0__Bacteria;D_1__Firmicutes;D_2__Erysipelotrichia;D_3__Erysipelotrichales":426.0,"D_0__Bacteria;D_1__Firmicutes;D_2__Negativicutes;D_3__Selenomonadales":116.0,"D_0__Bacteria;D_1__Firmicutes;__;__":136.0,"D_0__Bacteria;D_1__Fusobacteria;D_2__Fusobacteriia;D_3__Fusobacteriales":0.0,"D_0__Bacteria;D_1__Gemmatimonadetes;D_2__Gemmatimonadetes;D_3__Gemmatimonadales":0.0,"D_0__Bacteria;D_1__Gemmatimonadetes;D_2__Longimicrobia;D_3__Longimicrobiales":0.0,"D_0__Bacteria;D_1__Gemmatimonadetes;D_2__S0134 terrestrial group;D_3__metagenome":0.0,"D_0__Bacteria;D_1__Kiritimatiellaeota;D_2__Kiritimatiellae;D_3__WCHB1-41":446.0,"D_0__Bacteria;D_1__Lentisphaerae;D_2__Lentisphaeria;D_3__Victivallales":22.0,"D_0__Bacteria;D_1__Lentisphaerae;D_2__Oligosphaeria;D_3__Oligosphaerales":52.0,"D_0__Bacteria;D_1__Patescibacteria;D_2__Parcubacteria;__":0.0,"D_0__Bacteria;D_1__Patescibacteria;D_2__Saccharimonadia;D_3__Saccharimonadales":0.0,"D_0__Bacteria;D_1__Planctomycetes;D_2__Phycisphaerae;D_3__Tepidisphaerales":0.0,"D_0__Bacteria;D_1__Planctomycetes;D_2__Planctomycetacia;D_3__Isosphaerales":0.0,"D_0__Bacteria;D_1__Planctomycetes;D_2__Planctomycetacia;D_3__Pirellulales":18.0,"D_0__Bacteria;D_1__Planctomycetes;D_2__vadinHA49;__":0.0,"D_0__Bacteria;D_1__Proteobacteria;D_2__Alphaproteobacteria;D_3__Acetobacterales":2.0,"D_0__Bacteria;D_1__Proteobacteria;D_2__Alphaproteobacteria;D_3__Azospirillales":0.0,"D_0__Bacteria;D_1__Proteobacteria;D_2__Alphaproteobacteria;D_3__Caulobacterales":0.0,"D_0__Bacteria;D_1__Proteobacteria;D_2__Alphaproteobacteria;D_3__Elsterales":0.0,"D_0__Bacteria;D_1__Proteobacteria;D_2__Alphaproteobacteria;D_3__Micavibrionales":0.0,"D_0__Bacteria;D_1__Proteobacteria;D_2__Alphaproteobacteria;D_3__Micropepsales":0.0,"D_0__Bacteria;D_1__Proteobacteria;D_2__Alphaproteobacteria;D_3__Paracaedibacterales":0.0,"D_0__Bacteria;D_1__Proteobacteria;D_2__Alphaproteobacteria;D_3__Reyranellales":0.0,"D_0__Bacteria;D_1__Proteobacteria;D_2__Alphaproteobacteria;D_3__Rhizobiales":0.0,"D_0__Bacteria;D_1__Proteobacteria;D_2__Alphaproteobacteria;D_3__Rhodobacterales":0.0,"D_0__Bacteria;D_1__Proteobacteria;D_2__Alphaproteobacteria;D_3__Rhodospirillales":6.0,"D_0__Bacteria;D_1__Proteobacteria;D_2__Alphaproteobacteria;D_3__Rickettsiales":5.0,"D_0__Bacteria;D_1__Proteobacteria;D_2__Alphaproteobacteria;D_3__Sphingomonadales":0.0,"D_0__Bacteria;D_1__Proteobacteria;D_2__Alphaproteobacteria;D_3__Tistrellales":0.0,"D_0__Bacteria;D_1__Proteobacteria;D_2__Alphaproteobacteria;__":15.0,"D_0__Bacteria;D_1__Proteobacteria;D_2__Deltaproteobacteria;D_3__Bdellovibrionales":0.0,"D_0__Bacteria;D_1__Proteobacteria;D_2__Deltaproteobacteria;D_3__Bradymonadales":44.0,"D_0__Bacteria;D_1__Proteobacteria;D_2__Deltaproteobacteria;D_3__Desulfobacterales":0.0,"D_0__Bacteria;D_1__Proteobacteria;D_2__Deltaproteobacteria;D_3__Desulfovibrionales":38.0,"D_0__Bacteria;D_1__Proteobacteria;D_2__Deltaproteobacteria;D_3__Myxococcales":0.0,"D_0__Bacteria;D_1__Proteobacteria;D_2__Deltaproteobacteria;D_3__Oligoflexales":0.0,"D_0__Bacteria;D_1__Proteobacteria;D_2__Deltaproteobacteria;D_3__SAR324 clade(Marine group B)":0.0,"D_0__Bacteria;D_1__Proteobacteria;D_2__Gammaproteobacteria;D_3__211ds20":0.0,"D_0__Bacteria;D_1__Proteobacteria;D_2__Gammaproteobacteria;D_3__Aeromonadales":0.0,"D_0__Bacteria;D_1__Proteobacteria;D_2__Gammaproteobacteria;D_3__Alteromonadales":0.0,"D_0__Bacteria;D_1__Proteobacteria;D_2__Gammaproteobacteria;D_3__Betaproteobacteriales":64.0,"D_0__Bacteria;D_1__Proteobacteria;D_2__Gammaproteobacteria;D_3__Cellvibrionales":0.0,"D_0__Bacteria;D_1__Proteobacteria;D_2__Gammaproteobacteria;D_3__Coxiellales":3.0,"D_0__Bacteria;D_1__Proteobacteria;D_2__Gammaproteobacteria;D_3__Diplorickettsiales":0.0,"D_0__Bacteria;D_1__Proteobacteria;D_2__Gammaproteobacteria;D_3__Enterobacteriales":22.0,"D_0__Bacteria;D_1__Proteobacteria;D_2__Gammaproteobacteria;D_3__Nitrosococcales":0.0,"D_0__Bacteria;D_1__Proteobacteria;D_2__Gammaproteobacteria;D_3__Oceanospirillales":0.0,"D_0__Bacteria;D_1__Proteobacteria;D_2__Gammaproteobacteria;D_3__Pasteurellales":5.0,"D_0__Bacteria;D_1__Proteobacteria;D_2__Gammaproteobacteria;D_3__Pseudomonadales":0.0,"D_0__Bacteria;D_1__Proteobacteria;D_2__Gammaproteobacteria;D_3__Steroidobacterales":0.0,"D_0__Bacteria;D_1__Proteobacteria;D_2__Gammaproteobacteria;D_3__Vibrionales":0.0,"D_0__Bacteria;D_1__Proteobacteria;D_2__Gammaproteobacteria;D_3__Xanthomonadales":0.0,"D_0__Bacteria;D_1__Proteobacteria;D_2__Gammaproteobacteria;__":0.0,"D_0__Bacteria;D_1__Proteobacteria;__;__":0.0,"D_0__Bacteria;D_1__Spirochaetes;D_2__MVP-15;__":5.0,"D_0__Bacteria;D_1__Spirochaetes;D_2__Spirochaetia;D_3__Spirochaetales":4593.0,"D_0__Bacteria;D_1__Spirochaetes;__;__":0.0,"D_0__Bacteria;D_1__Synergistetes;D_2__Synergistia;D_3__Synergistales":38.0,"D_0__Bacteria;D_1__Tenericutes;D_2__Mollicutes;D_3__Anaeroplasmatales":37.0,"D_0__Bacteria;D_1__Tenericutes;D_2__Mollicutes;D_3__EMP-G18":0.0,"D_0__Bacteria;D_1__Tenericutes;D_2__Mollicutes;D_3__Izimaplasmatales":7975.0,"D_0__Bacteria;D_1__Tenericutes;D_2__Mollicutes;D_3__Mollicutes RF39":3018.0,"D_0__Bacteria;D_1__Tenericutes;D_2__Mollicutes;D_3__Mycoplasmatales":0.0,"D_0__Bacteria;D_1__Tenericutes;D_2__Mollicutes;D_3__NED5E9":67.0,"D_0__Bacteria;D_1__Tenericutes;D_2__Mollicutes;D_3__T2WK15B57":0.0,"D_0__Bacteria;D_1__Verrucomicrobia;D_2__Verrucomicrobiae;D_3__Chthoniobacterales":0.0,"D_0__Bacteria;D_1__Verrucomicrobia;D_2__Verrucomicrobiae;D_3__Opitutales":17.0,"D_0__Bacteria;D_1__Verrucomicrobia;D_2__Verrucomicrobiae;D_3__Pedosphaerales":0.0,"D_0__Bacteria;D_1__Verrucomicrobia;D_2__Verrucomicrobiae;D_3__Verrucomicrobiales":2.0,"D_0__Bacteria;D_1__WPS-2;D_2__uncultured rumen bacterium;D_3__uncultured rumen bacterium":0.0,"D_0__Bacteria;__;__;__":189.0,"Name":"B7","SampleType":"Faecal","GPS":"54H 0361845, 6197400","Population":"Brookfield","Warren":"Bc","Date Collected":"4\/03\/2019","Sex":"U","Extraction Kit":"Qiagen DNeasy Powersoil","Date Extracted":"18\/07\/2019","Lot No.":"1600-54007","Associated EBC":"EBC9","Manfred IDs":"","Notes":""},{"index":"B8","D_0__Archaea;D_1__Euryarchaeota;D_2__Methanobacteria;D_3__Methanobacteriales":69.0,"D_0__Archaea;D_1__Euryarchaeota;D_2__Methanomicrobia;D_3__Methanomicrobiales":979.0,"D_0__Archaea;D_1__Euryarchaeota;D_2__Thermoplasmata;D_3__Methanomassiliicoccales":575.0,"D_0__Archaea;D_1__Thaumarchaeota;D_2__Nitrososphaeria;D_3__Nitrososphaerales":0.0,"D_0__Bacteria;D_1__Actinobacteria;D_2__Acidimicrobiia;D_3__Microtrichales":0.0,"D_0__Bacteria;D_1__Actinobacteria;D_2__Acidimicrobiia;D_3__uncultured":0.0,"D_0__Bacteria;D_1__Actinobacteria;D_2__Acidimicrobiia;__":0.0,"D_0__Bacteria;D_1__Actinobacteria;D_2__Actinobacteria;D_3__Actinomycetales":0.0,"D_0__Bacteria;D_1__Actinobacteria;D_2__Actinobacteria;D_3__Bifidobacteriales":0.0,"D_0__Bacteria;D_1__Actinobacteria;D_2__Actinobacteria;D_3__Corynebacteriales":2.0,"D_0__Bacteria;D_1__Actinobacteria;D_2__Actinobacteria;D_3__Frankiales":3.0,"D_0__Bacteria;D_1__Actinobacteria;D_2__Actinobacteria;D_3__Kineosporiales":0.0,"D_0__Bacteria;D_1__Actinobacteria;D_2__Actinobacteria;D_3__Micrococcales":0.0,"D_0__Bacteria;D_1__Actinobacteria;D_2__Actinobacteria;D_3__Micromonosporales":0.0,"D_0__Bacteria;D_1__Actinobacteria;D_2__Actinobacteria;D_3__Propionibacteriales":0.0,"D_0__Bacteria;D_1__Actinobacteria;D_2__Actinobacteria;D_3__Pseudonocardiales":0.0,"D_0__Bacteria;D_1__Actinobacteria;D_2__Actinobacteria;D_3__Streptomycetales":0.0,"D_0__Bacteria;D_1__Actinobacteria;D_2__Actinobacteria;D_3__Streptosporangiales":0.0,"D_0__Bacteria;D_1__Actinobacteria;D_2__Actinobacteria;__":0.0,"D_0__Bacteria;D_1__Actinobacteria;D_2__Coriobacteriia;D_3__Coriobacteriales":562.0,"D_0__Bacteria;D_1__Actinobacteria;D_2__Rubrobacteria;D_3__Rubrobacterales":5.0,"D_0__Bacteria;D_1__Actinobacteria;D_2__Thermoleophilia;D_3__Solirubrobacterales":4.0,"D_0__Bacteria;D_1__Armatimonadetes;D_2__Armatimonadia;D_3__Armatimonadales":0.0,"D_0__Bacteria;D_1__Armatimonadetes;D_2__uncultured;__":0.0,"D_0__Bacteria;D_1__BRC1;D_2__uncultured Desulfocaldus sp.;D_3__uncultured Desulfocaldus sp.":0.0,"D_0__Bacteria;D_1__Bacteroidetes;D_2__Bacteroidia;D_3__Bacteroidales":19644.0,"D_0__Bacteria;D_1__Bacteroidetes;D_2__Bacteroidia;D_3__Chitinophagales":0.0,"D_0__Bacteria;D_1__Bacteroidetes;D_2__Bacteroidia;D_3__Cytophagales":0.0,"D_0__Bacteria;D_1__Bacteroidetes;D_2__Bacteroidia;D_3__Flavobacteriales":4.0,"D_0__Bacteria;D_1__Bacteroidetes;D_2__Bacteroidia;D_3__Sphingobacteriales":3580.0,"D_0__Bacteria;D_1__Bacteroidetes;D_2__Bacteroidia;__":1418.0,"D_0__Bacteria;D_1__Bacteroidetes;D_2__Ignavibacteria;D_3__OPB56":0.0,"D_0__Bacteria;D_1__Chloroflexi;D_2__Anaerolineae;D_3__Anaerolineales":145.0,"D_0__Bacteria;D_1__Chloroflexi;D_2__Chloroflexia;D_3__Thermomicrobiales":0.0,"D_0__Bacteria;D_1__Cyanobacteria;D_2__Melainabacteria;D_3__Gastranaerophilales":208.0,"D_0__Bacteria;D_1__Cyanobacteria;D_2__Oxyphotobacteria;D_3__Chloroplast":50.0,"D_0__Bacteria;D_1__Cyanobacteria;D_2__Oxyphotobacteria;D_3__Nostocales":0.0,"D_0__Bacteria;D_1__Cyanobacteria;D_2__Oxyphotobacteria;D_3__Thermosynechococcales":0.0,"D_0__Bacteria;D_1__Cyanobacteria;D_2__Sericytochromatia;D_3__uncultured Bacillales bacterium":0.0,"D_0__Bacteria;D_1__Cyanobacteria;D_2__Sericytochromatia;D_3__uncultured bacterium":0.0,"D_0__Bacteria;D_1__Deferribacteres;D_2__Deferribacteres;D_3__Deferribacterales":0.0,"D_0__Bacteria;D_1__Deinococcus-Thermus;D_2__Deinococci;D_3__Deinococcales":0.0,"D_0__Bacteria;D_1__Elusimicrobia;D_2__Elusimicrobia;D_3__Elusimicrobiales":0.0,"D_0__Bacteria;D_1__Epsilonbacteraeota;D_2__Campylobacteria;D_3__Campylobacterales":59.0,"D_0__Bacteria;D_1__FBP;D_2__uncultured actinobacterium;D_3__uncultured actinobacterium":0.0,"D_0__Bacteria;D_1__Fibrobacteres;D_2__Fibrobacteria;D_3__Fibrobacterales":3186.0,"D_0__Bacteria;D_1__Firmicutes;D_2__Bacilli;D_3__Bacillales":24.0,"D_0__Bacteria;D_1__Firmicutes;D_2__Bacilli;D_3__Lactobacillales":50.0,"D_0__Bacteria;D_1__Firmicutes;D_2__Clostridia;D_3__Clostridiales":47657.0,"D_0__Bacteria;D_1__Firmicutes;D_2__Clostridia;D_3__DTU014":0.0,"D_0__Bacteria;D_1__Firmicutes;D_2__Clostridia;__":84.0,"D_0__Bacteria;D_1__Firmicutes;D_2__Erysipelotrichia;D_3__Erysipelotrichales":784.0,"D_0__Bacteria;D_1__Firmicutes;D_2__Negativicutes;D_3__Selenomonadales":234.0,"D_0__Bacteria;D_1__Firmicutes;__;__":269.0,"D_0__Bacteria;D_1__Fusobacteria;D_2__Fusobacteriia;D_3__Fusobacteriales":0.0,"D_0__Bacteria;D_1__Gemmatimonadetes;D_2__Gemmatimonadetes;D_3__Gemmatimonadales":0.0,"D_0__Bacteria;D_1__Gemmatimonadetes;D_2__Longimicrobia;D_3__Longimicrobiales":0.0,"D_0__Bacteria;D_1__Gemmatimonadetes;D_2__S0134 terrestrial group;D_3__metagenome":0.0,"D_0__Bacteria;D_1__Kiritimatiellaeota;D_2__Kiritimatiellae;D_3__WCHB1-41":780.0,"D_0__Bacteria;D_1__Lentisphaerae;D_2__Lentisphaeria;D_3__Victivallales":65.0,"D_0__Bacteria;D_1__Lentisphaerae;D_2__Oligosphaeria;D_3__Oligosphaerales":163.0,"D_0__Bacteria;D_1__Patescibacteria;D_2__Parcubacteria;__":0.0,"D_0__Bacteria;D_1__Patescibacteria;D_2__Saccharimonadia;D_3__Saccharimonadales":0.0,"D_0__Bacteria;D_1__Planctomycetes;D_2__Phycisphaerae;D_3__Tepidisphaerales":0.0,"D_0__Bacteria;D_1__Planctomycetes;D_2__Planctomycetacia;D_3__Isosphaerales":0.0,"D_0__Bacteria;D_1__Planctomycetes;D_2__Planctomycetacia;D_3__Pirellulales":118.0,"D_0__Bacteria;D_1__Planctomycetes;D_2__vadinHA49;__":2.0,"D_0__Bacteria;D_1__Proteobacteria;D_2__Alphaproteobacteria;D_3__Acetobacterales":0.0,"D_0__Bacteria;D_1__Proteobacteria;D_2__Alphaproteobacteria;D_3__Azospirillales":0.0,"D_0__Bacteria;D_1__Proteobacteria;D_2__Alphaproteobacteria;D_3__Caulobacterales":0.0,"D_0__Bacteria;D_1__Proteobacteria;D_2__Alphaproteobacteria;D_3__Elsterales":0.0,"D_0__Bacteria;D_1__Proteobacteria;D_2__Alphaproteobacteria;D_3__Micavibrionales":0.0,"D_0__Bacteria;D_1__Proteobacteria;D_2__Alphaproteobacteria;D_3__Micropepsales":0.0,"D_0__Bacteria;D_1__Proteobacteria;D_2__Alphaproteobacteria;D_3__Paracaedibacterales":0.0,"D_0__Bacteria;D_1__Proteobacteria;D_2__Alphaproteobacteria;D_3__Reyranellales":0.0,"D_0__Bacteria;D_1__Proteobacteria;D_2__Alphaproteobacteria;D_3__Rhizobiales":0.0,"D_0__Bacteria;D_1__Proteobacteria;D_2__Alphaproteobacteria;D_3__Rhodobacterales":0.0,"D_0__Bacteria;D_1__Proteobacteria;D_2__Alphaproteobacteria;D_3__Rhodospirillales":19.0,"D_0__Bacteria;D_1__Proteobacteria;D_2__Alphaproteobacteria;D_3__Rickettsiales":14.0,"D_0__Bacteria;D_1__Proteobacteria;D_2__Alphaproteobacteria;D_3__Sphingomonadales":0.0,"D_0__Bacteria;D_1__Proteobacteria;D_2__Alphaproteobacteria;D_3__Tistrellales":0.0,"D_0__Bacteria;D_1__Proteobacteria;D_2__Alphaproteobacteria;__":50.0,"D_0__Bacteria;D_1__Proteobacteria;D_2__Deltaproteobacteria;D_3__Bdellovibrionales":0.0,"D_0__Bacteria;D_1__Proteobacteria;D_2__Deltaproteobacteria;D_3__Bradymonadales":33.0,"D_0__Bacteria;D_1__Proteobacteria;D_2__Deltaproteobacteria;D_3__Desulfobacterales":0.0,"D_0__Bacteria;D_1__Proteobacteria;D_2__Deltaproteobacteria;D_3__Desulfovibrionales":126.0,"D_0__Bacteria;D_1__Proteobacteria;D_2__Deltaproteobacteria;D_3__Myxococcales":2.0,"D_0__Bacteria;D_1__Proteobacteria;D_2__Deltaproteobacteria;D_3__Oligoflexales":0.0,"D_0__Bacteria;D_1__Proteobacteria;D_2__Deltaproteobacteria;D_3__SAR324 clade(Marine group B)":0.0,"D_0__Bacteria;D_1__Proteobacteria;D_2__Gammaproteobacteria;D_3__211ds20":0.0,"D_0__Bacteria;D_1__Proteobacteria;D_2__Gammaproteobacteria;D_3__Aeromonadales":0.0,"D_0__Bacteria;D_1__Proteobacteria;D_2__Gammaproteobacteria;D_3__Alteromonadales":0.0,"D_0__Bacteria;D_1__Proteobacteria;D_2__Gammaproteobacteria;D_3__Betaproteobacteriales":141.0,"D_0__Bacteria;D_1__Proteobacteria;D_2__Gammaproteobacteria;D_3__Cellvibrionales":0.0,"D_0__Bacteria;D_1__Proteobacteria;D_2__Gammaproteobacteria;D_3__Coxiellales":6.0,"D_0__Bacteria;D_1__Proteobacteria;D_2__Gammaproteobacteria;D_3__Diplorickettsiales":0.0,"D_0__Bacteria;D_1__Proteobacteria;D_2__Gammaproteobacteria;D_3__Enterobacteriales":44.0,"D_0__Bacteria;D_1__Proteobacteria;D_2__Gammaproteobacteria;D_3__Nitrosococcales":0.0,"D_0__Bacteria;D_1__Proteobacteria;D_2__Gammaproteobacteria;D_3__Oceanospirillales":0.0,"D_0__Bacteria;D_1__Proteobacteria;D_2__Gammaproteobacteria;D_3__Pasteurellales":5.0,"D_0__Bacteria;D_1__Proteobacteria;D_2__Gammaproteobacteria;D_3__Pseudomonadales":11.0,"D_0__Bacteria;D_1__Proteobacteria;D_2__Gammaproteobacteria;D_3__Steroidobacterales":0.0,"D_0__Bacteria;D_1__Proteobacteria;D_2__Gammaproteobacteria;D_3__Vibrionales":0.0,"D_0__Bacteria;D_1__Proteobacteria;D_2__Gammaproteobacteria;D_3__Xanthomonadales":0.0,"D_0__Bacteria;D_1__Proteobacteria;D_2__Gammaproteobacteria;__":0.0,"D_0__Bacteria;D_1__Proteobacteria;__;__":0.0,"D_0__Bacteria;D_1__Spirochaetes;D_2__MVP-15;__":20.0,"D_0__Bacteria;D_1__Spirochaetes;D_2__Spirochaetia;D_3__Spirochaetales":14411.0,"D_0__Bacteria;D_1__Spirochaetes;__;__":0.0,"D_0__Bacteria;D_1__Synergistetes;D_2__Synergistia;D_3__Synergistales":117.0,"D_0__Bacteria;D_1__Tenericutes;D_2__Mollicutes;D_3__Anaeroplasmatales":98.0,"D_0__Bacteria;D_1__Tenericutes;D_2__Mollicutes;D_3__EMP-G18":0.0,"D_0__Bacteria;D_1__Tenericutes;D_2__Mollicutes;D_3__Izimaplasmatales":10165.0,"D_0__Bacteria;D_1__Tenericutes;D_2__Mollicutes;D_3__Mollicutes RF39":5026.0,"D_0__Bacteria;D_1__Tenericutes;D_2__Mollicutes;D_3__Mycoplasmatales":0.0,"D_0__Bacteria;D_1__Tenericutes;D_2__Mollicutes;D_3__NED5E9":156.0,"D_0__Bacteria;D_1__Tenericutes;D_2__Mollicutes;D_3__T2WK15B57":0.0,"D_0__Bacteria;D_1__Verrucomicrobia;D_2__Verrucomicrobiae;D_3__Chthoniobacterales":0.0,"D_0__Bacteria;D_1__Verrucomicrobia;D_2__Verrucomicrobiae;D_3__Opitutales":31.0,"D_0__Bacteria;D_1__Verrucomicrobia;D_2__Verrucomicrobiae;D_3__Pedosphaerales":0.0,"D_0__Bacteria;D_1__Verrucomicrobia;D_2__Verrucomicrobiae;D_3__Verrucomicrobiales":2.0,"D_0__Bacteria;D_1__WPS-2;D_2__uncultured rumen bacterium;D_3__uncultured rumen bacterium":0.0,"D_0__Bacteria;__;__;__":284.0,"Name":"B8","SampleType":"Faecal","GPS":"54H 0361845, 6197400","Population":"Brookfield","Warren":"Bc","Date Collected":"4\/03\/2019","Sex":"U","Extraction Kit":"Qiagen DNeasy Powersoil","Date Extracted":"5\/07\/2019","Lot No.":"1630-11363","Associated EBC":"EBC6","Manfred IDs":"","Notes":"C1 from 1600-54007"},{"index":"B9","D_0__Archaea;D_1__Euryarchaeota;D_2__Methanobacteria;D_3__Methanobacteriales":648.0,"D_0__Archaea;D_1__Euryarchaeota;D_2__Methanomicrobia;D_3__Methanomicrobiales":1570.0,"D_0__Archaea;D_1__Euryarchaeota;D_2__Thermoplasmata;D_3__Methanomassiliicoccales":200.0,"D_0__Archaea;D_1__Thaumarchaeota;D_2__Nitrososphaeria;D_3__Nitrososphaerales":0.0,"D_0__Bacteria;D_1__Actinobacteria;D_2__Acidimicrobiia;D_3__Microtrichales":0.0,"D_0__Bacteria;D_1__Actinobacteria;D_2__Acidimicrobiia;D_3__uncultured":0.0,"D_0__Bacteria;D_1__Actinobacteria;D_2__Acidimicrobiia;__":0.0,"D_0__Bacteria;D_1__Actinobacteria;D_2__Actinobacteria;D_3__Actinomycetales":0.0,"D_0__Bacteria;D_1__Actinobacteria;D_2__Actinobacteria;D_3__Bifidobacteriales":0.0,"D_0__Bacteria;D_1__Actinobacteria;D_2__Actinobacteria;D_3__Corynebacteriales":2.0,"D_0__Bacteria;D_1__Actinobacteria;D_2__Actinobacteria;D_3__Frankiales":0.0,"D_0__Bacteria;D_1__Actinobacteria;D_2__Actinobacteria;D_3__Kineosporiales":0.0,"D_0__Bacteria;D_1__Actinobacteria;D_2__Actinobacteria;D_3__Micrococcales":2.0,"D_0__Bacteria;D_1__Actinobacteria;D_2__Actinobacteria;D_3__Micromonosporales":0.0,"D_0__Bacteria;D_1__Actinobacteria;D_2__Actinobacteria;D_3__Propionibacteriales":0.0,"D_0__Bacteria;D_1__Actinobacteria;D_2__Actinobacteria;D_3__Pseudonocardiales":2.0,"D_0__Bacteria;D_1__Actinobacteria;D_2__Actinobacteria;D_3__Streptomycetales":18.0,"D_0__Bacteria;D_1__Actinobacteria;D_2__Actinobacteria;D_3__Streptosporangiales":0.0,"D_0__Bacteria;D_1__Actinobacteria;D_2__Actinobacteria;__":0.0,"D_0__Bacteria;D_1__Actinobacteria;D_2__Coriobacteriia;D_3__Coriobacteriales":449.0,"D_0__Bacteria;D_1__Actinobacteria;D_2__Rubrobacteria;D_3__Rubrobacterales":0.0,"D_0__Bacteria;D_1__Actinobacteria;D_2__Thermoleophilia;D_3__Solirubrobacterales":13.0,"D_0__Bacteria;D_1__Armatimonadetes;D_2__Armatimonadia;D_3__Armatimonadales":0.0,"D_0__Bacteria;D_1__Armatimonadetes;D_2__uncultured;__":0.0,"D_0__Bacteria;D_1__BRC1;D_2__uncultured Desulfocaldus sp.;D_3__uncultured Desulfocaldus sp.":0.0,"D_0__Bacteria;D_1__Bacteroidetes;D_2__Bacteroidia;D_3__Bacteroidales":22146.0,"D_0__Bacteria;D_1__Bacteroidetes;D_2__Bacteroidia;D_3__Chitinophagales":0.0,"D_0__Bacteria;D_1__Bacteroidetes;D_2__Bacteroidia;D_3__Cytophagales":0.0,"D_0__Bacteria;D_1__Bacteroidetes;D_2__Bacteroidia;D_3__Flavobacteriales":0.0,"D_0__Bacteria;D_1__Bacteroidetes;D_2__Bacteroidia;D_3__Sphingobacteriales":165.0,"D_0__Bacteria;D_1__Bacteroidetes;D_2__Bacteroidia;__":1201.0,"D_0__Bacteria;D_1__Bacteroidetes;D_2__Ignavibacteria;D_3__OPB56":0.0,"D_0__Bacteria;D_1__Chloroflexi;D_2__Anaerolineae;D_3__Anaerolineales":114.0,"D_0__Bacteria;D_1__Chloroflexi;D_2__Chloroflexia;D_3__Thermomicrobiales":0.0,"D_0__Bacteria;D_1__Cyanobacteria;D_2__Melainabacteria;D_3__Gastranaerophilales":79.0,"D_0__Bacteria;D_1__Cyanobacteria;D_2__Oxyphotobacteria;D_3__Chloroplast":102.0,"D_0__Bacteria;D_1__Cyanobacteria;D_2__Oxyphotobacteria;D_3__Nostocales":0.0,"D_0__Bacteria;D_1__Cyanobacteria;D_2__Oxyphotobacteria;D_3__Thermosynechococcales":0.0,"D_0__Bacteria;D_1__Cyanobacteria;D_2__Sericytochromatia;D_3__uncultured Bacillales bacterium":0.0,"D_0__Bacteria;D_1__Cyanobacteria;D_2__Sericytochromatia;D_3__uncultured bacterium":0.0,"D_0__Bacteria;D_1__Deferribacteres;D_2__Deferribacteres;D_3__Deferribacterales":0.0,"D_0__Bacteria;D_1__Deinococcus-Thermus;D_2__Deinococci;D_3__Deinococcales":0.0,"D_0__Bacteria;D_1__Elusimicrobia;D_2__Elusimicrobia;D_3__Elusimicrobiales":0.0,"D_0__Bacteria;D_1__Epsilonbacteraeota;D_2__Campylobacteria;D_3__Campylobacterales":33.0,"D_0__Bacteria;D_1__FBP;D_2__uncultured actinobacterium;D_3__uncultured actinobacterium":0.0,"D_0__Bacteria;D_1__Fibrobacteres;D_2__Fibrobacteria;D_3__Fibrobacterales":58.0,"D_0__Bacteria;D_1__Firmicutes;D_2__Bacilli;D_3__Bacillales":24.0,"D_0__Bacteria;D_1__Firmicutes;D_2__Bacilli;D_3__Lactobacillales":19.0,"D_0__Bacteria;D_1__Firmicutes;D_2__Clostridia;D_3__Clostridiales":41454.0,"D_0__Bacteria;D_1__Firmicutes;D_2__Clostridia;D_3__DTU014":0.0,"D_0__Bacteria;D_1__Firmicutes;D_2__Clostridia;__":18.0,"D_0__Bacteria;D_1__Firmicutes;D_2__Erysipelotrichia;D_3__Erysipelotrichales":470.0,"D_0__Bacteria;D_1__Firmicutes;D_2__Negativicutes;D_3__Selenomonadales":435.0,"D_0__Bacteria;D_1__Firmicutes;__;__":809.0,"D_0__Bacteria;D_1__Fusobacteria;D_2__Fusobacteriia;D_3__Fusobacteriales":0.0,"D_0__Bacteria;D_1__Gemmatimonadetes;D_2__Gemmatimonadetes;D_3__Gemmatimonadales":0.0,"D_0__Bacteria;D_1__Gemmatimonadetes;D_2__Longimicrobia;D_3__Longimicrobiales":0.0,"D_0__Bacteria;D_1__Gemmatimonadetes;D_2__S0134 terrestrial group;D_3__metagenome":0.0,"D_0__Bacteria;D_1__Kiritimatiellaeota;D_2__Kiritimatiellae;D_3__WCHB1-41":178.0,"D_0__Bacteria;D_1__Lentisphaerae;D_2__Lentisphaeria;D_3__Victivallales":27.0,"D_0__Bacteria;D_1__Lentisphaerae;D_2__Oligosphaeria;D_3__Oligosphaerales":229.0,"D_0__Bacteria;D_1__Patescibacteria;D_2__Parcubacteria;__":0.0,"D_0__Bacteria;D_1__Patescibacteria;D_2__Saccharimonadia;D_3__Saccharimonadales":0.0,"D_0__Bacteria;D_1__Planctomycetes;D_2__Phycisphaerae;D_3__Tepidisphaerales":0.0,"D_0__Bacteria;D_1__Planctomycetes;D_2__Planctomycetacia;D_3__Isosphaerales":0.0,"D_0__Bacteria;D_1__Planctomycetes;D_2__Planctomycetacia;D_3__Pirellulales":295.0,"D_0__Bacteria;D_1__Planctomycetes;D_2__vadinHA49;__":0.0,"D_0__Bacteria;D_1__Proteobacteria;D_2__Alphaproteobacteria;D_3__Acetobacterales":0.0,"D_0__Bacteria;D_1__Proteobacteria;D_2__Alphaproteobacteria;D_3__Azospirillales":0.0,"D_0__Bacteria;D_1__Proteobacteria;D_2__Alphaproteobacteria;D_3__Caulobacterales":0.0,"D_0__Bacteria;D_1__Proteobacteria;D_2__Alphaproteobacteria;D_3__Elsterales":0.0,"D_0__Bacteria;D_1__Proteobacteria;D_2__Alphaproteobacteria;D_3__Micavibrionales":0.0,"D_0__Bacteria;D_1__Proteobacteria;D_2__Alphaproteobacteria;D_3__Micropepsales":0.0,"D_0__Bacteria;D_1__Proteobacteria;D_2__Alphaproteobacteria;D_3__Paracaedibacterales":0.0,"D_0__Bacteria;D_1__Proteobacteria;D_2__Alphaproteobacteria;D_3__Reyranellales":0.0,"D_0__Bacteria;D_1__Proteobacteria;D_2__Alphaproteobacteria;D_3__Rhizobiales":24.0,"D_0__Bacteria;D_1__Proteobacteria;D_2__Alphaproteobacteria;D_3__Rhodobacterales":0.0,"D_0__Bacteria;D_1__Proteobacteria;D_2__Alphaproteobacteria;D_3__Rhodospirillales":0.0,"D_0__Bacteria;D_1__Proteobacteria;D_2__Alphaproteobacteria;D_3__Rickettsiales":32.0,"D_0__Bacteria;D_1__Proteobacteria;D_2__Alphaproteobacteria;D_3__Sphingomonadales":2.0,"D_0__Bacteria;D_1__Proteobacteria;D_2__Alphaproteobacteria;D_3__Tistrellales":0.0,"D_0__Bacteria;D_1__Proteobacteria;D_2__Alphaproteobacteria;__":0.0,"D_0__Bacteria;D_1__Proteobacteria;D_2__Deltaproteobacteria;D_3__Bdellovibrionales":0.0,"D_0__Bacteria;D_1__Proteobacteria;D_2__Deltaproteobacteria;D_3__Bradymonadales":8.0,"D_0__Bacteria;D_1__Proteobacteria;D_2__Deltaproteobacteria;D_3__Desulfobacterales":0.0,"D_0__Bacteria;D_1__Proteobacteria;D_2__Deltaproteobacteria;D_3__Desulfovibrionales":309.0,"D_0__Bacteria;D_1__Proteobacteria;D_2__Deltaproteobacteria;D_3__Myxococcales":9.0,"D_0__Bacteria;D_1__Proteobacteria;D_2__Deltaproteobacteria;D_3__Oligoflexales":0.0,"D_0__Bacteria;D_1__Proteobacteria;D_2__Deltaproteobacteria;D_3__SAR324 clade(Marine group B)":0.0,"D_0__Bacteria;D_1__Proteobacteria;D_2__Gammaproteobacteria;D_3__211ds20":0.0,"D_0__Bacteria;D_1__Proteobacteria;D_2__Gammaproteobacteria;D_3__Aeromonadales":0.0,"D_0__Bacteria;D_1__Proteobacteria;D_2__Gammaproteobacteria;D_3__Alteromonadales":0.0,"D_0__Bacteria;D_1__Proteobacteria;D_2__Gammaproteobacteria;D_3__Betaproteobacteriales":0.0,"D_0__Bacteria;D_1__Proteobacteria;D_2__Gammaproteobacteria;D_3__Cellvibrionales":0.0,"D_0__Bacteria;D_1__Proteobacteria;D_2__Gammaproteobacteria;D_3__Coxiellales":0.0,"D_0__Bacteria;D_1__Proteobacteria;D_2__Gammaproteobacteria;D_3__Diplorickettsiales":0.0,"D_0__Bacteria;D_1__Proteobacteria;D_2__Gammaproteobacteria;D_3__Enterobacteriales":19.0,"D_0__Bacteria;D_1__Proteobacteria;D_2__Gammaproteobacteria;D_3__Nitrosococcales":0.0,"D_0__Bacteria;D_1__Proteobacteria;D_2__Gammaproteobacteria;D_3__Oceanospirillales":0.0,"D_0__Bacteria;D_1__Proteobacteria;D_2__Gammaproteobacteria;D_3__Pasteurellales":0.0,"D_0__Bacteria;D_1__Proteobacteria;D_2__Gammaproteobacteria;D_3__Pseudomonadales":3.0,"D_0__Bacteria;D_1__Proteobacteria;D_2__Gammaproteobacteria;D_3__Steroidobacterales":0.0,"D_0__Bacteria;D_1__Proteobacteria;D_2__Gammaproteobacteria;D_3__Vibrionales":0.0,"D_0__Bacteria;D_1__Proteobacteria;D_2__Gammaproteobacteria;D_3__Xanthomonadales":0.0,"D_0__Bacteria;D_1__Proteobacteria;D_2__Gammaproteobacteria;__":0.0,"D_0__Bacteria;D_1__Proteobacteria;__;__":0.0,"D_0__Bacteria;D_1__Spirochaetes;D_2__MVP-15;__":2.0,"D_0__Bacteria;D_1__Spirochaetes;D_2__Spirochaetia;D_3__Spirochaetales":7942.0,"D_0__Bacteria;D_1__Spirochaetes;__;__":0.0,"D_0__Bacteria;D_1__Synergistetes;D_2__Synergistia;D_3__Synergistales":92.0,"D_0__Bacteria;D_1__Tenericutes;D_2__Mollicutes;D_3__Anaeroplasmatales":33.0,"D_0__Bacteria;D_1__Tenericutes;D_2__Mollicutes;D_3__EMP-G18":0.0,"D_0__Bacteria;D_1__Tenericutes;D_2__Mollicutes;D_3__Izimaplasmatales":3102.0,"D_0__Bacteria;D_1__Tenericutes;D_2__Mollicutes;D_3__Mollicutes RF39":1738.0,"D_0__Bacteria;D_1__Tenericutes;D_2__Mollicutes;D_3__Mycoplasmatales":0.0,"D_0__Bacteria;D_1__Tenericutes;D_2__Mollicutes;D_3__NED5E9":34.0,"D_0__Bacteria;D_1__Tenericutes;D_2__Mollicutes;D_3__T2WK15B57":0.0,"D_0__Bacteria;D_1__Verrucomicrobia;D_2__Verrucomicrobiae;D_3__Chthoniobacterales":0.0,"D_0__Bacteria;D_1__Verrucomicrobia;D_2__Verrucomicrobiae;D_3__Opitutales":44.0,"D_0__Bacteria;D_1__Verrucomicrobia;D_2__Verrucomicrobiae;D_3__Pedosphaerales":0.0,"D_0__Bacteria;D_1__Verrucomicrobia;D_2__Verrucomicrobiae;D_3__Verrucomicrobiales":2.0,"D_0__Bacteria;D_1__WPS-2;D_2__uncultured rumen bacterium;D_3__uncultured rumen bacterium":0.0,"D_0__Bacteria;__;__;__":148.0,"Name":"B9","SampleType":"Faecal","GPS":"54H 0362258, 6197643","Population":"Brookfield","Warren":"Bd","Date Collected":"4\/03\/2019","Sex":"U","Extraction Kit":"Qiagen DNeasy Powersoil","Date Extracted":"18\/07\/2019","Lot No.":"1600-54007","Associated EBC":"EBC9","Manfred IDs":"","Notes":""},{"index":"K10","D_0__Archaea;D_1__Euryarchaeota;D_2__Methanobacteria;D_3__Methanobacteriales":162.0,"D_0__Archaea;D_1__Euryarchaeota;D_2__Methanomicrobia;D_3__Methanomicrobiales":543.0,"D_0__Archaea;D_1__Euryarchaeota;D_2__Thermoplasmata;D_3__Methanomassiliicoccales":182.0,"D_0__Archaea;D_1__Thaumarchaeota;D_2__Nitrososphaeria;D_3__Nitrososphaerales":0.0,"D_0__Bacteria;D_1__Actinobacteria;D_2__Acidimicrobiia;D_3__Microtrichales":0.0,"D_0__Bacteria;D_1__Actinobacteria;D_2__Acidimicrobiia;D_3__uncultured":0.0,"D_0__Bacteria;D_1__Actinobacteria;D_2__Acidimicrobiia;__":0.0,"D_0__Bacteria;D_1__Actinobacteria;D_2__Actinobacteria;D_3__Actinomycetales":0.0,"D_0__Bacteria;D_1__Actinobacteria;D_2__Actinobacteria;D_3__Bifidobacteriales":0.0,"D_0__Bacteria;D_1__Actinobacteria;D_2__Actinobacteria;D_3__Corynebacteriales":8.0,"D_0__Bacteria;D_1__Actinobacteria;D_2__Actinobacteria;D_3__Frankiales":0.0,"D_0__Bacteria;D_1__Actinobacteria;D_2__Actinobacteria;D_3__Kineosporiales":0.0,"D_0__Bacteria;D_1__Actinobacteria;D_2__Actinobacteria;D_3__Micrococcales":5.0,"D_0__Bacteria;D_1__Actinobacteria;D_2__Actinobacteria;D_3__Micromonosporales":0.0,"D_0__Bacteria;D_1__Actinobacteria;D_2__Actinobacteria;D_3__Propionibacteriales":3.0,"D_0__Bacteria;D_1__Actinobacteria;D_2__Actinobacteria;D_3__Pseudonocardiales":3.0,"D_0__Bacteria;D_1__Actinobacteria;D_2__Actinobacteria;D_3__Streptomycetales":11.0,"D_0__Bacteria;D_1__Actinobacteria;D_2__Actinobacteria;D_3__Streptosporangiales":0.0,"D_0__Bacteria;D_1__Actinobacteria;D_2__Actinobacteria;__":0.0,"D_0__Bacteria;D_1__Actinobacteria;D_2__Coriobacteriia;D_3__Coriobacteriales":324.0,"D_0__Bacteria;D_1__Actinobacteria;D_2__Rubrobacteria;D_3__Rubrobacterales":4.0,"D_0__Bacteria;D_1__Actinobacteria;D_2__Thermoleophilia;D_3__Solirubrobacterales":5.0,"D_0__Bacteria;D_1__Armatimonadetes;D_2__Armatimonadia;D_3__Armatimonadales":0.0,"D_0__Bacteria;D_1__Armatimonadetes;D_2__uncultured;__":0.0,"D_0__Bacteria;D_1__BRC1;D_2__uncultured Desulfocaldus sp.;D_3__uncultured Desulfocaldus sp.":0.0,"D_0__Bacteria;D_1__Bacteroidetes;D_2__Bacteroidia;D_3__Bacteroidales":6022.0,"D_0__Bacteria;D_1__Bacteroidetes;D_2__Bacteroidia;D_3__Chitinophagales":0.0,"D_0__Bacteria;D_1__Bacteroidetes;D_2__Bacteroidia;D_3__Cytophagales":0.0,"D_0__Bacteria;D_1__Bacteroidetes;D_2__Bacteroidia;D_3__Flavobacteriales":0.0,"D_0__Bacteria;D_1__Bacteroidetes;D_2__Bacteroidia;D_3__Sphingobacteriales":2617.0,"D_0__Bacteria;D_1__Bacteroidetes;D_2__Bacteroidia;__":1198.0,"D_0__Bacteria;D_1__Bacteroidetes;D_2__Ignavibacteria;D_3__OPB56":0.0,"D_0__Bacteria;D_1__Chloroflexi;D_2__Anaerolineae;D_3__Anaerolineales":46.0,"D_0__Bacteria;D_1__Chloroflexi;D_2__Chloroflexia;D_3__Thermomicrobiales":0.0,"D_0__Bacteria;D_1__Cyanobacteria;D_2__Melainabacteria;D_3__Gastranaerophilales":11.0,"D_0__Bacteria;D_1__Cyanobacteria;D_2__Oxyphotobacteria;D_3__Chloroplast":0.0,"D_0__Bacteria;D_1__Cyanobacteria;D_2__Oxyphotobacteria;D_3__Nostocales":0.0,"D_0__Bacteria;D_1__Cyanobacteria;D_2__Oxyphotobacteria;D_3__Thermosynechococcales":0.0,"D_0__Bacteria;D_1__Cyanobacteria;D_2__Sericytochromatia;D_3__uncultured Bacillales bacterium":0.0,"D_0__Bacteria;D_1__Cyanobacteria;D_2__Sericytochromatia;D_3__uncultured bacterium":0.0,"D_0__Bacteria;D_1__Deferribacteres;D_2__Deferribacteres;D_3__Deferribacterales":0.0,"D_0__Bacteria;D_1__Deinococcus-Thermus;D_2__Deinococci;D_3__Deinococcales":0.0,"D_0__Bacteria;D_1__Elusimicrobia;D_2__Elusimicrobia;D_3__Elusimicrobiales":0.0,"D_0__Bacteria;D_1__Epsilonbacteraeota;D_2__Campylobacteria;D_3__Campylobacterales":21.0,"D_0__Bacteria;D_1__FBP;D_2__uncultured actinobacterium;D_3__uncultured actinobacterium":0.0,"D_0__Bacteria;D_1__Fibrobacteres;D_2__Fibrobacteria;D_3__Fibrobacterales":257.0,"D_0__Bacteria;D_1__Firmicutes;D_2__Bacilli;D_3__Bacillales":10.0,"D_0__Bacteria;D_1__Firmicutes;D_2__Bacilli;D_3__Lactobacillales":998.0,"D_0__Bacteria;D_1__Firmicutes;D_2__Clostridia;D_3__Clostridiales":27685.0,"D_0__Bacteria;D_1__Firmicutes;D_2__Clostridia;D_3__DTU014":0.0,"D_0__Bacteria;D_1__Firmicutes;D_2__Clostridia;__":23.0,"D_0__Bacteria;D_1__Firmicutes;D_2__Erysipelotrichia;D_3__Erysipelotrichales":220.0,"D_0__Bacteria;D_1__Firmicutes;D_2__Negativicutes;D_3__Selenomonadales":231.0,"D_0__Bacteria;D_1__Firmicutes;__;__":169.0,"D_0__Bacteria;D_1__Fusobacteria;D_2__Fusobacteriia;D_3__Fusobacteriales":0.0,"D_0__Bacteria;D_1__Gemmatimonadetes;D_2__Gemmatimonadetes;D_3__Gemmatimonadales":0.0,"D_0__Bacteria;D_1__Gemmatimonadetes;D_2__Longimicrobia;D_3__Longimicrobiales":0.0,"D_0__Bacteria;D_1__Gemmatimonadetes;D_2__S0134 terrestrial group;D_3__metagenome":0.0,"D_0__Bacteria;D_1__Kiritimatiellaeota;D_2__Kiritimatiellae;D_3__WCHB1-41":106.0,"D_0__Bacteria;D_1__Lentisphaerae;D_2__Lentisphaeria;D_3__Victivallales":11.0,"D_0__Bacteria;D_1__Lentisphaerae;D_2__Oligosphaeria;D_3__Oligosphaerales":281.0,"D_0__Bacteria;D_1__Patescibacteria;D_2__Parcubacteria;__":0.0,"D_0__Bacteria;D_1__Patescibacteria;D_2__Saccharimonadia;D_3__Saccharimonadales":0.0,"D_0__Bacteria;D_1__Planctomycetes;D_2__Phycisphaerae;D_3__Tepidisphaerales":0.0,"D_0__Bacteria;D_1__Planctomycetes;D_2__Planctomycetacia;D_3__Isosphaerales":0.0,"D_0__Bacteria;D_1__Planctomycetes;D_2__Planctomycetacia;D_3__Pirellulales":413.0,"D_0__Bacteria;D_1__Planctomycetes;D_2__vadinHA49;__":4.0,"D_0__Bacteria;D_1__Proteobacteria;D_2__Alphaproteobacteria;D_3__Acetobacterales":0.0,"D_0__Bacteria;D_1__Proteobacteria;D_2__Alphaproteobacteria;D_3__Azospirillales":3.0,"D_0__Bacteria;D_1__Proteobacteria;D_2__Alphaproteobacteria;D_3__Caulobacterales":0.0,"D_0__Bacteria;D_1__Proteobacteria;D_2__Alphaproteobacteria;D_3__Elsterales":0.0,"D_0__Bacteria;D_1__Proteobacteria;D_2__Alphaproteobacteria;D_3__Micavibrionales":0.0,"D_0__Bacteria;D_1__Proteobacteria;D_2__Alphaproteobacteria;D_3__Micropepsales":0.0,"D_0__Bacteria;D_1__Proteobacteria;D_2__Alphaproteobacteria;D_3__Paracaedibacterales":0.0,"D_0__Bacteria;D_1__Proteobacteria;D_2__Alphaproteobacteria;D_3__Reyranellales":0.0,"D_0__Bacteria;D_1__Proteobacteria;D_2__Alphaproteobacteria;D_3__Rhizobiales":12.0,"D_0__Bacteria;D_1__Proteobacteria;D_2__Alphaproteobacteria;D_3__Rhodobacterales":0.0,"D_0__Bacteria;D_1__Proteobacteria;D_2__Alphaproteobacteria;D_3__Rhodospirillales":12.0,"D_0__Bacteria;D_1__Proteobacteria;D_2__Alphaproteobacteria;D_3__Rickettsiales":80.0,"D_0__Bacteria;D_1__Proteobacteria;D_2__Alphaproteobacteria;D_3__Sphingomonadales":0.0,"D_0__Bacteria;D_1__Proteobacteria;D_2__Alphaproteobacteria;D_3__Tistrellales":0.0,"D_0__Bacteria;D_1__Proteobacteria;D_2__Alphaproteobacteria;__":0.0,"D_0__Bacteria;D_1__Proteobacteria;D_2__Deltaproteobacteria;D_3__Bdellovibrionales":0.0,"D_0__Bacteria;D_1__Proteobacteria;D_2__Deltaproteobacteria;D_3__Bradymonadales":83.0,"D_0__Bacteria;D_1__Proteobacteria;D_2__Deltaproteobacteria;D_3__Desulfobacterales":2.0,"D_0__Bacteria;D_1__Proteobacteria;D_2__Deltaproteobacteria;D_3__Desulfovibrionales":161.0,"D_0__Bacteria;D_1__Proteobacteria;D_2__Deltaproteobacteria;D_3__Myxococcales":12.0,"D_0__Bacteria;D_1__Proteobacteria;D_2__Deltaproteobacteria;D_3__Oligoflexales":0.0,"D_0__Bacteria;D_1__Proteobacteria;D_2__Deltaproteobacteria;D_3__SAR324 clade(Marine group B)":0.0,"D_0__Bacteria;D_1__Proteobacteria;D_2__Gammaproteobacteria;D_3__211ds20":0.0,"D_0__Bacteria;D_1__Proteobacteria;D_2__Gammaproteobacteria;D_3__Aeromonadales":0.0,"D_0__Bacteria;D_1__Proteobacteria;D_2__Gammaproteobacteria;D_3__Alteromonadales":0.0,"D_0__Bacteria;D_1__Proteobacteria;D_2__Gammaproteobacteria;D_3__Betaproteobacteriales":46.0,"D_0__Bacteria;D_1__Proteobacteria;D_2__Gammaproteobacteria;D_3__Cellvibrionales":0.0,"D_0__Bacteria;D_1__Proteobacteria;D_2__Gammaproteobacteria;D_3__Coxiellales":0.0,"D_0__Bacteria;D_1__Proteobacteria;D_2__Gammaproteobacteria;D_3__Diplorickettsiales":0.0,"D_0__Bacteria;D_1__Proteobacteria;D_2__Gammaproteobacteria;D_3__Enterobacteriales":22.0,"D_0__Bacteria;D_1__Proteobacteria;D_2__Gammaproteobacteria;D_3__Nitrosococcales":0.0,"D_0__Bacteria;D_1__Proteobacteria;D_2__Gammaproteobacteria;D_3__Oceanospirillales":0.0,"D_0__Bacteria;D_1__Proteobacteria;D_2__Gammaproteobacteria;D_3__Pasteurellales":17.0,"D_0__Bacteria;D_1__Proteobacteria;D_2__Gammaproteobacteria;D_3__Pseudomonadales":6.0,"D_0__Bacteria;D_1__Proteobacteria;D_2__Gammaproteobacteria;D_3__Steroidobacterales":0.0,"D_0__Bacteria;D_1__Proteobacteria;D_2__Gammaproteobacteria;D_3__Vibrionales":0.0,"D_0__Bacteria;D_1__Proteobacteria;D_2__Gammaproteobacteria;D_3__Xanthomonadales":0.0,"D_0__Bacteria;D_1__Proteobacteria;D_2__Gammaproteobacteria;__":0.0,"D_0__Bacteria;D_1__Proteobacteria;__;__":0.0,"D_0__Bacteria;D_1__Spirochaetes;D_2__MVP-15;__":0.0,"D_0__Bacteria;D_1__Spirochaetes;D_2__Spirochaetia;D_3__Spirochaetales":9454.0,"D_0__Bacteria;D_1__Spirochaetes;__;__":0.0,"D_0__Bacteria;D_1__Synergistetes;D_2__Synergistia;D_3__Synergistales":155.0,"D_0__Bacteria;D_1__Tenericutes;D_2__Mollicutes;D_3__Anaeroplasmatales":5.0,"D_0__Bacteria;D_1__Tenericutes;D_2__Mollicutes;D_3__EMP-G18":0.0,"D_0__Bacteria;D_1__Tenericutes;D_2__Mollicutes;D_3__Izimaplasmatales":2626.0,"D_0__Bacteria;D_1__Tenericutes;D_2__Mollicutes;D_3__Mollicutes RF39":850.0,"D_0__Bacteria;D_1__Tenericutes;D_2__Mollicutes;D_3__Mycoplasmatales":0.0,"D_0__Bacteria;D_1__Tenericutes;D_2__Mollicutes;D_3__NED5E9":12.0,"D_0__Bacteria;D_1__Tenericutes;D_2__Mollicutes;D_3__T2WK15B57":9.0,"D_0__Bacteria;D_1__Verrucomicrobia;D_2__Verrucomicrobiae;D_3__Chthoniobacterales":0.0,"D_0__Bacteria;D_1__Verrucomicrobia;D_2__Verrucomicrobiae;D_3__Opitutales":0.0,"D_0__Bacteria;D_1__Verrucomicrobia;D_2__Verrucomicrobiae;D_3__Pedosphaerales":0.0,"D_0__Bacteria;D_1__Verrucomicrobia;D_2__Verrucomicrobiae;D_3__Verrucomicrobiales":0.0,"D_0__Bacteria;D_1__WPS-2;D_2__uncultured rumen bacterium;D_3__uncultured rumen bacterium":0.0,"D_0__Bacteria;__;__;__":113.0,"Name":"K10","SampleType":"Faecal","GPS":"54H 0370156, 6177479","Population":"Kooloola","Warren":"Ke","Date Collected":"3\/03\/2019","Sex":"U","Extraction Kit":"Qiagen DNeasy Powersoil","Date Extracted":"5\/07\/2019","Lot No.":"1630-11363","Associated EBC":"EBC6","Manfred IDs":"","Notes":"C1 from 1600-54007"},{"index":"K11","D_0__Archaea;D_1__Euryarchaeota;D_2__Methanobacteria;D_3__Methanobacteriales":65.0,"D_0__Archaea;D_1__Euryarchaeota;D_2__Methanomicrobia;D_3__Methanomicrobiales":480.0,"D_0__Archaea;D_1__Euryarchaeota;D_2__Thermoplasmata;D_3__Methanomassiliicoccales":148.0,"D_0__Archaea;D_1__Thaumarchaeota;D_2__Nitrososphaeria;D_3__Nitrososphaerales":5.0,"D_0__Bacteria;D_1__Actinobacteria;D_2__Acidimicrobiia;D_3__Microtrichales":3.0,"D_0__Bacteria;D_1__Actinobacteria;D_2__Acidimicrobiia;D_3__uncultured":0.0,"D_0__Bacteria;D_1__Actinobacteria;D_2__Acidimicrobiia;__":0.0,"D_0__Bacteria;D_1__Actinobacteria;D_2__Actinobacteria;D_3__Actinomycetales":2.0,"D_0__Bacteria;D_1__Actinobacteria;D_2__Actinobacteria;D_3__Bifidobacteriales":0.0,"D_0__Bacteria;D_1__Actinobacteria;D_2__Actinobacteria;D_3__Corynebacteriales":8.0,"D_0__Bacteria;D_1__Actinobacteria;D_2__Actinobacteria;D_3__Frankiales":0.0,"D_0__Bacteria;D_1__Actinobacteria;D_2__Actinobacteria;D_3__Kineosporiales":0.0,"D_0__Bacteria;D_1__Actinobacteria;D_2__Actinobacteria;D_3__Micrococcales":4.0,"D_0__Bacteria;D_1__Actinobacteria;D_2__Actinobacteria;D_3__Micromonosporales":0.0,"D_0__Bacteria;D_1__Actinobacteria;D_2__Actinobacteria;D_3__Propionibacteriales":2.0,"D_0__Bacteria;D_1__Actinobacteria;D_2__Actinobacteria;D_3__Pseudonocardiales":15.0,"D_0__Bacteria;D_1__Actinobacteria;D_2__Actinobacteria;D_3__Streptomycetales":45.0,"D_0__Bacteria;D_1__Actinobacteria;D_2__Actinobacteria;D_3__Streptosporangiales":0.0,"D_0__Bacteria;D_1__Actinobacteria;D_2__Actinobacteria;__":0.0,"D_0__Bacteria;D_1__Actinobacteria;D_2__Coriobacteriia;D_3__Coriobacteriales":230.0,"D_0__Bacteria;D_1__Actinobacteria;D_2__Rubrobacteria;D_3__Rubrobacterales":2.0,"D_0__Bacteria;D_1__Actinobacteria;D_2__Thermoleophilia;D_3__Solirubrobacterales":21.0,"D_0__Bacteria;D_1__Armatimonadetes;D_2__Armatimonadia;D_3__Armatimonadales":0.0,"D_0__Bacteria;D_1__Armatimonadetes;D_2__uncultured;__":0.0,"D_0__Bacteria;D_1__BRC1;D_2__uncultured Desulfocaldus sp.;D_3__uncultured Desulfocaldus sp.":0.0,"D_0__Bacteria;D_1__Bacteroidetes;D_2__Bacteroidia;D_3__Bacteroidales":8491.0,"D_0__Bacteria;D_1__Bacteroidetes;D_2__Bacteroidia;D_3__Chitinophagales":0.0,"D_0__Bacteria;D_1__Bacteroidetes;D_2__Bacteroidia;D_3__Cytophagales":201.0,"D_0__Bacteria;D_1__Bacteroidetes;D_2__Bacteroidia;D_3__Flavobacteriales":0.0,"D_0__Bacteria;D_1__Bacteroidetes;D_2__Bacteroidia;D_3__Sphingobacteriales":2746.0,"D_0__Bacteria;D_1__Bacteroidetes;D_2__Bacteroidia;__":643.0,"D_0__Bacteria;D_1__Bacteroidetes;D_2__Ignavibacteria;D_3__OPB56":0.0,"D_0__Bacteria;D_1__Chloroflexi;D_2__Anaerolineae;D_3__Anaerolineales":180.0,"D_0__Bacteria;D_1__Chloroflexi;D_2__Chloroflexia;D_3__Thermomicrobiales":0.0,"D_0__Bacteria;D_1__Cyanobacteria;D_2__Melainabacteria;D_3__Gastranaerophilales":175.0,"D_0__Bacteria;D_1__Cyanobacteria;D_2__Oxyphotobacteria;D_3__Chloroplast":3.0,"D_0__Bacteria;D_1__Cyanobacteria;D_2__Oxyphotobacteria;D_3__Nostocales":0.0,"D_0__Bacteria;D_1__Cyanobacteria;D_2__Oxyphotobacteria;D_3__Thermosynechococcales":0.0,"D_0__Bacteria;D_1__Cyanobacteria;D_2__Sericytochromatia;D_3__uncultured Bacillales bacterium":0.0,"D_0__Bacteria;D_1__Cyanobacteria;D_2__Sericytochromatia;D_3__uncultured bacterium":0.0,"D_0__Bacteria;D_1__Deferribacteres;D_2__Deferribacteres;D_3__Deferribacterales":0.0,"D_0__Bacteria;D_1__Deinococcus-Thermus;D_2__Deinococci;D_3__Deinococcales":0.0,"D_0__Bacteria;D_1__Elusimicrobia;D_2__Elusimicrobia;D_3__Elusimicrobiales":0.0,"D_0__Bacteria;D_1__Epsilonbacteraeota;D_2__Campylobacteria;D_3__Campylobacterales":27.0,"D_0__Bacteria;D_1__FBP;D_2__uncultured actinobacterium;D_3__uncultured actinobacterium":0.0,"D_0__Bacteria;D_1__Fibrobacteres;D_2__Fibrobacteria;D_3__Fibrobacterales":341.0,"D_0__Bacteria;D_1__Firmicutes;D_2__Bacilli;D_3__Bacillales":10.0,"D_0__Bacteria;D_1__Firmicutes;D_2__Bacilli;D_3__Lactobacillales":1110.0,"D_0__Bacteria;D_1__Firmicutes;D_2__Clostridia;D_3__Clostridiales":28727.0,"D_0__Bacteria;D_1__Firmicutes;D_2__Clostridia;D_3__DTU014":0.0,"D_0__Bacteria;D_1__Firmicutes;D_2__Clostridia;__":11.0,"D_0__Bacteria;D_1__Firmicutes;D_2__Erysipelotrichia;D_3__Erysipelotrichales":250.0,"D_0__Bacteria;D_1__Firmicutes;D_2__Negativicutes;D_3__Selenomonadales":340.0,"D_0__Bacteria;D_1__Firmicutes;__;__":58.0,"D_0__Bacteria;D_1__Fusobacteria;D_2__Fusobacteriia;D_3__Fusobacteriales":0.0,"D_0__Bacteria;D_1__Gemmatimonadetes;D_2__Gemmatimonadetes;D_3__Gemmatimonadales":0.0,"D_0__Bacteria;D_1__Gemmatimonadetes;D_2__Longimicrobia;D_3__Longimicrobiales":0.0,"D_0__Bacteria;D_1__Gemmatimonadetes;D_2__S0134 terrestrial group;D_3__metagenome":0.0,"D_0__Bacteria;D_1__Kiritimatiellaeota;D_2__Kiritimatiellae;D_3__WCHB1-41":154.0,"D_0__Bacteria;D_1__Lentisphaerae;D_2__Lentisphaeria;D_3__Victivallales":28.0,"D_0__Bacteria;D_1__Lentisphaerae;D_2__Oligosphaeria;D_3__Oligosphaerales":253.0,"D_0__Bacteria;D_1__Patescibacteria;D_2__Parcubacteria;__":0.0,"D_0__Bacteria;D_1__Patescibacteria;D_2__Saccharimonadia;D_3__Saccharimonadales":0.0,"D_0__Bacteria;D_1__Planctomycetes;D_2__Phycisphaerae;D_3__Tepidisphaerales":0.0,"D_0__Bacteria;D_1__Planctomycetes;D_2__Planctomycetacia;D_3__Isosphaerales":0.0,"D_0__Bacteria;D_1__Planctomycetes;D_2__Planctomycetacia;D_3__Pirellulales":275.0,"D_0__Bacteria;D_1__Planctomycetes;D_2__vadinHA49;__":4.0,"D_0__Bacteria;D_1__Proteobacteria;D_2__Alphaproteobacteria;D_3__Acetobacterales":0.0,"D_0__Bacteria;D_1__Proteobacteria;D_2__Alphaproteobacteria;D_3__Azospirillales":0.0,"D_0__Bacteria;D_1__Proteobacteria;D_2__Alphaproteobacteria;D_3__Caulobacterales":0.0,"D_0__Bacteria;D_1__Proteobacteria;D_2__Alphaproteobacteria;D_3__Elsterales":0.0,"D_0__Bacteria;D_1__Proteobacteria;D_2__Alphaproteobacteria;D_3__Micavibrionales":0.0,"D_0__Bacteria;D_1__Proteobacteria;D_2__Alphaproteobacteria;D_3__Micropepsales":0.0,"D_0__Bacteria;D_1__Proteobacteria;D_2__Alphaproteobacteria;D_3__Paracaedibacterales":0.0,"D_0__Bacteria;D_1__Proteobacteria;D_2__Alphaproteobacteria;D_3__Reyranellales":0.0,"D_0__Bacteria;D_1__Proteobacteria;D_2__Alphaproteobacteria;D_3__Rhizobiales":19.0,"D_0__Bacteria;D_1__Proteobacteria;D_2__Alphaproteobacteria;D_3__Rhodobacterales":0.0,"D_0__Bacteria;D_1__Proteobacteria;D_2__Alphaproteobacteria;D_3__Rhodospirillales":1164.0,"D_0__Bacteria;D_1__Proteobacteria;D_2__Alphaproteobacteria;D_3__Rickettsiales":0.0,"D_0__Bacteria;D_1__Proteobacteria;D_2__Alphaproteobacteria;D_3__Sphingomonadales":0.0,"D_0__Bacteria;D_1__Proteobacteria;D_2__Alphaproteobacteria;D_3__Tistrellales":0.0,"D_0__Bacteria;D_1__Proteobacteria;D_2__Alphaproteobacteria;__":0.0,"D_0__Bacteria;D_1__Proteobacteria;D_2__Deltaproteobacteria;D_3__Bdellovibrionales":0.0,"D_0__Bacteria;D_1__Proteobacteria;D_2__Deltaproteobacteria;D_3__Bradymonadales":18.0,"D_0__Bacteria;D_1__Proteobacteria;D_2__Deltaproteobacteria;D_3__Desulfobacterales":3.0,"D_0__Bacteria;D_1__Proteobacteria;D_2__Deltaproteobacteria;D_3__Desulfovibrionales":141.0,"D_0__Bacteria;D_1__Proteobacteria;D_2__Deltaproteobacteria;D_3__Myxococcales":24.0,"D_0__Bacteria;D_1__Proteobacteria;D_2__Deltaproteobacteria;D_3__Oligoflexales":0.0,"D_0__Bacteria;D_1__Proteobacteria;D_2__Deltaproteobacteria;D_3__SAR324 clade(Marine group B)":0.0,"D_0__Bacteria;D_1__Proteobacteria;D_2__Gammaproteobacteria;D_3__211ds20":0.0,"D_0__Bacteria;D_1__Proteobacteria;D_2__Gammaproteobacteria;D_3__Aeromonadales":2.0,"D_0__Bacteria;D_1__Proteobacteria;D_2__Gammaproteobacteria;D_3__Alteromonadales":0.0,"D_0__Bacteria;D_1__Proteobacteria;D_2__Gammaproteobacteria;D_3__Betaproteobacteriales":28.0,"D_0__Bacteria;D_1__Proteobacteria;D_2__Gammaproteobacteria;D_3__Cellvibrionales":0.0,"D_0__Bacteria;D_1__Proteobacteria;D_2__Gammaproteobacteria;D_3__Coxiellales":0.0,"D_0__Bacteria;D_1__Proteobacteria;D_2__Gammaproteobacteria;D_3__Diplorickettsiales":0.0,"D_0__Bacteria;D_1__Proteobacteria;D_2__Gammaproteobacteria;D_3__Enterobacteriales":21.0,"D_0__Bacteria;D_1__Proteobacteria;D_2__Gammaproteobacteria;D_3__Nitrosococcales":0.0,"D_0__Bacteria;D_1__Proteobacteria;D_2__Gammaproteobacteria;D_3__Oceanospirillales":0.0,"D_0__Bacteria;D_1__Proteobacteria;D_2__Gammaproteobacteria;D_3__Pasteurellales":89.0,"D_0__Bacteria;D_1__Proteobacteria;D_2__Gammaproteobacteria;D_3__Pseudomonadales":6.0,"D_0__Bacteria;D_1__Proteobacteria;D_2__Gammaproteobacteria;D_3__Steroidobacterales":3.0,"D_0__Bacteria;D_1__Proteobacteria;D_2__Gammaproteobacteria;D_3__Vibrionales":0.0,"D_0__Bacteria;D_1__Proteobacteria;D_2__Gammaproteobacteria;D_3__Xanthomonadales":0.0,"D_0__Bacteria;D_1__Proteobacteria;D_2__Gammaproteobacteria;__":0.0,"D_0__Bacteria;D_1__Proteobacteria;__;__":0.0,"D_0__Bacteria;D_1__Spirochaetes;D_2__MVP-15;__":7.0,"D_0__Bacteria;D_1__Spirochaetes;D_2__Spirochaetia;D_3__Spirochaetales":8107.0,"D_0__Bacteria;D_1__Spirochaetes;__;__":6.0,"D_0__Bacteria;D_1__Synergistetes;D_2__Synergistia;D_3__Synergistales":180.0,"D_0__Bacteria;D_1__Tenericutes;D_2__Mollicutes;D_3__Anaeroplasmatales":122.0,"D_0__Bacteria;D_1__Tenericutes;D_2__Mollicutes;D_3__EMP-G18":0.0,"D_0__Bacteria;D_1__Tenericutes;D_2__Mollicutes;D_3__Izimaplasmatales":2182.0,"D_0__Bacteria;D_1__Tenericutes;D_2__Mollicutes;D_3__Mollicutes RF39":1849.0,"D_0__Bacteria;D_1__Tenericutes;D_2__Mollicutes;D_3__Mycoplasmatales":0.0,"D_0__Bacteria;D_1__Tenericutes;D_2__Mollicutes;D_3__NED5E9":113.0,"D_0__Bacteria;D_1__Tenericutes;D_2__Mollicutes;D_3__T2WK15B57":0.0,"D_0__Bacteria;D_1__Verrucomicrobia;D_2__Verrucomicrobiae;D_3__Chthoniobacterales":0.0,"D_0__Bacteria;D_1__Verrucomicrobia;D_2__Verrucomicrobiae;D_3__Opitutales":0.0,"D_0__Bacteria;D_1__Verrucomicrobia;D_2__Verrucomicrobiae;D_3__Pedosphaerales":0.0,"D_0__Bacteria;D_1__Verrucomicrobia;D_2__Verrucomicrobiae;D_3__Verrucomicrobiales":2.0,"D_0__Bacteria;D_1__WPS-2;D_2__uncultured rumen bacterium;D_3__uncultured rumen bacterium":0.0,"D_0__Bacteria;__;__;__":69.0,"Name":"K11","SampleType":"Faecal","GPS":"54H 0370071, 6177704","Population":"Kooloola","Warren":"Kf","Date Collected":"3\/03\/2019","Sex":"U","Extraction Kit":"Qiagen DNeasy Powersoil","Date Extracted":"5\/07\/2019","Lot No.":"1630-11363","Associated EBC":"EBC6","Manfred IDs":"","Notes":"C1 from 1600-54007"},{"index":"K12","D_0__Archaea;D_1__Euryarchaeota;D_2__Methanobacteria;D_3__Methanobacteriales":174.0,"D_0__Archaea;D_1__Euryarchaeota;D_2__Methanomicrobia;D_3__Methanomicrobiales":1104.0,"D_0__Archaea;D_1__Euryarchaeota;D_2__Thermoplasmata;D_3__Methanomassiliicoccales":196.0,"D_0__Archaea;D_1__Thaumarchaeota;D_2__Nitrososphaeria;D_3__Nitrososphaerales":2.0,"D_0__Bacteria;D_1__Actinobacteria;D_2__Acidimicrobiia;D_3__Microtrichales":2.0,"D_0__Bacteria;D_1__Actinobacteria;D_2__Acidimicrobiia;D_3__uncultured":0.0,"D_0__Bacteria;D_1__Actinobacteria;D_2__Acidimicrobiia;__":0.0,"D_0__Bacteria;D_1__Actinobacteria;D_2__Actinobacteria;D_3__Actinomycetales":11.0,"D_0__Bacteria;D_1__Actinobacteria;D_2__Actinobacteria;D_3__Bifidobacteriales":0.0,"D_0__Bacteria;D_1__Actinobacteria;D_2__Actinobacteria;D_3__Corynebacteriales":38.0,"D_0__Bacteria;D_1__Actinobacteria;D_2__Actinobacteria;D_3__Frankiales":0.0,"D_0__Bacteria;D_1__Actinobacteria;D_2__Actinobacteria;D_3__Kineosporiales":0.0,"D_0__Bacteria;D_1__Actinobacteria;D_2__Actinobacteria;D_3__Micrococcales":11.0,"D_0__Bacteria;D_1__Actinobacteria;D_2__Actinobacteria;D_3__Micromonosporales":0.0,"D_0__Bacteria;D_1__Actinobacteria;D_2__Actinobacteria;D_3__Propionibacteriales":5.0,"D_0__Bacteria;D_1__Actinobacteria;D_2__Actinobacteria;D_3__Pseudonocardiales":0.0,"D_0__Bacteria;D_1__Actinobacteria;D_2__Actinobacteria;D_3__Streptomycetales":9.0,"D_0__Bacteria;D_1__Actinobacteria;D_2__Actinobacteria;D_3__Streptosporangiales":0.0,"D_0__Bacteria;D_1__Actinobacteria;D_2__Actinobacteria;__":0.0,"D_0__Bacteria;D_1__Actinobacteria;D_2__Coriobacteriia;D_3__Coriobacteriales":320.0,"D_0__Bacteria;D_1__Actinobacteria;D_2__Rubrobacteria;D_3__Rubrobacterales":0.0,"D_0__Bacteria;D_1__Actinobacteria;D_2__Thermoleophilia;D_3__Solirubrobacterales":19.0,"D_0__Bacteria;D_1__Armatimonadetes;D_2__Armatimonadia;D_3__Armatimonadales":0.0,"D_0__Bacteria;D_1__Armatimonadetes;D_2__uncultured;__":0.0,"D_0__Bacteria;D_1__BRC1;D_2__uncultured Desulfocaldus sp.;D_3__uncultured Desulfocaldus sp.":0.0,"D_0__Bacteria;D_1__Bacteroidetes;D_2__Bacteroidia;D_3__Bacteroidales":12602.0,"D_0__Bacteria;D_1__Bacteroidetes;D_2__Bacteroidia;D_3__Chitinophagales":0.0,"D_0__Bacteria;D_1__Bacteroidetes;D_2__Bacteroidia;D_3__Cytophagales":0.0,"D_0__Bacteria;D_1__Bacteroidetes;D_2__Bacteroidia;D_3__Flavobacteriales":0.0,"D_0__Bacteria;D_1__Bacteroidetes;D_2__Bacteroidia;D_3__Sphingobacteriales":821.0,"D_0__Bacteria;D_1__Bacteroidetes;D_2__Bacteroidia;__":485.0,"D_0__Bacteria;D_1__Bacteroidetes;D_2__Ignavibacteria;D_3__OPB56":0.0,"D_0__Bacteria;D_1__Chloroflexi;D_2__Anaerolineae;D_3__Anaerolineales":382.0,"D_0__Bacteria;D_1__Chloroflexi;D_2__Chloroflexia;D_3__Thermomicrobiales":0.0,"D_0__Bacteria;D_1__Cyanobacteria;D_2__Melainabacteria;D_3__Gastranaerophilales":106.0,"D_0__Bacteria;D_1__Cyanobacteria;D_2__Oxyphotobacteria;D_3__Chloroplast":0.0,"D_0__Bacteria;D_1__Cyanobacteria;D_2__Oxyphotobacteria;D_3__Nostocales":0.0,"D_0__Bacteria;D_1__Cyanobacteria;D_2__Oxyphotobacteria;D_3__Thermosynechococcales":0.0,"D_0__Bacteria;D_1__Cyanobacteria;D_2__Sericytochromatia;D_3__uncultured Bacillales bacterium":0.0,"D_0__Bacteria;D_1__Cyanobacteria;D_2__Sericytochromatia;D_3__uncultured bacterium":0.0,"D_0__Bacteria;D_1__Deferribacteres;D_2__Deferribacteres;D_3__Deferribacterales":0.0,"D_0__Bacteria;D_1__Deinococcus-Thermus;D_2__Deinococci;D_3__Deinococcales":0.0,"D_0__Bacteria;D_1__Elusimicrobia;D_2__Elusimicrobia;D_3__Elusimicrobiales":0.0,"D_0__Bacteria;D_1__Epsilonbacteraeota;D_2__Campylobacteria;D_3__Campylobacterales":488.0,"D_0__Bacteria;D_1__FBP;D_2__uncultured actinobacterium;D_3__uncultured actinobacterium":0.0,"D_0__Bacteria;D_1__Fibrobacteres;D_2__Fibrobacteria;D_3__Fibrobacterales":240.0,"D_0__Bacteria;D_1__Firmicutes;D_2__Bacilli;D_3__Bacillales":4.0,"D_0__Bacteria;D_1__Firmicutes;D_2__Bacilli;D_3__Lactobacillales":155.0,"D_0__Bacteria;D_1__Firmicutes;D_2__Clostridia;D_3__Clostridiales":43903.0,"D_0__Bacteria;D_1__Firmicutes;D_2__Clostridia;D_3__DTU014":0.0,"D_0__Bacteria;D_1__Firmicutes;D_2__Clostridia;__":47.0,"D_0__Bacteria;D_1__Firmicutes;D_2__Erysipelotrichia;D_3__Erysipelotrichales":324.0,"D_0__Bacteria;D_1__Firmicutes;D_2__Negativicutes;D_3__Selenomonadales":192.0,"D_0__Bacteria;D_1__Firmicutes;__;__":512.0,"D_0__Bacteria;D_1__Fusobacteria;D_2__Fusobacteriia;D_3__Fusobacteriales":0.0,"D_0__Bacteria;D_1__Gemmatimonadetes;D_2__Gemmatimonadetes;D_3__Gemmatimonadales":0.0,"D_0__Bacteria;D_1__Gemmatimonadetes;D_2__Longimicrobia;D_3__Longimicrobiales":0.0,"D_0__Bacteria;D_1__Gemmatimonadetes;D_2__S0134 terrestrial group;D_3__metagenome":0.0,"D_0__Bacteria;D_1__Kiritimatiellaeota;D_2__Kiritimatiellae;D_3__WCHB1-41":627.0,"D_0__Bacteria;D_1__Lentisphaerae;D_2__Lentisphaeria;D_3__Victivallales":37.0,"D_0__Bacteria;D_1__Lentisphaerae;D_2__Oligosphaeria;D_3__Oligosphaerales":137.0,"D_0__Bacteria;D_1__Patescibacteria;D_2__Parcubacteria;__":0.0,"D_0__Bacteria;D_1__Patescibacteria;D_2__Saccharimonadia;D_3__Saccharimonadales":0.0,"D_0__Bacteria;D_1__Planctomycetes;D_2__Phycisphaerae;D_3__Tepidisphaerales":0.0,"D_0__Bacteria;D_1__Planctomycetes;D_2__Planctomycetacia;D_3__Isosphaerales":0.0,"D_0__Bacteria;D_1__Planctomycetes;D_2__Planctomycetacia;D_3__Pirellulales":798.0,"D_0__Bacteria;D_1__Planctomycetes;D_2__vadinHA49;__":0.0,"D_0__Bacteria;D_1__Proteobacteria;D_2__Alphaproteobacteria;D_3__Acetobacterales":6.0,"D_0__Bacteria;D_1__Proteobacteria;D_2__Alphaproteobacteria;D_3__Azospirillales":0.0,"D_0__Bacteria;D_1__Proteobacteria;D_2__Alphaproteobacteria;D_3__Caulobacterales":0.0,"D_0__Bacteria;D_1__Proteobacteria;D_2__Alphaproteobacteria;D_3__Elsterales":0.0,"D_0__Bacteria;D_1__Proteobacteria;D_2__Alphaproteobacteria;D_3__Micavibrionales":0.0,"D_0__Bacteria;D_1__Proteobacteria;D_2__Alphaproteobacteria;D_3__Micropepsales":0.0,"D_0__Bacteria;D_1__Proteobacteria;D_2__Alphaproteobacteria;D_3__Paracaedibacterales":0.0,"D_0__Bacteria;D_1__Proteobacteria;D_2__Alphaproteobacteria;D_3__Reyranellales":0.0,"D_0__Bacteria;D_1__Proteobacteria;D_2__Alphaproteobacteria;D_3__Rhizobiales":17.0,"D_0__Bacteria;D_1__Proteobacteria;D_2__Alphaproteobacteria;D_3__Rhodobacterales":0.0,"D_0__Bacteria;D_1__Proteobacteria;D_2__Alphaproteobacteria;D_3__Rhodospirillales":9.0,"D_0__Bacteria;D_1__Proteobacteria;D_2__Alphaproteobacteria;D_3__Rickettsiales":205.0,"D_0__Bacteria;D_1__Proteobacteria;D_2__Alphaproteobacteria;D_3__Sphingomonadales":5.0,"D_0__Bacteria;D_1__Proteobacteria;D_2__Alphaproteobacteria;D_3__Tistrellales":0.0,"D_0__Bacteria;D_1__Proteobacteria;D_2__Alphaproteobacteria;__":0.0,"D_0__Bacteria;D_1__Proteobacteria;D_2__Deltaproteobacteria;D_3__Bdellovibrionales":0.0,"D_0__Bacteria;D_1__Proteobacteria;D_2__Deltaproteobacteria;D_3__Bradymonadales":0.0,"D_0__Bacteria;D_1__Proteobacteria;D_2__Deltaproteobacteria;D_3__Desulfobacterales":2.0,"D_0__Bacteria;D_1__Proteobacteria;D_2__Deltaproteobacteria;D_3__Desulfovibrionales":593.0,"D_0__Bacteria;D_1__Proteobacteria;D_2__Deltaproteobacteria;D_3__Myxococcales":0.0,"D_0__Bacteria;D_1__Proteobacteria;D_2__Deltaproteobacteria;D_3__Oligoflexales":0.0,"D_0__Bacteria;D_1__Proteobacteria;D_2__Deltaproteobacteria;D_3__SAR324 clade(Marine group B)":0.0,"D_0__Bacteria;D_1__Proteobacteria;D_2__Gammaproteobacteria;D_3__211ds20":0.0,"D_0__Bacteria;D_1__Proteobacteria;D_2__Gammaproteobacteria;D_3__Aeromonadales":0.0,"D_0__Bacteria;D_1__Proteobacteria;D_2__Gammaproteobacteria;D_3__Alteromonadales":0.0,"D_0__Bacteria;D_1__Proteobacteria;D_2__Gammaproteobacteria;D_3__Betaproteobacteriales":169.0,"D_0__Bacteria;D_1__Proteobacteria;D_2__Gammaproteobacteria;D_3__Cellvibrionales":0.0,"D_0__Bacteria;D_1__Proteobacteria;D_2__Gammaproteobacteria;D_3__Coxiellales":0.0,"D_0__Bacteria;D_1__Proteobacteria;D_2__Gammaproteobacteria;D_3__Diplorickettsiales":0.0,"D_0__Bacteria;D_1__Proteobacteria;D_2__Gammaproteobacteria;D_3__Enterobacteriales":61.0,"D_0__Bacteria;D_1__Proteobacteria;D_2__Gammaproteobacteria;D_3__Nitrosococcales":0.0,"D_0__Bacteria;D_1__Proteobacteria;D_2__Gammaproteobacteria;D_3__Oceanospirillales":0.0,"D_0__Bacteria;D_1__Proteobacteria;D_2__Gammaproteobacteria;D_3__Pasteurellales":9.0,"D_0__Bacteria;D_1__Proteobacteria;D_2__Gammaproteobacteria;D_3__Pseudomonadales":8.0,"D_0__Bacteria;D_1__Proteobacteria;D_2__Gammaproteobacteria;D_3__Steroidobacterales":0.0,"D_0__Bacteria;D_1__Proteobacteria;D_2__Gammaproteobacteria;D_3__Vibrionales":0.0,"D_0__Bacteria;D_1__Proteobacteria;D_2__Gammaproteobacteria;D_3__Xanthomonadales":0.0,"D_0__Bacteria;D_1__Proteobacteria;D_2__Gammaproteobacteria;__":0.0,"D_0__Bacteria;D_1__Proteobacteria;__;__":0.0,"D_0__Bacteria;D_1__Spirochaetes;D_2__MVP-15;__":17.0,"D_0__Bacteria;D_1__Spirochaetes;D_2__Spirochaetia;D_3__Spirochaetales":5983.0,"D_0__Bacteria;D_1__Spirochaetes;__;__":0.0,"D_0__Bacteria;D_1__Synergistetes;D_2__Synergistia;D_3__Synergistales":511.0,"D_0__Bacteria;D_1__Tenericutes;D_2__Mollicutes;D_3__Anaeroplasmatales":18.0,"D_0__Bacteria;D_1__Tenericutes;D_2__Mollicutes;D_3__EMP-G18":0.0,"D_0__Bacteria;D_1__Tenericutes;D_2__Mollicutes;D_3__Izimaplasmatales":2988.0,"D_0__Bacteria;D_1__Tenericutes;D_2__Mollicutes;D_3__Mollicutes RF39":11258.0,"D_0__Bacteria;D_1__Tenericutes;D_2__Mollicutes;D_3__Mycoplasmatales":0.0,"D_0__Bacteria;D_1__Tenericutes;D_2__Mollicutes;D_3__NED5E9":56.0,"D_0__Bacteria;D_1__Tenericutes;D_2__Mollicutes;D_3__T2WK15B57":38.0,"D_0__Bacteria;D_1__Verrucomicrobia;D_2__Verrucomicrobiae;D_3__Chthoniobacterales":0.0,"D_0__Bacteria;D_1__Verrucomicrobia;D_2__Verrucomicrobiae;D_3__Opitutales":22.0,"D_0__Bacteria;D_1__Verrucomicrobia;D_2__Verrucomicrobiae;D_3__Pedosphaerales":0.0,"D_0__Bacteria;D_1__Verrucomicrobia;D_2__Verrucomicrobiae;D_3__Verrucomicrobiales":3.0,"D_0__Bacteria;D_1__WPS-2;D_2__uncultured rumen bacterium;D_3__uncultured rumen bacterium":0.0,"D_0__Bacteria;__;__;__":163.0,"Name":"K12","SampleType":"Faecal","GPS":"54H 0369664, 6178278","Population":"Kooloola","Warren":"Kg","Date Collected":"3\/03\/2019","Sex":"U","Extraction Kit":"Qiagen DNeasy Powersoil","Date Extracted":"11\/07\/2019","Lot No.":"1600-54007","Associated EBC":"EBC7","Manfred IDs":"","Notes":""},{"index":"K13","D_0__Archaea;D_1__Euryarchaeota;D_2__Methanobacteria;D_3__Methanobacteriales":14.0,"D_0__Archaea;D_1__Euryarchaeota;D_2__Methanomicrobia;D_3__Methanomicrobiales":236.0,"D_0__Archaea;D_1__Euryarchaeota;D_2__Thermoplasmata;D_3__Methanomassiliicoccales":204.0,"D_0__Archaea;D_1__Thaumarchaeota;D_2__Nitrososphaeria;D_3__Nitrososphaerales":2.0,"D_0__Bacteria;D_1__Actinobacteria;D_2__Acidimicrobiia;D_3__Microtrichales":0.0,"D_0__Bacteria;D_1__Actinobacteria;D_2__Acidimicrobiia;D_3__uncultured":0.0,"D_0__Bacteria;D_1__Actinobacteria;D_2__Acidimicrobiia;__":0.0,"D_0__Bacteria;D_1__Actinobacteria;D_2__Actinobacteria;D_3__Actinomycetales":0.0,"D_0__Bacteria;D_1__Actinobacteria;D_2__Actinobacteria;D_3__Bifidobacteriales":0.0,"D_0__Bacteria;D_1__Actinobacteria;D_2__Actinobacteria;D_3__Corynebacteriales":18.0,"D_0__Bacteria;D_1__Actinobacteria;D_2__Actinobacteria;D_3__Frankiales":0.0,"D_0__Bacteria;D_1__Actinobacteria;D_2__Actinobacteria;D_3__Kineosporiales":0.0,"D_0__Bacteria;D_1__Actinobacteria;D_2__Actinobacteria;D_3__Micrococcales":4.0,"D_0__Bacteria;D_1__Actinobacteria;D_2__Actinobacteria;D_3__Micromonosporales":0.0,"D_0__Bacteria;D_1__Actinobacteria;D_2__Actinobacteria;D_3__Propionibacteriales":0.0,"D_0__Bacteria;D_1__Actinobacteria;D_2__Actinobacteria;D_3__Pseudonocardiales":7.0,"D_0__Bacteria;D_1__Actinobacteria;D_2__Actinobacteria;D_3__Streptomycetales":0.0,"D_0__Bacteria;D_1__Actinobacteria;D_2__Actinobacteria;D_3__Streptosporangiales":0.0,"D_0__Bacteria;D_1__Actinobacteria;D_2__Actinobacteria;__":0.0,"D_0__Bacteria;D_1__Actinobacteria;D_2__Coriobacteriia;D_3__Coriobacteriales":106.0,"D_0__Bacteria;D_1__Actinobacteria;D_2__Rubrobacteria;D_3__Rubrobacterales":0.0,"D_0__Bacteria;D_1__Actinobacteria;D_2__Thermoleophilia;D_3__Solirubrobacterales":13.0,"D_0__Bacteria;D_1__Armatimonadetes;D_2__Armatimonadia;D_3__Armatimonadales":0.0,"D_0__Bacteria;D_1__Armatimonadetes;D_2__uncultured;__":0.0,"D_0__Bacteria;D_1__BRC1;D_2__uncultured Desulfocaldus sp.;D_3__uncultured Desulfocaldus sp.":0.0,"D_0__Bacteria;D_1__Bacteroidetes;D_2__Bacteroidia;D_3__Bacteroidales":17970.0,"D_0__Bacteria;D_1__Bacteroidetes;D_2__Bacteroidia;D_3__Chitinophagales":0.0,"D_0__Bacteria;D_1__Bacteroidetes;D_2__Bacteroidia;D_3__Cytophagales":0.0,"D_0__Bacteria;D_1__Bacteroidetes;D_2__Bacteroidia;D_3__Flavobacteriales":0.0,"D_0__Bacteria;D_1__Bacteroidetes;D_2__Bacteroidia;D_3__Sphingobacteriales":802.0,"D_0__Bacteria;D_1__Bacteroidetes;D_2__Bacteroidia;__":1784.0,"D_0__Bacteria;D_1__Bacteroidetes;D_2__Ignavibacteria;D_3__OPB56":0.0,"D_0__Bacteria;D_1__Chloroflexi;D_2__Anaerolineae;D_3__Anaerolineales":52.0,"D_0__Bacteria;D_1__Chloroflexi;D_2__Chloroflexia;D_3__Thermomicrobiales":0.0,"D_0__Bacteria;D_1__Cyanobacteria;D_2__Melainabacteria;D_3__Gastranaerophilales":229.0,"D_0__Bacteria;D_1__Cyanobacteria;D_2__Oxyphotobacteria;D_3__Chloroplast":137.0,"D_0__Bacteria;D_1__Cyanobacteria;D_2__Oxyphotobacteria;D_3__Nostocales":0.0,"D_0__Bacteria;D_1__Cyanobacteria;D_2__Oxyphotobacteria;D_3__Thermosynechococcales":0.0,"D_0__Bacteria;D_1__Cyanobacteria;D_2__Sericytochromatia;D_3__uncultured Bacillales bacterium":0.0,"D_0__Bacteria;D_1__Cyanobacteria;D_2__Sericytochromatia;D_3__uncultured bacterium":0.0,"D_0__Bacteria;D_1__Deferribacteres;D_2__Deferribacteres;D_3__Deferribacterales":0.0,"D_0__Bacteria;D_1__Deinococcus-Thermus;D_2__Deinococci;D_3__Deinococcales":0.0,"D_0__Bacteria;D_1__Elusimicrobia;D_2__Elusimicrobia;D_3__Elusimicrobiales":0.0,"D_0__Bacteria;D_1__Epsilonbacteraeota;D_2__Campylobacteria;D_3__Campylobacterales":4.0,"D_0__Bacteria;D_1__FBP;D_2__uncultured actinobacterium;D_3__uncultured actinobacterium":0.0,"D_0__Bacteria;D_1__Fibrobacteres;D_2__Fibrobacteria;D_3__Fibrobacterales":393.0,"D_0__Bacteria;D_1__Firmicutes;D_2__Bacilli;D_3__Bacillales":5.0,"D_0__Bacteria;D_1__Firmicutes;D_2__Bacilli;D_3__Lactobacillales":2370.0,"D_0__Bacteria;D_1__Firmicutes;D_2__Clostridia;D_3__Clostridiales":17311.0,"D_0__Bacteria;D_1__Firmicutes;D_2__Clostridia;D_3__DTU014":0.0,"D_0__Bacteria;D_1__Firmicutes;D_2__Clostridia;__":3.0,"D_0__Bacteria;D_1__Firmicutes;D_2__Erysipelotrichia;D_3__Erysipelotrichales":328.0,"D_0__Bacteria;D_1__Firmicutes;D_2__Negativicutes;D_3__Selenomonadales":148.0,"D_0__Bacteria;D_1__Firmicutes;__;__":131.0,"D_0__Bacteria;D_1__Fusobacteria;D_2__Fusobacteriia;D_3__Fusobacteriales":0.0,"D_0__Bacteria;D_1__Gemmatimonadetes;D_2__Gemmatimonadetes;D_3__Gemmatimonadales":0.0,"D_0__Bacteria;D_1__Gemmatimonadetes;D_2__Longimicrobia;D_3__Longimicrobiales":0.0,"D_0__Bacteria;D_1__Gemmatimonadetes;D_2__S0134 terrestrial group;D_3__metagenome":0.0,"D_0__Bacteria;D_1__Kiritimatiellaeota;D_2__Kiritimatiellae;D_3__WCHB1-41":201.0,"D_0__Bacteria;D_1__Lentisphaerae;D_2__Lentisphaeria;D_3__Victivallales":124.0,"D_0__Bacteria;D_1__Lentisphaerae;D_2__Oligosphaeria;D_3__Oligosphaerales":284.0,"D_0__Bacteria;D_1__Patescibacteria;D_2__Parcubacteria;__":0.0,"D_0__Bacteria;D_1__Patescibacteria;D_2__Saccharimonadia;D_3__Saccharimonadales":0.0,"D_0__Bacteria;D_1__Planctomycetes;D_2__Phycisphaerae;D_3__Tepidisphaerales":0.0,"D_0__Bacteria;D_1__Planctomycetes;D_2__Planctomycetacia;D_3__Isosphaerales":0.0,"D_0__Bacteria;D_1__Planctomycetes;D_2__Planctomycetacia;D_3__Pirellulales":35.0,"D_0__Bacteria;D_1__Planctomycetes;D_2__vadinHA49;__":36.0,"D_0__Bacteria;D_1__Proteobacteria;D_2__Alphaproteobacteria;D_3__Acetobacterales":4.0,"D_0__Bacteria;D_1__Proteobacteria;D_2__Alphaproteobacteria;D_3__Azospirillales":0.0,"D_0__Bacteria;D_1__Proteobacteria;D_2__Alphaproteobacteria;D_3__Caulobacterales":0.0,"D_0__Bacteria;D_1__Proteobacteria;D_2__Alphaproteobacteria;D_3__Elsterales":0.0,"D_0__Bacteria;D_1__Proteobacteria;D_2__Alphaproteobacteria;D_3__Micavibrionales":0.0,"D_0__Bacteria;D_1__Proteobacteria;D_2__Alphaproteobacteria;D_3__Micropepsales":0.0,"D_0__Bacteria;D_1__Proteobacteria;D_2__Alphaproteobacteria;D_3__Paracaedibacterales":5.0,"D_0__Bacteria;D_1__Proteobacteria;D_2__Alphaproteobacteria;D_3__Reyranellales":5.0,"D_0__Bacteria;D_1__Proteobacteria;D_2__Alphaproteobacteria;D_3__Rhizobiales":6.0,"D_0__Bacteria;D_1__Proteobacteria;D_2__Alphaproteobacteria;D_3__Rhodobacterales":0.0,"D_0__Bacteria;D_1__Proteobacteria;D_2__Alphaproteobacteria;D_3__Rhodospirillales":0.0,"D_0__Bacteria;D_1__Proteobacteria;D_2__Alphaproteobacteria;D_3__Rickettsiales":21.0,"D_0__Bacteria;D_1__Proteobacteria;D_2__Alphaproteobacteria;D_3__Sphingomonadales":0.0,"D_0__Bacteria;D_1__Proteobacteria;D_2__Alphaproteobacteria;D_3__Tistrellales":0.0,"D_0__Bacteria;D_1__Proteobacteria;D_2__Alphaproteobacteria;__":0.0,"D_0__Bacteria;D_1__Proteobacteria;D_2__Deltaproteobacteria;D_3__Bdellovibrionales":0.0,"D_0__Bacteria;D_1__Proteobacteria;D_2__Deltaproteobacteria;D_3__Bradymonadales":426.0,"D_0__Bacteria;D_1__Proteobacteria;D_2__Deltaproteobacteria;D_3__Desulfobacterales":2.0,"D_0__Bacteria;D_1__Proteobacteria;D_2__Deltaproteobacteria;D_3__Desulfovibrionales":71.0,"D_0__Bacteria;D_1__Proteobacteria;D_2__Deltaproteobacteria;D_3__Myxococcales":47.0,"D_0__Bacteria;D_1__Proteobacteria;D_2__Deltaproteobacteria;D_3__Oligoflexales":0.0,"D_0__Bacteria;D_1__Proteobacteria;D_2__Deltaproteobacteria;D_3__SAR324 clade(Marine group B)":30.0,"D_0__Bacteria;D_1__Proteobacteria;D_2__Gammaproteobacteria;D_3__211ds20":0.0,"D_0__Bacteria;D_1__Proteobacteria;D_2__Gammaproteobacteria;D_3__Aeromonadales":0.0,"D_0__Bacteria;D_1__Proteobacteria;D_2__Gammaproteobacteria;D_3__Alteromonadales":0.0,"D_0__Bacteria;D_1__Proteobacteria;D_2__Gammaproteobacteria;D_3__Betaproteobacteriales":39.0,"D_0__Bacteria;D_1__Proteobacteria;D_2__Gammaproteobacteria;D_3__Cellvibrionales":0.0,"D_0__Bacteria;D_1__Proteobacteria;D_2__Gammaproteobacteria;D_3__Coxiellales":0.0,"D_0__Bacteria;D_1__Proteobacteria;D_2__Gammaproteobacteria;D_3__Diplorickettsiales":0.0,"D_0__Bacteria;D_1__Proteobacteria;D_2__Gammaproteobacteria;D_3__Enterobacteriales":28.0,"D_0__Bacteria;D_1__Proteobacteria;D_2__Gammaproteobacteria;D_3__Nitrosococcales":0.0,"D_0__Bacteria;D_1__Proteobacteria;D_2__Gammaproteobacteria;D_3__Oceanospirillales":0.0,"D_0__Bacteria;D_1__Proteobacteria;D_2__Gammaproteobacteria;D_3__Pasteurellales":64.0,"D_0__Bacteria;D_1__Proteobacteria;D_2__Gammaproteobacteria;D_3__Pseudomonadales":32.0,"D_0__Bacteria;D_1__Proteobacteria;D_2__Gammaproteobacteria;D_3__Steroidobacterales":0.0,"D_0__Bacteria;D_1__Proteobacteria;D_2__Gammaproteobacteria;D_3__Vibrionales":0.0,"D_0__Bacteria;D_1__Proteobacteria;D_2__Gammaproteobacteria;D_3__Xanthomonadales":0.0,"D_0__Bacteria;D_1__Proteobacteria;D_2__Gammaproteobacteria;__":0.0,"D_0__Bacteria;D_1__Proteobacteria;__;__":0.0,"D_0__Bacteria;D_1__Spirochaetes;D_2__MVP-15;__":6.0,"D_0__Bacteria;D_1__Spirochaetes;D_2__Spirochaetia;D_3__Spirochaetales":8664.0,"D_0__Bacteria;D_1__Spirochaetes;__;__":0.0,"D_0__Bacteria;D_1__Synergistetes;D_2__Synergistia;D_3__Synergistales":13.0,"D_0__Bacteria;D_1__Tenericutes;D_2__Mollicutes;D_3__Anaeroplasmatales":157.0,"D_0__Bacteria;D_1__Tenericutes;D_2__Mollicutes;D_3__EMP-G18":0.0,"D_0__Bacteria;D_1__Tenericutes;D_2__Mollicutes;D_3__Izimaplasmatales":5213.0,"D_0__Bacteria;D_1__Tenericutes;D_2__Mollicutes;D_3__Mollicutes RF39":1594.0,"D_0__Bacteria;D_1__Tenericutes;D_2__Mollicutes;D_3__Mycoplasmatales":0.0,"D_0__Bacteria;D_1__Tenericutes;D_2__Mollicutes;D_3__NED5E9":362.0,"D_0__Bacteria;D_1__Tenericutes;D_2__Mollicutes;D_3__T2WK15B57":0.0,"D_0__Bacteria;D_1__Verrucomicrobia;D_2__Verrucomicrobiae;D_3__Chthoniobacterales":0.0,"D_0__Bacteria;D_1__Verrucomicrobia;D_2__Verrucomicrobiae;D_3__Opitutales":0.0,"D_0__Bacteria;D_1__Verrucomicrobia;D_2__Verrucomicrobiae;D_3__Pedosphaerales":0.0,"D_0__Bacteria;D_1__Verrucomicrobia;D_2__Verrucomicrobiae;D_3__Verrucomicrobiales":0.0,"D_0__Bacteria;D_1__WPS-2;D_2__uncultured rumen bacterium;D_3__uncultured rumen bacterium":0.0,"D_0__Bacteria;__;__;__":235.0,"Name":"K13","SampleType":"Faecal","GPS":"54H 0369626, 6178034","Population":"Kooloola","Warren":"Kh","Date Collected":"3\/03\/2019","Sex":"U","Extraction Kit":"Qiagen DNeasy Powersoil","Date Extracted":"11\/07\/2019","Lot No.":"1600-54007","Associated EBC":"EBC7","Manfred IDs":"","Notes":""},{"index":"K14","D_0__Archaea;D_1__Euryarchaeota;D_2__Methanobacteria;D_3__Methanobacteriales":23.0,"D_0__Archaea;D_1__Euryarchaeota;D_2__Methanomicrobia;D_3__Methanomicrobiales":718.0,"D_0__Archaea;D_1__Euryarchaeota;D_2__Thermoplasmata;D_3__Methanomassiliicoccales":202.0,"D_0__Archaea;D_1__Thaumarchaeota;D_2__Nitrososphaeria;D_3__Nitrososphaerales":0.0,"D_0__Bacteria;D_1__Actinobacteria;D_2__Acidimicrobiia;D_3__Microtrichales":0.0,"D_0__Bacteria;D_1__Actinobacteria;D_2__Acidimicrobiia;D_3__uncultured":0.0,"D_0__Bacteria;D_1__Actinobacteria;D_2__Acidimicrobiia;__":2.0,"D_0__Bacteria;D_1__Actinobacteria;D_2__Actinobacteria;D_3__Actinomycetales":0.0,"D_0__Bacteria;D_1__Actinobacteria;D_2__Actinobacteria;D_3__Bifidobacteriales":0.0,"D_0__Bacteria;D_1__Actinobacteria;D_2__Actinobacteria;D_3__Corynebacteriales":13.0,"D_0__Bacteria;D_1__Actinobacteria;D_2__Actinobacteria;D_3__Frankiales":3.0,"D_0__Bacteria;D_1__Actinobacteria;D_2__Actinobacteria;D_3__Kineosporiales":2.0,"D_0__Bacteria;D_1__Actinobacteria;D_2__Actinobacteria;D_3__Micrococcales":9.0,"D_0__Bacteria;D_1__Actinobacteria;D_2__Actinobacteria;D_3__Micromonosporales":0.0,"D_0__Bacteria;D_1__Actinobacteria;D_2__Actinobacteria;D_3__Propionibacteriales":2.0,"D_0__Bacteria;D_1__Actinobacteria;D_2__Actinobacteria;D_3__Pseudonocardiales":7.0,"D_0__Bacteria;D_1__Actinobacteria;D_2__Actinobacteria;D_3__Streptomycetales":3.0,"D_0__Bacteria;D_1__Actinobacteria;D_2__Actinobacteria;D_3__Streptosporangiales":0.0,"D_0__Bacteria;D_1__Actinobacteria;D_2__Actinobacteria;__":0.0,"D_0__Bacteria;D_1__Actinobacteria;D_2__Coriobacteriia;D_3__Coriobacteriales":110.0,"D_0__Bacteria;D_1__Actinobacteria;D_2__Rubrobacteria;D_3__Rubrobacterales":0.0,"D_0__Bacteria;D_1__Actinobacteria;D_2__Thermoleophilia;D_3__Solirubrobacterales":6.0,"D_0__Bacteria;D_1__Armatimonadetes;D_2__Armatimonadia;D_3__Armatimonadales":0.0,"D_0__Bacteria;D_1__Armatimonadetes;D_2__uncultured;__":0.0,"D_0__Bacteria;D_1__BRC1;D_2__uncultured Desulfocaldus sp.;D_3__uncultured Desulfocaldus sp.":0.0,"D_0__Bacteria;D_1__Bacteroidetes;D_2__Bacteroidia;D_3__Bacteroidales":20820.0,"D_0__Bacteria;D_1__Bacteroidetes;D_2__Bacteroidia;D_3__Chitinophagales":0.0,"D_0__Bacteria;D_1__Bacteroidetes;D_2__Bacteroidia;D_3__Cytophagales":0.0,"D_0__Bacteria;D_1__Bacteroidetes;D_2__Bacteroidia;D_3__Flavobacteriales":0.0,"D_0__Bacteria;D_1__Bacteroidetes;D_2__Bacteroidia;D_3__Sphingobacteriales":689.0,"D_0__Bacteria;D_1__Bacteroidetes;D_2__Bacteroidia;__":2334.0,"D_0__Bacteria;D_1__Bacteroidetes;D_2__Ignavibacteria;D_3__OPB56":0.0,"D_0__Bacteria;D_1__Chloroflexi;D_2__Anaerolineae;D_3__Anaerolineales":100.0,"D_0__Bacteria;D_1__Chloroflexi;D_2__Chloroflexia;D_3__Thermomicrobiales":0.0,"D_0__Bacteria;D_1__Cyanobacteria;D_2__Melainabacteria;D_3__Gastranaerophilales":219.0,"D_0__Bacteria;D_1__Cyanobacteria;D_2__Oxyphotobacteria;D_3__Chloroplast":119.0,"D_0__Bacteria;D_1__Cyanobacteria;D_2__Oxyphotobacteria;D_3__Nostocales":0.0,"D_0__Bacteria;D_1__Cyanobacteria;D_2__Oxyphotobacteria;D_3__Thermosynechococcales":0.0,"D_0__Bacteria;D_1__Cyanobacteria;D_2__Sericytochromatia;D_3__uncultured Bacillales bacterium":0.0,"D_0__Bacteria;D_1__Cyanobacteria;D_2__Sericytochromatia;D_3__uncultured bacterium":0.0,"D_0__Bacteria;D_1__Deferribacteres;D_2__Deferribacteres;D_3__Deferribacterales":0.0,"D_0__Bacteria;D_1__Deinococcus-Thermus;D_2__Deinococci;D_3__Deinococcales":0.0,"D_0__Bacteria;D_1__Elusimicrobia;D_2__Elusimicrobia;D_3__Elusimicrobiales":0.0,"D_0__Bacteria;D_1__Epsilonbacteraeota;D_2__Campylobacteria;D_3__Campylobacterales":2.0,"D_0__Bacteria;D_1__FBP;D_2__uncultured actinobacterium;D_3__uncultured actinobacterium":0.0,"D_0__Bacteria;D_1__Fibrobacteres;D_2__Fibrobacteria;D_3__Fibrobacterales":519.0,"D_0__Bacteria;D_1__Firmicutes;D_2__Bacilli;D_3__Bacillales":5.0,"D_0__Bacteria;D_1__Firmicutes;D_2__Bacilli;D_3__Lactobacillales":3880.0,"D_0__Bacteria;D_1__Firmicutes;D_2__Clostridia;D_3__Clostridiales":20211.0,"D_0__Bacteria;D_1__Firmicutes;D_2__Clostridia;D_3__DTU014":0.0,"D_0__Bacteria;D_1__Firmicutes;D_2__Clostridia;__":4.0,"D_0__Bacteria;D_1__Firmicutes;D_2__Erysipelotrichia;D_3__Erysipelotrichales":546.0,"D_0__Bacteria;D_1__Firmicutes;D_2__Negativicutes;D_3__Selenomonadales":154.0,"D_0__Bacteria;D_1__Firmicutes;__;__":102.0,"D_0__Bacteria;D_1__Fusobacteria;D_2__Fusobacteriia;D_3__Fusobacteriales":0.0,"D_0__Bacteria;D_1__Gemmatimonadetes;D_2__Gemmatimonadetes;D_3__Gemmatimonadales":0.0,"D_0__Bacteria;D_1__Gemmatimonadetes;D_2__Longimicrobia;D_3__Longimicrobiales":0.0,"D_0__Bacteria;D_1__Gemmatimonadetes;D_2__S0134 terrestrial group;D_3__metagenome":0.0,"D_0__Bacteria;D_1__Kiritimatiellaeota;D_2__Kiritimatiellae;D_3__WCHB1-41":269.0,"D_0__Bacteria;D_1__Lentisphaerae;D_2__Lentisphaeria;D_3__Victivallales":137.0,"D_0__Bacteria;D_1__Lentisphaerae;D_2__Oligosphaeria;D_3__Oligosphaerales":305.0,"D_0__Bacteria;D_1__Patescibacteria;D_2__Parcubacteria;__":0.0,"D_0__Bacteria;D_1__Patescibacteria;D_2__Saccharimonadia;D_3__Saccharimonadales":0.0,"D_0__Bacteria;D_1__Planctomycetes;D_2__Phycisphaerae;D_3__Tepidisphaerales":0.0,"D_0__Bacteria;D_1__Planctomycetes;D_2__Planctomycetacia;D_3__Isosphaerales":0.0,"D_0__Bacteria;D_1__Planctomycetes;D_2__Planctomycetacia;D_3__Pirellulales":26.0,"D_0__Bacteria;D_1__Planctomycetes;D_2__vadinHA49;__":9.0,"D_0__Bacteria;D_1__Proteobacteria;D_2__Alphaproteobacteria;D_3__Acetobacterales":0.0,"D_0__Bacteria;D_1__Proteobacteria;D_2__Alphaproteobacteria;D_3__Azospirillales":0.0,"D_0__Bacteria;D_1__Proteobacteria;D_2__Alphaproteobacteria;D_3__Caulobacterales":0.0,"D_0__Bacteria;D_1__Proteobacteria;D_2__Alphaproteobacteria;D_3__Elsterales":0.0,"D_0__Bacteria;D_1__Proteobacteria;D_2__Alphaproteobacteria;D_3__Micavibrionales":0.0,"D_0__Bacteria;D_1__Proteobacteria;D_2__Alphaproteobacteria;D_3__Micropepsales":0.0,"D_0__Bacteria;D_1__Proteobacteria;D_2__Alphaproteobacteria;D_3__Paracaedibacterales":0.0,"D_0__Bacteria;D_1__Proteobacteria;D_2__Alphaproteobacteria;D_3__Reyranellales":3.0,"D_0__Bacteria;D_1__Proteobacteria;D_2__Alphaproteobacteria;D_3__Rhizobiales":17.0,"D_0__Bacteria;D_1__Proteobacteria;D_2__Alphaproteobacteria;D_3__Rhodobacterales":0.0,"D_0__Bacteria;D_1__Proteobacteria;D_2__Alphaproteobacteria;D_3__Rhodospirillales":0.0,"D_0__Bacteria;D_1__Proteobacteria;D_2__Alphaproteobacteria;D_3__Rickettsiales":19.0,"D_0__Bacteria;D_1__Proteobacteria;D_2__Alphaproteobacteria;D_3__Sphingomonadales":4.0,"D_0__Bacteria;D_1__Proteobacteria;D_2__Alphaproteobacteria;D_3__Tistrellales":3.0,"D_0__Bacteria;D_1__Proteobacteria;D_2__Alphaproteobacteria;__":0.0,"D_0__Bacteria;D_1__Proteobacteria;D_2__Deltaproteobacteria;D_3__Bdellovibrionales":0.0,"D_0__Bacteria;D_1__Proteobacteria;D_2__Deltaproteobacteria;D_3__Bradymonadales":295.0,"D_0__Bacteria;D_1__Proteobacteria;D_2__Deltaproteobacteria;D_3__Desulfobacterales":0.0,"D_0__Bacteria;D_1__Proteobacteria;D_2__Deltaproteobacteria;D_3__Desulfovibrionales":70.0,"D_0__Bacteria;D_1__Proteobacteria;D_2__Deltaproteobacteria;D_3__Myxococcales":58.0,"D_0__Bacteria;D_1__Proteobacteria;D_2__Deltaproteobacteria;D_3__Oligoflexales":0.0,"D_0__Bacteria;D_1__Proteobacteria;D_2__Deltaproteobacteria;D_3__SAR324 clade(Marine group B)":10.0,"D_0__Bacteria;D_1__Proteobacteria;D_2__Gammaproteobacteria;D_3__211ds20":0.0,"D_0__Bacteria;D_1__Proteobacteria;D_2__Gammaproteobacteria;D_3__Aeromonadales":0.0,"D_0__Bacteria;D_1__Proteobacteria;D_2__Gammaproteobacteria;D_3__Alteromonadales":0.0,"D_0__Bacteria;D_1__Proteobacteria;D_2__Gammaproteobacteria;D_3__Betaproteobacteriales":39.0,"D_0__Bacteria;D_1__Proteobacteria;D_2__Gammaproteobacteria;D_3__Cellvibrionales":0.0,"D_0__Bacteria;D_1__Proteobacteria;D_2__Gammaproteobacteria;D_3__Coxiellales":0.0,"D_0__Bacteria;D_1__Proteobacteria;D_2__Gammaproteobacteria;D_3__Diplorickettsiales":0.0,"D_0__Bacteria;D_1__Proteobacteria;D_2__Gammaproteobacteria;D_3__Enterobacteriales":17.0,"D_0__Bacteria;D_1__Proteobacteria;D_2__Gammaproteobacteria;D_3__Nitrosococcales":0.0,"D_0__Bacteria;D_1__Proteobacteria;D_2__Gammaproteobacteria;D_3__Oceanospirillales":0.0,"D_0__Bacteria;D_1__Proteobacteria;D_2__Gammaproteobacteria;D_3__Pasteurellales":50.0,"D_0__Bacteria;D_1__Proteobacteria;D_2__Gammaproteobacteria;D_3__Pseudomonadales":4.0,"D_0__Bacteria;D_1__Proteobacteria;D_2__Gammaproteobacteria;D_3__Steroidobacterales":0.0,"D_0__Bacteria;D_1__Proteobacteria;D_2__Gammaproteobacteria;D_3__Vibrionales":0.0,"D_0__Bacteria;D_1__Proteobacteria;D_2__Gammaproteobacteria;D_3__Xanthomonadales":0.0,"D_0__Bacteria;D_1__Proteobacteria;D_2__Gammaproteobacteria;__":0.0,"D_0__Bacteria;D_1__Proteobacteria;__;__":0.0,"D_0__Bacteria;D_1__Spirochaetes;D_2__MVP-15;__":25.0,"D_0__Bacteria;D_1__Spirochaetes;D_2__Spirochaetia;D_3__Spirochaetales":10462.0,"D_0__Bacteria;D_1__Spirochaetes;__;__":0.0,"D_0__Bacteria;D_1__Synergistetes;D_2__Synergistia;D_3__Synergistales":51.0,"D_0__Bacteria;D_1__Tenericutes;D_2__Mollicutes;D_3__Anaeroplasmatales":131.0,"D_0__Bacteria;D_1__Tenericutes;D_2__Mollicutes;D_3__EMP-G18":0.0,"D_0__Bacteria;D_1__Tenericutes;D_2__Mollicutes;D_3__Izimaplasmatales":7279.0,"D_0__Bacteria;D_1__Tenericutes;D_2__Mollicutes;D_3__Mollicutes RF39":2531.0,"D_0__Bacteria;D_1__Tenericutes;D_2__Mollicutes;D_3__Mycoplasmatales":0.0,"D_0__Bacteria;D_1__Tenericutes;D_2__Mollicutes;D_3__NED5E9":415.0,"D_0__Bacteria;D_1__Tenericutes;D_2__Mollicutes;D_3__T2WK15B57":0.0,"D_0__Bacteria;D_1__Verrucomicrobia;D_2__Verrucomicrobiae;D_3__Chthoniobacterales":0.0,"D_0__Bacteria;D_1__Verrucomicrobia;D_2__Verrucomicrobiae;D_3__Opitutales":0.0,"D_0__Bacteria;D_1__Verrucomicrobia;D_2__Verrucomicrobiae;D_3__Pedosphaerales":0.0,"D_0__Bacteria;D_1__Verrucomicrobia;D_2__Verrucomicrobiae;D_3__Verrucomicrobiales":0.0,"D_0__Bacteria;D_1__WPS-2;D_2__uncultured rumen bacterium;D_3__uncultured rumen bacterium":0.0,"D_0__Bacteria;__;__;__":270.0,"Name":"K14","SampleType":"Faecal","GPS":"54H 0369626, 6178034","Population":"Kooloola","Warren":"Kh","Date Collected":"3\/03\/2019","Sex":"U","Extraction Kit":"Qiagen DNeasy Powersoil","Date Extracted":"12\/07\/2019","Lot No.":"1600-54007","Associated EBC":"EBC8","Manfred IDs":"","Notes":"Sample frozen at step 28.1 over weekend"},{"index":"K16","D_0__Archaea;D_1__Euryarchaeota;D_2__Methanobacteria;D_3__Methanobacteriales":0.0,"D_0__Archaea;D_1__Euryarchaeota;D_2__Methanomicrobia;D_3__Methanomicrobiales":736.0,"D_0__Archaea;D_1__Euryarchaeota;D_2__Thermoplasmata;D_3__Methanomassiliicoccales":149.0,"D_0__Archaea;D_1__Thaumarchaeota;D_2__Nitrososphaeria;D_3__Nitrososphaerales":6.0,"D_0__Bacteria;D_1__Actinobacteria;D_2__Acidimicrobiia;D_3__Microtrichales":2.0,"D_0__Bacteria;D_1__Actinobacteria;D_2__Acidimicrobiia;D_3__uncultured":0.0,"D_0__Bacteria;D_1__Actinobacteria;D_2__Acidimicrobiia;__":0.0,"D_0__Bacteria;D_1__Actinobacteria;D_2__Actinobacteria;D_3__Actinomycetales":2.0,"D_0__Bacteria;D_1__Actinobacteria;D_2__Actinobacteria;D_3__Bifidobacteriales":0.0,"D_0__Bacteria;D_1__Actinobacteria;D_2__Actinobacteria;D_3__Corynebacteriales":8.0,"D_0__Bacteria;D_1__Actinobacteria;D_2__Actinobacteria;D_3__Frankiales":0.0,"D_0__Bacteria;D_1__Actinobacteria;D_2__Actinobacteria;D_3__Kineosporiales":0.0,"D_0__Bacteria;D_1__Actinobacteria;D_2__Actinobacteria;D_3__Micrococcales":2.0,"D_0__Bacteria;D_1__Actinobacteria;D_2__Actinobacteria;D_3__Micromonosporales":0.0,"D_0__Bacteria;D_1__Actinobacteria;D_2__Actinobacteria;D_3__Propionibacteriales":0.0,"D_0__Bacteria;D_1__Actinobacteria;D_2__Actinobacteria;D_3__Pseudonocardiales":11.0,"D_0__Bacteria;D_1__Actinobacteria;D_2__Actinobacteria;D_3__Streptomycetales":0.0,"D_0__Bacteria;D_1__Actinobacteria;D_2__Actinobacteria;D_3__Streptosporangiales":0.0,"D_0__Bacteria;D_1__Actinobacteria;D_2__Actinobacteria;__":0.0,"D_0__Bacteria;D_1__Actinobacteria;D_2__Coriobacteriia;D_3__Coriobacteriales":257.0,"D_0__Bacteria;D_1__Actinobacteria;D_2__Rubrobacteria;D_3__Rubrobacterales":5.0,"D_0__Bacteria;D_1__Actinobacteria;D_2__Thermoleophilia;D_3__Solirubrobacterales":14.0,"D_0__Bacteria;D_1__Armatimonadetes;D_2__Armatimonadia;D_3__Armatimonadales":0.0,"D_0__Bacteria;D_1__Armatimonadetes;D_2__uncultured;__":0.0,"D_0__Bacteria;D_1__BRC1;D_2__uncultured Desulfocaldus sp.;D_3__uncultured Desulfocaldus sp.":0.0,"D_0__Bacteria;D_1__Bacteroidetes;D_2__Bacteroidia;D_3__Bacteroidales":12948.0,"D_0__Bacteria;D_1__Bacteroidetes;D_2__Bacteroidia;D_3__Chitinophagales":0.0,"D_0__Bacteria;D_1__Bacteroidetes;D_2__Bacteroidia;D_3__Cytophagales":0.0,"D_0__Bacteria;D_1__Bacteroidetes;D_2__Bacteroidia;D_3__Flavobacteriales":0.0,"D_0__Bacteria;D_1__Bacteroidetes;D_2__Bacteroidia;D_3__Sphingobacteriales":49.0,"D_0__Bacteria;D_1__Bacteroidetes;D_2__Bacteroidia;__":1852.0,"D_0__Bacteria;D_1__Bacteroidetes;D_2__Ignavibacteria;D_3__OPB56":0.0,"D_0__Bacteria;D_1__Chloroflexi;D_2__Anaerolineae;D_3__Anaerolineales":39.0,"D_0__Bacteria;D_1__Chloroflexi;D_2__Chloroflexia;D_3__Thermomicrobiales":0.0,"D_0__Bacteria;D_1__Cyanobacteria;D_2__Melainabacteria;D_3__Gastranaerophilales":318.0,"D_0__Bacteria;D_1__Cyanobacteria;D_2__Oxyphotobacteria;D_3__Chloroplast":14.0,"D_0__Bacteria;D_1__Cyanobacteria;D_2__Oxyphotobacteria;D_3__Nostocales":0.0,"D_0__Bacteria;D_1__Cyanobacteria;D_2__Oxyphotobacteria;D_3__Thermosynechococcales":0.0,"D_0__Bacteria;D_1__Cyanobacteria;D_2__Sericytochromatia;D_3__uncultured Bacillales bacterium":0.0,"D_0__Bacteria;D_1__Cyanobacteria;D_2__Sericytochromatia;D_3__uncultured bacterium":0.0,"D_0__Bacteria;D_1__Deferribacteres;D_2__Deferribacteres;D_3__Deferribacterales":0.0,"D_0__Bacteria;D_1__Deinococcus-Thermus;D_2__Deinococci;D_3__Deinococcales":0.0,"D_0__Bacteria;D_1__Elusimicrobia;D_2__Elusimicrobia;D_3__Elusimicrobiales":0.0,"D_0__Bacteria;D_1__Epsilonbacteraeota;D_2__Campylobacteria;D_3__Campylobacterales":24.0,"D_0__Bacteria;D_1__FBP;D_2__uncultured actinobacterium;D_3__uncultured actinobacterium":0.0,"D_0__Bacteria;D_1__Fibrobacteres;D_2__Fibrobacteria;D_3__Fibrobacterales":728.0,"D_0__Bacteria;D_1__Firmicutes;D_2__Bacilli;D_3__Bacillales":9.0,"D_0__Bacteria;D_1__Firmicutes;D_2__Bacilli;D_3__Lactobacillales":449.0,"D_0__Bacteria;D_1__Firmicutes;D_2__Clostridia;D_3__Clostridiales":25473.0,"D_0__Bacteria;D_1__Firmicutes;D_2__Clostridia;D_3__DTU014":0.0,"D_0__Bacteria;D_1__Firmicutes;D_2__Clostridia;__":7.0,"D_0__Bacteria;D_1__Firmicutes;D_2__Erysipelotrichia;D_3__Erysipelotrichales":323.0,"D_0__Bacteria;D_1__Firmicutes;D_2__Negativicutes;D_3__Selenomonadales":203.0,"D_0__Bacteria;D_1__Firmicutes;__;__":47.0,"D_0__Bacteria;D_1__Fusobacteria;D_2__Fusobacteriia;D_3__Fusobacteriales":0.0,"D_0__Bacteria;D_1__Gemmatimonadetes;D_2__Gemmatimonadetes;D_3__Gemmatimonadales":0.0,"D_0__Bacteria;D_1__Gemmatimonadetes;D_2__Longimicrobia;D_3__Longimicrobiales":0.0,"D_0__Bacteria;D_1__Gemmatimonadetes;D_2__S0134 terrestrial group;D_3__metagenome":0.0,"D_0__Bacteria;D_1__Kiritimatiellaeota;D_2__Kiritimatiellae;D_3__WCHB1-41":355.0,"D_0__Bacteria;D_1__Lentisphaerae;D_2__Lentisphaeria;D_3__Victivallales":38.0,"D_0__Bacteria;D_1__Lentisphaerae;D_2__Oligosphaeria;D_3__Oligosphaerales":298.0,"D_0__Bacteria;D_1__Patescibacteria;D_2__Parcubacteria;__":0.0,"D_0__Bacteria;D_1__Patescibacteria;D_2__Saccharimonadia;D_3__Saccharimonadales":0.0,"D_0__Bacteria;D_1__Planctomycetes;D_2__Phycisphaerae;D_3__Tepidisphaerales":0.0,"D_0__Bacteria;D_1__Planctomycetes;D_2__Planctomycetacia;D_3__Isosphaerales":2.0,"D_0__Bacteria;D_1__Planctomycetes;D_2__Planctomycetacia;D_3__Pirellulales":203.0,"D_0__Bacteria;D_1__Planctomycetes;D_2__vadinHA49;__":0.0,"D_0__Bacteria;D_1__Proteobacteria;D_2__Alphaproteobacteria;D_3__Acetobacterales":0.0,"D_0__Bacteria;D_1__Proteobacteria;D_2__Alphaproteobacteria;D_3__Azospirillales":0.0,"D_0__Bacteria;D_1__Proteobacteria;D_2__Alphaproteobacteria;D_3__Caulobacterales":0.0,"D_0__Bacteria;D_1__Proteobacteria;D_2__Alphaproteobacteria;D_3__Elsterales":0.0,"D_0__Bacteria;D_1__Proteobacteria;D_2__Alphaproteobacteria;D_3__Micavibrionales":0.0,"D_0__Bacteria;D_1__Proteobacteria;D_2__Alphaproteobacteria;D_3__Micropepsales":0.0,"D_0__Bacteria;D_1__Proteobacteria;D_2__Alphaproteobacteria;D_3__Paracaedibacterales":0.0,"D_0__Bacteria;D_1__Proteobacteria;D_2__Alphaproteobacteria;D_3__Reyranellales":2.0,"D_0__Bacteria;D_1__Proteobacteria;D_2__Alphaproteobacteria;D_3__Rhizobiales":21.0,"D_0__Bacteria;D_1__Proteobacteria;D_2__Alphaproteobacteria;D_3__Rhodobacterales":3.0,"D_0__Bacteria;D_1__Proteobacteria;D_2__Alphaproteobacteria;D_3__Rhodospirillales":185.0,"D_0__Bacteria;D_1__Proteobacteria;D_2__Alphaproteobacteria;D_3__Rickettsiales":16.0,"D_0__Bacteria;D_1__Proteobacteria;D_2__Alphaproteobacteria;D_3__Sphingomonadales":3.0,"D_0__Bacteria;D_1__Proteobacteria;D_2__Alphaproteobacteria;D_3__Tistrellales":0.0,"D_0__Bacteria;D_1__Proteobacteria;D_2__Alphaproteobacteria;__":0.0,"D_0__Bacteria;D_1__Proteobacteria;D_2__Deltaproteobacteria;D_3__Bdellovibrionales":0.0,"D_0__Bacteria;D_1__Proteobacteria;D_2__Deltaproteobacteria;D_3__Bradymonadales":110.0,"D_0__Bacteria;D_1__Proteobacteria;D_2__Deltaproteobacteria;D_3__Desulfobacterales":0.0,"D_0__Bacteria;D_1__Proteobacteria;D_2__Deltaproteobacteria;D_3__Desulfovibrionales":62.0,"D_0__Bacteria;D_1__Proteobacteria;D_2__Deltaproteobacteria;D_3__Myxococcales":3.0,"D_0__Bacteria;D_1__Proteobacteria;D_2__Deltaproteobacteria;D_3__Oligoflexales":0.0,"D_0__Bacteria;D_1__Proteobacteria;D_2__Deltaproteobacteria;D_3__SAR324 clade(Marine group B)":0.0,"D_0__Bacteria;D_1__Proteobacteria;D_2__Gammaproteobacteria;D_3__211ds20":0.0,"D_0__Bacteria;D_1__Proteobacteria;D_2__Gammaproteobacteria;D_3__Aeromonadales":12.0,"D_0__Bacteria;D_1__Proteobacteria;D_2__Gammaproteobacteria;D_3__Alteromonadales":0.0,"D_0__Bacteria;D_1__Proteobacteria;D_2__Gammaproteobacteria;D_3__Betaproteobacteriales":19.0,"D_0__Bacteria;D_1__Proteobacteria;D_2__Gammaproteobacteria;D_3__Cellvibrionales":0.0,"D_0__Bacteria;D_1__Proteobacteria;D_2__Gammaproteobacteria;D_3__Coxiellales":0.0,"D_0__Bacteria;D_1__Proteobacteria;D_2__Gammaproteobacteria;D_3__Diplorickettsiales":0.0,"D_0__Bacteria;D_1__Proteobacteria;D_2__Gammaproteobacteria;D_3__Enterobacteriales":26.0,"D_0__Bacteria;D_1__Proteobacteria;D_2__Gammaproteobacteria;D_3__Nitrosococcales":0.0,"D_0__Bacteria;D_1__Proteobacteria;D_2__Gammaproteobacteria;D_3__Oceanospirillales":0.0,"D_0__Bacteria;D_1__Proteobacteria;D_2__Gammaproteobacteria;D_3__Pasteurellales":23.0,"D_0__Bacteria;D_1__Proteobacteria;D_2__Gammaproteobacteria;D_3__Pseudomonadales":4.0,"D_0__Bacteria;D_1__Proteobacteria;D_2__Gammaproteobacteria;D_3__Steroidobacterales":0.0,"D_0__Bacteria;D_1__Proteobacteria;D_2__Gammaproteobacteria;D_3__Vibrionales":0.0,"D_0__Bacteria;D_1__Proteobacteria;D_2__Gammaproteobacteria;D_3__Xanthomonadales":0.0,"D_0__Bacteria;D_1__Proteobacteria;D_2__Gammaproteobacteria;__":0.0,"D_0__Bacteria;D_1__Proteobacteria;__;__":0.0,"D_0__Bacteria;D_1__Spirochaetes;D_2__MVP-15;__":36.0,"D_0__Bacteria;D_1__Spirochaetes;D_2__Spirochaetia;D_3__Spirochaetales":7811.0,"D_0__Bacteria;D_1__Spirochaetes;__;__":0.0,"D_0__Bacteria;D_1__Synergistetes;D_2__Synergistia;D_3__Synergistales":137.0,"D_0__Bacteria;D_1__Tenericutes;D_2__Mollicutes;D_3__Anaeroplasmatales":50.0,"D_0__Bacteria;D_1__Tenericutes;D_2__Mollicutes;D_3__EMP-G18":0.0,"D_0__Bacteria;D_1__Tenericutes;D_2__Mollicutes;D_3__Izimaplasmatales":8295.0,"D_0__Bacteria;D_1__Tenericutes;D_2__Mollicutes;D_3__Mollicutes RF39":611.0,"D_0__Bacteria;D_1__Tenericutes;D_2__Mollicutes;D_3__Mycoplasmatales":0.0,"D_0__Bacteria;D_1__Tenericutes;D_2__Mollicutes;D_3__NED5E9":48.0,"D_0__Bacteria;D_1__Tenericutes;D_2__Mollicutes;D_3__T2WK15B57":0.0,"D_0__Bacteria;D_1__Verrucomicrobia;D_2__Verrucomicrobiae;D_3__Chthoniobacterales":0.0,"D_0__Bacteria;D_1__Verrucomicrobia;D_2__Verrucomicrobiae;D_3__Opitutales":0.0,"D_0__Bacteria;D_1__Verrucomicrobia;D_2__Verrucomicrobiae;D_3__Pedosphaerales":0.0,"D_0__Bacteria;D_1__Verrucomicrobia;D_2__Verrucomicrobiae;D_3__Verrucomicrobiales":0.0,"D_0__Bacteria;D_1__WPS-2;D_2__uncultured rumen bacterium;D_3__uncultured rumen bacterium":0.0,"D_0__Bacteria;__;__;__":210.0,"Name":"K16","SampleType":"Faecal","GPS":"54H 0369606, 6177989","Population":"Kooloola","Warren":"Ki","Date Collected":"3\/03\/2019","Sex":"U","Extraction Kit":"Qiagen DNeasy Powersoil","Date Extracted":"11\/07\/2019","Lot No.":"1600-54007","Associated EBC":"EBC7","Manfred IDs":"","Notes":""},{"index":"K17","D_0__Archaea;D_1__Euryarchaeota;D_2__Methanobacteria;D_3__Methanobacteriales":101.0,"D_0__Archaea;D_1__Euryarchaeota;D_2__Methanomicrobia;D_3__Methanomicrobiales":1323.0,"D_0__Archaea;D_1__Euryarchaeota;D_2__Thermoplasmata;D_3__Methanomassiliicoccales":147.0,"D_0__Archaea;D_1__Thaumarchaeota;D_2__Nitrososphaeria;D_3__Nitrososphaerales":2.0,"D_0__Bacteria;D_1__Actinobacteria;D_2__Acidimicrobiia;D_3__Microtrichales":2.0,"D_0__Bacteria;D_1__Actinobacteria;D_2__Acidimicrobiia;D_3__uncultured":0.0,"D_0__Bacteria;D_1__Actinobacteria;D_2__Acidimicrobiia;__":2.0,"D_0__Bacteria;D_1__Actinobacteria;D_2__Actinobacteria;D_3__Actinomycetales":0.0,"D_0__Bacteria;D_1__Actinobacteria;D_2__Actinobacteria;D_3__Bifidobacteriales":0.0,"D_0__Bacteria;D_1__Actinobacteria;D_2__Actinobacteria;D_3__Corynebacteriales":12.0,"D_0__Bacteria;D_1__Actinobacteria;D_2__Actinobacteria;D_3__Frankiales":0.0,"D_0__Bacteria;D_1__Actinobacteria;D_2__Actinobacteria;D_3__Kineosporiales":0.0,"D_0__Bacteria;D_1__Actinobacteria;D_2__Actinobacteria;D_3__Micrococcales":3.0,"D_0__Bacteria;D_1__Actinobacteria;D_2__Actinobacteria;D_3__Micromonosporales":2.0,"D_0__Bacteria;D_1__Actinobacteria;D_2__Actinobacteria;D_3__Propionibacteriales":2.0,"D_0__Bacteria;D_1__Actinobacteria;D_2__Actinobacteria;D_3__Pseudonocardiales":9.0,"D_0__Bacteria;D_1__Actinobacteria;D_2__Actinobacteria;D_3__Streptomycetales":0.0,"D_0__Bacteria;D_1__Actinobacteria;D_2__Actinobacteria;D_3__Streptosporangiales":0.0,"D_0__Bacteria;D_1__Actinobacteria;D_2__Actinobacteria;__":0.0,"D_0__Bacteria;D_1__Actinobacteria;D_2__Coriobacteriia;D_3__Coriobacteriales":132.0,"D_0__Bacteria;D_1__Actinobacteria;D_2__Rubrobacteria;D_3__Rubrobacterales":0.0,"D_0__Bacteria;D_1__Actinobacteria;D_2__Thermoleophilia;D_3__Solirubrobacterales":21.0,"D_0__Bacteria;D_1__Armatimonadetes;D_2__Armatimonadia;D_3__Armatimonadales":0.0,"D_0__Bacteria;D_1__Armatimonadetes;D_2__uncultured;__":0.0,"D_0__Bacteria;D_1__BRC1;D_2__uncultured Desulfocaldus sp.;D_3__uncultured Desulfocaldus sp.":0.0,"D_0__Bacteria;D_1__Bacteroidetes;D_2__Bacteroidia;D_3__Bacteroidales":23307.0,"D_0__Bacteria;D_1__Bacteroidetes;D_2__Bacteroidia;D_3__Chitinophagales":0.0,"D_0__Bacteria;D_1__Bacteroidetes;D_2__Bacteroidia;D_3__Cytophagales":0.0,"D_0__Bacteria;D_1__Bacteroidetes;D_2__Bacteroidia;D_3__Flavobacteriales":0.0,"D_0__Bacteria;D_1__Bacteroidetes;D_2__Bacteroidia;D_3__Sphingobacteriales":2235.0,"D_0__Bacteria;D_1__Bacteroidetes;D_2__Bacteroidia;__":649.0,"D_0__Bacteria;D_1__Bacteroidetes;D_2__Ignavibacteria;D_3__OPB56":0.0,"D_0__Bacteria;D_1__Chloroflexi;D_2__Anaerolineae;D_3__Anaerolineales":115.0,"D_0__Bacteria;D_1__Chloroflexi;D_2__Chloroflexia;D_3__Thermomicrobiales":0.0,"D_0__Bacteria;D_1__Cyanobacteria;D_2__Melainabacteria;D_3__Gastranaerophilales":599.0,"D_0__Bacteria;D_1__Cyanobacteria;D_2__Oxyphotobacteria;D_3__Chloroplast":4.0,"D_0__Bacteria;D_1__Cyanobacteria;D_2__Oxyphotobacteria;D_3__Nostocales":0.0,"D_0__Bacteria;D_1__Cyanobacteria;D_2__Oxyphotobacteria;D_3__Thermosynechococcales":0.0,"D_0__Bacteria;D_1__Cyanobacteria;D_2__Sericytochromatia;D_3__uncultured Bacillales bacterium":0.0,"D_0__Bacteria;D_1__Cyanobacteria;D_2__Sericytochromatia;D_3__uncultured bacterium":0.0,"D_0__Bacteria;D_1__Deferribacteres;D_2__Deferribacteres;D_3__Deferribacterales":0.0,"D_0__Bacteria;D_1__Deinococcus-Thermus;D_2__Deinococci;D_3__Deinococcales":0.0,"D_0__Bacteria;D_1__Elusimicrobia;D_2__Elusimicrobia;D_3__Elusimicrobiales":0.0,"D_0__Bacteria;D_1__Epsilonbacteraeota;D_2__Campylobacteria;D_3__Campylobacterales":149.0,"D_0__Bacteria;D_1__FBP;D_2__uncultured actinobacterium;D_3__uncultured actinobacterium":0.0,"D_0__Bacteria;D_1__Fibrobacteres;D_2__Fibrobacteria;D_3__Fibrobacterales":7462.0,"D_0__Bacteria;D_1__Firmicutes;D_2__Bacilli;D_3__Bacillales":16.0,"D_0__Bacteria;D_1__Firmicutes;D_2__Bacilli;D_3__Lactobacillales":469.0,"D_0__Bacteria;D_1__Firmicutes;D_2__Clostridia;D_3__Clostridiales":43530.0,"D_0__Bacteria;D_1__Firmicutes;D_2__Clostridia;D_3__DTU014":0.0,"D_0__Bacteria;D_1__Firmicutes;D_2__Clostridia;__":19.0,"D_0__Bacteria;D_1__Firmicutes;D_2__Erysipelotrichia;D_3__Erysipelotrichales":181.0,"D_0__Bacteria;D_1__Firmicutes;D_2__Negativicutes;D_3__Selenomonadales":144.0,"D_0__Bacteria;D_1__Firmicutes;__;__":541.0,"D_0__Bacteria;D_1__Fusobacteria;D_2__Fusobacteriia;D_3__Fusobacteriales":0.0,"D_0__Bacteria;D_1__Gemmatimonadetes;D_2__Gemmatimonadetes;D_3__Gemmatimonadales":0.0,"D_0__Bacteria;D_1__Gemmatimonadetes;D_2__Longimicrobia;D_3__Longimicrobiales":0.0,"D_0__Bacteria;D_1__Gemmatimonadetes;D_2__S0134 terrestrial group;D_3__metagenome":0.0,"D_0__Bacteria;D_1__Kiritimatiellaeota;D_2__Kiritimatiellae;D_3__WCHB1-41":1570.0,"D_0__Bacteria;D_1__Lentisphaerae;D_2__Lentisphaeria;D_3__Victivallales":31.0,"D_0__Bacteria;D_1__Lentisphaerae;D_2__Oligosphaeria;D_3__Oligosphaerales":979.0,"D_0__Bacteria;D_1__Patescibacteria;D_2__Parcubacteria;__":0.0,"D_0__Bacteria;D_1__Patescibacteria;D_2__Saccharimonadia;D_3__Saccharimonadales":0.0,"D_0__Bacteria;D_1__Planctomycetes;D_2__Phycisphaerae;D_3__Tepidisphaerales":0.0,"D_0__Bacteria;D_1__Planctomycetes;D_2__Planctomycetacia;D_3__Isosphaerales":0.0,"D_0__Bacteria;D_1__Planctomycetes;D_2__Planctomycetacia;D_3__Pirellulales":351.0,"D_0__Bacteria;D_1__Planctomycetes;D_2__vadinHA49;__":5.0,"D_0__Bacteria;D_1__Proteobacteria;D_2__Alphaproteobacteria;D_3__Acetobacterales":0.0,"D_0__Bacteria;D_1__Proteobacteria;D_2__Alphaproteobacteria;D_3__Azospirillales":0.0,"D_0__Bacteria;D_1__Proteobacteria;D_2__Alphaproteobacteria;D_3__Caulobacterales":0.0,"D_0__Bacteria;D_1__Proteobacteria;D_2__Alphaproteobacteria;D_3__Elsterales":0.0,"D_0__Bacteria;D_1__Proteobacteria;D_2__Alphaproteobacteria;D_3__Micavibrionales":0.0,"D_0__Bacteria;D_1__Proteobacteria;D_2__Alphaproteobacteria;D_3__Micropepsales":0.0,"D_0__Bacteria;D_1__Proteobacteria;D_2__Alphaproteobacteria;D_3__Paracaedibacterales":0.0,"D_0__Bacteria;D_1__Proteobacteria;D_2__Alphaproteobacteria;D_3__Reyranellales":3.0,"D_0__Bacteria;D_1__Proteobacteria;D_2__Alphaproteobacteria;D_3__Rhizobiales":19.0,"D_0__Bacteria;D_1__Proteobacteria;D_2__Alphaproteobacteria;D_3__Rhodobacterales":0.0,"D_0__Bacteria;D_1__Proteobacteria;D_2__Alphaproteobacteria;D_3__Rhodospirillales":0.0,"D_0__Bacteria;D_1__Proteobacteria;D_2__Alphaproteobacteria;D_3__Rickettsiales":57.0,"D_0__Bacteria;D_1__Proteobacteria;D_2__Alphaproteobacteria;D_3__Sphingomonadales":0.0,"D_0__Bacteria;D_1__Proteobacteria;D_2__Alphaproteobacteria;D_3__Tistrellales":0.0,"D_0__Bacteria;D_1__Proteobacteria;D_2__Alphaproteobacteria;__":0.0,"D_0__Bacteria;D_1__Proteobacteria;D_2__Deltaproteobacteria;D_3__Bdellovibrionales":0.0,"D_0__Bacteria;D_1__Proteobacteria;D_2__Deltaproteobacteria;D_3__Bradymonadales":348.0,"D_0__Bacteria;D_1__Proteobacteria;D_2__Deltaproteobacteria;D_3__Desulfobacterales":0.0,"D_0__Bacteria;D_1__Proteobacteria;D_2__Deltaproteobacteria;D_3__Desulfovibrionales":50.0,"D_0__Bacteria;D_1__Proteobacteria;D_2__Deltaproteobacteria;D_3__Myxococcales":0.0,"D_0__Bacteria;D_1__Proteobacteria;D_2__Deltaproteobacteria;D_3__Oligoflexales":0.0,"D_0__Bacteria;D_1__Proteobacteria;D_2__Deltaproteobacteria;D_3__SAR324 clade(Marine group B)":0.0,"D_0__Bacteria;D_1__Proteobacteria;D_2__Gammaproteobacteria;D_3__211ds20":0.0,"D_0__Bacteria;D_1__Proteobacteria;D_2__Gammaproteobacteria;D_3__Aeromonadales":2.0,"D_0__Bacteria;D_1__Proteobacteria;D_2__Gammaproteobacteria;D_3__Alteromonadales":0.0,"D_0__Bacteria;D_1__Proteobacteria;D_2__Gammaproteobacteria;D_3__Betaproteobacteriales":20.0,"D_0__Bacteria;D_1__Proteobacteria;D_2__Gammaproteobacteria;D_3__Cellvibrionales":0.0,"D_0__Bacteria;D_1__Proteobacteria;D_2__Gammaproteobacteria;D_3__Coxiellales":0.0,"D_0__Bacteria;D_1__Proteobacteria;D_2__Gammaproteobacteria;D_3__Diplorickettsiales":0.0,"D_0__Bacteria;D_1__Proteobacteria;D_2__Gammaproteobacteria;D_3__Enterobacteriales":29.0,"D_0__Bacteria;D_1__Proteobacteria;D_2__Gammaproteobacteria;D_3__Nitrosococcales":4.0,"D_0__Bacteria;D_1__Proteobacteria;D_2__Gammaproteobacteria;D_3__Oceanospirillales":0.0,"D_0__Bacteria;D_1__Proteobacteria;D_2__Gammaproteobacteria;D_3__Pasteurellales":8.0,"D_0__Bacteria;D_1__Proteobacteria;D_2__Gammaproteobacteria;D_3__Pseudomonadales":7.0,"D_0__Bacteria;D_1__Proteobacteria;D_2__Gammaproteobacteria;D_3__Steroidobacterales":0.0,"D_0__Bacteria;D_1__Proteobacteria;D_2__Gammaproteobacteria;D_3__Vibrionales":0.0,"D_0__Bacteria;D_1__Proteobacteria;D_2__Gammaproteobacteria;D_3__Xanthomonadales":0.0,"D_0__Bacteria;D_1__Proteobacteria;D_2__Gammaproteobacteria;__":0.0,"D_0__Bacteria;D_1__Proteobacteria;__;__":0.0,"D_0__Bacteria;D_1__Spirochaetes;D_2__MVP-15;__":0.0,"D_0__Bacteria;D_1__Spirochaetes;D_2__Spirochaetia;D_3__Spirochaetales":11823.0,"D_0__Bacteria;D_1__Spirochaetes;__;__":0.0,"D_0__Bacteria;D_1__Synergistetes;D_2__Synergistia;D_3__Synergistales":146.0,"D_0__Bacteria;D_1__Tenericutes;D_2__Mollicutes;D_3__Anaeroplasmatales":20.0,"D_0__Bacteria;D_1__Tenericutes;D_2__Mollicutes;D_3__EMP-G18":0.0,"D_0__Bacteria;D_1__Tenericutes;D_2__Mollicutes;D_3__Izimaplasmatales":23085.0,"D_0__Bacteria;D_1__Tenericutes;D_2__Mollicutes;D_3__Mollicutes RF39":846.0,"D_0__Bacteria;D_1__Tenericutes;D_2__Mollicutes;D_3__Mycoplasmatales":0.0,"D_0__Bacteria;D_1__Tenericutes;D_2__Mollicutes;D_3__NED5E9":0.0,"D_0__Bacteria;D_1__Tenericutes;D_2__Mollicutes;D_3__T2WK15B57":0.0,"D_0__Bacteria;D_1__Verrucomicrobia;D_2__Verrucomicrobiae;D_3__Chthoniobacterales":0.0,"D_0__Bacteria;D_1__Verrucomicrobia;D_2__Verrucomicrobiae;D_3__Opitutales":0.0,"D_0__Bacteria;D_1__Verrucomicrobia;D_2__Verrucomicrobiae;D_3__Pedosphaerales":0.0,"D_0__Bacteria;D_1__Verrucomicrobia;D_2__Verrucomicrobiae;D_3__Verrucomicrobiales":0.0,"D_0__Bacteria;D_1__WPS-2;D_2__uncultured rumen bacterium;D_3__uncultured rumen bacterium":0.0,"D_0__Bacteria;__;__;__":1623.0,"Name":"K17","SampleType":"Faecal","GPS":"54H 0369606, 6177989","Population":"Kooloola","Warren":"Ki","Date Collected":"3\/03\/2019","Sex":"U","Extraction Kit":"Qiagen DNeasy Powersoil","Date Extracted":"12\/07\/2019","Lot No.":"1600-54007","Associated EBC":"EBC8","Manfred IDs":"","Notes":"Sample frozen at step 28.1 over weekend"},{"index":"K18","D_0__Archaea;D_1__Euryarchaeota;D_2__Methanobacteria;D_3__Methanobacteriales":40.0,"D_0__Archaea;D_1__Euryarchaeota;D_2__Methanomicrobia;D_3__Methanomicrobiales":548.0,"D_0__Archaea;D_1__Euryarchaeota;D_2__Thermoplasmata;D_3__Methanomassiliicoccales":142.0,"D_0__Archaea;D_1__Thaumarchaeota;D_2__Nitrososphaeria;D_3__Nitrososphaerales":18.0,"D_0__Bacteria;D_1__Actinobacteria;D_2__Acidimicrobiia;D_3__Microtrichales":8.0,"D_0__Bacteria;D_1__Actinobacteria;D_2__Acidimicrobiia;D_3__uncultured":0.0,"D_0__Bacteria;D_1__Actinobacteria;D_2__Acidimicrobiia;__":10.0,"D_0__Bacteria;D_1__Actinobacteria;D_2__Actinobacteria;D_3__Actinomycetales":6.0,"D_0__Bacteria;D_1__Actinobacteria;D_2__Actinobacteria;D_3__Bifidobacteriales":2.0,"D_0__Bacteria;D_1__Actinobacteria;D_2__Actinobacteria;D_3__Corynebacteriales":32.0,"D_0__Bacteria;D_1__Actinobacteria;D_2__Actinobacteria;D_3__Frankiales":13.0,"D_0__Bacteria;D_1__Actinobacteria;D_2__Actinobacteria;D_3__Kineosporiales":0.0,"D_0__Bacteria;D_1__Actinobacteria;D_2__Actinobacteria;D_3__Micrococcales":27.0,"D_0__Bacteria;D_1__Actinobacteria;D_2__Actinobacteria;D_3__Micromonosporales":0.0,"D_0__Bacteria;D_1__Actinobacteria;D_2__Actinobacteria;D_3__Propionibacteriales":12.0,"D_0__Bacteria;D_1__Actinobacteria;D_2__Actinobacteria;D_3__Pseudonocardiales":40.0,"D_0__Bacteria;D_1__Actinobacteria;D_2__Actinobacteria;D_3__Streptomycetales":20.0,"D_0__Bacteria;D_1__Actinobacteria;D_2__Actinobacteria;D_3__Streptosporangiales":0.0,"D_0__Bacteria;D_1__Actinobacteria;D_2__Actinobacteria;__":0.0,"D_0__Bacteria;D_1__Actinobacteria;D_2__Coriobacteriia;D_3__Coriobacteriales":537.0,"D_0__Bacteria;D_1__Actinobacteria;D_2__Rubrobacteria;D_3__Rubrobacterales":4.0,"D_0__Bacteria;D_1__Actinobacteria;D_2__Thermoleophilia;D_3__Solirubrobacterales":69.0,"D_0__Bacteria;D_1__Armatimonadetes;D_2__Armatimonadia;D_3__Armatimonadales":0.0,"D_0__Bacteria;D_1__Armatimonadetes;D_2__uncultured;__":15.0,"D_0__Bacteria;D_1__BRC1;D_2__uncultured Desulfocaldus sp.;D_3__uncultured Desulfocaldus sp.":0.0,"D_0__Bacteria;D_1__Bacteroidetes;D_2__Bacteroidia;D_3__Bacteroidales":14798.0,"D_0__Bacteria;D_1__Bacteroidetes;D_2__Bacteroidia;D_3__Chitinophagales":0.0,"D_0__Bacteria;D_1__Bacteroidetes;D_2__Bacteroidia;D_3__Cytophagales":0.0,"D_0__Bacteria;D_1__Bacteroidetes;D_2__Bacteroidia;D_3__Flavobacteriales":0.0,"D_0__Bacteria;D_1__Bacteroidetes;D_2__Bacteroidia;D_3__Sphingobacteriales":1754.0,"D_0__Bacteria;D_1__Bacteroidetes;D_2__Bacteroidia;__":2314.0,"D_0__Bacteria;D_1__Bacteroidetes;D_2__Ignavibacteria;D_3__OPB56":0.0,"D_0__Bacteria;D_1__Chloroflexi;D_2__Anaerolineae;D_3__Anaerolineales":65.0,"D_0__Bacteria;D_1__Chloroflexi;D_2__Chloroflexia;D_3__Thermomicrobiales":2.0,"D_0__Bacteria;D_1__Cyanobacteria;D_2__Melainabacteria;D_3__Gastranaerophilales":362.0,"D_0__Bacteria;D_1__Cyanobacteria;D_2__Oxyphotobacteria;D_3__Chloroplast":11.0,"D_0__Bacteria;D_1__Cyanobacteria;D_2__Oxyphotobacteria;D_3__Nostocales":0.0,"D_0__Bacteria;D_1__Cyanobacteria;D_2__Oxyphotobacteria;D_3__Thermosynechococcales":0.0,"D_0__Bacteria;D_1__Cyanobacteria;D_2__Sericytochromatia;D_3__uncultured Bacillales bacterium":0.0,"D_0__Bacteria;D_1__Cyanobacteria;D_2__Sericytochromatia;D_3__uncultured bacterium":0.0,"D_0__Bacteria;D_1__Deferribacteres;D_2__Deferribacteres;D_3__Deferribacterales":0.0,"D_0__Bacteria;D_1__Deinococcus-Thermus;D_2__Deinococci;D_3__Deinococcales":0.0,"D_0__Bacteria;D_1__Elusimicrobia;D_2__Elusimicrobia;D_3__Elusimicrobiales":0.0,"D_0__Bacteria;D_1__Epsilonbacteraeota;D_2__Campylobacteria;D_3__Campylobacterales":20.0,"D_0__Bacteria;D_1__FBP;D_2__uncultured actinobacterium;D_3__uncultured actinobacterium":0.0,"D_0__Bacteria;D_1__Fibrobacteres;D_2__Fibrobacteria;D_3__Fibrobacterales":157.0,"D_0__Bacteria;D_1__Firmicutes;D_2__Bacilli;D_3__Bacillales":16.0,"D_0__Bacteria;D_1__Firmicutes;D_2__Bacilli;D_3__Lactobacillales":55.0,"D_0__Bacteria;D_1__Firmicutes;D_2__Clostridia;D_3__Clostridiales":37048.0,"D_0__Bacteria;D_1__Firmicutes;D_2__Clostridia;D_3__DTU014":0.0,"D_0__Bacteria;D_1__Firmicutes;D_2__Clostridia;__":8.0,"D_0__Bacteria;D_1__Firmicutes;D_2__Erysipelotrichia;D_3__Erysipelotrichales":467.0,"D_0__Bacteria;D_1__Firmicutes;D_2__Negativicutes;D_3__Selenomonadales":436.0,"D_0__Bacteria;D_1__Firmicutes;__;__":133.0,"D_0__Bacteria;D_1__Fusobacteria;D_2__Fusobacteriia;D_3__Fusobacteriales":0.0,"D_0__Bacteria;D_1__Gemmatimonadetes;D_2__Gemmatimonadetes;D_3__Gemmatimonadales":0.0,"D_0__Bacteria;D_1__Gemmatimonadetes;D_2__Longimicrobia;D_3__Longimicrobiales":0.0,"D_0__Bacteria;D_1__Gemmatimonadetes;D_2__S0134 terrestrial group;D_3__metagenome":0.0,"D_0__Bacteria;D_1__Kiritimatiellaeota;D_2__Kiritimatiellae;D_3__WCHB1-41":392.0,"D_0__Bacteria;D_1__Lentisphaerae;D_2__Lentisphaeria;D_3__Victivallales":52.0,"D_0__Bacteria;D_1__Lentisphaerae;D_2__Oligosphaeria;D_3__Oligosphaerales":219.0,"D_0__Bacteria;D_1__Patescibacteria;D_2__Parcubacteria;__":0.0,"D_0__Bacteria;D_1__Patescibacteria;D_2__Saccharimonadia;D_3__Saccharimonadales":0.0,"D_0__Bacteria;D_1__Planctomycetes;D_2__Phycisphaerae;D_3__Tepidisphaerales":0.0,"D_0__Bacteria;D_1__Planctomycetes;D_2__Planctomycetacia;D_3__Isosphaerales":0.0,"D_0__Bacteria;D_1__Planctomycetes;D_2__Planctomycetacia;D_3__Pirellulales":55.0,"D_0__Bacteria;D_1__Planctomycetes;D_2__vadinHA49;__":70.0,"D_0__Bacteria;D_1__Proteobacteria;D_2__Alphaproteobacteria;D_3__Acetobacterales":0.0,"D_0__Bacteria;D_1__Proteobacteria;D_2__Alphaproteobacteria;D_3__Azospirillales":0.0,"D_0__Bacteria;D_1__Proteobacteria;D_2__Alphaproteobacteria;D_3__Caulobacterales":0.0,"D_0__Bacteria;D_1__Proteobacteria;D_2__Alphaproteobacteria;D_3__Elsterales":0.0,"D_0__Bacteria;D_1__Proteobacteria;D_2__Alphaproteobacteria;D_3__Micavibrionales":0.0,"D_0__Bacteria;D_1__Proteobacteria;D_2__Alphaproteobacteria;D_3__Micropepsales":0.0,"D_0__Bacteria;D_1__Proteobacteria;D_2__Alphaproteobacteria;D_3__Paracaedibacterales":35.0,"D_0__Bacteria;D_1__Proteobacteria;D_2__Alphaproteobacteria;D_3__Reyranellales":2.0,"D_0__Bacteria;D_1__Proteobacteria;D_2__Alphaproteobacteria;D_3__Rhizobiales":58.0,"D_0__Bacteria;D_1__Proteobacteria;D_2__Alphaproteobacteria;D_3__Rhodobacterales":0.0,"D_0__Bacteria;D_1__Proteobacteria;D_2__Alphaproteobacteria;D_3__Rhodospirillales":30.0,"D_0__Bacteria;D_1__Proteobacteria;D_2__Alphaproteobacteria;D_3__Rickettsiales":41.0,"D_0__Bacteria;D_1__Proteobacteria;D_2__Alphaproteobacteria;D_3__Sphingomonadales":2.0,"D_0__Bacteria;D_1__Proteobacteria;D_2__Alphaproteobacteria;D_3__Tistrellales":0.0,"D_0__Bacteria;D_1__Proteobacteria;D_2__Alphaproteobacteria;__":0.0,"D_0__Bacteria;D_1__Proteobacteria;D_2__Deltaproteobacteria;D_3__Bdellovibrionales":0.0,"D_0__Bacteria;D_1__Proteobacteria;D_2__Deltaproteobacteria;D_3__Bradymonadales":44.0,"D_0__Bacteria;D_1__Proteobacteria;D_2__Deltaproteobacteria;D_3__Desulfobacterales":0.0,"D_0__Bacteria;D_1__Proteobacteria;D_2__Deltaproteobacteria;D_3__Desulfovibrionales":66.0,"D_0__Bacteria;D_1__Proteobacteria;D_2__Deltaproteobacteria;D_3__Myxococcales":67.0,"D_0__Bacteria;D_1__Proteobacteria;D_2__Deltaproteobacteria;D_3__Oligoflexales":0.0,"D_0__Bacteria;D_1__Proteobacteria;D_2__Deltaproteobacteria;D_3__SAR324 clade(Marine group B)":16.0,"D_0__Bacteria;D_1__Proteobacteria;D_2__Gammaproteobacteria;D_3__211ds20":0.0,"D_0__Bacteria;D_1__Proteobacteria;D_2__Gammaproteobacteria;D_3__Aeromonadales":14.0,"D_0__Bacteria;D_1__Proteobacteria;D_2__Gammaproteobacteria;D_3__Alteromonadales":0.0,"D_0__Bacteria;D_1__Proteobacteria;D_2__Gammaproteobacteria;D_3__Betaproteobacteriales":167.0,"D_0__Bacteria;D_1__Proteobacteria;D_2__Gammaproteobacteria;D_3__Cellvibrionales":0.0,"D_0__Bacteria;D_1__Proteobacteria;D_2__Gammaproteobacteria;D_3__Coxiellales":0.0,"D_0__Bacteria;D_1__Proteobacteria;D_2__Gammaproteobacteria;D_3__Diplorickettsiales":0.0,"D_0__Bacteria;D_1__Proteobacteria;D_2__Gammaproteobacteria;D_3__Enterobacteriales":168.0,"D_0__Bacteria;D_1__Proteobacteria;D_2__Gammaproteobacteria;D_3__Nitrosococcales":5.0,"D_0__Bacteria;D_1__Proteobacteria;D_2__Gammaproteobacteria;D_3__Oceanospirillales":0.0,"D_0__Bacteria;D_1__Proteobacteria;D_2__Gammaproteobacteria;D_3__Pasteurellales":19.0,"D_0__Bacteria;D_1__Proteobacteria;D_2__Gammaproteobacteria;D_3__Pseudomonadales":8.0,"D_0__Bacteria;D_1__Proteobacteria;D_2__Gammaproteobacteria;D_3__Steroidobacterales":0.0,"D_0__Bacteria;D_1__Proteobacteria;D_2__Gammaproteobacteria;D_3__Vibrionales":0.0,"D_0__Bacteria;D_1__Proteobacteria;D_2__Gammaproteobacteria;D_3__Xanthomonadales":0.0,"D_0__Bacteria;D_1__Proteobacteria;D_2__Gammaproteobacteria;__":0.0,"D_0__Bacteria;D_1__Proteobacteria;__;__":0.0,"D_0__Bacteria;D_1__Spirochaetes;D_2__MVP-15;__":22.0,"D_0__Bacteria;D_1__Spirochaetes;D_2__Spirochaetia;D_3__Spirochaetales":12438.0,"D_0__Bacteria;D_1__Spirochaetes;__;__":0.0,"D_0__Bacteria;D_1__Synergistetes;D_2__Synergistia;D_3__Synergistales":108.0,"D_0__Bacteria;D_1__Tenericutes;D_2__Mollicutes;D_3__Anaeroplasmatales":784.0,"D_0__Bacteria;D_1__Tenericutes;D_2__Mollicutes;D_3__EMP-G18":0.0,"D_0__Bacteria;D_1__Tenericutes;D_2__Mollicutes;D_3__Izimaplasmatales":5147.0,"D_0__Bacteria;D_1__Tenericutes;D_2__Mollicutes;D_3__Mollicutes RF39":1895.0,"D_0__Bacteria;D_1__Tenericutes;D_2__Mollicutes;D_3__Mycoplasmatales":0.0,"D_0__Bacteria;D_1__Tenericutes;D_2__Mollicutes;D_3__NED5E9":0.0,"D_0__Bacteria;D_1__Tenericutes;D_2__Mollicutes;D_3__T2WK15B57":416.0,"D_0__Bacteria;D_1__Verrucomicrobia;D_2__Verrucomicrobiae;D_3__Chthoniobacterales":0.0,"D_0__Bacteria;D_1__Verrucomicrobia;D_2__Verrucomicrobiae;D_3__Opitutales":80.0,"D_0__Bacteria;D_1__Verrucomicrobia;D_2__Verrucomicrobiae;D_3__Pedosphaerales":0.0,"D_0__Bacteria;D_1__Verrucomicrobia;D_2__Verrucomicrobiae;D_3__Verrucomicrobiales":2.0,"D_0__Bacteria;D_1__WPS-2;D_2__uncultured rumen bacterium;D_3__uncultured rumen bacterium":0.0,"D_0__Bacteria;__;__;__":175.0,"Name":"K18","SampleType":"Faecal","GPS":"54H 0369715, 6177703","Population":"Kooloola","Warren":"Kj","Date Collected":"3\/03\/2019","Sex":"U","Extraction Kit":"Qiagen DNeasy Powersoil","Date Extracted":"12\/07\/2019","Lot No.":"1600-54007","Associated EBC":"EBC8","Manfred IDs":"","Notes":"Sample frozen at step 28.1 over weekend"},{"index":"K19","D_0__Archaea;D_1__Euryarchaeota;D_2__Methanobacteria;D_3__Methanobacteriales":99.0,"D_0__Archaea;D_1__Euryarchaeota;D_2__Methanomicrobia;D_3__Methanomicrobiales":245.0,"D_0__Archaea;D_1__Euryarchaeota;D_2__Thermoplasmata;D_3__Methanomassiliicoccales":73.0,"D_0__Archaea;D_1__Thaumarchaeota;D_2__Nitrososphaeria;D_3__Nitrososphaerales":3.0,"D_0__Bacteria;D_1__Actinobacteria;D_2__Acidimicrobiia;D_3__Microtrichales":3.0,"D_0__Bacteria;D_1__Actinobacteria;D_2__Acidimicrobiia;D_3__uncultured":0.0,"D_0__Bacteria;D_1__Actinobacteria;D_2__Acidimicrobiia;__":2.0,"D_0__Bacteria;D_1__Actinobacteria;D_2__Actinobacteria;D_3__Actinomycetales":0.0,"D_0__Bacteria;D_1__Actinobacteria;D_2__Actinobacteria;D_3__Bifidobacteriales":0.0,"D_0__Bacteria;D_1__Actinobacteria;D_2__Actinobacteria;D_3__Corynebacteriales":10.0,"D_0__Bacteria;D_1__Actinobacteria;D_2__Actinobacteria;D_3__Frankiales":7.0,"D_0__Bacteria;D_1__Actinobacteria;D_2__Actinobacteria;D_3__Kineosporiales":0.0,"D_0__Bacteria;D_1__Actinobacteria;D_2__Actinobacteria;D_3__Micrococcales":3.0,"D_0__Bacteria;D_1__Actinobacteria;D_2__Actinobacteria;D_3__Micromonosporales":0.0,"D_0__Bacteria;D_1__Actinobacteria;D_2__Actinobacteria;D_3__Propionibacteriales":0.0,"D_0__Bacteria;D_1__Actinobacteria;D_2__Actinobacteria;D_3__Pseudonocardiales":8.0,"D_0__Bacteria;D_1__Actinobacteria;D_2__Actinobacteria;D_3__Streptomycetales":56.0,"D_0__Bacteria;D_1__Actinobacteria;D_2__Actinobacteria;D_3__Streptosporangiales":0.0,"D_0__Bacteria;D_1__Actinobacteria;D_2__Actinobacteria;__":0.0,"D_0__Bacteria;D_1__Actinobacteria;D_2__Coriobacteriia;D_3__Coriobacteriales":69.0,"D_0__Bacteria;D_1__Actinobacteria;D_2__Rubrobacteria;D_3__Rubrobacterales":0.0,"D_0__Bacteria;D_1__Actinobacteria;D_2__Thermoleophilia;D_3__Solirubrobacterales":15.0,"D_0__Bacteria;D_1__Armatimonadetes;D_2__Armatimonadia;D_3__Armatimonadales":0.0,"D_0__Bacteria;D_1__Armatimonadetes;D_2__uncultured;__":6.0,"D_0__Bacteria;D_1__BRC1;D_2__uncultured Desulfocaldus sp.;D_3__uncultured Desulfocaldus sp.":0.0,"D_0__Bacteria;D_1__Bacteroidetes;D_2__Bacteroidia;D_3__Bacteroidales":5688.0,"D_0__Bacteria;D_1__Bacteroidetes;D_2__Bacteroidia;D_3__Chitinophagales":0.0,"D_0__Bacteria;D_1__Bacteroidetes;D_2__Bacteroidia;D_3__Cytophagales":0.0,"D_0__Bacteria;D_1__Bacteroidetes;D_2__Bacteroidia;D_3__Flavobacteriales":0.0,"D_0__Bacteria;D_1__Bacteroidetes;D_2__Bacteroidia;D_3__Sphingobacteriales":453.0,"D_0__Bacteria;D_1__Bacteroidetes;D_2__Bacteroidia;__":1679.0,"D_0__Bacteria;D_1__Bacteroidetes;D_2__Ignavibacteria;D_3__OPB56":0.0,"D_0__Bacteria;D_1__Chloroflexi;D_2__Anaerolineae;D_3__Anaerolineales":79.0,"D_0__Bacteria;D_1__Chloroflexi;D_2__Chloroflexia;D_3__Thermomicrobiales":0.0,"D_0__Bacteria;D_1__Cyanobacteria;D_2__Melainabacteria;D_3__Gastranaerophilales":54.0,"D_0__Bacteria;D_1__Cyanobacteria;D_2__Oxyphotobacteria;D_3__Chloroplast":0.0,"D_0__Bacteria;D_1__Cyanobacteria;D_2__Oxyphotobacteria;D_3__Nostocales":0.0,"D_0__Bacteria;D_1__Cyanobacteria;D_2__Oxyphotobacteria;D_3__Thermosynechococcales":0.0,"D_0__Bacteria;D_1__Cyanobacteria;D_2__Sericytochromatia;D_3__uncultured Bacillales bacterium":0.0,"D_0__Bacteria;D_1__Cyanobacteria;D_2__Sericytochromatia;D_3__uncultured bacterium":0.0,"D_0__Bacteria;D_1__Deferribacteres;D_2__Deferribacteres;D_3__Deferribacterales":0.0,"D_0__Bacteria;D_1__Deinococcus-Thermus;D_2__Deinococci;D_3__Deinococcales":0.0,"D_0__Bacteria;D_1__Elusimicrobia;D_2__Elusimicrobia;D_3__Elusimicrobiales":0.0,"D_0__Bacteria;D_1__Epsilonbacteraeota;D_2__Campylobacteria;D_3__Campylobacterales":7.0,"D_0__Bacteria;D_1__FBP;D_2__uncultured actinobacterium;D_3__uncultured actinobacterium":0.0,"D_0__Bacteria;D_1__Fibrobacteres;D_2__Fibrobacteria;D_3__Fibrobacterales":138.0,"D_0__Bacteria;D_1__Firmicutes;D_2__Bacilli;D_3__Bacillales":6.0,"D_0__Bacteria;D_1__Firmicutes;D_2__Bacilli;D_3__Lactobacillales":675.0,"D_0__Bacteria;D_1__Firmicutes;D_2__Clostridia;D_3__Clostridiales":17874.0,"D_0__Bacteria;D_1__Firmicutes;D_2__Clostridia;D_3__DTU014":0.0,"D_0__Bacteria;D_1__Firmicutes;D_2__Clostridia;__":6.0,"D_0__Bacteria;D_1__Firmicutes;D_2__Erysipelotrichia;D_3__Erysipelotrichales":201.0,"D_0__Bacteria;D_1__Firmicutes;D_2__Negativicutes;D_3__Selenomonadales":106.0,"D_0__Bacteria;D_1__Firmicutes;__;__":182.0,"D_0__Bacteria;D_1__Fusobacteria;D_2__Fusobacteriia;D_3__Fusobacteriales":0.0,"D_0__Bacteria;D_1__Gemmatimonadetes;D_2__Gemmatimonadetes;D_3__Gemmatimonadales":0.0,"D_0__Bacteria;D_1__Gemmatimonadetes;D_2__Longimicrobia;D_3__Longimicrobiales":0.0,"D_0__Bacteria;D_1__Gemmatimonadetes;D_2__S0134 terrestrial group;D_3__metagenome":0.0,"D_0__Bacteria;D_1__Kiritimatiellaeota;D_2__Kiritimatiellae;D_3__WCHB1-41":143.0,"D_0__Bacteria;D_1__Lentisphaerae;D_2__Lentisphaeria;D_3__Victivallales":42.0,"D_0__Bacteria;D_1__Lentisphaerae;D_2__Oligosphaeria;D_3__Oligosphaerales":54.0,"D_0__Bacteria;D_1__Patescibacteria;D_2__Parcubacteria;__":0.0,"D_0__Bacteria;D_1__Patescibacteria;D_2__Saccharimonadia;D_3__Saccharimonadales":0.0,"D_0__Bacteria;D_1__Planctomycetes;D_2__Phycisphaerae;D_3__Tepidisphaerales":0.0,"D_0__Bacteria;D_1__Planctomycetes;D_2__Planctomycetacia;D_3__Isosphaerales":0.0,"D_0__Bacteria;D_1__Planctomycetes;D_2__Planctomycetacia;D_3__Pirellulales":112.0,"D_0__Bacteria;D_1__Planctomycetes;D_2__vadinHA49;__":46.0,"D_0__Bacteria;D_1__Proteobacteria;D_2__Alphaproteobacteria;D_3__Acetobacterales":0.0,"D_0__Bacteria;D_1__Proteobacteria;D_2__Alphaproteobacteria;D_3__Azospirillales":0.0,"D_0__Bacteria;D_1__Proteobacteria;D_2__Alphaproteobacteria;D_3__Caulobacterales":0.0,"D_0__Bacteria;D_1__Proteobacteria;D_2__Alphaproteobacteria;D_3__Elsterales":0.0,"D_0__Bacteria;D_1__Proteobacteria;D_2__Alphaproteobacteria;D_3__Micavibrionales":0.0,"D_0__Bacteria;D_1__Proteobacteria;D_2__Alphaproteobacteria;D_3__Micropepsales":0.0,"D_0__Bacteria;D_1__Proteobacteria;D_2__Alphaproteobacteria;D_3__Paracaedibacterales":0.0,"D_0__Bacteria;D_1__Proteobacteria;D_2__Alphaproteobacteria;D_3__Reyranellales":7.0,"D_0__Bacteria;D_1__Proteobacteria;D_2__Alphaproteobacteria;D_3__Rhizobiales":16.0,"D_0__Bacteria;D_1__Proteobacteria;D_2__Alphaproteobacteria;D_3__Rhodobacterales":0.0,"D_0__Bacteria;D_1__Proteobacteria;D_2__Alphaproteobacteria;D_3__Rhodospirillales":0.0,"D_0__Bacteria;D_1__Proteobacteria;D_2__Alphaproteobacteria;D_3__Rickettsiales":8.0,"D_0__Bacteria;D_1__Proteobacteria;D_2__Alphaproteobacteria;D_3__Sphingomonadales":0.0,"D_0__Bacteria;D_1__Proteobacteria;D_2__Alphaproteobacteria;D_3__Tistrellales":0.0,"D_0__Bacteria;D_1__Proteobacteria;D_2__Alphaproteobacteria;__":0.0,"D_0__Bacteria;D_1__Proteobacteria;D_2__Deltaproteobacteria;D_3__Bdellovibrionales":0.0,"D_0__Bacteria;D_1__Proteobacteria;D_2__Deltaproteobacteria;D_3__Bradymonadales":226.0,"D_0__Bacteria;D_1__Proteobacteria;D_2__Deltaproteobacteria;D_3__Desulfobacterales":0.0,"D_0__Bacteria;D_1__Proteobacteria;D_2__Deltaproteobacteria;D_3__Desulfovibrionales":29.0,"D_0__Bacteria;D_1__Proteobacteria;D_2__Deltaproteobacteria;D_3__Myxococcales":24.0,"D_0__Bacteria;D_1__Proteobacteria;D_2__Deltaproteobacteria;D_3__Oligoflexales":0.0,"D_0__Bacteria;D_1__Proteobacteria;D_2__Deltaproteobacteria;D_3__SAR324 clade(Marine group B)":4.0,"D_0__Bacteria;D_1__Proteobacteria;D_2__Gammaproteobacteria;D_3__211ds20":0.0,"D_0__Bacteria;D_1__Proteobacteria;D_2__Gammaproteobacteria;D_3__Aeromonadales":0.0,"D_0__Bacteria;D_1__Proteobacteria;D_2__Gammaproteobacteria;D_3__Alteromonadales":0.0,"D_0__Bacteria;D_1__Proteobacteria;D_2__Gammaproteobacteria;D_3__Betaproteobacteriales":6.0,"D_0__Bacteria;D_1__Proteobacteria;D_2__Gammaproteobacteria;D_3__Cellvibrionales":0.0,"D_0__Bacteria;D_1__Proteobacteria;D_2__Gammaproteobacteria;D_3__Coxiellales":0.0,"D_0__Bacteria;D_1__Proteobacteria;D_2__Gammaproteobacteria;D_3__Diplorickettsiales":0.0,"D_0__Bacteria;D_1__Proteobacteria;D_2__Gammaproteobacteria;D_3__Enterobacteriales":12.0,"D_0__Bacteria;D_1__Proteobacteria;D_2__Gammaproteobacteria;D_3__Nitrosococcales":0.0,"D_0__Bacteria;D_1__Proteobacteria;D_2__Gammaproteobacteria;D_3__Oceanospirillales":0.0,"D_0__Bacteria;D_1__Proteobacteria;D_2__Gammaproteobacteria;D_3__Pasteurellales":6.0,"D_0__Bacteria;D_1__Proteobacteria;D_2__Gammaproteobacteria;D_3__Pseudomonadales":3.0,"D_0__Bacteria;D_1__Proteobacteria;D_2__Gammaproteobacteria;D_3__Steroidobacterales":0.0,"D_0__Bacteria;D_1__Proteobacteria;D_2__Gammaproteobacteria;D_3__Vibrionales":0.0,"D_0__Bacteria;D_1__Proteobacteria;D_2__Gammaproteobacteria;D_3__Xanthomonadales":0.0,"D_0__Bacteria;D_1__Proteobacteria;D_2__Gammaproteobacteria;__":0.0,"D_0__Bacteria;D_1__Proteobacteria;__;__":0.0,"D_0__Bacteria;D_1__Spirochaetes;D_2__MVP-15;__":4.0,"D_0__Bacteria;D_1__Spirochaetes;D_2__Spirochaetia;D_3__Spirochaetales":7764.0,"D_0__Bacteria;D_1__Spirochaetes;__;__":0.0,"D_0__Bacteria;D_1__Synergistetes;D_2__Synergistia;D_3__Synergistales":28.0,"D_0__Bacteria;D_1__Tenericutes;D_2__Mollicutes;D_3__Anaeroplasmatales":38.0,"D_0__Bacteria;D_1__Tenericutes;D_2__Mollicutes;D_3__EMP-G18":0.0,"D_0__Bacteria;D_1__Tenericutes;D_2__Mollicutes;D_3__Izimaplasmatales":619.0,"D_0__Bacteria;D_1__Tenericutes;D_2__Mollicutes;D_3__Mollicutes RF39":2100.0,"D_0__Bacteria;D_1__Tenericutes;D_2__Mollicutes;D_3__Mycoplasmatales":0.0,"D_0__Bacteria;D_1__Tenericutes;D_2__Mollicutes;D_3__NED5E9":20.0,"D_0__Bacteria;D_1__Tenericutes;D_2__Mollicutes;D_3__T2WK15B57":0.0,"D_0__Bacteria;D_1__Verrucomicrobia;D_2__Verrucomicrobiae;D_3__Chthoniobacterales":0.0,"D_0__Bacteria;D_1__Verrucomicrobia;D_2__Verrucomicrobiae;D_3__Opitutales":0.0,"D_0__Bacteria;D_1__Verrucomicrobia;D_2__Verrucomicrobiae;D_3__Pedosphaerales":0.0,"D_0__Bacteria;D_1__Verrucomicrobia;D_2__Verrucomicrobiae;D_3__Verrucomicrobiales":0.0,"D_0__Bacteria;D_1__WPS-2;D_2__uncultured rumen bacterium;D_3__uncultured rumen bacterium":0.0,"D_0__Bacteria;__;__;__":168.0,"Name":"K19","SampleType":"Faecal","GPS":"54H 0369715, 6177703","Population":"Kooloola","Warren":"Kj","Date Collected":"3\/03\/2019","Sex":"U","Extraction Kit":"Qiagen DNeasy Powersoil","Date Extracted":"25\/07\/2019","Lot No.":"","Associated EBC":"EBC 11","Manfred IDs":"","Notes":""},{"index":"K1A","D_0__Archaea;D_1__Euryarchaeota;D_2__Methanobacteria;D_3__Methanobacteriales":420.0,"D_0__Archaea;D_1__Euryarchaeota;D_2__Methanomicrobia;D_3__Methanomicrobiales":319.0,"D_0__Archaea;D_1__Euryarchaeota;D_2__Thermoplasmata;D_3__Methanomassiliicoccales":326.0,"D_0__Archaea;D_1__Thaumarchaeota;D_2__Nitrososphaeria;D_3__Nitrososphaerales":6.0,"D_0__Bacteria;D_1__Actinobacteria;D_2__Acidimicrobiia;D_3__Microtrichales":11.0,"D_0__Bacteria;D_1__Actinobacteria;D_2__Acidimicrobiia;D_3__uncultured":0.0,"D_0__Bacteria;D_1__Actinobacteria;D_2__Acidimicrobiia;__":2.0,"D_0__Bacteria;D_1__Actinobacteria;D_2__Actinobacteria;D_3__Actinomycetales":5.0,"D_0__Bacteria;D_1__Actinobacteria;D_2__Actinobacteria;D_3__Bifidobacteriales":0.0,"D_0__Bacteria;D_1__Actinobacteria;D_2__Actinobacteria;D_3__Corynebacteriales":12.0,"D_0__Bacteria;D_1__Actinobacteria;D_2__Actinobacteria;D_3__Frankiales":5.0,"D_0__Bacteria;D_1__Actinobacteria;D_2__Actinobacteria;D_3__Kineosporiales":0.0,"D_0__Bacteria;D_1__Actinobacteria;D_2__Actinobacteria;D_3__Micrococcales":6.0,"D_0__Bacteria;D_1__Actinobacteria;D_2__Actinobacteria;D_3__Micromonosporales":0.0,"D_0__Bacteria;D_1__Actinobacteria;D_2__Actinobacteria;D_3__Propionibacteriales":2.0,"D_0__Bacteria;D_1__Actinobacteria;D_2__Actinobacteria;D_3__Pseudonocardiales":7.0,"D_0__Bacteria;D_1__Actinobacteria;D_2__Actinobacteria;D_3__Streptomycetales":12.0,"D_0__Bacteria;D_1__Actinobacteria;D_2__Actinobacteria;D_3__Streptosporangiales":0.0,"D_0__Bacteria;D_1__Actinobacteria;D_2__Actinobacteria;__":0.0,"D_0__Bacteria;D_1__Actinobacteria;D_2__Coriobacteriia;D_3__Coriobacteriales":337.0,"D_0__Bacteria;D_1__Actinobacteria;D_2__Rubrobacteria;D_3__Rubrobacterales":8.0,"D_0__Bacteria;D_1__Actinobacteria;D_2__Thermoleophilia;D_3__Solirubrobacterales":20.0,"D_0__Bacteria;D_1__Armatimonadetes;D_2__Armatimonadia;D_3__Armatimonadales":0.0,"D_0__Bacteria;D_1__Armatimonadetes;D_2__uncultured;__":0.0,"D_0__Bacteria;D_1__BRC1;D_2__uncultured Desulfocaldus sp.;D_3__uncultured Desulfocaldus sp.":0.0,"D_0__Bacteria;D_1__Bacteroidetes;D_2__Bacteroidia;D_3__Bacteroidales":19041.0,"D_0__Bacteria;D_1__Bacteroidetes;D_2__Bacteroidia;D_3__Chitinophagales":0.0,"D_0__Bacteria;D_1__Bacteroidetes;D_2__Bacteroidia;D_3__Cytophagales":0.0,"D_0__Bacteria;D_1__Bacteroidetes;D_2__Bacteroidia;D_3__Flavobacteriales":0.0,"D_0__Bacteria;D_1__Bacteroidetes;D_2__Bacteroidia;D_3__Sphingobacteriales":2734.0,"D_0__Bacteria;D_1__Bacteroidetes;D_2__Bacteroidia;__":1007.0,"D_0__Bacteria;D_1__Bacteroidetes;D_2__Ignavibacteria;D_3__OPB56":0.0,"D_0__Bacteria;D_1__Chloroflexi;D_2__Anaerolineae;D_3__Anaerolineales":243.0,"D_0__Bacteria;D_1__Chloroflexi;D_2__Chloroflexia;D_3__Thermomicrobiales":0.0,"D_0__Bacteria;D_1__Cyanobacteria;D_2__Melainabacteria;D_3__Gastranaerophilales":197.0,"D_0__Bacteria;D_1__Cyanobacteria;D_2__Oxyphotobacteria;D_3__Chloroplast":11.0,"D_0__Bacteria;D_1__Cyanobacteria;D_2__Oxyphotobacteria;D_3__Nostocales":0.0,"D_0__Bacteria;D_1__Cyanobacteria;D_2__Oxyphotobacteria;D_3__Thermosynechococcales":0.0,"D_0__Bacteria;D_1__Cyanobacteria;D_2__Sericytochromatia;D_3__uncultured Bacillales bacterium":0.0,"D_0__Bacteria;D_1__Cyanobacteria;D_2__Sericytochromatia;D_3__uncultured bacterium":0.0,"D_0__Bacteria;D_1__Deferribacteres;D_2__Deferribacteres;D_3__Deferribacterales":0.0,"D_0__Bacteria;D_1__Deinococcus-Thermus;D_2__Deinococci;D_3__Deinococcales":0.0,"D_0__Bacteria;D_1__Elusimicrobia;D_2__Elusimicrobia;D_3__Elusimicrobiales":0.0,"D_0__Bacteria;D_1__Epsilonbacteraeota;D_2__Campylobacteria;D_3__Campylobacterales":12.0,"D_0__Bacteria;D_1__FBP;D_2__uncultured actinobacterium;D_3__uncultured actinobacterium":0.0,"D_0__Bacteria;D_1__Fibrobacteres;D_2__Fibrobacteria;D_3__Fibrobacterales":88.0,"D_0__Bacteria;D_1__Firmicutes;D_2__Bacilli;D_3__Bacillales":13.0,"D_0__Bacteria;D_1__Firmicutes;D_2__Bacilli;D_3__Lactobacillales":257.0,"D_0__Bacteria;D_1__Firmicutes;D_2__Clostridia;D_3__Clostridiales":33542.0,"D_0__Bacteria;D_1__Firmicutes;D_2__Clostridia;D_3__DTU014":0.0,"D_0__Bacteria;D_1__Firmicutes;D_2__Clostridia;__":24.0,"D_0__Bacteria;D_1__Firmicutes;D_2__Erysipelotrichia;D_3__Erysipelotrichales":604.0,"D_0__Bacteria;D_1__Firmicutes;D_2__Negativicutes;D_3__Selenomonadales":213.0,"D_0__Bacteria;D_1__Firmicutes;__;__":129.0,"D_0__Bacteria;D_1__Fusobacteria;D_2__Fusobacteriia;D_3__Fusobacteriales":0.0,"D_0__Bacteria;D_1__Gemmatimonadetes;D_2__Gemmatimonadetes;D_3__Gemmatimonadales":0.0,"D_0__Bacteria;D_1__Gemmatimonadetes;D_2__Longimicrobia;D_3__Longimicrobiales":0.0,"D_0__Bacteria;D_1__Gemmatimonadetes;D_2__S0134 terrestrial group;D_3__metagenome":0.0,"D_0__Bacteria;D_1__Kiritimatiellaeota;D_2__Kiritimatiellae;D_3__WCHB1-41":392.0,"D_0__Bacteria;D_1__Lentisphaerae;D_2__Lentisphaeria;D_3__Victivallales":136.0,"D_0__Bacteria;D_1__Lentisphaerae;D_2__Oligosphaeria;D_3__Oligosphaerales":382.0,"D_0__Bacteria;D_1__Patescibacteria;D_2__Parcubacteria;__":0.0,"D_0__Bacteria;D_1__Patescibacteria;D_2__Saccharimonadia;D_3__Saccharimonadales":0.0,"D_0__Bacteria;D_1__Planctomycetes;D_2__Phycisphaerae;D_3__Tepidisphaerales":0.0,"D_0__Bacteria;D_1__Planctomycetes;D_2__Planctomycetacia;D_3__Isosphaerales":2.0,"D_0__Bacteria;D_1__Planctomycetes;D_2__Planctomycetacia;D_3__Pirellulales":130.0,"D_0__Bacteria;D_1__Planctomycetes;D_2__vadinHA49;__":6.0,"D_0__Bacteria;D_1__Proteobacteria;D_2__Alphaproteobacteria;D_3__Acetobacterales":0.0,"D_0__Bacteria;D_1__Proteobacteria;D_2__Alphaproteobacteria;D_3__Azospirillales":0.0,"D_0__Bacteria;D_1__Proteobacteria;D_2__Alphaproteobacteria;D_3__Caulobacterales":0.0,"D_0__Bacteria;D_1__Proteobacteria;D_2__Alphaproteobacteria;D_3__Elsterales":0.0,"D_0__Bacteria;D_1__Proteobacteria;D_2__Alphaproteobacteria;D_3__Micavibrionales":0.0,"D_0__Bacteria;D_1__Proteobacteria;D_2__Alphaproteobacteria;D_3__Micropepsales":0.0,"D_0__Bacteria;D_1__Proteobacteria;D_2__Alphaproteobacteria;D_3__Paracaedibacterales":0.0,"D_0__Bacteria;D_1__Proteobacteria;D_2__Alphaproteobacteria;D_3__Reyranellales":0.0,"D_0__Bacteria;D_1__Proteobacteria;D_2__Alphaproteobacteria;D_3__Rhizobiales":16.0,"D_0__Bacteria;D_1__Proteobacteria;D_2__Alphaproteobacteria;D_3__Rhodobacterales":0.0,"D_0__Bacteria;D_1__Proteobacteria;D_2__Alphaproteobacteria;D_3__Rhodospirillales":0.0,"D_0__Bacteria;D_1__Proteobacteria;D_2__Alphaproteobacteria;D_3__Rickettsiales":0.0,"D_0__Bacteria;D_1__Proteobacteria;D_2__Alphaproteobacteria;D_3__Sphingomonadales":0.0,"D_0__Bacteria;D_1__Proteobacteria;D_2__Alphaproteobacteria;D_3__Tistrellales":0.0,"D_0__Bacteria;D_1__Proteobacteria;D_2__Alphaproteobacteria;__":0.0,"D_0__Bacteria;D_1__Proteobacteria;D_2__Deltaproteobacteria;D_3__Bdellovibrionales":0.0,"D_0__Bacteria;D_1__Proteobacteria;D_2__Deltaproteobacteria;D_3__Bradymonadales":74.0,"D_0__Bacteria;D_1__Proteobacteria;D_2__Deltaproteobacteria;D_3__Desulfobacterales":0.0,"D_0__Bacteria;D_1__Proteobacteria;D_2__Deltaproteobacteria;D_3__Desulfovibrionales":123.0,"D_0__Bacteria;D_1__Proteobacteria;D_2__Deltaproteobacteria;D_3__Myxococcales":29.0,"D_0__Bacteria;D_1__Proteobacteria;D_2__Deltaproteobacteria;D_3__Oligoflexales":0.0,"D_0__Bacteria;D_1__Proteobacteria;D_2__Deltaproteobacteria;D_3__SAR324 clade(Marine group B)":0.0,"D_0__Bacteria;D_1__Proteobacteria;D_2__Gammaproteobacteria;D_3__211ds20":0.0,"D_0__Bacteria;D_1__Proteobacteria;D_2__Gammaproteobacteria;D_3__Aeromonadales":0.0,"D_0__Bacteria;D_1__Proteobacteria;D_2__Gammaproteobacteria;D_3__Alteromonadales":0.0,"D_0__Bacteria;D_1__Proteobacteria;D_2__Gammaproteobacteria;D_3__Betaproteobacteriales":8.0,"D_0__Bacteria;D_1__Proteobacteria;D_2__Gammaproteobacteria;D_3__Cellvibrionales":0.0,"D_0__Bacteria;D_1__Proteobacteria;D_2__Gammaproteobacteria;D_3__Coxiellales":0.0,"D_0__Bacteria;D_1__Proteobacteria;D_2__Gammaproteobacteria;D_3__Diplorickettsiales":0.0,"D_0__Bacteria;D_1__Proteobacteria;D_2__Gammaproteobacteria;D_3__Enterobacteriales":166.0,"D_0__Bacteria;D_1__Proteobacteria;D_2__Gammaproteobacteria;D_3__Nitrosococcales":3.0,"D_0__Bacteria;D_1__Proteobacteria;D_2__Gammaproteobacteria;D_3__Oceanospirillales":0.0,"D_0__Bacteria;D_1__Proteobacteria;D_2__Gammaproteobacteria;D_3__Pasteurellales":12.0,"D_0__Bacteria;D_1__Proteobacteria;D_2__Gammaproteobacteria;D_3__Pseudomonadales":7.0,"D_0__Bacteria;D_1__Proteobacteria;D_2__Gammaproteobacteria;D_3__Steroidobacterales":0.0,"D_0__Bacteria;D_1__Proteobacteria;D_2__Gammaproteobacteria;D_3__Vibrionales":0.0,"D_0__Bacteria;D_1__Proteobacteria;D_2__Gammaproteobacteria;D_3__Xanthomonadales":0.0,"D_0__Bacteria;D_1__Proteobacteria;D_2__Gammaproteobacteria;__":0.0,"D_0__Bacteria;D_1__Proteobacteria;__;__":0.0,"D_0__Bacteria;D_1__Spirochaetes;D_2__MVP-15;__":68.0,"D_0__Bacteria;D_1__Spirochaetes;D_2__Spirochaetia;D_3__Spirochaetales":15875.0,"D_0__Bacteria;D_1__Spirochaetes;__;__":0.0,"D_0__Bacteria;D_1__Synergistetes;D_2__Synergistia;D_3__Synergistales":200.0,"D_0__Bacteria;D_1__Tenericutes;D_2__Mollicutes;D_3__Anaeroplasmatales":125.0,"D_0__Bacteria;D_1__Tenericutes;D_2__Mollicutes;D_3__EMP-G18":0.0,"D_0__Bacteria;D_1__Tenericutes;D_2__Mollicutes;D_3__Izimaplasmatales":3606.0,"D_0__Bacteria;D_1__Tenericutes;D_2__Mollicutes;D_3__Mollicutes RF39":2420.0,"D_0__Bacteria;D_1__Tenericutes;D_2__Mollicutes;D_3__Mycoplasmatales":0.0,"D_0__Bacteria;D_1__Tenericutes;D_2__Mollicutes;D_3__NED5E9":86.0,"D_0__Bacteria;D_1__Tenericutes;D_2__Mollicutes;D_3__T2WK15B57":240.0,"D_0__Bacteria;D_1__Verrucomicrobia;D_2__Verrucomicrobiae;D_3__Chthoniobacterales":0.0,"D_0__Bacteria;D_1__Verrucomicrobia;D_2__Verrucomicrobiae;D_3__Opitutales":0.0,"D_0__Bacteria;D_1__Verrucomicrobia;D_2__Verrucomicrobiae;D_3__Pedosphaerales":0.0,"D_0__Bacteria;D_1__Verrucomicrobia;D_2__Verrucomicrobiae;D_3__Verrucomicrobiales":2.0,"D_0__Bacteria;D_1__WPS-2;D_2__uncultured rumen bacterium;D_3__uncultured rumen bacterium":0.0,"D_0__Bacteria;__;__;__":350.0,"Name":"K1A","SampleType":"Faecal","GPS":"54H 0370713, 6177166","Population":"Kooloola","Warren":"Ka","Date Collected":"3\/03\/2019","Sex":"U","Extraction Kit":"Qiagen DNeasy Powersoil","Date Extracted":"28\/05\/2019","Lot No.":"1600-27051","Associated EBC":"EBC1","Manfred IDs":"","Notes":"Small C2 pellet, Spin columns from 1600-50599"},{"index":"K1B","D_0__Archaea;D_1__Euryarchaeota;D_2__Methanobacteria;D_3__Methanobacteriales":192.0,"D_0__Archaea;D_1__Euryarchaeota;D_2__Methanomicrobia;D_3__Methanomicrobiales":211.0,"D_0__Archaea;D_1__Euryarchaeota;D_2__Thermoplasmata;D_3__Methanomassiliicoccales":167.0,"D_0__Archaea;D_1__Thaumarchaeota;D_2__Nitrososphaeria;D_3__Nitrososphaerales":2.0,"D_0__Bacteria;D_1__Actinobacteria;D_2__Acidimicrobiia;D_3__Microtrichales":2.0,"D_0__Bacteria;D_1__Actinobacteria;D_2__Acidimicrobiia;D_3__uncultured":0.0,"D_0__Bacteria;D_1__Actinobacteria;D_2__Acidimicrobiia;__":2.0,"D_0__Bacteria;D_1__Actinobacteria;D_2__Actinobacteria;D_3__Actinomycetales":3.0,"D_0__Bacteria;D_1__Actinobacteria;D_2__Actinobacteria;D_3__Bifidobacteriales":0.0,"D_0__Bacteria;D_1__Actinobacteria;D_2__Actinobacteria;D_3__Corynebacteriales":7.0,"D_0__Bacteria;D_1__Actinobacteria;D_2__Actinobacteria;D_3__Frankiales":0.0,"D_0__Bacteria;D_1__Actinobacteria;D_2__Actinobacteria;D_3__Kineosporiales":0.0,"D_0__Bacteria;D_1__Actinobacteria;D_2__Actinobacteria;D_3__Micrococcales":4.0,"D_0__Bacteria;D_1__Actinobacteria;D_2__Actinobacteria;D_3__Micromonosporales":3.0,"D_0__Bacteria;D_1__Actinobacteria;D_2__Actinobacteria;D_3__Propionibacteriales":0.0,"D_0__Bacteria;D_1__Actinobacteria;D_2__Actinobacteria;D_3__Pseudonocardiales":7.0,"D_0__Bacteria;D_1__Actinobacteria;D_2__Actinobacteria;D_3__Streptomycetales":5.0,"D_0__Bacteria;D_1__Actinobacteria;D_2__Actinobacteria;D_3__Streptosporangiales":0.0,"D_0__Bacteria;D_1__Actinobacteria;D_2__Actinobacteria;__":0.0,"D_0__Bacteria;D_1__Actinobacteria;D_2__Coriobacteriia;D_3__Coriobacteriales":207.0,"D_0__Bacteria;D_1__Actinobacteria;D_2__Rubrobacteria;D_3__Rubrobacterales":4.0,"D_0__Bacteria;D_1__Actinobacteria;D_2__Thermoleophilia;D_3__Solirubrobacterales":4.0,"D_0__Bacteria;D_1__Armatimonadetes;D_2__Armatimonadia;D_3__Armatimonadales":0.0,"D_0__Bacteria;D_1__Armatimonadetes;D_2__uncultured;__":0.0,"D_0__Bacteria;D_1__BRC1;D_2__uncultured Desulfocaldus sp.;D_3__uncultured Desulfocaldus sp.":0.0,"D_0__Bacteria;D_1__Bacteroidetes;D_2__Bacteroidia;D_3__Bacteroidales":11191.0,"D_0__Bacteria;D_1__Bacteroidetes;D_2__Bacteroidia;D_3__Chitinophagales":0.0,"D_0__Bacteria;D_1__Bacteroidetes;D_2__Bacteroidia;D_3__Cytophagales":0.0,"D_0__Bacteria;D_1__Bacteroidetes;D_2__Bacteroidia;D_3__Flavobacteriales":0.0,"D_0__Bacteria;D_1__Bacteroidetes;D_2__Bacteroidia;D_3__Sphingobacteriales":1543.0,"D_0__Bacteria;D_1__Bacteroidetes;D_2__Bacteroidia;__":631.0,"D_0__Bacteria;D_1__Bacteroidetes;D_2__Ignavibacteria;D_3__OPB56":0.0,"D_0__Bacteria;D_1__Chloroflexi;D_2__Anaerolineae;D_3__Anaerolineales":77.0,"D_0__Bacteria;D_1__Chloroflexi;D_2__Chloroflexia;D_3__Thermomicrobiales":0.0,"D_0__Bacteria;D_1__Cyanobacteria;D_2__Melainabacteria;D_3__Gastranaerophilales":66.0,"D_0__Bacteria;D_1__Cyanobacteria;D_2__Oxyphotobacteria;D_3__Chloroplast":7.0,"D_0__Bacteria;D_1__Cyanobacteria;D_2__Oxyphotobacteria;D_3__Nostocales":0.0,"D_0__Bacteria;D_1__Cyanobacteria;D_2__Oxyphotobacteria;D_3__Thermosynechococcales":0.0,"D_0__Bacteria;D_1__Cyanobacteria;D_2__Sericytochromatia;D_3__uncultured Bacillales bacterium":0.0,"D_0__Bacteria;D_1__Cyanobacteria;D_2__Sericytochromatia;D_3__uncultured bacterium":0.0,"D_0__Bacteria;D_1__Deferribacteres;D_2__Deferribacteres;D_3__Deferribacterales":0.0,"D_0__Bacteria;D_1__Deinococcus-Thermus;D_2__Deinococci;D_3__Deinococcales":0.0,"D_0__Bacteria;D_1__Elusimicrobia;D_2__Elusimicrobia;D_3__Elusimicrobiales":0.0,"D_0__Bacteria;D_1__Epsilonbacteraeota;D_2__Campylobacteria;D_3__Campylobacterales":5.0,"D_0__Bacteria;D_1__FBP;D_2__uncultured actinobacterium;D_3__uncultured actinobacterium":0.0,"D_0__Bacteria;D_1__Fibrobacteres;D_2__Fibrobacteria;D_3__Fibrobacterales":25.0,"D_0__Bacteria;D_1__Firmicutes;D_2__Bacilli;D_3__Bacillales":4.0,"D_0__Bacteria;D_1__Firmicutes;D_2__Bacilli;D_3__Lactobacillales":124.0,"D_0__Bacteria;D_1__Firmicutes;D_2__Clostridia;D_3__Clostridiales":23377.0,"D_0__Bacteria;D_1__Firmicutes;D_2__Clostridia;D_3__DTU014":0.0,"D_0__Bacteria;D_1__Firmicutes;D_2__Clostridia;__":23.0,"D_0__Bacteria;D_1__Firmicutes;D_2__Erysipelotrichia;D_3__Erysipelotrichales":339.0,"D_0__Bacteria;D_1__Firmicutes;D_2__Negativicutes;D_3__Selenomonadales":55.0,"D_0__Bacteria;D_1__Firmicutes;__;__":129.0,"D_0__Bacteria;D_1__Fusobacteria;D_2__Fusobacteriia;D_3__Fusobacteriales":0.0,"D_0__Bacteria;D_1__Gemmatimonadetes;D_2__Gemmatimonadetes;D_3__Gemmatimonadales":0.0,"D_0__Bacteria;D_1__Gemmatimonadetes;D_2__Longimicrobia;D_3__Longimicrobiales":0.0,"D_0__Bacteria;D_1__Gemmatimonadetes;D_2__S0134 terrestrial group;D_3__metagenome":0.0,"D_0__Bacteria;D_1__Kiritimatiellaeota;D_2__Kiritimatiellae;D_3__WCHB1-41":262.0,"D_0__Bacteria;D_1__Lentisphaerae;D_2__Lentisphaeria;D_3__Victivallales":85.0,"D_0__Bacteria;D_1__Lentisphaerae;D_2__Oligosphaeria;D_3__Oligosphaerales":281.0,"D_0__Bacteria;D_1__Patescibacteria;D_2__Parcubacteria;__":0.0,"D_0__Bacteria;D_1__Patescibacteria;D_2__Saccharimonadia;D_3__Saccharimonadales":0.0,"D_0__Bacteria;D_1__Planctomycetes;D_2__Phycisphaerae;D_3__Tepidisphaerales":0.0,"D_0__Bacteria;D_1__Planctomycetes;D_2__Planctomycetacia;D_3__Isosphaerales":0.0,"D_0__Bacteria;D_1__Planctomycetes;D_2__Planctomycetacia;D_3__Pirellulales":52.0,"D_0__Bacteria;D_1__Planctomycetes;D_2__vadinHA49;__":9.0,"D_0__Bacteria;D_1__Proteobacteria;D_2__Alphaproteobacteria;D_3__Acetobacterales":0.0,"D_0__Bacteria;D_1__Proteobacteria;D_2__Alphaproteobacteria;D_3__Azospirillales":2.0,"D_0__Bacteria;D_1__Proteobacteria;D_2__Alphaproteobacteria;D_3__Caulobacterales":0.0,"D_0__Bacteria;D_1__Proteobacteria;D_2__Alphaproteobacteria;D_3__Elsterales":0.0,"D_0__Bacteria;D_1__Proteobacteria;D_2__Alphaproteobacteria;D_3__Micavibrionales":0.0,"D_0__Bacteria;D_1__Proteobacteria;D_2__Alphaproteobacteria;D_3__Micropepsales":0.0,"D_0__Bacteria;D_1__Proteobacteria;D_2__Alphaproteobacteria;D_3__Paracaedibacterales":0.0,"D_0__Bacteria;D_1__Proteobacteria;D_2__Alphaproteobacteria;D_3__Reyranellales":0.0,"D_0__Bacteria;D_1__Proteobacteria;D_2__Alphaproteobacteria;D_3__Rhizobiales":8.0,"D_0__Bacteria;D_1__Proteobacteria;D_2__Alphaproteobacteria;D_3__Rhodobacterales":4.0,"D_0__Bacteria;D_1__Proteobacteria;D_2__Alphaproteobacteria;D_3__Rhodospirillales":0.0,"D_0__Bacteria;D_1__Proteobacteria;D_2__Alphaproteobacteria;D_3__Rickettsiales":2.0,"D_0__Bacteria;D_1__Proteobacteria;D_2__Alphaproteobacteria;D_3__Sphingomonadales":0.0,"D_0__Bacteria;D_1__Proteobacteria;D_2__Alphaproteobacteria;D_3__Tistrellales":0.0,"D_0__Bacteria;D_1__Proteobacteria;D_2__Alphaproteobacteria;__":0.0,"D_0__Bacteria;D_1__Proteobacteria;D_2__Deltaproteobacteria;D_3__Bdellovibrionales":0.0,"D_0__Bacteria;D_1__Proteobacteria;D_2__Deltaproteobacteria;D_3__Bradymonadales":59.0,"D_0__Bacteria;D_1__Proteobacteria;D_2__Deltaproteobacteria;D_3__Desulfobacterales":0.0,"D_0__Bacteria;D_1__Proteobacteria;D_2__Deltaproteobacteria;D_3__Desulfovibrionales":72.0,"D_0__Bacteria;D_1__Proteobacteria;D_2__Deltaproteobacteria;D_3__Myxococcales":12.0,"D_0__Bacteria;D_1__Proteobacteria;D_2__Deltaproteobacteria;D_3__Oligoflexales":0.0,"D_0__Bacteria;D_1__Proteobacteria;D_2__Deltaproteobacteria;D_3__SAR324 clade(Marine group B)":0.0,"D_0__Bacteria;D_1__Proteobacteria;D_2__Gammaproteobacteria;D_3__211ds20":0.0,"D_0__Bacteria;D_1__Proteobacteria;D_2__Gammaproteobacteria;D_3__Aeromonadales":0.0,"D_0__Bacteria;D_1__Proteobacteria;D_2__Gammaproteobacteria;D_3__Alteromonadales":0.0,"D_0__Bacteria;D_1__Proteobacteria;D_2__Gammaproteobacteria;D_3__Betaproteobacteriales":6.0,"D_0__Bacteria;D_1__Proteobacteria;D_2__Gammaproteobacteria;D_3__Cellvibrionales":0.0,"D_0__Bacteria;D_1__Proteobacteria;D_2__Gammaproteobacteria;D_3__Coxiellales":0.0,"D_0__Bacteria;D_1__Proteobacteria;D_2__Gammaproteobacteria;D_3__Diplorickettsiales":0.0,"D_0__Bacteria;D_1__Proteobacteria;D_2__Gammaproteobacteria;D_3__Enterobacteriales":114.0,"D_0__Bacteria;D_1__Proteobacteria;D_2__Gammaproteobacteria;D_3__Nitrosococcales":0.0,"D_0__Bacteria;D_1__Proteobacteria;D_2__Gammaproteobacteria;D_3__Oceanospirillales":0.0,"D_0__Bacteria;D_1__Proteobacteria;D_2__Gammaproteobacteria;D_3__Pasteurellales":3.0,"D_0__Bacteria;D_1__Proteobacteria;D_2__Gammaproteobacteria;D_3__Pseudomonadales":5.0,"D_0__Bacteria;D_1__Proteobacteria;D_2__Gammaproteobacteria;D_3__Steroidobacterales":0.0,"D_0__Bacteria;D_1__Proteobacteria;D_2__Gammaproteobacteria;D_3__Vibrionales":0.0,"D_0__Bacteria;D_1__Proteobacteria;D_2__Gammaproteobacteria;D_3__Xanthomonadales":0.0,"D_0__Bacteria;D_1__Proteobacteria;D_2__Gammaproteobacteria;__":0.0,"D_0__Bacteria;D_1__Proteobacteria;__;__":0.0,"D_0__Bacteria;D_1__Spirochaetes;D_2__MVP-15;__":48.0,"D_0__Bacteria;D_1__Spirochaetes;D_2__Spirochaetia;D_3__Spirochaetales":7932.0,"D_0__Bacteria;D_1__Spirochaetes;__;__":3.0,"D_0__Bacteria;D_1__Synergistetes;D_2__Synergistia;D_3__Synergistales":94.0,"D_0__Bacteria;D_1__Tenericutes;D_2__Mollicutes;D_3__Anaeroplasmatales":130.0,"D_0__Bacteria;D_1__Tenericutes;D_2__Mollicutes;D_3__EMP-G18":0.0,"D_0__Bacteria;D_1__Tenericutes;D_2__Mollicutes;D_3__Izimaplasmatales":1820.0,"D_0__Bacteria;D_1__Tenericutes;D_2__Mollicutes;D_3__Mollicutes RF39":1315.0,"D_0__Bacteria;D_1__Tenericutes;D_2__Mollicutes;D_3__Mycoplasmatales":0.0,"D_0__Bacteria;D_1__Tenericutes;D_2__Mollicutes;D_3__NED5E9":82.0,"D_0__Bacteria;D_1__Tenericutes;D_2__Mollicutes;D_3__T2WK15B57":242.0,"D_0__Bacteria;D_1__Verrucomicrobia;D_2__Verrucomicrobiae;D_3__Chthoniobacterales":2.0,"D_0__Bacteria;D_1__Verrucomicrobia;D_2__Verrucomicrobiae;D_3__Opitutales":0.0,"D_0__Bacteria;D_1__Verrucomicrobia;D_2__Verrucomicrobiae;D_3__Pedosphaerales":0.0,"D_0__Bacteria;D_1__Verrucomicrobia;D_2__Verrucomicrobiae;D_3__Verrucomicrobiales":0.0,"D_0__Bacteria;D_1__WPS-2;D_2__uncultured rumen bacterium;D_3__uncultured rumen bacterium":0.0,"D_0__Bacteria;__;__;__":253.0,"Name":"K1B","SampleType":"Faecal","GPS":"54H 0370713, 6177166","Population":"Kooloola","Warren":"Ka","Date Collected":"3\/03\/2019","Sex":"U","Extraction Kit":"Qiagen DNeasy Powersoil","Date Extracted":"28\/05\/2019","Lot No.":"1600-27051","Associated EBC":"EBC1","Manfred IDs":"","Notes":"Spin columns from 1600-50599"},{"index":"K20","D_0__Archaea;D_1__Euryarchaeota;D_2__Methanobacteria;D_3__Methanobacteriales":13.0,"D_0__Archaea;D_1__Euryarchaeota;D_2__Methanomicrobia;D_3__Methanomicrobiales":310.0,"D_0__Archaea;D_1__Euryarchaeota;D_2__Thermoplasmata;D_3__Methanomassiliicoccales":89.0,"D_0__Archaea;D_1__Thaumarchaeota;D_2__Nitrososphaeria;D_3__Nitrososphaerales":4.0,"D_0__Bacteria;D_1__Actinobacteria;D_2__Acidimicrobiia;D_3__Microtrichales":0.0,"D_0__Bacteria;D_1__Actinobacteria;D_2__Acidimicrobiia;D_3__uncultured":0.0,"D_0__Bacteria;D_1__Actinobacteria;D_2__Acidimicrobiia;__":0.0,"D_0__Bacteria;D_1__Actinobacteria;D_2__Actinobacteria;D_3__Actinomycetales":3.0,"D_0__Bacteria;D_1__Actinobacteria;D_2__Actinobacteria;D_3__Bifidobacteriales":0.0,"D_0__Bacteria;D_1__Actinobacteria;D_2__Actinobacteria;D_3__Corynebacteriales":16.0,"D_0__Bacteria;D_1__Actinobacteria;D_2__Actinobacteria;D_3__Frankiales":9.0,"D_0__Bacteria;D_1__Actinobacteria;D_2__Actinobacteria;D_3__Kineosporiales":0.0,"D_0__Bacteria;D_1__Actinobacteria;D_2__Actinobacteria;D_3__Micrococcales":19.0,"D_0__Bacteria;D_1__Actinobacteria;D_2__Actinobacteria;D_3__Micromonosporales":0.0,"D_0__Bacteria;D_1__Actinobacteria;D_2__Actinobacteria;D_3__Propionibacteriales":3.0,"D_0__Bacteria;D_1__Actinobacteria;D_2__Actinobacteria;D_3__Pseudonocardiales":13.0,"D_0__Bacteria;D_1__Actinobacteria;D_2__Actinobacteria;D_3__Streptomycetales":19.0,"D_0__Bacteria;D_1__Actinobacteria;D_2__Actinobacteria;D_3__Streptosporangiales":0.0,"D_0__Bacteria;D_1__Actinobacteria;D_2__Actinobacteria;__":0.0,"D_0__Bacteria;D_1__Actinobacteria;D_2__Coriobacteriia;D_3__Coriobacteriales":281.0,"D_0__Bacteria;D_1__Actinobacteria;D_2__Rubrobacteria;D_3__Rubrobacterales":8.0,"D_0__Bacteria;D_1__Actinobacteria;D_2__Thermoleophilia;D_3__Solirubrobacterales":30.0,"D_0__Bacteria;D_1__Armatimonadetes;D_2__Armatimonadia;D_3__Armatimonadales":0.0,"D_0__Bacteria;D_1__Armatimonadetes;D_2__uncultured;__":0.0,"D_0__Bacteria;D_1__BRC1;D_2__uncultured Desulfocaldus sp.;D_3__uncultured Desulfocaldus sp.":0.0,"D_0__Bacteria;D_1__Bacteroidetes;D_2__Bacteroidia;D_3__Bacteroidales":7414.0,"D_0__Bacteria;D_1__Bacteroidetes;D_2__Bacteroidia;D_3__Chitinophagales":0.0,"D_0__Bacteria;D_1__Bacteroidetes;D_2__Bacteroidia;D_3__Cytophagales":2.0,"D_0__Bacteria;D_1__Bacteroidetes;D_2__Bacteroidia;D_3__Flavobacteriales":0.0,"D_0__Bacteria;D_1__Bacteroidetes;D_2__Bacteroidia;D_3__Sphingobacteriales":221.0,"D_0__Bacteria;D_1__Bacteroidetes;D_2__Bacteroidia;__":538.0,"D_0__Bacteria;D_1__Bacteroidetes;D_2__Ignavibacteria;D_3__OPB56":0.0,"D_0__Bacteria;D_1__Chloroflexi;D_2__Anaerolineae;D_3__Anaerolineales":69.0,"D_0__Bacteria;D_1__Chloroflexi;D_2__Chloroflexia;D_3__Thermomicrobiales":4.0,"D_0__Bacteria;D_1__Cyanobacteria;D_2__Melainabacteria;D_3__Gastranaerophilales":19.0,"D_0__Bacteria;D_1__Cyanobacteria;D_2__Oxyphotobacteria;D_3__Chloroplast":21.0,"D_0__Bacteria;D_1__Cyanobacteria;D_2__Oxyphotobacteria;D_3__Nostocales":0.0,"D_0__Bacteria;D_1__Cyanobacteria;D_2__Oxyphotobacteria;D_3__Thermosynechococcales":0.0,"D_0__Bacteria;D_1__Cyanobacteria;D_2__Sericytochromatia;D_3__uncultured Bacillales bacterium":0.0,"D_0__Bacteria;D_1__Cyanobacteria;D_2__Sericytochromatia;D_3__uncultured bacterium":0.0,"D_0__Bacteria;D_1__Deferribacteres;D_2__Deferribacteres;D_3__Deferribacterales":0.0,"D_0__Bacteria;D_1__Deinococcus-Thermus;D_2__Deinococci;D_3__Deinococcales":0.0,"D_0__Bacteria;D_1__Elusimicrobia;D_2__Elusimicrobia;D_3__Elusimicrobiales":0.0,"D_0__Bacteria;D_1__Epsilonbacteraeota;D_2__Campylobacteria;D_3__Campylobacterales":188.0,"D_0__Bacteria;D_1__FBP;D_2__uncultured actinobacterium;D_3__uncultured actinobacterium":0.0,"D_0__Bacteria;D_1__Fibrobacteres;D_2__Fibrobacteria;D_3__Fibrobacterales":491.0,"D_0__Bacteria;D_1__Firmicutes;D_2__Bacilli;D_3__Bacillales":6.0,"D_0__Bacteria;D_1__Firmicutes;D_2__Bacilli;D_3__Lactobacillales":138.0,"D_0__Bacteria;D_1__Firmicutes;D_2__Clostridia;D_3__Clostridiales":18196.0,"D_0__Bacteria;D_1__Firmicutes;D_2__Clostridia;D_3__DTU014":0.0,"D_0__Bacteria;D_1__Firmicutes;D_2__Clostridia;__":17.0,"D_0__Bacteria;D_1__Firmicutes;D_2__Erysipelotrichia;D_3__Erysipelotrichales":288.0,"D_0__Bacteria;D_1__Firmicutes;D_2__Negativicutes;D_3__Selenomonadales":118.0,"D_0__Bacteria;D_1__Firmicutes;__;__":125.0,"D_0__Bacteria;D_1__Fusobacteria;D_2__Fusobacteriia;D_3__Fusobacteriales":2.0,"D_0__Bacteria;D_1__Gemmatimonadetes;D_2__Gemmatimonadetes;D_3__Gemmatimonadales":0.0,"D_0__Bacteria;D_1__Gemmatimonadetes;D_2__Longimicrobia;D_3__Longimicrobiales":0.0,"D_0__Bacteria;D_1__Gemmatimonadetes;D_2__S0134 terrestrial group;D_3__metagenome":0.0,"D_0__Bacteria;D_1__Kiritimatiellaeota;D_2__Kiritimatiellae;D_3__WCHB1-41":88.0,"D_0__Bacteria;D_1__Lentisphaerae;D_2__Lentisphaeria;D_3__Victivallales":38.0,"D_0__Bacteria;D_1__Lentisphaerae;D_2__Oligosphaeria;D_3__Oligosphaerales":153.0,"D_0__Bacteria;D_1__Patescibacteria;D_2__Parcubacteria;__":0.0,"D_0__Bacteria;D_1__Patescibacteria;D_2__Saccharimonadia;D_3__Saccharimonadales":0.0,"D_0__Bacteria;D_1__Planctomycetes;D_2__Phycisphaerae;D_3__Tepidisphaerales":0.0,"D_0__Bacteria;D_1__Planctomycetes;D_2__Planctomycetacia;D_3__Isosphaerales":0.0,"D_0__Bacteria;D_1__Planctomycetes;D_2__Planctomycetacia;D_3__Pirellulales":289.0,"D_0__Bacteria;D_1__Planctomycetes;D_2__vadinHA49;__":4.0,"D_0__Bacteria;D_1__Proteobacteria;D_2__Alphaproteobacteria;D_3__Acetobacterales":0.0,"D_0__Bacteria;D_1__Proteobacteria;D_2__Alphaproteobacteria;D_3__Azospirillales":0.0,"D_0__Bacteria;D_1__Proteobacteria;D_2__Alphaproteobacteria;D_3__Caulobacterales":0.0,"D_0__Bacteria;D_1__Proteobacteria;D_2__Alphaproteobacteria;D_3__Elsterales":0.0,"D_0__Bacteria;D_1__Proteobacteria;D_2__Alphaproteobacteria;D_3__Micavibrionales":0.0,"D_0__Bacteria;D_1__Proteobacteria;D_2__Alphaproteobacteria;D_3__Micropepsales":0.0,"D_0__Bacteria;D_1__Proteobacteria;D_2__Alphaproteobacteria;D_3__Paracaedibacterales":0.0,"D_0__Bacteria;D_1__Proteobacteria;D_2__Alphaproteobacteria;D_3__Reyranellales":4.0,"D_0__Bacteria;D_1__Proteobacteria;D_2__Alphaproteobacteria;D_3__Rhizobiales":24.0,"D_0__Bacteria;D_1__Proteobacteria;D_2__Alphaproteobacteria;D_3__Rhodobacterales":0.0,"D_0__Bacteria;D_1__Proteobacteria;D_2__Alphaproteobacteria;D_3__Rhodospirillales":45.0,"D_0__Bacteria;D_1__Proteobacteria;D_2__Alphaproteobacteria;D_3__Rickettsiales":8.0,"D_0__Bacteria;D_1__Proteobacteria;D_2__Alphaproteobacteria;D_3__Sphingomonadales":3.0,"D_0__Bacteria;D_1__Proteobacteria;D_2__Alphaproteobacteria;D_3__Tistrellales":0.0,"D_0__Bacteria;D_1__Proteobacteria;D_2__Alphaproteobacteria;__":0.0,"D_0__Bacteria;D_1__Proteobacteria;D_2__Deltaproteobacteria;D_3__Bdellovibrionales":0.0,"D_0__Bacteria;D_1__Proteobacteria;D_2__Deltaproteobacteria;D_3__Bradymonadales":19.0,"D_0__Bacteria;D_1__Proteobacteria;D_2__Deltaproteobacteria;D_3__Desulfobacterales":0.0,"D_0__Bacteria;D_1__Proteobacteria;D_2__Deltaproteobacteria;D_3__Desulfovibrionales":91.0,"D_0__Bacteria;D_1__Proteobacteria;D_2__Deltaproteobacteria;D_3__Myxococcales":4.0,"D_0__Bacteria;D_1__Proteobacteria;D_2__Deltaproteobacteria;D_3__Oligoflexales":0.0,"D_0__Bacteria;D_1__Proteobacteria;D_2__Deltaproteobacteria;D_3__SAR324 clade(Marine group B)":0.0,"D_0__Bacteria;D_1__Proteobacteria;D_2__Gammaproteobacteria;D_3__211ds20":0.0,"D_0__Bacteria;D_1__Proteobacteria;D_2__Gammaproteobacteria;D_3__Aeromonadales":0.0,"D_0__Bacteria;D_1__Proteobacteria;D_2__Gammaproteobacteria;D_3__Alteromonadales":0.0,"D_0__Bacteria;D_1__Proteobacteria;D_2__Gammaproteobacteria;D_3__Betaproteobacteriales":10.0,"D_0__Bacteria;D_1__Proteobacteria;D_2__Gammaproteobacteria;D_3__Cellvibrionales":0.0,"D_0__Bacteria;D_1__Proteobacteria;D_2__Gammaproteobacteria;D_3__Coxiellales":0.0,"D_0__Bacteria;D_1__Proteobacteria;D_2__Gammaproteobacteria;D_3__Diplorickettsiales":0.0,"D_0__Bacteria;D_1__Proteobacteria;D_2__Gammaproteobacteria;D_3__Enterobacteriales":9.0,"D_0__Bacteria;D_1__Proteobacteria;D_2__Gammaproteobacteria;D_3__Nitrosococcales":0.0,"D_0__Bacteria;D_1__Proteobacteria;D_2__Gammaproteobacteria;D_3__Oceanospirillales":0.0,"D_0__Bacteria;D_1__Proteobacteria;D_2__Gammaproteobacteria;D_3__Pasteurellales":15.0,"D_0__Bacteria;D_1__Proteobacteria;D_2__Gammaproteobacteria;D_3__Pseudomonadales":4.0,"D_0__Bacteria;D_1__Proteobacteria;D_2__Gammaproteobacteria;D_3__Steroidobacterales":0.0,"D_0__Bacteria;D_1__Proteobacteria;D_2__Gammaproteobacteria;D_3__Vibrionales":0.0,"D_0__Bacteria;D_1__Proteobacteria;D_2__Gammaproteobacteria;D_3__Xanthomonadales":0.0,"D_0__Bacteria;D_1__Proteobacteria;D_2__Gammaproteobacteria;__":0.0,"D_0__Bacteria;D_1__Proteobacteria;__;__":0.0,"D_0__Bacteria;D_1__Spirochaetes;D_2__MVP-15;__":0.0,"D_0__Bacteria;D_1__Spirochaetes;D_2__Spirochaetia;D_3__Spirochaetales":3304.0,"D_0__Bacteria;D_1__Spirochaetes;__;__":0.0,"D_0__Bacteria;D_1__Synergistetes;D_2__Synergistia;D_3__Synergistales":100.0,"D_0__Bacteria;D_1__Tenericutes;D_2__Mollicutes;D_3__Anaeroplasmatales":52.0,"D_0__Bacteria;D_1__Tenericutes;D_2__Mollicutes;D_3__EMP-G18":0.0,"D_0__Bacteria;D_1__Tenericutes;D_2__Mollicutes;D_3__Izimaplasmatales":1623.0,"D_0__Bacteria;D_1__Tenericutes;D_2__Mollicutes;D_3__Mollicutes RF39":1937.0,"D_0__Bacteria;D_1__Tenericutes;D_2__Mollicutes;D_3__Mycoplasmatales":0.0,"D_0__Bacteria;D_1__Tenericutes;D_2__Mollicutes;D_3__NED5E9":276.0,"D_0__Bacteria;D_1__Tenericutes;D_2__Mollicutes;D_3__T2WK15B57":132.0,"D_0__Bacteria;D_1__Verrucomicrobia;D_2__Verrucomicrobiae;D_3__Chthoniobacterales":0.0,"D_0__Bacteria;D_1__Verrucomicrobia;D_2__Verrucomicrobiae;D_3__Opitutales":0.0,"D_0__Bacteria;D_1__Verrucomicrobia;D_2__Verrucomicrobiae;D_3__Pedosphaerales":0.0,"D_0__Bacteria;D_1__Verrucomicrobia;D_2__Verrucomicrobiae;D_3__Verrucomicrobiales":0.0,"D_0__Bacteria;D_1__WPS-2;D_2__uncultured rumen bacterium;D_3__uncultured rumen bacterium":0.0,"D_0__Bacteria;__;__;__":62.0,"Name":"K20","SampleType":"Faecal","GPS":"54H 0369911, 6176955","Population":"Kooloola","Warren":"Kl","Date Collected":"3\/03\/2019","Sex":"U","Extraction Kit":"Qiagen DNeasy Powersoil","Date Extracted":"26\/07\/2019","Lot No.":"","Associated EBC":"EBC12","Manfred IDs":"","Notes":""},{"index":"K2","D_0__Archaea;D_1__Euryarchaeota;D_2__Methanobacteria;D_3__Methanobacteriales":0.0,"D_0__Archaea;D_1__Euryarchaeota;D_2__Methanomicrobia;D_3__Methanomicrobiales":935.0,"D_0__Archaea;D_1__Euryarchaeota;D_2__Thermoplasmata;D_3__Methanomassiliicoccales":339.0,"D_0__Archaea;D_1__Thaumarchaeota;D_2__Nitrososphaeria;D_3__Nitrososphaerales":3.0,"D_0__Bacteria;D_1__Actinobacteria;D_2__Acidimicrobiia;D_3__Microtrichales":9.0,"D_0__Bacteria;D_1__Actinobacteria;D_2__Acidimicrobiia;D_3__uncultured":0.0,"D_0__Bacteria;D_1__Actinobacteria;D_2__Acidimicrobiia;__":6.0,"D_0__Bacteria;D_1__Actinobacteria;D_2__Actinobacteria;D_3__Actinomycetales":3.0,"D_0__Bacteria;D_1__Actinobacteria;D_2__Actinobacteria;D_3__Bifidobacteriales":0.0,"D_0__Bacteria;D_1__Actinobacteria;D_2__Actinobacteria;D_3__Corynebacteriales":8.0,"D_0__Bacteria;D_1__Actinobacteria;D_2__Actinobacteria;D_3__Frankiales":3.0,"D_0__Bacteria;D_1__Actinobacteria;D_2__Actinobacteria;D_3__Kineosporiales":0.0,"D_0__Bacteria;D_1__Actinobacteria;D_2__Actinobacteria;D_3__Micrococcales":2.0,"D_0__Bacteria;D_1__Actinobacteria;D_2__Actinobacteria;D_3__Micromonosporales":0.0,"D_0__Bacteria;D_1__Actinobacteria;D_2__Actinobacteria;D_3__Propionibacteriales":9.0,"D_0__Bacteria;D_1__Actinobacteria;D_2__Actinobacteria;D_3__Pseudonocardiales":13.0,"D_0__Bacteria;D_1__Actinobacteria;D_2__Actinobacteria;D_3__Streptomycetales":5.0,"D_0__Bacteria;D_1__Actinobacteria;D_2__Actinobacteria;D_3__Streptosporangiales":0.0,"D_0__Bacteria;D_1__Actinobacteria;D_2__Actinobacteria;__":0.0,"D_0__Bacteria;D_1__Actinobacteria;D_2__Coriobacteriia;D_3__Coriobacteriales":341.0,"D_0__Bacteria;D_1__Actinobacteria;D_2__Rubrobacteria;D_3__Rubrobacterales":4.0,"D_0__Bacteria;D_1__Actinobacteria;D_2__Thermoleophilia;D_3__Solirubrobacterales":21.0,"D_0__Bacteria;D_1__Armatimonadetes;D_2__Armatimonadia;D_3__Armatimonadales":0.0,"D_0__Bacteria;D_1__Armatimonadetes;D_2__uncultured;__":0.0,"D_0__Bacteria;D_1__BRC1;D_2__uncultured Desulfocaldus sp.;D_3__uncultured Desulfocaldus sp.":0.0,"D_0__Bacteria;D_1__Bacteroidetes;D_2__Bacteroidia;D_3__Bacteroidales":22530.0,"D_0__Bacteria;D_1__Bacteroidetes;D_2__Bacteroidia;D_3__Chitinophagales":0.0,"D_0__Bacteria;D_1__Bacteroidetes;D_2__Bacteroidia;D_3__Cytophagales":0.0,"D_0__Bacteria;D_1__Bacteroidetes;D_2__Bacteroidia;D_3__Flavobacteriales":0.0,"D_0__Bacteria;D_1__Bacteroidetes;D_2__Bacteroidia;D_3__Sphingobacteriales":723.0,"D_0__Bacteria;D_1__Bacteroidetes;D_2__Bacteroidia;__":1049.0,"D_0__Bacteria;D_1__Bacteroidetes;D_2__Ignavibacteria;D_3__OPB56":0.0,"D_0__Bacteria;D_1__Chloroflexi;D_2__Anaerolineae;D_3__Anaerolineales":99.0,"D_0__Bacteria;D_1__Chloroflexi;D_2__Chloroflexia;D_3__Thermomicrobiales":0.0,"D_0__Bacteria;D_1__Cyanobacteria;D_2__Melainabacteria;D_3__Gastranaerophilales":120.0,"D_0__Bacteria;D_1__Cyanobacteria;D_2__Oxyphotobacteria;D_3__Chloroplast":9.0,"D_0__Bacteria;D_1__Cyanobacteria;D_2__Oxyphotobacteria;D_3__Nostocales":0.0,"D_0__Bacteria;D_1__Cyanobacteria;D_2__Oxyphotobacteria;D_3__Thermosynechococcales":0.0,"D_0__Bacteria;D_1__Cyanobacteria;D_2__Sericytochromatia;D_3__uncultured Bacillales bacterium":0.0,"D_0__Bacteria;D_1__Cyanobacteria;D_2__Sericytochromatia;D_3__uncultured bacterium":0.0,"D_0__Bacteria;D_1__Deferribacteres;D_2__Deferribacteres;D_3__Deferribacterales":0.0,"D_0__Bacteria;D_1__Deinococcus-Thermus;D_2__Deinococci;D_3__Deinococcales":0.0,"D_0__Bacteria;D_1__Elusimicrobia;D_2__Elusimicrobia;D_3__Elusimicrobiales":0.0,"D_0__Bacteria;D_1__Epsilonbacteraeota;D_2__Campylobacteria;D_3__Campylobacterales":32.0,"D_0__Bacteria;D_1__FBP;D_2__uncultured actinobacterium;D_3__uncultured actinobacterium":0.0,"D_0__Bacteria;D_1__Fibrobacteres;D_2__Fibrobacteria;D_3__Fibrobacterales":116.0,"D_0__Bacteria;D_1__Firmicutes;D_2__Bacilli;D_3__Bacillales":15.0,"D_0__Bacteria;D_1__Firmicutes;D_2__Bacilli;D_3__Lactobacillales":3213.0,"D_0__Bacteria;D_1__Firmicutes;D_2__Clostridia;D_3__Clostridiales":40664.0,"D_0__Bacteria;D_1__Firmicutes;D_2__Clostridia;D_3__DTU014":0.0,"D_0__Bacteria;D_1__Firmicutes;D_2__Clostridia;__":33.0,"D_0__Bacteria;D_1__Firmicutes;D_2__Erysipelotrichia;D_3__Erysipelotrichales":207.0,"D_0__Bacteria;D_1__Firmicutes;D_2__Negativicutes;D_3__Selenomonadales":243.0,"D_0__Bacteria;D_1__Firmicutes;__;__":376.0,"D_0__Bacteria;D_1__Fusobacteria;D_2__Fusobacteriia;D_3__Fusobacteriales":0.0,"D_0__Bacteria;D_1__Gemmatimonadetes;D_2__Gemmatimonadetes;D_3__Gemmatimonadales":0.0,"D_0__Bacteria;D_1__Gemmatimonadetes;D_2__Longimicrobia;D_3__Longimicrobiales":0.0,"D_0__Bacteria;D_1__Gemmatimonadetes;D_2__S0134 terrestrial group;D_3__metagenome":0.0,"D_0__Bacteria;D_1__Kiritimatiellaeota;D_2__Kiritimatiellae;D_3__WCHB1-41":270.0,"D_0__Bacteria;D_1__Lentisphaerae;D_2__Lentisphaeria;D_3__Victivallales":123.0,"D_0__Bacteria;D_1__Lentisphaerae;D_2__Oligosphaeria;D_3__Oligosphaerales":440.0,"D_0__Bacteria;D_1__Patescibacteria;D_2__Parcubacteria;__":0.0,"D_0__Bacteria;D_1__Patescibacteria;D_2__Saccharimonadia;D_3__Saccharimonadales":0.0,"D_0__Bacteria;D_1__Planctomycetes;D_2__Phycisphaerae;D_3__Tepidisphaerales":0.0,"D_0__Bacteria;D_1__Planctomycetes;D_2__Planctomycetacia;D_3__Isosphaerales":0.0,"D_0__Bacteria;D_1__Planctomycetes;D_2__Planctomycetacia;D_3__Pirellulales":386.0,"D_0__Bacteria;D_1__Planctomycetes;D_2__vadinHA49;__":2.0,"D_0__Bacteria;D_1__Proteobacteria;D_2__Alphaproteobacteria;D_3__Acetobacterales":0.0,"D_0__Bacteria;D_1__Proteobacteria;D_2__Alphaproteobacteria;D_3__Azospirillales":0.0,"D_0__Bacteria;D_1__Proteobacteria;D_2__Alphaproteobacteria;D_3__Caulobacterales":0.0,"D_0__Bacteria;D_1__Proteobacteria;D_2__Alphaproteobacteria;D_3__Elsterales":0.0,"D_0__Bacteria;D_1__Proteobacteria;D_2__Alphaproteobacteria;D_3__Micavibrionales":0.0,"D_0__Bacteria;D_1__Proteobacteria;D_2__Alphaproteobacteria;D_3__Micropepsales":0.0,"D_0__Bacteria;D_1__Proteobacteria;D_2__Alphaproteobacteria;D_3__Paracaedibacterales":2.0,"D_0__Bacteria;D_1__Proteobacteria;D_2__Alphaproteobacteria;D_3__Reyranellales":0.0,"D_0__Bacteria;D_1__Proteobacteria;D_2__Alphaproteobacteria;D_3__Rhizobiales":38.0,"D_0__Bacteria;D_1__Proteobacteria;D_2__Alphaproteobacteria;D_3__Rhodobacterales":0.0,"D_0__Bacteria;D_1__Proteobacteria;D_2__Alphaproteobacteria;D_3__Rhodospirillales":0.0,"D_0__Bacteria;D_1__Proteobacteria;D_2__Alphaproteobacteria;D_3__Rickettsiales":3.0,"D_0__Bacteria;D_1__Proteobacteria;D_2__Alphaproteobacteria;D_3__Sphingomonadales":0.0,"D_0__Bacteria;D_1__Proteobacteria;D_2__Alphaproteobacteria;D_3__Tistrellales":0.0,"D_0__Bacteria;D_1__Proteobacteria;D_2__Alphaproteobacteria;__":0.0,"D_0__Bacteria;D_1__Proteobacteria;D_2__Deltaproteobacteria;D_3__Bdellovibrionales":0.0,"D_0__Bacteria;D_1__Proteobacteria;D_2__Deltaproteobacteria;D_3__Bradymonadales":89.0,"D_0__Bacteria;D_1__Proteobacteria;D_2__Deltaproteobacteria;D_3__Desulfobacterales":0.0,"D_0__Bacteria;D_1__Proteobacteria;D_2__Deltaproteobacteria;D_3__Desulfovibrionales":250.0,"D_0__Bacteria;D_1__Proteobacteria;D_2__Deltaproteobacteria;D_3__Myxococcales":8.0,"D_0__Bacteria;D_1__Proteobacteria;D_2__Deltaproteobacteria;D_3__Oligoflexales":0.0,"D_0__Bacteria;D_1__Proteobacteria;D_2__Deltaproteobacteria;D_3__SAR324 clade(Marine group B)":0.0,"D_0__Bacteria;D_1__Proteobacteria;D_2__Gammaproteobacteria;D_3__211ds20":0.0,"D_0__Bacteria;D_1__Proteobacteria;D_2__Gammaproteobacteria;D_3__Aeromonadales":0.0,"D_0__Bacteria;D_1__Proteobacteria;D_2__Gammaproteobacteria;D_3__Alteromonadales":0.0,"D_0__Bacteria;D_1__Proteobacteria;D_2__Gammaproteobacteria;D_3__Betaproteobacteriales":13.0,"D_0__Bacteria;D_1__Proteobacteria;D_2__Gammaproteobacteria;D_3__Cellvibrionales":0.0,"D_0__Bacteria;D_1__Proteobacteria;D_2__Gammaproteobacteria;D_3__Coxiellales":0.0,"D_0__Bacteria;D_1__Proteobacteria;D_2__Gammaproteobacteria;D_3__Diplorickettsiales":0.0,"D_0__Bacteria;D_1__Proteobacteria;D_2__Gammaproteobacteria;D_3__Enterobacteriales":16.0,"D_0__Bacteria;D_1__Proteobacteria;D_2__Gammaproteobacteria;D_3__Nitrosococcales":2.0,"D_0__Bacteria;D_1__Proteobacteria;D_2__Gammaproteobacteria;D_3__Oceanospirillales":0.0,"D_0__Bacteria;D_1__Proteobacteria;D_2__Gammaproteobacteria;D_3__Pasteurellales":2.0,"D_0__Bacteria;D_1__Proteobacteria;D_2__Gammaproteobacteria;D_3__Pseudomonadales":6.0,"D_0__Bacteria;D_1__Proteobacteria;D_2__Gammaproteobacteria;D_3__Steroidobacterales":2.0,"D_0__Bacteria;D_1__Proteobacteria;D_2__Gammaproteobacteria;D_3__Vibrionales":0.0,"D_0__Bacteria;D_1__Proteobacteria;D_2__Gammaproteobacteria;D_3__Xanthomonadales":0.0,"D_0__Bacteria;D_1__Proteobacteria;D_2__Gammaproteobacteria;__":0.0,"D_0__Bacteria;D_1__Proteobacteria;__;__":0.0,"D_0__Bacteria;D_1__Spirochaetes;D_2__MVP-15;__":39.0,"D_0__Bacteria;D_1__Spirochaetes;D_2__Spirochaetia;D_3__Spirochaetales":10125.0,"D_0__Bacteria;D_1__Spirochaetes;__;__":0.0,"D_0__Bacteria;D_1__Synergistetes;D_2__Synergistia;D_3__Synergistales":221.0,"D_0__Bacteria;D_1__Tenericutes;D_2__Mollicutes;D_3__Anaeroplasmatales":104.0,"D_0__Bacteria;D_1__Tenericutes;D_2__Mollicutes;D_3__EMP-G18":0.0,"D_0__Bacteria;D_1__Tenericutes;D_2__Mollicutes;D_3__Izimaplasmatales":5566.0,"D_0__Bacteria;D_1__Tenericutes;D_2__Mollicutes;D_3__Mollicutes RF39":1543.0,"D_0__Bacteria;D_1__Tenericutes;D_2__Mollicutes;D_3__Mycoplasmatales":0.0,"D_0__Bacteria;D_1__Tenericutes;D_2__Mollicutes;D_3__NED5E9":41.0,"D_0__Bacteria;D_1__Tenericutes;D_2__Mollicutes;D_3__T2WK15B57":43.0,"D_0__Bacteria;D_1__Verrucomicrobia;D_2__Verrucomicrobiae;D_3__Chthoniobacterales":0.0,"D_0__Bacteria;D_1__Verrucomicrobia;D_2__Verrucomicrobiae;D_3__Opitutales":0.0,"D_0__Bacteria;D_1__Verrucomicrobia;D_2__Verrucomicrobiae;D_3__Pedosphaerales":0.0,"D_0__Bacteria;D_1__Verrucomicrobia;D_2__Verrucomicrobiae;D_3__Verrucomicrobiales":0.0,"D_0__Bacteria;D_1__WPS-2;D_2__uncultured rumen bacterium;D_3__uncultured rumen bacterium":0.0,"D_0__Bacteria;__;__;__":337.0,"Name":"K2","SampleType":"Faecal","GPS":"54H 0370713, 6177166","Population":"Kooloola","Warren":"Ka","Date Collected":"3\/03\/2019","Sex":"U","Extraction Kit":"Qiagen DNeasy Powersoil","Date Extracted":"28\/05\/2019","Lot No.":"1600-27051","Associated EBC":"EBC1","Manfred IDs":"","Notes":"Large C2 pellet, Spin columns from 1600-50599"},{"index":"K3","D_0__Archaea;D_1__Euryarchaeota;D_2__Methanobacteria;D_3__Methanobacteriales":0.0,"D_0__Archaea;D_1__Euryarchaeota;D_2__Methanomicrobia;D_3__Methanomicrobiales":759.0,"D_0__Archaea;D_1__Euryarchaeota;D_2__Thermoplasmata;D_3__Methanomassiliicoccales":247.0,"D_0__Archaea;D_1__Thaumarchaeota;D_2__Nitrososphaeria;D_3__Nitrososphaerales":0.0,"D_0__Bacteria;D_1__Actinobacteria;D_2__Acidimicrobiia;D_3__Microtrichales":3.0,"D_0__Bacteria;D_1__Actinobacteria;D_2__Acidimicrobiia;D_3__uncultured":0.0,"D_0__Bacteria;D_1__Actinobacteria;D_2__Acidimicrobiia;__":0.0,"D_0__Bacteria;D_1__Actinobacteria;D_2__Actinobacteria;D_3__Actinomycetales":6.0,"D_0__Bacteria;D_1__Actinobacteria;D_2__Actinobacteria;D_3__Bifidobacteriales":0.0,"D_0__Bacteria;D_1__Actinobacteria;D_2__Actinobacteria;D_3__Corynebacteriales":23.0,"D_0__Bacteria;D_1__Actinobacteria;D_2__Actinobacteria;D_3__Frankiales":4.0,"D_0__Bacteria;D_1__Actinobacteria;D_2__Actinobacteria;D_3__Kineosporiales":0.0,"D_0__Bacteria;D_1__Actinobacteria;D_2__Actinobacteria;D_3__Micrococcales":7.0,"D_0__Bacteria;D_1__Actinobacteria;D_2__Actinobacteria;D_3__Micromonosporales":0.0,"D_0__Bacteria;D_1__Actinobacteria;D_2__Actinobacteria;D_3__Propionibacteriales":8.0,"D_0__Bacteria;D_1__Actinobacteria;D_2__Actinobacteria;D_3__Pseudonocardiales":26.0,"D_0__Bacteria;D_1__Actinobacteria;D_2__Actinobacteria;D_3__Streptomycetales":12.0,"D_0__Bacteria;D_1__Actinobacteria;D_2__Actinobacteria;D_3__Streptosporangiales":0.0,"D_0__Bacteria;D_1__Actinobacteria;D_2__Actinobacteria;__":0.0,"D_0__Bacteria;D_1__Actinobacteria;D_2__Coriobacteriia;D_3__Coriobacteriales":243.0,"D_0__Bacteria;D_1__Actinobacteria;D_2__Rubrobacteria;D_3__Rubrobacterales":5.0,"D_0__Bacteria;D_1__Actinobacteria;D_2__Thermoleophilia;D_3__Solirubrobacterales":23.0,"D_0__Bacteria;D_1__Armatimonadetes;D_2__Armatimonadia;D_3__Armatimonadales":0.0,"D_0__Bacteria;D_1__Armatimonadetes;D_2__uncultured;__":0.0,"D_0__Bacteria;D_1__BRC1;D_2__uncultured Desulfocaldus sp.;D_3__uncultured Desulfocaldus sp.":0.0,"D_0__Bacteria;D_1__Bacteroidetes;D_2__Bacteroidia;D_3__Bacteroidales":19281.0,"D_0__Bacteria;D_1__Bacteroidetes;D_2__Bacteroidia;D_3__Chitinophagales":0.0,"D_0__Bacteria;D_1__Bacteroidetes;D_2__Bacteroidia;D_3__Cytophagales":0.0,"D_0__Bacteria;D_1__Bacteroidetes;D_2__Bacteroidia;D_3__Flavobacteriales":0.0,"D_0__Bacteria;D_1__Bacteroidetes;D_2__Bacteroidia;D_3__Sphingobacteriales":541.0,"D_0__Bacteria;D_1__Bacteroidetes;D_2__Bacteroidia;__":801.0,"D_0__Bacteria;D_1__Bacteroidetes;D_2__Ignavibacteria;D_3__OPB56":0.0,"D_0__Bacteria;D_1__Chloroflexi;D_2__Anaerolineae;D_3__Anaerolineales":57.0,"D_0__Bacteria;D_1__Chloroflexi;D_2__Chloroflexia;D_3__Thermomicrobiales":2.0,"D_0__Bacteria;D_1__Cyanobacteria;D_2__Melainabacteria;D_3__Gastranaerophilales":146.0,"D_0__Bacteria;D_1__Cyanobacteria;D_2__Oxyphotobacteria;D_3__Chloroplast":6.0,"D_0__Bacteria;D_1__Cyanobacteria;D_2__Oxyphotobacteria;D_3__Nostocales":0.0,"D_0__Bacteria;D_1__Cyanobacteria;D_2__Oxyphotobacteria;D_3__Thermosynechococcales":0.0,"D_0__Bacteria;D_1__Cyanobacteria;D_2__Sericytochromatia;D_3__uncultured Bacillales bacterium":0.0,"D_0__Bacteria;D_1__Cyanobacteria;D_2__Sericytochromatia;D_3__uncultured bacterium":0.0,"D_0__Bacteria;D_1__Deferribacteres;D_2__Deferribacteres;D_3__Deferribacterales":0.0,"D_0__Bacteria;D_1__Deinococcus-Thermus;D_2__Deinococci;D_3__Deinococcales":0.0,"D_0__Bacteria;D_1__Elusimicrobia;D_2__Elusimicrobia;D_3__Elusimicrobiales":0.0,"D_0__Bacteria;D_1__Epsilonbacteraeota;D_2__Campylobacteria;D_3__Campylobacterales":24.0,"D_0__Bacteria;D_1__FBP;D_2__uncultured actinobacterium;D_3__uncultured actinobacterium":0.0,"D_0__Bacteria;D_1__Fibrobacteres;D_2__Fibrobacteria;D_3__Fibrobacterales":88.0,"D_0__Bacteria;D_1__Firmicutes;D_2__Bacilli;D_3__Bacillales":5.0,"D_0__Bacteria;D_1__Firmicutes;D_2__Bacilli;D_3__Lactobacillales":2747.0,"D_0__Bacteria;D_1__Firmicutes;D_2__Clostridia;D_3__Clostridiales":28601.0,"D_0__Bacteria;D_1__Firmicutes;D_2__Clostridia;D_3__DTU014":0.0,"D_0__Bacteria;D_1__Firmicutes;D_2__Clostridia;__":21.0,"D_0__Bacteria;D_1__Firmicutes;D_2__Erysipelotrichia;D_3__Erysipelotrichales":206.0,"D_0__Bacteria;D_1__Firmicutes;D_2__Negativicutes;D_3__Selenomonadales":167.0,"D_0__Bacteria;D_1__Firmicutes;__;__":244.0,"D_0__Bacteria;D_1__Fusobacteria;D_2__Fusobacteriia;D_3__Fusobacteriales":0.0,"D_0__Bacteria;D_1__Gemmatimonadetes;D_2__Gemmatimonadetes;D_3__Gemmatimonadales":0.0,"D_0__Bacteria;D_1__Gemmatimonadetes;D_2__Longimicrobia;D_3__Longimicrobiales":0.0,"D_0__Bacteria;D_1__Gemmatimonadetes;D_2__S0134 terrestrial group;D_3__metagenome":0.0,"D_0__Bacteria;D_1__Kiritimatiellaeota;D_2__Kiritimatiellae;D_3__WCHB1-41":201.0,"D_0__Bacteria;D_1__Lentisphaerae;D_2__Lentisphaeria;D_3__Victivallales":87.0,"D_0__Bacteria;D_1__Lentisphaerae;D_2__Oligosphaeria;D_3__Oligosphaerales":350.0,"D_0__Bacteria;D_1__Patescibacteria;D_2__Parcubacteria;__":0.0,"D_0__Bacteria;D_1__Patescibacteria;D_2__Saccharimonadia;D_3__Saccharimonadales":0.0,"D_0__Bacteria;D_1__Planctomycetes;D_2__Phycisphaerae;D_3__Tepidisphaerales":0.0,"D_0__Bacteria;D_1__Planctomycetes;D_2__Planctomycetacia;D_3__Isosphaerales":2.0,"D_0__Bacteria;D_1__Planctomycetes;D_2__Planctomycetacia;D_3__Pirellulales":200.0,"D_0__Bacteria;D_1__Planctomycetes;D_2__vadinHA49;__":2.0,"D_0__Bacteria;D_1__Proteobacteria;D_2__Alphaproteobacteria;D_3__Acetobacterales":2.0,"D_0__Bacteria;D_1__Proteobacteria;D_2__Alphaproteobacteria;D_3__Azospirillales":3.0,"D_0__Bacteria;D_1__Proteobacteria;D_2__Alphaproteobacteria;D_3__Caulobacterales":0.0,"D_0__Bacteria;D_1__Proteobacteria;D_2__Alphaproteobacteria;D_3__Elsterales":0.0,"D_0__Bacteria;D_1__Proteobacteria;D_2__Alphaproteobacteria;D_3__Micavibrionales":0.0,"D_0__Bacteria;D_1__Proteobacteria;D_2__Alphaproteobacteria;D_3__Micropepsales":0.0,"D_0__Bacteria;D_1__Proteobacteria;D_2__Alphaproteobacteria;D_3__Paracaedibacterales":0.0,"D_0__Bacteria;D_1__Proteobacteria;D_2__Alphaproteobacteria;D_3__Reyranellales":0.0,"D_0__Bacteria;D_1__Proteobacteria;D_2__Alphaproteobacteria;D_3__Rhizobiales":42.0,"D_0__Bacteria;D_1__Proteobacteria;D_2__Alphaproteobacteria;D_3__Rhodobacterales":0.0,"D_0__Bacteria;D_1__Proteobacteria;D_2__Alphaproteobacteria;D_3__Rhodospirillales":0.0,"D_0__Bacteria;D_1__Proteobacteria;D_2__Alphaproteobacteria;D_3__Rickettsiales":3.0,"D_0__Bacteria;D_1__Proteobacteria;D_2__Alphaproteobacteria;D_3__Sphingomonadales":0.0,"D_0__Bacteria;D_1__Proteobacteria;D_2__Alphaproteobacteria;D_3__Tistrellales":0.0,"D_0__Bacteria;D_1__Proteobacteria;D_2__Alphaproteobacteria;__":0.0,"D_0__Bacteria;D_1__Proteobacteria;D_2__Deltaproteobacteria;D_3__Bdellovibrionales":0.0,"D_0__Bacteria;D_1__Proteobacteria;D_2__Deltaproteobacteria;D_3__Bradymonadales":31.0,"D_0__Bacteria;D_1__Proteobacteria;D_2__Deltaproteobacteria;D_3__Desulfobacterales":0.0,"D_0__Bacteria;D_1__Proteobacteria;D_2__Deltaproteobacteria;D_3__Desulfovibrionales":112.0,"D_0__Bacteria;D_1__Proteobacteria;D_2__Deltaproteobacteria;D_3__Myxococcales":6.0,"D_0__Bacteria;D_1__Proteobacteria;D_2__Deltaproteobacteria;D_3__Oligoflexales":0.0,"D_0__Bacteria;D_1__Proteobacteria;D_2__Deltaproteobacteria;D_3__SAR324 clade(Marine group B)":0.0,"D_0__Bacteria;D_1__Proteobacteria;D_2__Gammaproteobacteria;D_3__211ds20":0.0,"D_0__Bacteria;D_1__Proteobacteria;D_2__Gammaproteobacteria;D_3__Aeromonadales":2.0,"D_0__Bacteria;D_1__Proteobacteria;D_2__Gammaproteobacteria;D_3__Alteromonadales":0.0,"D_0__Bacteria;D_1__Proteobacteria;D_2__Gammaproteobacteria;D_3__Betaproteobacteriales":19.0,"D_0__Bacteria;D_1__Proteobacteria;D_2__Gammaproteobacteria;D_3__Cellvibrionales":0.0,"D_0__Bacteria;D_1__Proteobacteria;D_2__Gammaproteobacteria;D_3__Coxiellales":0.0,"D_0__Bacteria;D_1__Proteobacteria;D_2__Gammaproteobacteria;D_3__Diplorickettsiales":0.0,"D_0__Bacteria;D_1__Proteobacteria;D_2__Gammaproteobacteria;D_3__Enterobacteriales":20.0,"D_0__Bacteria;D_1__Proteobacteria;D_2__Gammaproteobacteria;D_3__Nitrosococcales":0.0,"D_0__Bacteria;D_1__Proteobacteria;D_2__Gammaproteobacteria;D_3__Oceanospirillales":0.0,"D_0__Bacteria;D_1__Proteobacteria;D_2__Gammaproteobacteria;D_3__Pasteurellales":16.0,"D_0__Bacteria;D_1__Proteobacteria;D_2__Gammaproteobacteria;D_3__Pseudomonadales":2.0,"D_0__Bacteria;D_1__Proteobacteria;D_2__Gammaproteobacteria;D_3__Steroidobacterales":0.0,"D_0__Bacteria;D_1__Proteobacteria;D_2__Gammaproteobacteria;D_3__Vibrionales":0.0,"D_0__Bacteria;D_1__Proteobacteria;D_2__Gammaproteobacteria;D_3__Xanthomonadales":0.0,"D_0__Bacteria;D_1__Proteobacteria;D_2__Gammaproteobacteria;__":0.0,"D_0__Bacteria;D_1__Proteobacteria;__;__":0.0,"D_0__Bacteria;D_1__Spirochaetes;D_2__MVP-15;__":76.0,"D_0__Bacteria;D_1__Spirochaetes;D_2__Spirochaetia;D_3__Spirochaetales":6856.0,"D_0__Bacteria;D_1__Spirochaetes;__;__":0.0,"D_0__Bacteria;D_1__Synergistetes;D_2__Synergistia;D_3__Synergistales":121.0,"D_0__Bacteria;D_1__Tenericutes;D_2__Mollicutes;D_3__Anaeroplasmatales":148.0,"D_0__Bacteria;D_1__Tenericutes;D_2__Mollicutes;D_3__EMP-G18":0.0,"D_0__Bacteria;D_1__Tenericutes;D_2__Mollicutes;D_3__Izimaplasmatales":5047.0,"D_0__Bacteria;D_1__Tenericutes;D_2__Mollicutes;D_3__Mollicutes RF39":1409.0,"D_0__Bacteria;D_1__Tenericutes;D_2__Mollicutes;D_3__Mycoplasmatales":0.0,"D_0__Bacteria;D_1__Tenericutes;D_2__Mollicutes;D_3__NED5E9":69.0,"D_0__Bacteria;D_1__Tenericutes;D_2__Mollicutes;D_3__T2WK15B57":63.0,"D_0__Bacteria;D_1__Verrucomicrobia;D_2__Verrucomicrobiae;D_3__Chthoniobacterales":0.0,"D_0__Bacteria;D_1__Verrucomicrobia;D_2__Verrucomicrobiae;D_3__Opitutales":0.0,"D_0__Bacteria;D_1__Verrucomicrobia;D_2__Verrucomicrobiae;D_3__Pedosphaerales":0.0,"D_0__Bacteria;D_1__Verrucomicrobia;D_2__Verrucomicrobiae;D_3__Verrucomicrobiales":2.0,"D_0__Bacteria;D_1__WPS-2;D_2__uncultured rumen bacterium;D_3__uncultured rumen bacterium":0.0,"D_0__Bacteria;__;__;__":171.0,"Name":"K3","SampleType":"Faecal","GPS":"54H 0370713, 6177166","Population":"Kooloola","Warren":"Ka","Date Collected":"3\/03\/2019","Sex":"U","Extraction Kit":"Qiagen DNeasy Powersoil","Date Extracted":"30\/05\/2019","Lot No.":"1600-27051","Associated EBC":"EBC2","Manfred IDs":"","Notes":"Spin columns from 1600-54007"},{"index":"K4","D_0__Archaea;D_1__Euryarchaeota;D_2__Methanobacteria;D_3__Methanobacteriales":18.0,"D_0__Archaea;D_1__Euryarchaeota;D_2__Methanomicrobia;D_3__Methanomicrobiales":1790.0,"D_0__Archaea;D_1__Euryarchaeota;D_2__Thermoplasmata;D_3__Methanomassiliicoccales":740.0,"D_0__Archaea;D_1__Thaumarchaeota;D_2__Nitrososphaeria;D_3__Nitrososphaerales":2.0,"D_0__Bacteria;D_1__Actinobacteria;D_2__Acidimicrobiia;D_3__Microtrichales":3.0,"D_0__Bacteria;D_1__Actinobacteria;D_2__Acidimicrobiia;D_3__uncultured":0.0,"D_0__Bacteria;D_1__Actinobacteria;D_2__Acidimicrobiia;__":2.0,"D_0__Bacteria;D_1__Actinobacteria;D_2__Actinobacteria;D_3__Actinomycetales":9.0,"D_0__Bacteria;D_1__Actinobacteria;D_2__Actinobacteria;D_3__Bifidobacteriales":0.0,"D_0__Bacteria;D_1__Actinobacteria;D_2__Actinobacteria;D_3__Corynebacteriales":22.0,"D_0__Bacteria;D_1__Actinobacteria;D_2__Actinobacteria;D_3__Frankiales":18.0,"D_0__Bacteria;D_1__Actinobacteria;D_2__Actinobacteria;D_3__Kineosporiales":0.0,"D_0__Bacteria;D_1__Actinobacteria;D_2__Actinobacteria;D_3__Micrococcales":209.0,"D_0__Bacteria;D_1__Actinobacteria;D_2__Actinobacteria;D_3__Micromonosporales":0.0,"D_0__Bacteria;D_1__Actinobacteria;D_2__Actinobacteria;D_3__Propionibacteriales":20.0,"D_0__Bacteria;D_1__Actinobacteria;D_2__Actinobacteria;D_3__Pseudonocardiales":27.0,"D_0__Bacteria;D_1__Actinobacteria;D_2__Actinobacteria;D_3__Streptomycetales":32.0,"D_0__Bacteria;D_1__Actinobacteria;D_2__Actinobacteria;D_3__Streptosporangiales":0.0,"D_0__Bacteria;D_1__Actinobacteria;D_2__Actinobacteria;__":0.0,"D_0__Bacteria;D_1__Actinobacteria;D_2__Coriobacteriia;D_3__Coriobacteriales":447.0,"D_0__Bacteria;D_1__Actinobacteria;D_2__Rubrobacteria;D_3__Rubrobacterales":0.0,"D_0__Bacteria;D_1__Actinobacteria;D_2__Thermoleophilia;D_3__Solirubrobacterales":41.0,"D_0__Bacteria;D_1__Armatimonadetes;D_2__Armatimonadia;D_3__Armatimonadales":0.0,"D_0__Bacteria;D_1__Armatimonadetes;D_2__uncultured;__":6.0,"D_0__Bacteria;D_1__BRC1;D_2__uncultured Desulfocaldus sp.;D_3__uncultured Desulfocaldus sp.":0.0,"D_0__Bacteria;D_1__Bacteroidetes;D_2__Bacteroidia;D_3__Bacteroidales":30577.0,"D_0__Bacteria;D_1__Bacteroidetes;D_2__Bacteroidia;D_3__Chitinophagales":0.0,"D_0__Bacteria;D_1__Bacteroidetes;D_2__Bacteroidia;D_3__Cytophagales":6.0,"D_0__Bacteria;D_1__Bacteroidetes;D_2__Bacteroidia;D_3__Flavobacteriales":0.0,"D_0__Bacteria;D_1__Bacteroidetes;D_2__Bacteroidia;D_3__Sphingobacteriales":804.0,"D_0__Bacteria;D_1__Bacteroidetes;D_2__Bacteroidia;__":1351.0,"D_0__Bacteria;D_1__Bacteroidetes;D_2__Ignavibacteria;D_3__OPB56":0.0,"D_0__Bacteria;D_1__Chloroflexi;D_2__Anaerolineae;D_3__Anaerolineales":276.0,"D_0__Bacteria;D_1__Chloroflexi;D_2__Chloroflexia;D_3__Thermomicrobiales":0.0,"D_0__Bacteria;D_1__Cyanobacteria;D_2__Melainabacteria;D_3__Gastranaerophilales":73.0,"D_0__Bacteria;D_1__Cyanobacteria;D_2__Oxyphotobacteria;D_3__Chloroplast":4.0,"D_0__Bacteria;D_1__Cyanobacteria;D_2__Oxyphotobacteria;D_3__Nostocales":0.0,"D_0__Bacteria;D_1__Cyanobacteria;D_2__Oxyphotobacteria;D_3__Thermosynechococcales":0.0,"D_0__Bacteria;D_1__Cyanobacteria;D_2__Sericytochromatia;D_3__uncultured Bacillales bacterium":0.0,"D_0__Bacteria;D_1__Cyanobacteria;D_2__Sericytochromatia;D_3__uncultured bacterium":0.0,"D_0__Bacteria;D_1__Deferribacteres;D_2__Deferribacteres;D_3__Deferribacterales":0.0,"D_0__Bacteria;D_1__Deinococcus-Thermus;D_2__Deinococci;D_3__Deinococcales":0.0,"D_0__Bacteria;D_1__Elusimicrobia;D_2__Elusimicrobia;D_3__Elusimicrobiales":0.0,"D_0__Bacteria;D_1__Epsilonbacteraeota;D_2__Campylobacteria;D_3__Campylobacterales":29.0,"D_0__Bacteria;D_1__FBP;D_2__uncultured actinobacterium;D_3__uncultured actinobacterium":0.0,"D_0__Bacteria;D_1__Fibrobacteres;D_2__Fibrobacteria;D_3__Fibrobacterales":1579.0,"D_0__Bacteria;D_1__Firmicutes;D_2__Bacilli;D_3__Bacillales":16.0,"D_0__Bacteria;D_1__Firmicutes;D_2__Bacilli;D_3__Lactobacillales":501.0,"D_0__Bacteria;D_1__Firmicutes;D_2__Clostridia;D_3__Clostridiales":50159.0,"D_0__Bacteria;D_1__Firmicutes;D_2__Clostridia;D_3__DTU014":0.0,"D_0__Bacteria;D_1__Firmicutes;D_2__Clostridia;__":71.0,"D_0__Bacteria;D_1__Firmicutes;D_2__Erysipelotrichia;D_3__Erysipelotrichales":744.0,"D_0__Bacteria;D_1__Firmicutes;D_2__Negativicutes;D_3__Selenomonadales":173.0,"D_0__Bacteria;D_1__Firmicutes;__;__":399.0,"D_0__Bacteria;D_1__Fusobacteria;D_2__Fusobacteriia;D_3__Fusobacteriales":0.0,"D_0__Bacteria;D_1__Gemmatimonadetes;D_2__Gemmatimonadetes;D_3__Gemmatimonadales":0.0,"D_0__Bacteria;D_1__Gemmatimonadetes;D_2__Longimicrobia;D_3__Longimicrobiales":0.0,"D_0__Bacteria;D_1__Gemmatimonadetes;D_2__S0134 terrestrial group;D_3__metagenome":0.0,"D_0__Bacteria;D_1__Kiritimatiellaeota;D_2__Kiritimatiellae;D_3__WCHB1-41":340.0,"D_0__Bacteria;D_1__Lentisphaerae;D_2__Lentisphaeria;D_3__Victivallales":50.0,"D_0__Bacteria;D_1__Lentisphaerae;D_2__Oligosphaeria;D_3__Oligosphaerales":363.0,"D_0__Bacteria;D_1__Patescibacteria;D_2__Parcubacteria;__":0.0,"D_0__Bacteria;D_1__Patescibacteria;D_2__Saccharimonadia;D_3__Saccharimonadales":0.0,"D_0__Bacteria;D_1__Planctomycetes;D_2__Phycisphaerae;D_3__Tepidisphaerales":0.0,"D_0__Bacteria;D_1__Planctomycetes;D_2__Planctomycetacia;D_3__Isosphaerales":0.0,"D_0__Bacteria;D_1__Planctomycetes;D_2__Planctomycetacia;D_3__Pirellulales":318.0,"D_0__Bacteria;D_1__Planctomycetes;D_2__vadinHA49;__":6.0,"D_0__Bacteria;D_1__Proteobacteria;D_2__Alphaproteobacteria;D_3__Acetobacterales":0.0,"D_0__Bacteria;D_1__Proteobacteria;D_2__Alphaproteobacteria;D_3__Azospirillales":0.0,"D_0__Bacteria;D_1__Proteobacteria;D_2__Alphaproteobacteria;D_3__Caulobacterales":0.0,"D_0__Bacteria;D_1__Proteobacteria;D_2__Alphaproteobacteria;D_3__Elsterales":0.0,"D_0__Bacteria;D_1__Proteobacteria;D_2__Alphaproteobacteria;D_3__Micavibrionales":0.0,"D_0__Bacteria;D_1__Proteobacteria;D_2__Alphaproteobacteria;D_3__Micropepsales":0.0,"D_0__Bacteria;D_1__Proteobacteria;D_2__Alphaproteobacteria;D_3__Paracaedibacterales":0.0,"D_0__Bacteria;D_1__Proteobacteria;D_2__Alphaproteobacteria;D_3__Reyranellales":4.0,"D_0__Bacteria;D_1__Proteobacteria;D_2__Alphaproteobacteria;D_3__Rhizobiales":37.0,"D_0__Bacteria;D_1__Proteobacteria;D_2__Alphaproteobacteria;D_3__Rhodobacterales":38.0,"D_0__Bacteria;D_1__Proteobacteria;D_2__Alphaproteobacteria;D_3__Rhodospirillales":0.0,"D_0__Bacteria;D_1__Proteobacteria;D_2__Alphaproteobacteria;D_3__Rickettsiales":46.0,"D_0__Bacteria;D_1__Proteobacteria;D_2__Alphaproteobacteria;D_3__Sphingomonadales":4.0,"D_0__Bacteria;D_1__Proteobacteria;D_2__Alphaproteobacteria;D_3__Tistrellales":0.0,"D_0__Bacteria;D_1__Proteobacteria;D_2__Alphaproteobacteria;__":0.0,"D_0__Bacteria;D_1__Proteobacteria;D_2__Deltaproteobacteria;D_3__Bdellovibrionales":0.0,"D_0__Bacteria;D_1__Proteobacteria;D_2__Deltaproteobacteria;D_3__Bradymonadales":29.0,"D_0__Bacteria;D_1__Proteobacteria;D_2__Deltaproteobacteria;D_3__Desulfobacterales":0.0,"D_0__Bacteria;D_1__Proteobacteria;D_2__Deltaproteobacteria;D_3__Desulfovibrionales":249.0,"D_0__Bacteria;D_1__Proteobacteria;D_2__Deltaproteobacteria;D_3__Myxococcales":0.0,"D_0__Bacteria;D_1__Proteobacteria;D_2__Deltaproteobacteria;D_3__Oligoflexales":0.0,"D_0__Bacteria;D_1__Proteobacteria;D_2__Deltaproteobacteria;D_3__SAR324 clade(Marine group B)":46.0,"D_0__Bacteria;D_1__Proteobacteria;D_2__Gammaproteobacteria;D_3__211ds20":0.0,"D_0__Bacteria;D_1__Proteobacteria;D_2__Gammaproteobacteria;D_3__Aeromonadales":0.0,"D_0__Bacteria;D_1__Proteobacteria;D_2__Gammaproteobacteria;D_3__Alteromonadales":0.0,"D_0__Bacteria;D_1__Proteobacteria;D_2__Gammaproteobacteria;D_3__Betaproteobacteriales":9.0,"D_0__Bacteria;D_1__Proteobacteria;D_2__Gammaproteobacteria;D_3__Cellvibrionales":0.0,"D_0__Bacteria;D_1__Proteobacteria;D_2__Gammaproteobacteria;D_3__Coxiellales":3.0,"D_0__Bacteria;D_1__Proteobacteria;D_2__Gammaproteobacteria;D_3__Diplorickettsiales":0.0,"D_0__Bacteria;D_1__Proteobacteria;D_2__Gammaproteobacteria;D_3__Enterobacteriales":26.0,"D_0__Bacteria;D_1__Proteobacteria;D_2__Gammaproteobacteria;D_3__Nitrosococcales":0.0,"D_0__Bacteria;D_1__Proteobacteria;D_2__Gammaproteobacteria;D_3__Oceanospirillales":0.0,"D_0__Bacteria;D_1__Proteobacteria;D_2__Gammaproteobacteria;D_3__Pasteurellales":81.0,"D_0__Bacteria;D_1__Proteobacteria;D_2__Gammaproteobacteria;D_3__Pseudomonadales":5.0,"D_0__Bacteria;D_1__Proteobacteria;D_2__Gammaproteobacteria;D_3__Steroidobacterales":2.0,"D_0__Bacteria;D_1__Proteobacteria;D_2__Gammaproteobacteria;D_3__Vibrionales":0.0,"D_0__Bacteria;D_1__Proteobacteria;D_2__Gammaproteobacteria;D_3__Xanthomonadales":0.0,"D_0__Bacteria;D_1__Proteobacteria;D_2__Gammaproteobacteria;__":0.0,"D_0__Bacteria;D_1__Proteobacteria;__;__":0.0,"D_0__Bacteria;D_1__Spirochaetes;D_2__MVP-15;__":6.0,"D_0__Bacteria;D_1__Spirochaetes;D_2__Spirochaetia;D_3__Spirochaetales":10677.0,"D_0__Bacteria;D_1__Spirochaetes;__;__":4.0,"D_0__Bacteria;D_1__Synergistetes;D_2__Synergistia;D_3__Synergistales":309.0,"D_0__Bacteria;D_1__Tenericutes;D_2__Mollicutes;D_3__Anaeroplasmatales":8.0,"D_0__Bacteria;D_1__Tenericutes;D_2__Mollicutes;D_3__EMP-G18":0.0,"D_0__Bacteria;D_1__Tenericutes;D_2__Mollicutes;D_3__Izimaplasmatales":12462.0,"D_0__Bacteria;D_1__Tenericutes;D_2__Mollicutes;D_3__Mollicutes RF39":4236.0,"D_0__Bacteria;D_1__Tenericutes;D_2__Mollicutes;D_3__Mycoplasmatales":0.0,"D_0__Bacteria;D_1__Tenericutes;D_2__Mollicutes;D_3__NED5E9":50.0,"D_0__Bacteria;D_1__Tenericutes;D_2__Mollicutes;D_3__T2WK15B57":18.0,"D_0__Bacteria;D_1__Verrucomicrobia;D_2__Verrucomicrobiae;D_3__Chthoniobacterales":0.0,"D_0__Bacteria;D_1__Verrucomicrobia;D_2__Verrucomicrobiae;D_3__Opitutales":0.0,"D_0__Bacteria;D_1__Verrucomicrobia;D_2__Verrucomicrobiae;D_3__Pedosphaerales":0.0,"D_0__Bacteria;D_1__Verrucomicrobia;D_2__Verrucomicrobiae;D_3__Verrucomicrobiales":0.0,"D_0__Bacteria;D_1__WPS-2;D_2__uncultured rumen bacterium;D_3__uncultured rumen bacterium":0.0,"D_0__Bacteria;__;__;__":468.0,"Name":"K4","SampleType":"Faecal","GPS":"54H 0370309, 6177201","Population":"Kooloola","Warren":"Kb","Date Collected":"3\/03\/2019","Sex":"U","Extraction Kit":"Qiagen DNeasy Powersoil","Date Extracted":"7\/06\/2019","Lot No.":"1600-27051","Associated EBC":"EBC3","Manfred IDs":"","Notes":"Spin columns & PowerBead Tubes from 1600-54007"},{"index":"K5","D_0__Archaea;D_1__Euryarchaeota;D_2__Methanobacteria;D_3__Methanobacteriales":182.0,"D_0__Archaea;D_1__Euryarchaeota;D_2__Methanomicrobia;D_3__Methanomicrobiales":1408.0,"D_0__Archaea;D_1__Euryarchaeota;D_2__Thermoplasmata;D_3__Methanomassiliicoccales":339.0,"D_0__Archaea;D_1__Thaumarchaeota;D_2__Nitrososphaeria;D_3__Nitrososphaerales":3.0,"D_0__Bacteria;D_1__Actinobacteria;D_2__Acidimicrobiia;D_3__Microtrichales":7.0,"D_0__Bacteria;D_1__Actinobacteria;D_2__Acidimicrobiia;D_3__uncultured":0.0,"D_0__Bacteria;D_1__Actinobacteria;D_2__Acidimicrobiia;__":5.0,"D_0__Bacteria;D_1__Actinobacteria;D_2__Actinobacteria;D_3__Actinomycetales":9.0,"D_0__Bacteria;D_1__Actinobacteria;D_2__Actinobacteria;D_3__Bifidobacteriales":0.0,"D_0__Bacteria;D_1__Actinobacteria;D_2__Actinobacteria;D_3__Corynebacteriales":21.0,"D_0__Bacteria;D_1__Actinobacteria;D_2__Actinobacteria;D_3__Frankiales":3.0,"D_0__Bacteria;D_1__Actinobacteria;D_2__Actinobacteria;D_3__Kineosporiales":0.0,"D_0__Bacteria;D_1__Actinobacteria;D_2__Actinobacteria;D_3__Micrococcales":13.0,"D_0__Bacteria;D_1__Actinobacteria;D_2__Actinobacteria;D_3__Micromonosporales":0.0,"D_0__Bacteria;D_1__Actinobacteria;D_2__Actinobacteria;D_3__Propionibacteriales":13.0,"D_0__Bacteria;D_1__Actinobacteria;D_2__Actinobacteria;D_3__Pseudonocardiales":8.0,"D_0__Bacteria;D_1__Actinobacteria;D_2__Actinobacteria;D_3__Streptomycetales":0.0,"D_0__Bacteria;D_1__Actinobacteria;D_2__Actinobacteria;D_3__Streptosporangiales":0.0,"D_0__Bacteria;D_1__Actinobacteria;D_2__Actinobacteria;__":0.0,"D_0__Bacteria;D_1__Actinobacteria;D_2__Coriobacteriia;D_3__Coriobacteriales":136.0,"D_0__Bacteria;D_1__Actinobacteria;D_2__Rubrobacteria;D_3__Rubrobacterales":2.0,"D_0__Bacteria;D_1__Actinobacteria;D_2__Thermoleophilia;D_3__Solirubrobacterales":22.0,"D_0__Bacteria;D_1__Armatimonadetes;D_2__Armatimonadia;D_3__Armatimonadales":0.0,"D_0__Bacteria;D_1__Armatimonadetes;D_2__uncultured;__":0.0,"D_0__Bacteria;D_1__BRC1;D_2__uncultured Desulfocaldus sp.;D_3__uncultured Desulfocaldus sp.":0.0,"D_0__Bacteria;D_1__Bacteroidetes;D_2__Bacteroidia;D_3__Bacteroidales":24779.0,"D_0__Bacteria;D_1__Bacteroidetes;D_2__Bacteroidia;D_3__Chitinophagales":0.0,"D_0__Bacteria;D_1__Bacteroidetes;D_2__Bacteroidia;D_3__Cytophagales":0.0,"D_0__Bacteria;D_1__Bacteroidetes;D_2__Bacteroidia;D_3__Flavobacteriales":0.0,"D_0__Bacteria;D_1__Bacteroidetes;D_2__Bacteroidia;D_3__Sphingobacteriales":971.0,"D_0__Bacteria;D_1__Bacteroidetes;D_2__Bacteroidia;__":3782.0,"D_0__Bacteria;D_1__Bacteroidetes;D_2__Ignavibacteria;D_3__OPB56":0.0,"D_0__Bacteria;D_1__Chloroflexi;D_2__Anaerolineae;D_3__Anaerolineales":20.0,"D_0__Bacteria;D_1__Chloroflexi;D_2__Chloroflexia;D_3__Thermomicrobiales":0.0,"D_0__Bacteria;D_1__Cyanobacteria;D_2__Melainabacteria;D_3__Gastranaerophilales":43.0,"D_0__Bacteria;D_1__Cyanobacteria;D_2__Oxyphotobacteria;D_3__Chloroplast":2.0,"D_0__Bacteria;D_1__Cyanobacteria;D_2__Oxyphotobacteria;D_3__Nostocales":0.0,"D_0__Bacteria;D_1__Cyanobacteria;D_2__Oxyphotobacteria;D_3__Thermosynechococcales":0.0,"D_0__Bacteria;D_1__Cyanobacteria;D_2__Sericytochromatia;D_3__uncultured Bacillales bacterium":0.0,"D_0__Bacteria;D_1__Cyanobacteria;D_2__Sericytochromatia;D_3__uncultured bacterium":0.0,"D_0__Bacteria;D_1__Deferribacteres;D_2__Deferribacteres;D_3__Deferribacterales":0.0,"D_0__Bacteria;D_1__Deinococcus-Thermus;D_2__Deinococci;D_3__Deinococcales":0.0,"D_0__Bacteria;D_1__Elusimicrobia;D_2__Elusimicrobia;D_3__Elusimicrobiales":0.0,"D_0__Bacteria;D_1__Epsilonbacteraeota;D_2__Campylobacteria;D_3__Campylobacterales":6.0,"D_0__Bacteria;D_1__FBP;D_2__uncultured actinobacterium;D_3__uncultured actinobacterium":0.0,"D_0__Bacteria;D_1__Fibrobacteres;D_2__Fibrobacteria;D_3__Fibrobacterales":101.0,"D_0__Bacteria;D_1__Firmicutes;D_2__Bacilli;D_3__Bacillales":20.0,"D_0__Bacteria;D_1__Firmicutes;D_2__Bacilli;D_3__Lactobacillales":1160.0,"D_0__Bacteria;D_1__Firmicutes;D_2__Clostridia;D_3__Clostridiales":27813.0,"D_0__Bacteria;D_1__Firmicutes;D_2__Clostridia;D_3__DTU014":0.0,"D_0__Bacteria;D_1__Firmicutes;D_2__Clostridia;__":10.0,"D_0__Bacteria;D_1__Firmicutes;D_2__Erysipelotrichia;D_3__Erysipelotrichales":622.0,"D_0__Bacteria;D_1__Firmicutes;D_2__Negativicutes;D_3__Selenomonadales":81.0,"D_0__Bacteria;D_1__Firmicutes;__;__":161.0,"D_0__Bacteria;D_1__Fusobacteria;D_2__Fusobacteriia;D_3__Fusobacteriales":0.0,"D_0__Bacteria;D_1__Gemmatimonadetes;D_2__Gemmatimonadetes;D_3__Gemmatimonadales":0.0,"D_0__Bacteria;D_1__Gemmatimonadetes;D_2__Longimicrobia;D_3__Longimicrobiales":0.0,"D_0__Bacteria;D_1__Gemmatimonadetes;D_2__S0134 terrestrial group;D_3__metagenome":0.0,"D_0__Bacteria;D_1__Kiritimatiellaeota;D_2__Kiritimatiellae;D_3__WCHB1-41":1379.0,"D_0__Bacteria;D_1__Lentisphaerae;D_2__Lentisphaeria;D_3__Victivallales":17.0,"D_0__Bacteria;D_1__Lentisphaerae;D_2__Oligosphaeria;D_3__Oligosphaerales":227.0,"D_0__Bacteria;D_1__Patescibacteria;D_2__Parcubacteria;__":0.0,"D_0__Bacteria;D_1__Patescibacteria;D_2__Saccharimonadia;D_3__Saccharimonadales":0.0,"D_0__Bacteria;D_1__Planctomycetes;D_2__Phycisphaerae;D_3__Tepidisphaerales":0.0,"D_0__Bacteria;D_1__Planctomycetes;D_2__Planctomycetacia;D_3__Isosphaerales":0.0,"D_0__Bacteria;D_1__Planctomycetes;D_2__Planctomycetacia;D_3__Pirellulales":105.0,"D_0__Bacteria;D_1__Planctomycetes;D_2__vadinHA49;__":7.0,"D_0__Bacteria;D_1__Proteobacteria;D_2__Alphaproteobacteria;D_3__Acetobacterales":2.0,"D_0__Bacteria;D_1__Proteobacteria;D_2__Alphaproteobacteria;D_3__Azospirillales":0.0,"D_0__Bacteria;D_1__Proteobacteria;D_2__Alphaproteobacteria;D_3__Caulobacterales":0.0,"D_0__Bacteria;D_1__Proteobacteria;D_2__Alphaproteobacteria;D_3__Elsterales":0.0,"D_0__Bacteria;D_1__Proteobacteria;D_2__Alphaproteobacteria;D_3__Micavibrionales":0.0,"D_0__Bacteria;D_1__Proteobacteria;D_2__Alphaproteobacteria;D_3__Micropepsales":0.0,"D_0__Bacteria;D_1__Proteobacteria;D_2__Alphaproteobacteria;D_3__Paracaedibacterales":7.0,"D_0__Bacteria;D_1__Proteobacteria;D_2__Alphaproteobacteria;D_3__Reyranellales":0.0,"D_0__Bacteria;D_1__Proteobacteria;D_2__Alphaproteobacteria;D_3__Rhizobiales":34.0,"D_0__Bacteria;D_1__Proteobacteria;D_2__Alphaproteobacteria;D_3__Rhodobacterales":0.0,"D_0__Bacteria;D_1__Proteobacteria;D_2__Alphaproteobacteria;D_3__Rhodospirillales":0.0,"D_0__Bacteria;D_1__Proteobacteria;D_2__Alphaproteobacteria;D_3__Rickettsiales":2.0,"D_0__Bacteria;D_1__Proteobacteria;D_2__Alphaproteobacteria;D_3__Sphingomonadales":0.0,"D_0__Bacteria;D_1__Proteobacteria;D_2__Alphaproteobacteria;D_3__Tistrellales":0.0,"D_0__Bacteria;D_1__Proteobacteria;D_2__Alphaproteobacteria;__":0.0,"D_0__Bacteria;D_1__Proteobacteria;D_2__Deltaproteobacteria;D_3__Bdellovibrionales":0.0,"D_0__Bacteria;D_1__Proteobacteria;D_2__Deltaproteobacteria;D_3__Bradymonadales":2160.0,"D_0__Bacteria;D_1__Proteobacteria;D_2__Deltaproteobacteria;D_3__Desulfobacterales":0.0,"D_0__Bacteria;D_1__Proteobacteria;D_2__Deltaproteobacteria;D_3__Desulfovibrionales":147.0,"D_0__Bacteria;D_1__Proteobacteria;D_2__Deltaproteobacteria;D_3__Myxococcales":12.0,"D_0__Bacteria;D_1__Proteobacteria;D_2__Deltaproteobacteria;D_3__Oligoflexales":0.0,"D_0__Bacteria;D_1__Proteobacteria;D_2__Deltaproteobacteria;D_3__SAR324 clade(Marine group B)":0.0,"D_0__Bacteria;D_1__Proteobacteria;D_2__Gammaproteobacteria;D_3__211ds20":0.0,"D_0__Bacteria;D_1__Proteobacteria;D_2__Gammaproteobacteria;D_3__Aeromonadales":2.0,"D_0__Bacteria;D_1__Proteobacteria;D_2__Gammaproteobacteria;D_3__Alteromonadales":0.0,"D_0__Bacteria;D_1__Proteobacteria;D_2__Gammaproteobacteria;D_3__Betaproteobacteriales":13.0,"D_0__Bacteria;D_1__Proteobacteria;D_2__Gammaproteobacteria;D_3__Cellvibrionales":0.0,"D_0__Bacteria;D_1__Proteobacteria;D_2__Gammaproteobacteria;D_3__Coxiellales":0.0,"D_0__Bacteria;D_1__Proteobacteria;D_2__Gammaproteobacteria;D_3__Diplorickettsiales":0.0,"D_0__Bacteria;D_1__Proteobacteria;D_2__Gammaproteobacteria;D_3__Enterobacteriales":27.0,"D_0__Bacteria;D_1__Proteobacteria;D_2__Gammaproteobacteria;D_3__Nitrosococcales":0.0,"D_0__Bacteria;D_1__Proteobacteria;D_2__Gammaproteobacteria;D_3__Oceanospirillales":0.0,"D_0__Bacteria;D_1__Proteobacteria;D_2__Gammaproteobacteria;D_3__Pasteurellales":17.0,"D_0__Bacteria;D_1__Proteobacteria;D_2__Gammaproteobacteria;D_3__Pseudomonadales":6.0,"D_0__Bacteria;D_1__Proteobacteria;D_2__Gammaproteobacteria;D_3__Steroidobacterales":0.0,"D_0__Bacteria;D_1__Proteobacteria;D_2__Gammaproteobacteria;D_3__Vibrionales":0.0,"D_0__Bacteria;D_1__Proteobacteria;D_2__Gammaproteobacteria;D_3__Xanthomonadales":0.0,"D_0__Bacteria;D_1__Proteobacteria;D_2__Gammaproteobacteria;__":0.0,"D_0__Bacteria;D_1__Proteobacteria;__;__":0.0,"D_0__Bacteria;D_1__Spirochaetes;D_2__MVP-15;__":7.0,"D_0__Bacteria;D_1__Spirochaetes;D_2__Spirochaetia;D_3__Spirochaetales":8327.0,"D_0__Bacteria;D_1__Spirochaetes;__;__":0.0,"D_0__Bacteria;D_1__Synergistetes;D_2__Synergistia;D_3__Synergistales":121.0,"D_0__Bacteria;D_1__Tenericutes;D_2__Mollicutes;D_3__Anaeroplasmatales":47.0,"D_0__Bacteria;D_1__Tenericutes;D_2__Mollicutes;D_3__EMP-G18":0.0,"D_0__Bacteria;D_1__Tenericutes;D_2__Mollicutes;D_3__Izimaplasmatales":10828.0,"D_0__Bacteria;D_1__Tenericutes;D_2__Mollicutes;D_3__Mollicutes RF39":3156.0,"D_0__Bacteria;D_1__Tenericutes;D_2__Mollicutes;D_3__Mycoplasmatales":0.0,"D_0__Bacteria;D_1__Tenericutes;D_2__Mollicutes;D_3__NED5E9":44.0,"D_0__Bacteria;D_1__Tenericutes;D_2__Mollicutes;D_3__T2WK15B57":7.0,"D_0__Bacteria;D_1__Verrucomicrobia;D_2__Verrucomicrobiae;D_3__Chthoniobacterales":0.0,"D_0__Bacteria;D_1__Verrucomicrobia;D_2__Verrucomicrobiae;D_3__Opitutales":0.0,"D_0__Bacteria;D_1__Verrucomicrobia;D_2__Verrucomicrobiae;D_3__Pedosphaerales":0.0,"D_0__Bacteria;D_1__Verrucomicrobia;D_2__Verrucomicrobiae;D_3__Verrucomicrobiales":0.0,"D_0__Bacteria;D_1__WPS-2;D_2__uncultured rumen bacterium;D_3__uncultured rumen bacterium":0.0,"D_0__Bacteria;__;__;__":538.0,"Name":"K5","SampleType":"Faecal","GPS":"54H 0370309, 6177201","Population":"Kooloola","Warren":"Kb","Date Collected":"3\/03\/2019","Sex":"U","Extraction Kit":"Qiagen DNeasy Powersoil","Date Extracted":"28\/06\/2019","Lot No.":"1630-11363","Associated EBC":"EBC4","Manfred IDs":"","Notes":"C3, C4, C5, C6 from 1600-27051"},{"index":"K6","D_0__Archaea;D_1__Euryarchaeota;D_2__Methanobacteria;D_3__Methanobacteriales":19.0,"D_0__Archaea;D_1__Euryarchaeota;D_2__Methanomicrobia;D_3__Methanomicrobiales":1701.0,"D_0__Archaea;D_1__Euryarchaeota;D_2__Thermoplasmata;D_3__Methanomassiliicoccales":478.0,"D_0__Archaea;D_1__Thaumarchaeota;D_2__Nitrososphaeria;D_3__Nitrososphaerales":0.0,"D_0__Bacteria;D_1__Actinobacteria;D_2__Acidimicrobiia;D_3__Microtrichales":4.0,"D_0__Bacteria;D_1__Actinobacteria;D_2__Acidimicrobiia;D_3__uncultured":0.0,"D_0__Bacteria;D_1__Actinobacteria;D_2__Acidimicrobiia;__":0.0,"D_0__Bacteria;D_1__Actinobacteria;D_2__Actinobacteria;D_3__Actinomycetales":0.0,"D_0__Bacteria;D_1__Actinobacteria;D_2__Actinobacteria;D_3__Bifidobacteriales":0.0,"D_0__Bacteria;D_1__Actinobacteria;D_2__Actinobacteria;D_3__Corynebacteriales":12.0,"D_0__Bacteria;D_1__Actinobacteria;D_2__Actinobacteria;D_3__Frankiales":2.0,"D_0__Bacteria;D_1__Actinobacteria;D_2__Actinobacteria;D_3__Kineosporiales":0.0,"D_0__Bacteria;D_1__Actinobacteria;D_2__Actinobacteria;D_3__Micrococcales":9.0,"D_0__Bacteria;D_1__Actinobacteria;D_2__Actinobacteria;D_3__Micromonosporales":0.0,"D_0__Bacteria;D_1__Actinobacteria;D_2__Actinobacteria;D_3__Propionibacteriales":2.0,"D_0__Bacteria;D_1__Actinobacteria;D_2__Actinobacteria;D_3__Pseudonocardiales":15.0,"D_0__Bacteria;D_1__Actinobacteria;D_2__Actinobacteria;D_3__Streptomycetales":27.0,"D_0__Bacteria;D_1__Actinobacteria;D_2__Actinobacteria;D_3__Streptosporangiales":0.0,"D_0__Bacteria;D_1__Actinobacteria;D_2__Actinobacteria;__":0.0,"D_0__Bacteria;D_1__Actinobacteria;D_2__Coriobacteriia;D_3__Coriobacteriales":257.0,"D_0__Bacteria;D_1__Actinobacteria;D_2__Rubrobacteria;D_3__Rubrobacterales":0.0,"D_0__Bacteria;D_1__Actinobacteria;D_2__Thermoleophilia;D_3__Solirubrobacterales":59.0,"D_0__Bacteria;D_1__Armatimonadetes;D_2__Armatimonadia;D_3__Armatimonadales":0.0,"D_0__Bacteria;D_1__Armatimonadetes;D_2__uncultured;__":0.0,"D_0__Bacteria;D_1__BRC1;D_2__uncultured Desulfocaldus sp.;D_3__uncultured Desulfocaldus sp.":0.0,"D_0__Bacteria;D_1__Bacteroidetes;D_2__Bacteroidia;D_3__Bacteroidales":31652.0,"D_0__Bacteria;D_1__Bacteroidetes;D_2__Bacteroidia;D_3__Chitinophagales":0.0,"D_0__Bacteria;D_1__Bacteroidetes;D_2__Bacteroidia;D_3__Cytophagales":0.0,"D_0__Bacteria;D_1__Bacteroidetes;D_2__Bacteroidia;D_3__Flavobacteriales":0.0,"D_0__Bacteria;D_1__Bacteroidetes;D_2__Bacteroidia;D_3__Sphingobacteriales":5738.0,"D_0__Bacteria;D_1__Bacteroidetes;D_2__Bacteroidia;__":3871.0,"D_0__Bacteria;D_1__Bacteroidetes;D_2__Ignavibacteria;D_3__OPB56":0.0,"D_0__Bacteria;D_1__Chloroflexi;D_2__Anaerolineae;D_3__Anaerolineales":260.0,"D_0__Bacteria;D_1__Chloroflexi;D_2__Chloroflexia;D_3__Thermomicrobiales":2.0,"D_0__Bacteria;D_1__Cyanobacteria;D_2__Melainabacteria;D_3__Gastranaerophilales":2072.0,"D_0__Bacteria;D_1__Cyanobacteria;D_2__Oxyphotobacteria;D_3__Chloroplast":10.0,"D_0__Bacteria;D_1__Cyanobacteria;D_2__Oxyphotobacteria;D_3__Nostocales":0.0,"D_0__Bacteria;D_1__Cyanobacteria;D_2__Oxyphotobacteria;D_3__Thermosynechococcales":0.0,"D_0__Bacteria;D_1__Cyanobacteria;D_2__Sericytochromatia;D_3__uncultured Bacillales bacterium":0.0,"D_0__Bacteria;D_1__Cyanobacteria;D_2__Sericytochromatia;D_3__uncultured bacterium":0.0,"D_0__Bacteria;D_1__Deferribacteres;D_2__Deferribacteres;D_3__Deferribacterales":0.0,"D_0__Bacteria;D_1__Deinococcus-Thermus;D_2__Deinococci;D_3__Deinococcales":0.0,"D_0__Bacteria;D_1__Elusimicrobia;D_2__Elusimicrobia;D_3__Elusimicrobiales":0.0,"D_0__Bacteria;D_1__Epsilonbacteraeota;D_2__Campylobacteria;D_3__Campylobacterales":155.0,"D_0__Bacteria;D_1__FBP;D_2__uncultured actinobacterium;D_3__uncultured actinobacterium":0.0,"D_0__Bacteria;D_1__Fibrobacteres;D_2__Fibrobacteria;D_3__Fibrobacterales":626.0,"D_0__Bacteria;D_1__Firmicutes;D_2__Bacilli;D_3__Bacillales":8.0,"D_0__Bacteria;D_1__Firmicutes;D_2__Bacilli;D_3__Lactobacillales":446.0,"D_0__Bacteria;D_1__Firmicutes;D_2__Clostridia;D_3__Clostridiales":50912.0,"D_0__Bacteria;D_1__Firmicutes;D_2__Clostridia;D_3__DTU014":0.0,"D_0__Bacteria;D_1__Firmicutes;D_2__Clostridia;__":31.0,"D_0__Bacteria;D_1__Firmicutes;D_2__Erysipelotrichia;D_3__Erysipelotrichales":1251.0,"D_0__Bacteria;D_1__Firmicutes;D_2__Negativicutes;D_3__Selenomonadales":443.0,"D_0__Bacteria;D_1__Firmicutes;__;__":406.0,"D_0__Bacteria;D_1__Fusobacteria;D_2__Fusobacteriia;D_3__Fusobacteriales":0.0,"D_0__Bacteria;D_1__Gemmatimonadetes;D_2__Gemmatimonadetes;D_3__Gemmatimonadales":0.0,"D_0__Bacteria;D_1__Gemmatimonadetes;D_2__Longimicrobia;D_3__Longimicrobiales":0.0,"D_0__Bacteria;D_1__Gemmatimonadetes;D_2__S0134 terrestrial group;D_3__metagenome":0.0,"D_0__Bacteria;D_1__Kiritimatiellaeota;D_2__Kiritimatiellae;D_3__WCHB1-41":1804.0,"D_0__Bacteria;D_1__Lentisphaerae;D_2__Lentisphaeria;D_3__Victivallales":83.0,"D_0__Bacteria;D_1__Lentisphaerae;D_2__Oligosphaeria;D_3__Oligosphaerales":660.0,"D_0__Bacteria;D_1__Patescibacteria;D_2__Parcubacteria;__":0.0,"D_0__Bacteria;D_1__Patescibacteria;D_2__Saccharimonadia;D_3__Saccharimonadales":0.0,"D_0__Bacteria;D_1__Planctomycetes;D_2__Phycisphaerae;D_3__Tepidisphaerales":0.0,"D_0__Bacteria;D_1__Planctomycetes;D_2__Planctomycetacia;D_3__Isosphaerales":0.0,"D_0__Bacteria;D_1__Planctomycetes;D_2__Planctomycetacia;D_3__Pirellulales":669.0,"D_0__Bacteria;D_1__Planctomycetes;D_2__vadinHA49;__":5.0,"D_0__Bacteria;D_1__Proteobacteria;D_2__Alphaproteobacteria;D_3__Acetobacterales":2.0,"D_0__Bacteria;D_1__Proteobacteria;D_2__Alphaproteobacteria;D_3__Azospirillales":0.0,"D_0__Bacteria;D_1__Proteobacteria;D_2__Alphaproteobacteria;D_3__Caulobacterales":0.0,"D_0__Bacteria;D_1__Proteobacteria;D_2__Alphaproteobacteria;D_3__Elsterales":0.0,"D_0__Bacteria;D_1__Proteobacteria;D_2__Alphaproteobacteria;D_3__Micavibrionales":0.0,"D_0__Bacteria;D_1__Proteobacteria;D_2__Alphaproteobacteria;D_3__Micropepsales":0.0,"D_0__Bacteria;D_1__Proteobacteria;D_2__Alphaproteobacteria;D_3__Paracaedibacterales":15.0,"D_0__Bacteria;D_1__Proteobacteria;D_2__Alphaproteobacteria;D_3__Reyranellales":6.0,"D_0__Bacteria;D_1__Proteobacteria;D_2__Alphaproteobacteria;D_3__Rhizobiales":76.0,"D_0__Bacteria;D_1__Proteobacteria;D_2__Alphaproteobacteria;D_3__Rhodobacterales":10.0,"D_0__Bacteria;D_1__Proteobacteria;D_2__Alphaproteobacteria;D_3__Rhodospirillales":301.0,"D_0__Bacteria;D_1__Proteobacteria;D_2__Alphaproteobacteria;D_3__Rickettsiales":227.0,"D_0__Bacteria;D_1__Proteobacteria;D_2__Alphaproteobacteria;D_3__Sphingomonadales":8.0,"D_0__Bacteria;D_1__Proteobacteria;D_2__Alphaproteobacteria;D_3__Tistrellales":0.0,"D_0__Bacteria;D_1__Proteobacteria;D_2__Alphaproteobacteria;__":0.0,"D_0__Bacteria;D_1__Proteobacteria;D_2__Deltaproteobacteria;D_3__Bdellovibrionales":0.0,"D_0__Bacteria;D_1__Proteobacteria;D_2__Deltaproteobacteria;D_3__Bradymonadales":124.0,"D_0__Bacteria;D_1__Proteobacteria;D_2__Deltaproteobacteria;D_3__Desulfobacterales":0.0,"D_0__Bacteria;D_1__Proteobacteria;D_2__Deltaproteobacteria;D_3__Desulfovibrionales":258.0,"D_0__Bacteria;D_1__Proteobacteria;D_2__Deltaproteobacteria;D_3__Myxococcales":167.0,"D_0__Bacteria;D_1__Proteobacteria;D_2__Deltaproteobacteria;D_3__Oligoflexales":0.0,"D_0__Bacteria;D_1__Proteobacteria;D_2__Deltaproteobacteria;D_3__SAR324 clade(Marine group B)":0.0,"D_0__Bacteria;D_1__Proteobacteria;D_2__Gammaproteobacteria;D_3__211ds20":0.0,"D_0__Bacteria;D_1__Proteobacteria;D_2__Gammaproteobacteria;D_3__Aeromonadales":0.0,"D_0__Bacteria;D_1__Proteobacteria;D_2__Gammaproteobacteria;D_3__Alteromonadales":0.0,"D_0__Bacteria;D_1__Proteobacteria;D_2__Gammaproteobacteria;D_3__Betaproteobacteriales":26.0,"D_0__Bacteria;D_1__Proteobacteria;D_2__Gammaproteobacteria;D_3__Cellvibrionales":0.0,"D_0__Bacteria;D_1__Proteobacteria;D_2__Gammaproteobacteria;D_3__Coxiellales":0.0,"D_0__Bacteria;D_1__Proteobacteria;D_2__Gammaproteobacteria;D_3__Diplorickettsiales":0.0,"D_0__Bacteria;D_1__Proteobacteria;D_2__Gammaproteobacteria;D_3__Enterobacteriales":107.0,"D_0__Bacteria;D_1__Proteobacteria;D_2__Gammaproteobacteria;D_3__Nitrosococcales":0.0,"D_0__Bacteria;D_1__Proteobacteria;D_2__Gammaproteobacteria;D_3__Oceanospirillales":0.0,"D_0__Bacteria;D_1__Proteobacteria;D_2__Gammaproteobacteria;D_3__Pasteurellales":12.0,"D_0__Bacteria;D_1__Proteobacteria;D_2__Gammaproteobacteria;D_3__Pseudomonadales":12.0,"D_0__Bacteria;D_1__Proteobacteria;D_2__Gammaproteobacteria;D_3__Steroidobacterales":0.0,"D_0__Bacteria;D_1__Proteobacteria;D_2__Gammaproteobacteria;D_3__Vibrionales":0.0,"D_0__Bacteria;D_1__Proteobacteria;D_2__Gammaproteobacteria;D_3__Xanthomonadales":0.0,"D_0__Bacteria;D_1__Proteobacteria;D_2__Gammaproteobacteria;__":0.0,"D_0__Bacteria;D_1__Proteobacteria;__;__":0.0,"D_0__Bacteria;D_1__Spirochaetes;D_2__MVP-15;__":12.0,"D_0__Bacteria;D_1__Spirochaetes;D_2__Spirochaetia;D_3__Spirochaetales":16885.0,"D_0__Bacteria;D_1__Spirochaetes;__;__":0.0,"D_0__Bacteria;D_1__Synergistetes;D_2__Synergistia;D_3__Synergistales":289.0,"D_0__Bacteria;D_1__Tenericutes;D_2__Mollicutes;D_3__Anaeroplasmatales":63.0,"D_0__Bacteria;D_1__Tenericutes;D_2__Mollicutes;D_3__EMP-G18":0.0,"D_0__Bacteria;D_1__Tenericutes;D_2__Mollicutes;D_3__Izimaplasmatales":16629.0,"D_0__Bacteria;D_1__Tenericutes;D_2__Mollicutes;D_3__Mollicutes RF39":19150.0,"D_0__Bacteria;D_1__Tenericutes;D_2__Mollicutes;D_3__Mycoplasmatales":0.0,"D_0__Bacteria;D_1__Tenericutes;D_2__Mollicutes;D_3__NED5E9":23.0,"D_0__Bacteria;D_1__Tenericutes;D_2__Mollicutes;D_3__T2WK15B57":11.0,"D_0__Bacteria;D_1__Verrucomicrobia;D_2__Verrucomicrobiae;D_3__Chthoniobacterales":0.0,"D_0__Bacteria;D_1__Verrucomicrobia;D_2__Verrucomicrobiae;D_3__Opitutales":0.0,"D_0__Bacteria;D_1__Verrucomicrobia;D_2__Verrucomicrobiae;D_3__Pedosphaerales":0.0,"D_0__Bacteria;D_1__Verrucomicrobia;D_2__Verrucomicrobiae;D_3__Verrucomicrobiales":2.0,"D_0__Bacteria;D_1__WPS-2;D_2__uncultured rumen bacterium;D_3__uncultured rumen bacterium":0.0,"D_0__Bacteria;__;__;__":1473.0,"Name":"K6","SampleType":"Faecal","GPS":"54H 0370175, 6177340","Population":"Kooloola","Warren":"Kc","Date Collected":"3\/03\/2019","Sex":"U","Extraction Kit":"Qiagen DNeasy Powersoil","Date Extracted":"28\/06\/2019","Lot No.":"1630-11363","Associated EBC":"EBC4","Manfred IDs":"","Notes":"C3, C4, C5, C6 from 1600-27051"},{"index":"K7","D_0__Archaea;D_1__Euryarchaeota;D_2__Methanobacteria;D_3__Methanobacteriales":68.0,"D_0__Archaea;D_1__Euryarchaeota;D_2__Methanomicrobia;D_3__Methanomicrobiales":1611.0,"D_0__Archaea;D_1__Euryarchaeota;D_2__Thermoplasmata;D_3__Methanomassiliicoccales":277.0,"D_0__Archaea;D_1__Thaumarchaeota;D_2__Nitrososphaeria;D_3__Nitrososphaerales":6.0,"D_0__Bacteria;D_1__Actinobacteria;D_2__Acidimicrobiia;D_3__Microtrichales":12.0,"D_0__Bacteria;D_1__Actinobacteria;D_2__Acidimicrobiia;D_3__uncultured":0.0,"D_0__Bacteria;D_1__Actinobacteria;D_2__Acidimicrobiia;__":0.0,"D_0__Bacteria;D_1__Actinobacteria;D_2__Actinobacteria;D_3__Actinomycetales":4.0,"D_0__Bacteria;D_1__Actinobacteria;D_2__Actinobacteria;D_3__Bifidobacteriales":0.0,"D_0__Bacteria;D_1__Actinobacteria;D_2__Actinobacteria;D_3__Corynebacteriales":13.0,"D_0__Bacteria;D_1__Actinobacteria;D_2__Actinobacteria;D_3__Frankiales":14.0,"D_0__Bacteria;D_1__Actinobacteria;D_2__Actinobacteria;D_3__Kineosporiales":0.0,"D_0__Bacteria;D_1__Actinobacteria;D_2__Actinobacteria;D_3__Micrococcales":15.0,"D_0__Bacteria;D_1__Actinobacteria;D_2__Actinobacteria;D_3__Micromonosporales":0.0,"D_0__Bacteria;D_1__Actinobacteria;D_2__Actinobacteria;D_3__Propionibacteriales":3.0,"D_0__Bacteria;D_1__Actinobacteria;D_2__Actinobacteria;D_3__Pseudonocardiales":0.0,"D_0__Bacteria;D_1__Actinobacteria;D_2__Actinobacteria;D_3__Streptomycetales":209.0,"D_0__Bacteria;D_1__Actinobacteria;D_2__Actinobacteria;D_3__Streptosporangiales":0.0,"D_0__Bacteria;D_1__Actinobacteria;D_2__Actinobacteria;__":0.0,"D_0__Bacteria;D_1__Actinobacteria;D_2__Coriobacteriia;D_3__Coriobacteriales":313.0,"D_0__Bacteria;D_1__Actinobacteria;D_2__Rubrobacteria;D_3__Rubrobacterales":8.0,"D_0__Bacteria;D_1__Actinobacteria;D_2__Thermoleophilia;D_3__Solirubrobacterales":21.0,"D_0__Bacteria;D_1__Armatimonadetes;D_2__Armatimonadia;D_3__Armatimonadales":0.0,"D_0__Bacteria;D_1__Armatimonadetes;D_2__uncultured;__":0.0,"D_0__Bacteria;D_1__BRC1;D_2__uncultured Desulfocaldus sp.;D_3__uncultured Desulfocaldus sp.":0.0,"D_0__Bacteria;D_1__Bacteroidetes;D_2__Bacteroidia;D_3__Bacteroidales":35801.0,"D_0__Bacteria;D_1__Bacteroidetes;D_2__Bacteroidia;D_3__Chitinophagales":0.0,"D_0__Bacteria;D_1__Bacteroidetes;D_2__Bacteroidia;D_3__Cytophagales":0.0,"D_0__Bacteria;D_1__Bacteroidetes;D_2__Bacteroidia;D_3__Flavobacteriales":0.0,"D_0__Bacteria;D_1__Bacteroidetes;D_2__Bacteroidia;D_3__Sphingobacteriales":506.0,"D_0__Bacteria;D_1__Bacteroidetes;D_2__Bacteroidia;__":1656.0,"D_0__Bacteria;D_1__Bacteroidetes;D_2__Ignavibacteria;D_3__OPB56":0.0,"D_0__Bacteria;D_1__Chloroflexi;D_2__Anaerolineae;D_3__Anaerolineales":341.0,"D_0__Bacteria;D_1__Chloroflexi;D_2__Chloroflexia;D_3__Thermomicrobiales":0.0,"D_0__Bacteria;D_1__Cyanobacteria;D_2__Melainabacteria;D_3__Gastranaerophilales":20.0,"D_0__Bacteria;D_1__Cyanobacteria;D_2__Oxyphotobacteria;D_3__Chloroplast":8.0,"D_0__Bacteria;D_1__Cyanobacteria;D_2__Oxyphotobacteria;D_3__Nostocales":0.0,"D_0__Bacteria;D_1__Cyanobacteria;D_2__Oxyphotobacteria;D_3__Thermosynechococcales":0.0,"D_0__Bacteria;D_1__Cyanobacteria;D_2__Sericytochromatia;D_3__uncultured Bacillales bacterium":0.0,"D_0__Bacteria;D_1__Cyanobacteria;D_2__Sericytochromatia;D_3__uncultured bacterium":0.0,"D_0__Bacteria;D_1__Deferribacteres;D_2__Deferribacteres;D_3__Deferribacterales":0.0,"D_0__Bacteria;D_1__Deinococcus-Thermus;D_2__Deinococci;D_3__Deinococcales":0.0,"D_0__Bacteria;D_1__Elusimicrobia;D_2__Elusimicrobia;D_3__Elusimicrobiales":0.0,"D_0__Bacteria;D_1__Epsilonbacteraeota;D_2__Campylobacteria;D_3__Campylobacterales":23.0,"D_0__Bacteria;D_1__FBP;D_2__uncultured actinobacterium;D_3__uncultured actinobacterium":0.0,"D_0__Bacteria;D_1__Fibrobacteres;D_2__Fibrobacteria;D_3__Fibrobacterales":538.0,"D_0__Bacteria;D_1__Firmicutes;D_2__Bacilli;D_3__Bacillales":31.0,"D_0__Bacteria;D_1__Firmicutes;D_2__Bacilli;D_3__Lactobacillales":516.0,"D_0__Bacteria;D_1__Firmicutes;D_2__Clostridia;D_3__Clostridiales":63624.0,"D_0__Bacteria;D_1__Firmicutes;D_2__Clostridia;D_3__DTU014":0.0,"D_0__Bacteria;D_1__Firmicutes;D_2__Clostridia;__":43.0,"D_0__Bacteria;D_1__Firmicutes;D_2__Erysipelotrichia;D_3__Erysipelotrichales":529.0,"D_0__Bacteria;D_1__Firmicutes;D_2__Negativicutes;D_3__Selenomonadales":577.0,"D_0__Bacteria;D_1__Firmicutes;__;__":233.0,"D_0__Bacteria;D_1__Fusobacteria;D_2__Fusobacteriia;D_3__Fusobacteriales":0.0,"D_0__Bacteria;D_1__Gemmatimonadetes;D_2__Gemmatimonadetes;D_3__Gemmatimonadales":0.0,"D_0__Bacteria;D_1__Gemmatimonadetes;D_2__Longimicrobia;D_3__Longimicrobiales":0.0,"D_0__Bacteria;D_1__Gemmatimonadetes;D_2__S0134 terrestrial group;D_3__metagenome":0.0,"D_0__Bacteria;D_1__Kiritimatiellaeota;D_2__Kiritimatiellae;D_3__WCHB1-41":540.0,"D_0__Bacteria;D_1__Lentisphaerae;D_2__Lentisphaeria;D_3__Victivallales":118.0,"D_0__Bacteria;D_1__Lentisphaerae;D_2__Oligosphaeria;D_3__Oligosphaerales":503.0,"D_0__Bacteria;D_1__Patescibacteria;D_2__Parcubacteria;__":0.0,"D_0__Bacteria;D_1__Patescibacteria;D_2__Saccharimonadia;D_3__Saccharimonadales":0.0,"D_0__Bacteria;D_1__Planctomycetes;D_2__Phycisphaerae;D_3__Tepidisphaerales":0.0,"D_0__Bacteria;D_1__Planctomycetes;D_2__Planctomycetacia;D_3__Isosphaerales":0.0,"D_0__Bacteria;D_1__Planctomycetes;D_2__Planctomycetacia;D_3__Pirellulales":3715.0,"D_0__Bacteria;D_1__Planctomycetes;D_2__vadinHA49;__":30.0,"D_0__Bacteria;D_1__Proteobacteria;D_2__Alphaproteobacteria;D_3__Acetobacterales":0.0,"D_0__Bacteria;D_1__Proteobacteria;D_2__Alphaproteobacteria;D_3__Azospirillales":2.0,"D_0__Bacteria;D_1__Proteobacteria;D_2__Alphaproteobacteria;D_3__Caulobacterales":0.0,"D_0__Bacteria;D_1__Proteobacteria;D_2__Alphaproteobacteria;D_3__Elsterales":0.0,"D_0__Bacteria;D_1__Proteobacteria;D_2__Alphaproteobacteria;D_3__Micavibrionales":0.0,"D_0__Bacteria;D_1__Proteobacteria;D_2__Alphaproteobacteria;D_3__Micropepsales":0.0,"D_0__Bacteria;D_1__Proteobacteria;D_2__Alphaproteobacteria;D_3__Paracaedibacterales":2.0,"D_0__Bacteria;D_1__Proteobacteria;D_2__Alphaproteobacteria;D_3__Reyranellales":0.0,"D_0__Bacteria;D_1__Proteobacteria;D_2__Alphaproteobacteria;D_3__Rhizobiales":50.0,"D_0__Bacteria;D_1__Proteobacteria;D_2__Alphaproteobacteria;D_3__Rhodobacterales":0.0,"D_0__Bacteria;D_1__Proteobacteria;D_2__Alphaproteobacteria;D_3__Rhodospirillales":0.0,"D_0__Bacteria;D_1__Proteobacteria;D_2__Alphaproteobacteria;D_3__Rickettsiales":48.0,"D_0__Bacteria;D_1__Proteobacteria;D_2__Alphaproteobacteria;D_3__Sphingomonadales":2.0,"D_0__Bacteria;D_1__Proteobacteria;D_2__Alphaproteobacteria;D_3__Tistrellales":0.0,"D_0__Bacteria;D_1__Proteobacteria;D_2__Alphaproteobacteria;__":0.0,"D_0__Bacteria;D_1__Proteobacteria;D_2__Deltaproteobacteria;D_3__Bdellovibrionales":0.0,"D_0__Bacteria;D_1__Proteobacteria;D_2__Deltaproteobacteria;D_3__Bradymonadales":159.0,"D_0__Bacteria;D_1__Proteobacteria;D_2__Deltaproteobacteria;D_3__Desulfobacterales":0.0,"D_0__Bacteria;D_1__Proteobacteria;D_2__Deltaproteobacteria;D_3__Desulfovibrionales":181.0,"D_0__Bacteria;D_1__Proteobacteria;D_2__Deltaproteobacteria;D_3__Myxococcales":29.0,"D_0__Bacteria;D_1__Proteobacteria;D_2__Deltaproteobacteria;D_3__Oligoflexales":0.0,"D_0__Bacteria;D_1__Proteobacteria;D_2__Deltaproteobacteria;D_3__SAR324 clade(Marine group B)":0.0,"D_0__Bacteria;D_1__Proteobacteria;D_2__Gammaproteobacteria;D_3__211ds20":0.0,"D_0__Bacteria;D_1__Proteobacteria;D_2__Gammaproteobacteria;D_3__Aeromonadales":0.0,"D_0__Bacteria;D_1__Proteobacteria;D_2__Gammaproteobacteria;D_3__Alteromonadales":0.0,"D_0__Bacteria;D_1__Proteobacteria;D_2__Gammaproteobacteria;D_3__Betaproteobacteriales":19.0,"D_0__Bacteria;D_1__Proteobacteria;D_2__Gammaproteobacteria;D_3__Cellvibrionales":0.0,"D_0__Bacteria;D_1__Proteobacteria;D_2__Gammaproteobacteria;D_3__Coxiellales":0.0,"D_0__Bacteria;D_1__Proteobacteria;D_2__Gammaproteobacteria;D_3__Diplorickettsiales":0.0,"D_0__Bacteria;D_1__Proteobacteria;D_2__Gammaproteobacteria;D_3__Enterobacteriales":327.0,"D_0__Bacteria;D_1__Proteobacteria;D_2__Gammaproteobacteria;D_3__Nitrosococcales":0.0,"D_0__Bacteria;D_1__Proteobacteria;D_2__Gammaproteobacteria;D_3__Oceanospirillales":0.0,"D_0__Bacteria;D_1__Proteobacteria;D_2__Gammaproteobacteria;D_3__Pasteurellales":15.0,"D_0__Bacteria;D_1__Proteobacteria;D_2__Gammaproteobacteria;D_3__Pseudomonadales":26.0,"D_0__Bacteria;D_1__Proteobacteria;D_2__Gammaproteobacteria;D_3__Steroidobacterales":2.0,"D_0__Bacteria;D_1__Proteobacteria;D_2__Gammaproteobacteria;D_3__Vibrionales":0.0,"D_0__Bacteria;D_1__Proteobacteria;D_2__Gammaproteobacteria;D_3__Xanthomonadales":0.0,"D_0__Bacteria;D_1__Proteobacteria;D_2__Gammaproteobacteria;__":0.0,"D_0__Bacteria;D_1__Proteobacteria;__;__":0.0,"D_0__Bacteria;D_1__Spirochaetes;D_2__MVP-15;__":0.0,"D_0__Bacteria;D_1__Spirochaetes;D_2__Spirochaetia;D_3__Spirochaetales":13485.0,"D_0__Bacteria;D_1__Spirochaetes;__;__":0.0,"D_0__Bacteria;D_1__Synergistetes;D_2__Synergistia;D_3__Synergistales":267.0,"D_0__Bacteria;D_1__Tenericutes;D_2__Mollicutes;D_3__Anaeroplasmatales":24.0,"D_0__Bacteria;D_1__Tenericutes;D_2__Mollicutes;D_3__EMP-G18":0.0,"D_0__Bacteria;D_1__Tenericutes;D_2__Mollicutes;D_3__Izimaplasmatales":17390.0,"D_0__Bacteria;D_1__Tenericutes;D_2__Mollicutes;D_3__Mollicutes RF39":6670.0,"D_0__Bacteria;D_1__Tenericutes;D_2__Mollicutes;D_3__Mycoplasmatales":0.0,"D_0__Bacteria;D_1__Tenericutes;D_2__Mollicutes;D_3__NED5E9":110.0,"D_0__Bacteria;D_1__Tenericutes;D_2__Mollicutes;D_3__T2WK15B57":7.0,"D_0__Bacteria;D_1__Verrucomicrobia;D_2__Verrucomicrobiae;D_3__Chthoniobacterales":0.0,"D_0__Bacteria;D_1__Verrucomicrobia;D_2__Verrucomicrobiae;D_3__Opitutales":0.0,"D_0__Bacteria;D_1__Verrucomicrobia;D_2__Verrucomicrobiae;D_3__Pedosphaerales":0.0,"D_0__Bacteria;D_1__Verrucomicrobia;D_2__Verrucomicrobiae;D_3__Verrucomicrobiales":0.0,"D_0__Bacteria;D_1__WPS-2;D_2__uncultured rumen bacterium;D_3__uncultured rumen bacterium":0.0,"D_0__Bacteria;__;__;__":407.0,"Name":"K7","SampleType":"Faecal","GPS":"54H 0370175, 6177340","Population":"Kooloola","Warren":"Kc","Date Collected":"3\/03\/2019","Sex":"U","Extraction Kit":"Qiagen DNeasy Powersoil","Date Extracted":"1\/07\/2019","Lot No.":"1630-11363","Associated EBC":"EBC5","Manfred IDs":"","Notes":"C1 from 1600-54007, C4 from 1600-27051"},{"index":"K8","D_0__Archaea;D_1__Euryarchaeota;D_2__Methanobacteria;D_3__Methanobacteriales":9.0,"D_0__Archaea;D_1__Euryarchaeota;D_2__Methanomicrobia;D_3__Methanomicrobiales":495.0,"D_0__Archaea;D_1__Euryarchaeota;D_2__Thermoplasmata;D_3__Methanomassiliicoccales":187.0,"D_0__Archaea;D_1__Thaumarchaeota;D_2__Nitrososphaeria;D_3__Nitrososphaerales":0.0,"D_0__Bacteria;D_1__Actinobacteria;D_2__Acidimicrobiia;D_3__Microtrichales":2.0,"D_0__Bacteria;D_1__Actinobacteria;D_2__Acidimicrobiia;D_3__uncultured":0.0,"D_0__Bacteria;D_1__Actinobacteria;D_2__Acidimicrobiia;__":0.0,"D_0__Bacteria;D_1__Actinobacteria;D_2__Actinobacteria;D_3__Actinomycetales":2.0,"D_0__Bacteria;D_1__Actinobacteria;D_2__Actinobacteria;D_3__Bifidobacteriales":0.0,"D_0__Bacteria;D_1__Actinobacteria;D_2__Actinobacteria;D_3__Corynebacteriales":0.0,"D_0__Bacteria;D_1__Actinobacteria;D_2__Actinobacteria;D_3__Frankiales":6.0,"D_0__Bacteria;D_1__Actinobacteria;D_2__Actinobacteria;D_3__Kineosporiales":0.0,"D_0__Bacteria;D_1__Actinobacteria;D_2__Actinobacteria;D_3__Micrococcales":0.0,"D_0__Bacteria;D_1__Actinobacteria;D_2__Actinobacteria;D_3__Micromonosporales":0.0,"D_0__Bacteria;D_1__Actinobacteria;D_2__Actinobacteria;D_3__Propionibacteriales":0.0,"D_0__Bacteria;D_1__Actinobacteria;D_2__Actinobacteria;D_3__Pseudonocardiales":6.0,"D_0__Bacteria;D_1__Actinobacteria;D_2__Actinobacteria;D_3__Streptomycetales":114.0,"D_0__Bacteria;D_1__Actinobacteria;D_2__Actinobacteria;D_3__Streptosporangiales":0.0,"D_0__Bacteria;D_1__Actinobacteria;D_2__Actinobacteria;__":0.0,"D_0__Bacteria;D_1__Actinobacteria;D_2__Coriobacteriia;D_3__Coriobacteriales":132.0,"D_0__Bacteria;D_1__Actinobacteria;D_2__Rubrobacteria;D_3__Rubrobacterales":0.0,"D_0__Bacteria;D_1__Actinobacteria;D_2__Thermoleophilia;D_3__Solirubrobacterales":2.0,"D_0__Bacteria;D_1__Armatimonadetes;D_2__Armatimonadia;D_3__Armatimonadales":0.0,"D_0__Bacteria;D_1__Armatimonadetes;D_2__uncultured;__":0.0,"D_0__Bacteria;D_1__BRC1;D_2__uncultured Desulfocaldus sp.;D_3__uncultured Desulfocaldus sp.":0.0,"D_0__Bacteria;D_1__Bacteroidetes;D_2__Bacteroidia;D_3__Bacteroidales":8831.0,"D_0__Bacteria;D_1__Bacteroidetes;D_2__Bacteroidia;D_3__Chitinophagales":0.0,"D_0__Bacteria;D_1__Bacteroidetes;D_2__Bacteroidia;D_3__Cytophagales":0.0,"D_0__Bacteria;D_1__Bacteroidetes;D_2__Bacteroidia;D_3__Flavobacteriales":0.0,"D_0__Bacteria;D_1__Bacteroidetes;D_2__Bacteroidia;D_3__Sphingobacteriales":1010.0,"D_0__Bacteria;D_1__Bacteroidetes;D_2__Bacteroidia;__":790.0,"D_0__Bacteria;D_1__Bacteroidetes;D_2__Ignavibacteria;D_3__OPB56":0.0,"D_0__Bacteria;D_1__Chloroflexi;D_2__Anaerolineae;D_3__Anaerolineales":56.0,"D_0__Bacteria;D_1__Chloroflexi;D_2__Chloroflexia;D_3__Thermomicrobiales":0.0,"D_0__Bacteria;D_1__Cyanobacteria;D_2__Melainabacteria;D_3__Gastranaerophilales":36.0,"D_0__Bacteria;D_1__Cyanobacteria;D_2__Oxyphotobacteria;D_3__Chloroplast":2.0,"D_0__Bacteria;D_1__Cyanobacteria;D_2__Oxyphotobacteria;D_3__Nostocales":0.0,"D_0__Bacteria;D_1__Cyanobacteria;D_2__Oxyphotobacteria;D_3__Thermosynechococcales":0.0,"D_0__Bacteria;D_1__Cyanobacteria;D_2__Sericytochromatia;D_3__uncultured Bacillales bacterium":0.0,"D_0__Bacteria;D_1__Cyanobacteria;D_2__Sericytochromatia;D_3__uncultured bacterium":0.0,"D_0__Bacteria;D_1__Deferribacteres;D_2__Deferribacteres;D_3__Deferribacterales":0.0,"D_0__Bacteria;D_1__Deinococcus-Thermus;D_2__Deinococci;D_3__Deinococcales":0.0,"D_0__Bacteria;D_1__Elusimicrobia;D_2__Elusimicrobia;D_3__Elusimicrobiales":0.0,"D_0__Bacteria;D_1__Epsilonbacteraeota;D_2__Campylobacteria;D_3__Campylobacterales":5.0,"D_0__Bacteria;D_1__FBP;D_2__uncultured actinobacterium;D_3__uncultured actinobacterium":0.0,"D_0__Bacteria;D_1__Fibrobacteres;D_2__Fibrobacteria;D_3__Fibrobacterales":259.0,"D_0__Bacteria;D_1__Firmicutes;D_2__Bacilli;D_3__Bacillales":3.0,"D_0__Bacteria;D_1__Firmicutes;D_2__Bacilli;D_3__Lactobacillales":21.0,"D_0__Bacteria;D_1__Firmicutes;D_2__Clostridia;D_3__Clostridiales":19449.0,"D_0__Bacteria;D_1__Firmicutes;D_2__Clostridia;D_3__DTU014":0.0,"D_0__Bacteria;D_1__Firmicutes;D_2__Clostridia;__":17.0,"D_0__Bacteria;D_1__Firmicutes;D_2__Erysipelotrichia;D_3__Erysipelotrichales":357.0,"D_0__Bacteria;D_1__Firmicutes;D_2__Negativicutes;D_3__Selenomonadales":293.0,"D_0__Bacteria;D_1__Firmicutes;__;__":178.0,"D_0__Bacteria;D_1__Fusobacteria;D_2__Fusobacteriia;D_3__Fusobacteriales":0.0,"D_0__Bacteria;D_1__Gemmatimonadetes;D_2__Gemmatimonadetes;D_3__Gemmatimonadales":0.0,"D_0__Bacteria;D_1__Gemmatimonadetes;D_2__Longimicrobia;D_3__Longimicrobiales":0.0,"D_0__Bacteria;D_1__Gemmatimonadetes;D_2__S0134 terrestrial group;D_3__metagenome":0.0,"D_0__Bacteria;D_1__Kiritimatiellaeota;D_2__Kiritimatiellae;D_3__WCHB1-41":272.0,"D_0__Bacteria;D_1__Lentisphaerae;D_2__Lentisphaeria;D_3__Victivallales":176.0,"D_0__Bacteria;D_1__Lentisphaerae;D_2__Oligosphaeria;D_3__Oligosphaerales":220.0,"D_0__Bacteria;D_1__Patescibacteria;D_2__Parcubacteria;__":0.0,"D_0__Bacteria;D_1__Patescibacteria;D_2__Saccharimonadia;D_3__Saccharimonadales":0.0,"D_0__Bacteria;D_1__Planctomycetes;D_2__Phycisphaerae;D_3__Tepidisphaerales":0.0,"D_0__Bacteria;D_1__Planctomycetes;D_2__Planctomycetacia;D_3__Isosphaerales":0.0,"D_0__Bacteria;D_1__Planctomycetes;D_2__Planctomycetacia;D_3__Pirellulales":176.0,"D_0__Bacteria;D_1__Planctomycetes;D_2__vadinHA49;__":0.0,"D_0__Bacteria;D_1__Proteobacteria;D_2__Alphaproteobacteria;D_3__Acetobacterales":0.0,"D_0__Bacteria;D_1__Proteobacteria;D_2__Alphaproteobacteria;D_3__Azospirillales":0.0,"D_0__Bacteria;D_1__Proteobacteria;D_2__Alphaproteobacteria;D_3__Caulobacterales":0.0,"D_0__Bacteria;D_1__Proteobacteria;D_2__Alphaproteobacteria;D_3__Elsterales":0.0,"D_0__Bacteria;D_1__Proteobacteria;D_2__Alphaproteobacteria;D_3__Micavibrionales":0.0,"D_0__Bacteria;D_1__Proteobacteria;D_2__Alphaproteobacteria;D_3__Micropepsales":0.0,"D_0__Bacteria;D_1__Proteobacteria;D_2__Alphaproteobacteria;D_3__Paracaedibacterales":0.0,"D_0__Bacteria;D_1__Proteobacteria;D_2__Alphaproteobacteria;D_3__Reyranellales":2.0,"D_0__Bacteria;D_1__Proteobacteria;D_2__Alphaproteobacteria;D_3__Rhizobiales":6.0,"D_0__Bacteria;D_1__Proteobacteria;D_2__Alphaproteobacteria;D_3__Rhodobacterales":0.0,"D_0__Bacteria;D_1__Proteobacteria;D_2__Alphaproteobacteria;D_3__Rhodospirillales":4.0,"D_0__Bacteria;D_1__Proteobacteria;D_2__Alphaproteobacteria;D_3__Rickettsiales":0.0,"D_0__Bacteria;D_1__Proteobacteria;D_2__Alphaproteobacteria;D_3__Sphingomonadales":0.0,"D_0__Bacteria;D_1__Proteobacteria;D_2__Alphaproteobacteria;D_3__Tistrellales":0.0,"D_0__Bacteria;D_1__Proteobacteria;D_2__Alphaproteobacteria;__":0.0,"D_0__Bacteria;D_1__Proteobacteria;D_2__Deltaproteobacteria;D_3__Bdellovibrionales":0.0,"D_0__Bacteria;D_1__Proteobacteria;D_2__Deltaproteobacteria;D_3__Bradymonadales":39.0,"D_0__Bacteria;D_1__Proteobacteria;D_2__Deltaproteobacteria;D_3__Desulfobacterales":0.0,"D_0__Bacteria;D_1__Proteobacteria;D_2__Deltaproteobacteria;D_3__Desulfovibrionales":30.0,"D_0__Bacteria;D_1__Proteobacteria;D_2__Deltaproteobacteria;D_3__Myxococcales":0.0,"D_0__Bacteria;D_1__Proteobacteria;D_2__Deltaproteobacteria;D_3__Oligoflexales":0.0,"D_0__Bacteria;D_1__Proteobacteria;D_2__Deltaproteobacteria;D_3__SAR324 clade(Marine group B)":0.0,"D_0__Bacteria;D_1__Proteobacteria;D_2__Gammaproteobacteria;D_3__211ds20":0.0,"D_0__Bacteria;D_1__Proteobacteria;D_2__Gammaproteobacteria;D_3__Aeromonadales":0.0,"D_0__Bacteria;D_1__Proteobacteria;D_2__Gammaproteobacteria;D_3__Alteromonadales":0.0,"D_0__Bacteria;D_1__Proteobacteria;D_2__Gammaproteobacteria;D_3__Betaproteobacteriales":17.0,"D_0__Bacteria;D_1__Proteobacteria;D_2__Gammaproteobacteria;D_3__Cellvibrionales":0.0,"D_0__Bacteria;D_1__Proteobacteria;D_2__Gammaproteobacteria;D_3__Coxiellales":0.0,"D_0__Bacteria;D_1__Proteobacteria;D_2__Gammaproteobacteria;D_3__Diplorickettsiales":0.0,"D_0__Bacteria;D_1__Proteobacteria;D_2__Gammaproteobacteria;D_3__Enterobacteriales":19.0,"D_0__Bacteria;D_1__Proteobacteria;D_2__Gammaproteobacteria;D_3__Nitrosococcales":0.0,"D_0__Bacteria;D_1__Proteobacteria;D_2__Gammaproteobacteria;D_3__Oceanospirillales":0.0,"D_0__Bacteria;D_1__Proteobacteria;D_2__Gammaproteobacteria;D_3__Pasteurellales":14.0,"D_0__Bacteria;D_1__Proteobacteria;D_2__Gammaproteobacteria;D_3__Pseudomonadales":5.0,"D_0__Bacteria;D_1__Proteobacteria;D_2__Gammaproteobacteria;D_3__Steroidobacterales":0.0,"D_0__Bacteria;D_1__Proteobacteria;D_2__Gammaproteobacteria;D_3__Vibrionales":0.0,"D_0__Bacteria;D_1__Proteobacteria;D_2__Gammaproteobacteria;D_3__Xanthomonadales":0.0,"D_0__Bacteria;D_1__Proteobacteria;D_2__Gammaproteobacteria;__":0.0,"D_0__Bacteria;D_1__Proteobacteria;__;__":0.0,"D_0__Bacteria;D_1__Spirochaetes;D_2__MVP-15;__":2.0,"D_0__Bacteria;D_1__Spirochaetes;D_2__Spirochaetia;D_3__Spirochaetales":2887.0,"D_0__Bacteria;D_1__Spirochaetes;__;__":0.0,"D_0__Bacteria;D_1__Synergistetes;D_2__Synergistia;D_3__Synergistales":24.0,"D_0__Bacteria;D_1__Tenericutes;D_2__Mollicutes;D_3__Anaeroplasmatales":11.0,"D_0__Bacteria;D_1__Tenericutes;D_2__Mollicutes;D_3__EMP-G18":0.0,"D_0__Bacteria;D_1__Tenericutes;D_2__Mollicutes;D_3__Izimaplasmatales":3642.0,"D_0__Bacteria;D_1__Tenericutes;D_2__Mollicutes;D_3__Mollicutes RF39":1828.0,"D_0__Bacteria;D_1__Tenericutes;D_2__Mollicutes;D_3__Mycoplasmatales":0.0,"D_0__Bacteria;D_1__Tenericutes;D_2__Mollicutes;D_3__NED5E9":0.0,"D_0__Bacteria;D_1__Tenericutes;D_2__Mollicutes;D_3__T2WK15B57":35.0,"D_0__Bacteria;D_1__Verrucomicrobia;D_2__Verrucomicrobiae;D_3__Chthoniobacterales":0.0,"D_0__Bacteria;D_1__Verrucomicrobia;D_2__Verrucomicrobiae;D_3__Opitutales":0.0,"D_0__Bacteria;D_1__Verrucomicrobia;D_2__Verrucomicrobiae;D_3__Pedosphaerales":0.0,"D_0__Bacteria;D_1__Verrucomicrobia;D_2__Verrucomicrobiae;D_3__Verrucomicrobiales":0.0,"D_0__Bacteria;D_1__WPS-2;D_2__uncultured rumen bacterium;D_3__uncultured rumen bacterium":0.0,"D_0__Bacteria;__;__;__":240.0,"Name":"K8","SampleType":"Faecal","GPS":"54H 0370111, 6177450","Population":"Kooloola","Warren":"Kd","Date Collected":"3\/03\/2019","Sex":"U","Extraction Kit":"Qiagen DNeasy Powersoil","Date Extracted":"18\/07\/2019","Lot No.":"1600-54007","Associated EBC":"EBC9","Manfred IDs":"","Notes":""},{"index":"K9","D_0__Archaea;D_1__Euryarchaeota;D_2__Methanobacteria;D_3__Methanobacteriales":268.0,"D_0__Archaea;D_1__Euryarchaeota;D_2__Methanomicrobia;D_3__Methanomicrobiales":848.0,"D_0__Archaea;D_1__Euryarchaeota;D_2__Thermoplasmata;D_3__Methanomassiliicoccales":330.0,"D_0__Archaea;D_1__Thaumarchaeota;D_2__Nitrososphaeria;D_3__Nitrososphaerales":4.0,"D_0__Bacteria;D_1__Actinobacteria;D_2__Acidimicrobiia;D_3__Microtrichales":0.0,"D_0__Bacteria;D_1__Actinobacteria;D_2__Acidimicrobiia;D_3__uncultured":0.0,"D_0__Bacteria;D_1__Actinobacteria;D_2__Acidimicrobiia;__":0.0,"D_0__Bacteria;D_1__Actinobacteria;D_2__Actinobacteria;D_3__Actinomycetales":5.0,"D_0__Bacteria;D_1__Actinobacteria;D_2__Actinobacteria;D_3__Bifidobacteriales":0.0,"D_0__Bacteria;D_1__Actinobacteria;D_2__Actinobacteria;D_3__Corynebacteriales":11.0,"D_0__Bacteria;D_1__Actinobacteria;D_2__Actinobacteria;D_3__Frankiales":2.0,"D_0__Bacteria;D_1__Actinobacteria;D_2__Actinobacteria;D_3__Kineosporiales":0.0,"D_0__Bacteria;D_1__Actinobacteria;D_2__Actinobacteria;D_3__Micrococcales":5.0,"D_0__Bacteria;D_1__Actinobacteria;D_2__Actinobacteria;D_3__Micromonosporales":0.0,"D_0__Bacteria;D_1__Actinobacteria;D_2__Actinobacteria;D_3__Propionibacteriales":7.0,"D_0__Bacteria;D_1__Actinobacteria;D_2__Actinobacteria;D_3__Pseudonocardiales":9.0,"D_0__Bacteria;D_1__Actinobacteria;D_2__Actinobacteria;D_3__Streptomycetales":39.0,"D_0__Bacteria;D_1__Actinobacteria;D_2__Actinobacteria;D_3__Streptosporangiales":0.0,"D_0__Bacteria;D_1__Actinobacteria;D_2__Actinobacteria;__":0.0,"D_0__Bacteria;D_1__Actinobacteria;D_2__Coriobacteriia;D_3__Coriobacteriales":581.0,"D_0__Bacteria;D_1__Actinobacteria;D_2__Rubrobacteria;D_3__Rubrobacterales":4.0,"D_0__Bacteria;D_1__Actinobacteria;D_2__Thermoleophilia;D_3__Solirubrobacterales":26.0,"D_0__Bacteria;D_1__Armatimonadetes;D_2__Armatimonadia;D_3__Armatimonadales":0.0,"D_0__Bacteria;D_1__Armatimonadetes;D_2__uncultured;__":4.0,"D_0__Bacteria;D_1__BRC1;D_2__uncultured Desulfocaldus sp.;D_3__uncultured Desulfocaldus sp.":0.0,"D_0__Bacteria;D_1__Bacteroidetes;D_2__Bacteroidia;D_3__Bacteroidales":15834.0,"D_0__Bacteria;D_1__Bacteroidetes;D_2__Bacteroidia;D_3__Chitinophagales":0.0,"D_0__Bacteria;D_1__Bacteroidetes;D_2__Bacteroidia;D_3__Cytophagales":0.0,"D_0__Bacteria;D_1__Bacteroidetes;D_2__Bacteroidia;D_3__Flavobacteriales":0.0,"D_0__Bacteria;D_1__Bacteroidetes;D_2__Bacteroidia;D_3__Sphingobacteriales":4739.0,"D_0__Bacteria;D_1__Bacteroidetes;D_2__Bacteroidia;__":2792.0,"D_0__Bacteria;D_1__Bacteroidetes;D_2__Ignavibacteria;D_3__OPB56":0.0,"D_0__Bacteria;D_1__Chloroflexi;D_2__Anaerolineae;D_3__Anaerolineales":90.0,"D_0__Bacteria;D_1__Chloroflexi;D_2__Chloroflexia;D_3__Thermomicrobiales":0.0,"D_0__Bacteria;D_1__Cyanobacteria;D_2__Melainabacteria;D_3__Gastranaerophilales":13.0,"D_0__Bacteria;D_1__Cyanobacteria;D_2__Oxyphotobacteria;D_3__Chloroplast":0.0,"D_0__Bacteria;D_1__Cyanobacteria;D_2__Oxyphotobacteria;D_3__Nostocales":0.0,"D_0__Bacteria;D_1__Cyanobacteria;D_2__Oxyphotobacteria;D_3__Thermosynechococcales":0.0,"D_0__Bacteria;D_1__Cyanobacteria;D_2__Sericytochromatia;D_3__uncultured Bacillales bacterium":0.0,"D_0__Bacteria;D_1__Cyanobacteria;D_2__Sericytochromatia;D_3__uncultured bacterium":0.0,"D_0__Bacteria;D_1__Deferribacteres;D_2__Deferribacteres;D_3__Deferribacterales":0.0,"D_0__Bacteria;D_1__Deinococcus-Thermus;D_2__Deinococci;D_3__Deinococcales":0.0,"D_0__Bacteria;D_1__Elusimicrobia;D_2__Elusimicrobia;D_3__Elusimicrobiales":0.0,"D_0__Bacteria;D_1__Epsilonbacteraeota;D_2__Campylobacteria;D_3__Campylobacterales":507.0,"D_0__Bacteria;D_1__FBP;D_2__uncultured actinobacterium;D_3__uncultured actinobacterium":0.0,"D_0__Bacteria;D_1__Fibrobacteres;D_2__Fibrobacteria;D_3__Fibrobacterales":351.0,"D_0__Bacteria;D_1__Firmicutes;D_2__Bacilli;D_3__Bacillales":18.0,"D_0__Bacteria;D_1__Firmicutes;D_2__Bacilli;D_3__Lactobacillales":1635.0,"D_0__Bacteria;D_1__Firmicutes;D_2__Clostridia;D_3__Clostridiales":44775.0,"D_0__Bacteria;D_1__Firmicutes;D_2__Clostridia;D_3__DTU014":0.0,"D_0__Bacteria;D_1__Firmicutes;D_2__Clostridia;__":37.0,"D_0__Bacteria;D_1__Firmicutes;D_2__Erysipelotrichia;D_3__Erysipelotrichales":499.0,"D_0__Bacteria;D_1__Firmicutes;D_2__Negativicutes;D_3__Selenomonadales":618.0,"D_0__Bacteria;D_1__Firmicutes;__;__":276.0,"D_0__Bacteria;D_1__Fusobacteria;D_2__Fusobacteriia;D_3__Fusobacteriales":0.0,"D_0__Bacteria;D_1__Gemmatimonadetes;D_2__Gemmatimonadetes;D_3__Gemmatimonadales":2.0,"D_0__Bacteria;D_1__Gemmatimonadetes;D_2__Longimicrobia;D_3__Longimicrobiales":0.0,"D_0__Bacteria;D_1__Gemmatimonadetes;D_2__S0134 terrestrial group;D_3__metagenome":0.0,"D_0__Bacteria;D_1__Kiritimatiellaeota;D_2__Kiritimatiellae;D_3__WCHB1-41":239.0,"D_0__Bacteria;D_1__Lentisphaerae;D_2__Lentisphaeria;D_3__Victivallales":18.0,"D_0__Bacteria;D_1__Lentisphaerae;D_2__Oligosphaeria;D_3__Oligosphaerales":545.0,"D_0__Bacteria;D_1__Patescibacteria;D_2__Parcubacteria;__":0.0,"D_0__Bacteria;D_1__Patescibacteria;D_2__Saccharimonadia;D_3__Saccharimonadales":0.0,"D_0__Bacteria;D_1__Planctomycetes;D_2__Phycisphaerae;D_3__Tepidisphaerales":0.0,"D_0__Bacteria;D_1__Planctomycetes;D_2__Planctomycetacia;D_3__Isosphaerales":0.0,"D_0__Bacteria;D_1__Planctomycetes;D_2__Planctomycetacia;D_3__Pirellulales":461.0,"D_0__Bacteria;D_1__Planctomycetes;D_2__vadinHA49;__":19.0,"D_0__Bacteria;D_1__Proteobacteria;D_2__Alphaproteobacteria;D_3__Acetobacterales":2.0,"D_0__Bacteria;D_1__Proteobacteria;D_2__Alphaproteobacteria;D_3__Azospirillales":0.0,"D_0__Bacteria;D_1__Proteobacteria;D_2__Alphaproteobacteria;D_3__Caulobacterales":2.0,"D_0__Bacteria;D_1__Proteobacteria;D_2__Alphaproteobacteria;D_3__Elsterales":2.0,"D_0__Bacteria;D_1__Proteobacteria;D_2__Alphaproteobacteria;D_3__Micavibrionales":0.0,"D_0__Bacteria;D_1__Proteobacteria;D_2__Alphaproteobacteria;D_3__Micropepsales":0.0,"D_0__Bacteria;D_1__Proteobacteria;D_2__Alphaproteobacteria;D_3__Paracaedibacterales":0.0,"D_0__Bacteria;D_1__Proteobacteria;D_2__Alphaproteobacteria;D_3__Reyranellales":2.0,"D_0__Bacteria;D_1__Proteobacteria;D_2__Alphaproteobacteria;D_3__Rhizobiales":31.0,"D_0__Bacteria;D_1__Proteobacteria;D_2__Alphaproteobacteria;D_3__Rhodobacterales":0.0,"D_0__Bacteria;D_1__Proteobacteria;D_2__Alphaproteobacteria;D_3__Rhodospirillales":28.0,"D_0__Bacteria;D_1__Proteobacteria;D_2__Alphaproteobacteria;D_3__Rickettsiales":88.0,"D_0__Bacteria;D_1__Proteobacteria;D_2__Alphaproteobacteria;D_3__Sphingomonadales":4.0,"D_0__Bacteria;D_1__Proteobacteria;D_2__Alphaproteobacteria;D_3__Tistrellales":0.0,"D_0__Bacteria;D_1__Proteobacteria;D_2__Alphaproteobacteria;__":0.0,"D_0__Bacteria;D_1__Proteobacteria;D_2__Deltaproteobacteria;D_3__Bdellovibrionales":0.0,"D_0__Bacteria;D_1__Proteobacteria;D_2__Deltaproteobacteria;D_3__Bradymonadales":228.0,"D_0__Bacteria;D_1__Proteobacteria;D_2__Deltaproteobacteria;D_3__Desulfobacterales":2.0,"D_0__Bacteria;D_1__Proteobacteria;D_2__Deltaproteobacteria;D_3__Desulfovibrionales":192.0,"D_0__Bacteria;D_1__Proteobacteria;D_2__Deltaproteobacteria;D_3__Myxococcales":23.0,"D_0__Bacteria;D_1__Proteobacteria;D_2__Deltaproteobacteria;D_3__Oligoflexales":0.0,"D_0__Bacteria;D_1__Proteobacteria;D_2__Deltaproteobacteria;D_3__SAR324 clade(Marine group B)":0.0,"D_0__Bacteria;D_1__Proteobacteria;D_2__Gammaproteobacteria;D_3__211ds20":0.0,"D_0__Bacteria;D_1__Proteobacteria;D_2__Gammaproteobacteria;D_3__Aeromonadales":5.0,"D_0__Bacteria;D_1__Proteobacteria;D_2__Gammaproteobacteria;D_3__Alteromonadales":0.0,"D_0__Bacteria;D_1__Proteobacteria;D_2__Gammaproteobacteria;D_3__Betaproteobacteriales":143.0,"D_0__Bacteria;D_1__Proteobacteria;D_2__Gammaproteobacteria;D_3__Cellvibrionales":0.0,"D_0__Bacteria;D_1__Proteobacteria;D_2__Gammaproteobacteria;D_3__Coxiellales":0.0,"D_0__Bacteria;D_1__Proteobacteria;D_2__Gammaproteobacteria;D_3__Diplorickettsiales":0.0,"D_0__Bacteria;D_1__Proteobacteria;D_2__Gammaproteobacteria;D_3__Enterobacteriales":30.0,"D_0__Bacteria;D_1__Proteobacteria;D_2__Gammaproteobacteria;D_3__Nitrosococcales":0.0,"D_0__Bacteria;D_1__Proteobacteria;D_2__Gammaproteobacteria;D_3__Oceanospirillales":0.0,"D_0__Bacteria;D_1__Proteobacteria;D_2__Gammaproteobacteria;D_3__Pasteurellales":115.0,"D_0__Bacteria;D_1__Proteobacteria;D_2__Gammaproteobacteria;D_3__Pseudomonadales":11.0,"D_0__Bacteria;D_1__Proteobacteria;D_2__Gammaproteobacteria;D_3__Steroidobacterales":0.0,"D_0__Bacteria;D_1__Proteobacteria;D_2__Gammaproteobacteria;D_3__Vibrionales":0.0,"D_0__Bacteria;D_1__Proteobacteria;D_2__Gammaproteobacteria;D_3__Xanthomonadales":0.0,"D_0__Bacteria;D_1__Proteobacteria;D_2__Gammaproteobacteria;__":0.0,"D_0__Bacteria;D_1__Proteobacteria;__;__":0.0,"D_0__Bacteria;D_1__Spirochaetes;D_2__MVP-15;__":0.0,"D_0__Bacteria;D_1__Spirochaetes;D_2__Spirochaetia;D_3__Spirochaetales":18041.0,"D_0__Bacteria;D_1__Spirochaetes;__;__":0.0,"D_0__Bacteria;D_1__Synergistetes;D_2__Synergistia;D_3__Synergistales":252.0,"D_0__Bacteria;D_1__Tenericutes;D_2__Mollicutes;D_3__Anaeroplasmatales":8.0,"D_0__Bacteria;D_1__Tenericutes;D_2__Mollicutes;D_3__EMP-G18":0.0,"D_0__Bacteria;D_1__Tenericutes;D_2__Mollicutes;D_3__Izimaplasmatales":4438.0,"D_0__Bacteria;D_1__Tenericutes;D_2__Mollicutes;D_3__Mollicutes RF39":2440.0,"D_0__Bacteria;D_1__Tenericutes;D_2__Mollicutes;D_3__Mycoplasmatales":0.0,"D_0__Bacteria;D_1__Tenericutes;D_2__Mollicutes;D_3__NED5E9":22.0,"D_0__Bacteria;D_1__Tenericutes;D_2__Mollicutes;D_3__T2WK15B57":13.0,"D_0__Bacteria;D_1__Verrucomicrobia;D_2__Verrucomicrobiae;D_3__Chthoniobacterales":0.0,"D_0__Bacteria;D_1__Verrucomicrobia;D_2__Verrucomicrobiae;D_3__Opitutales":0.0,"D_0__Bacteria;D_1__Verrucomicrobia;D_2__Verrucomicrobiae;D_3__Pedosphaerales":0.0,"D_0__Bacteria;D_1__Verrucomicrobia;D_2__Verrucomicrobiae;D_3__Verrucomicrobiales":2.0,"D_0__Bacteria;D_1__WPS-2;D_2__uncultured rumen bacterium;D_3__uncultured rumen bacterium":0.0,"D_0__Bacteria;__;__;__":187.0,"Name":"K9","SampleType":"Faecal","GPS":"54H 0370156, 6177479","Population":"Kooloola","Warren":"Ke","Date Collected":"3\/03\/2019","Sex":"U","Extraction Kit":"Qiagen DNeasy Powersoil","Date Extracted":"18\/07\/2019","Lot No.":"1600-54007","Associated EBC":"EBC9","Manfred IDs":"","Notes":""},{"index":"M10a","D_0__Archaea;D_1__Euryarchaeota;D_2__Methanobacteria;D_3__Methanobacteriales":194.0,"D_0__Archaea;D_1__Euryarchaeota;D_2__Methanomicrobia;D_3__Methanomicrobiales":0.0,"D_0__Archaea;D_1__Euryarchaeota;D_2__Thermoplasmata;D_3__Methanomassiliicoccales":370.0,"D_0__Archaea;D_1__Thaumarchaeota;D_2__Nitrososphaeria;D_3__Nitrososphaerales":0.0,"D_0__Bacteria;D_1__Actinobacteria;D_2__Acidimicrobiia;D_3__Microtrichales":0.0,"D_0__Bacteria;D_1__Actinobacteria;D_2__Acidimicrobiia;D_3__uncultured":0.0,"D_0__Bacteria;D_1__Actinobacteria;D_2__Acidimicrobiia;__":0.0,"D_0__Bacteria;D_1__Actinobacteria;D_2__Actinobacteria;D_3__Actinomycetales":14.0,"D_0__Bacteria;D_1__Actinobacteria;D_2__Actinobacteria;D_3__Bifidobacteriales":0.0,"D_0__Bacteria;D_1__Actinobacteria;D_2__Actinobacteria;D_3__Corynebacteriales":326.0,"D_0__Bacteria;D_1__Actinobacteria;D_2__Actinobacteria;D_3__Frankiales":2.0,"D_0__Bacteria;D_1__Actinobacteria;D_2__Actinobacteria;D_3__Kineosporiales":0.0,"D_0__Bacteria;D_1__Actinobacteria;D_2__Actinobacteria;D_3__Micrococcales":268.0,"D_0__Bacteria;D_1__Actinobacteria;D_2__Actinobacteria;D_3__Micromonosporales":0.0,"D_0__Bacteria;D_1__Actinobacteria;D_2__Actinobacteria;D_3__Propionibacteriales":0.0,"D_0__Bacteria;D_1__Actinobacteria;D_2__Actinobacteria;D_3__Pseudonocardiales":0.0,"D_0__Bacteria;D_1__Actinobacteria;D_2__Actinobacteria;D_3__Streptomycetales":0.0,"D_0__Bacteria;D_1__Actinobacteria;D_2__Actinobacteria;D_3__Streptosporangiales":7.0,"D_0__Bacteria;D_1__Actinobacteria;D_2__Actinobacteria;__":0.0,"D_0__Bacteria;D_1__Actinobacteria;D_2__Coriobacteriia;D_3__Coriobacteriales":110.0,"D_0__Bacteria;D_1__Actinobacteria;D_2__Rubrobacteria;D_3__Rubrobacterales":0.0,"D_0__Bacteria;D_1__Actinobacteria;D_2__Thermoleophilia;D_3__Solirubrobacterales":0.0,"D_0__Bacteria;D_1__Armatimonadetes;D_2__Armatimonadia;D_3__Armatimonadales":0.0,"D_0__Bacteria;D_1__Armatimonadetes;D_2__uncultured;__":0.0,"D_0__Bacteria;D_1__BRC1;D_2__uncultured Desulfocaldus sp.;D_3__uncultured Desulfocaldus sp.":0.0,"D_0__Bacteria;D_1__Bacteroidetes;D_2__Bacteroidia;D_3__Bacteroidales":37380.0,"D_0__Bacteria;D_1__Bacteroidetes;D_2__Bacteroidia;D_3__Chitinophagales":0.0,"D_0__Bacteria;D_1__Bacteroidetes;D_2__Bacteroidia;D_3__Cytophagales":0.0,"D_0__Bacteria;D_1__Bacteroidetes;D_2__Bacteroidia;D_3__Flavobacteriales":12.0,"D_0__Bacteria;D_1__Bacteroidetes;D_2__Bacteroidia;D_3__Sphingobacteriales":2779.0,"D_0__Bacteria;D_1__Bacteroidetes;D_2__Bacteroidia;__":560.0,"D_0__Bacteria;D_1__Bacteroidetes;D_2__Ignavibacteria;D_3__OPB56":0.0,"D_0__Bacteria;D_1__Chloroflexi;D_2__Anaerolineae;D_3__Anaerolineales":28.0,"D_0__Bacteria;D_1__Chloroflexi;D_2__Chloroflexia;D_3__Thermomicrobiales":0.0,"D_0__Bacteria;D_1__Cyanobacteria;D_2__Melainabacteria;D_3__Gastranaerophilales":2.0,"D_0__Bacteria;D_1__Cyanobacteria;D_2__Oxyphotobacteria;D_3__Chloroplast":4.0,"D_0__Bacteria;D_1__Cyanobacteria;D_2__Oxyphotobacteria;D_3__Nostocales":0.0,"D_0__Bacteria;D_1__Cyanobacteria;D_2__Oxyphotobacteria;D_3__Thermosynechococcales":0.0,"D_0__Bacteria;D_1__Cyanobacteria;D_2__Sericytochromatia;D_3__uncultured Bacillales bacterium":0.0,"D_0__Bacteria;D_1__Cyanobacteria;D_2__Sericytochromatia;D_3__uncultured bacterium":0.0,"D_0__Bacteria;D_1__Deferribacteres;D_2__Deferribacteres;D_3__Deferribacterales":0.0,"D_0__Bacteria;D_1__Deinococcus-Thermus;D_2__Deinococci;D_3__Deinococcales":0.0,"D_0__Bacteria;D_1__Elusimicrobia;D_2__Elusimicrobia;D_3__Elusimicrobiales":0.0,"D_0__Bacteria;D_1__Epsilonbacteraeota;D_2__Campylobacteria;D_3__Campylobacterales":125.0,"D_0__Bacteria;D_1__FBP;D_2__uncultured actinobacterium;D_3__uncultured actinobacterium":0.0,"D_0__Bacteria;D_1__Fibrobacteres;D_2__Fibrobacteria;D_3__Fibrobacterales":9850.0,"D_0__Bacteria;D_1__Firmicutes;D_2__Bacilli;D_3__Bacillales":1111.0,"D_0__Bacteria;D_1__Firmicutes;D_2__Bacilli;D_3__Lactobacillales":219.0,"D_0__Bacteria;D_1__Firmicutes;D_2__Clostridia;D_3__Clostridiales":24121.0,"D_0__Bacteria;D_1__Firmicutes;D_2__Clostridia;D_3__DTU014":0.0,"D_0__Bacteria;D_1__Firmicutes;D_2__Clostridia;__":5.0,"D_0__Bacteria;D_1__Firmicutes;D_2__Erysipelotrichia;D_3__Erysipelotrichales":3029.0,"D_0__Bacteria;D_1__Firmicutes;D_2__Negativicutes;D_3__Selenomonadales":66.0,"D_0__Bacteria;D_1__Firmicutes;__;__":0.0,"D_0__Bacteria;D_1__Fusobacteria;D_2__Fusobacteriia;D_3__Fusobacteriales":9.0,"D_0__Bacteria;D_1__Gemmatimonadetes;D_2__Gemmatimonadetes;D_3__Gemmatimonadales":0.0,"D_0__Bacteria;D_1__Gemmatimonadetes;D_2__Longimicrobia;D_3__Longimicrobiales":0.0,"D_0__Bacteria;D_1__Gemmatimonadetes;D_2__S0134 terrestrial group;D_3__metagenome":0.0,"D_0__Bacteria;D_1__Kiritimatiellaeota;D_2__Kiritimatiellae;D_3__WCHB1-41":32.0,"D_0__Bacteria;D_1__Lentisphaerae;D_2__Lentisphaeria;D_3__Victivallales":180.0,"D_0__Bacteria;D_1__Lentisphaerae;D_2__Oligosphaeria;D_3__Oligosphaerales":262.0,"D_0__Bacteria;D_1__Patescibacteria;D_2__Parcubacteria;__":0.0,"D_0__Bacteria;D_1__Patescibacteria;D_2__Saccharimonadia;D_3__Saccharimonadales":0.0,"D_0__Bacteria;D_1__Planctomycetes;D_2__Phycisphaerae;D_3__Tepidisphaerales":0.0,"D_0__Bacteria;D_1__Planctomycetes;D_2__Planctomycetacia;D_3__Isosphaerales":0.0,"D_0__Bacteria;D_1__Planctomycetes;D_2__Planctomycetacia;D_3__Pirellulales":4.0,"D_0__Bacteria;D_1__Planctomycetes;D_2__vadinHA49;__":0.0,"D_0__Bacteria;D_1__Proteobacteria;D_2__Alphaproteobacteria;D_3__Acetobacterales":0.0,"D_0__Bacteria;D_1__Proteobacteria;D_2__Alphaproteobacteria;D_3__Azospirillales":0.0,"D_0__Bacteria;D_1__Proteobacteria;D_2__Alphaproteobacteria;D_3__Caulobacterales":2.0,"D_0__Bacteria;D_1__Proteobacteria;D_2__Alphaproteobacteria;D_3__Elsterales":0.0,"D_0__Bacteria;D_1__Proteobacteria;D_2__Alphaproteobacteria;D_3__Micavibrionales":0.0,"D_0__Bacteria;D_1__Proteobacteria;D_2__Alphaproteobacteria;D_3__Micropepsales":0.0,"D_0__Bacteria;D_1__Proteobacteria;D_2__Alphaproteobacteria;D_3__Paracaedibacterales":0.0,"D_0__Bacteria;D_1__Proteobacteria;D_2__Alphaproteobacteria;D_3__Reyranellales":0.0,"D_0__Bacteria;D_1__Proteobacteria;D_2__Alphaproteobacteria;D_3__Rhizobiales":46.0,"D_0__Bacteria;D_1__Proteobacteria;D_2__Alphaproteobacteria;D_3__Rhodobacterales":51.0,"D_0__Bacteria;D_1__Proteobacteria;D_2__Alphaproteobacteria;D_3__Rhodospirillales":13.0,"D_0__Bacteria;D_1__Proteobacteria;D_2__Alphaproteobacteria;D_3__Rickettsiales":0.0,"D_0__Bacteria;D_1__Proteobacteria;D_2__Alphaproteobacteria;D_3__Sphingomonadales":8.0,"D_0__Bacteria;D_1__Proteobacteria;D_2__Alphaproteobacteria;D_3__Tistrellales":0.0,"D_0__Bacteria;D_1__Proteobacteria;D_2__Alphaproteobacteria;__":502.0,"D_0__Bacteria;D_1__Proteobacteria;D_2__Deltaproteobacteria;D_3__Bdellovibrionales":0.0,"D_0__Bacteria;D_1__Proteobacteria;D_2__Deltaproteobacteria;D_3__Bradymonadales":237.0,"D_0__Bacteria;D_1__Proteobacteria;D_2__Deltaproteobacteria;D_3__Desulfobacterales":0.0,"D_0__Bacteria;D_1__Proteobacteria;D_2__Deltaproteobacteria;D_3__Desulfovibrionales":99.0,"D_0__Bacteria;D_1__Proteobacteria;D_2__Deltaproteobacteria;D_3__Myxococcales":1863.0,"D_0__Bacteria;D_1__Proteobacteria;D_2__Deltaproteobacteria;D_3__Oligoflexales":0.0,"D_0__Bacteria;D_1__Proteobacteria;D_2__Deltaproteobacteria;D_3__SAR324 clade(Marine group B)":0.0,"D_0__Bacteria;D_1__Proteobacteria;D_2__Gammaproteobacteria;D_3__211ds20":0.0,"D_0__Bacteria;D_1__Proteobacteria;D_2__Gammaproteobacteria;D_3__Aeromonadales":0.0,"D_0__Bacteria;D_1__Proteobacteria;D_2__Gammaproteobacteria;D_3__Alteromonadales":38.0,"D_0__Bacteria;D_1__Proteobacteria;D_2__Gammaproteobacteria;D_3__Betaproteobacteriales":111.0,"D_0__Bacteria;D_1__Proteobacteria;D_2__Gammaproteobacteria;D_3__Cellvibrionales":0.0,"D_0__Bacteria;D_1__Proteobacteria;D_2__Gammaproteobacteria;D_3__Coxiellales":0.0,"D_0__Bacteria;D_1__Proteobacteria;D_2__Gammaproteobacteria;D_3__Diplorickettsiales":0.0,"D_0__Bacteria;D_1__Proteobacteria;D_2__Gammaproteobacteria;D_3__Enterobacteriales":61.0,"D_0__Bacteria;D_1__Proteobacteria;D_2__Gammaproteobacteria;D_3__Nitrosococcales":16.0,"D_0__Bacteria;D_1__Proteobacteria;D_2__Gammaproteobacteria;D_3__Oceanospirillales":170.0,"D_0__Bacteria;D_1__Proteobacteria;D_2__Gammaproteobacteria;D_3__Pasteurellales":2.0,"D_0__Bacteria;D_1__Proteobacteria;D_2__Gammaproteobacteria;D_3__Pseudomonadales":332.0,"D_0__Bacteria;D_1__Proteobacteria;D_2__Gammaproteobacteria;D_3__Steroidobacterales":0.0,"D_0__Bacteria;D_1__Proteobacteria;D_2__Gammaproteobacteria;D_3__Vibrionales":13.0,"D_0__Bacteria;D_1__Proteobacteria;D_2__Gammaproteobacteria;D_3__Xanthomonadales":46.0,"D_0__Bacteria;D_1__Proteobacteria;D_2__Gammaproteobacteria;__":0.0,"D_0__Bacteria;D_1__Proteobacteria;__;__":1308.0,"D_0__Bacteria;D_1__Spirochaetes;D_2__MVP-15;__":0.0,"D_0__Bacteria;D_1__Spirochaetes;D_2__Spirochaetia;D_3__Spirochaetales":25626.0,"D_0__Bacteria;D_1__Spirochaetes;__;__":0.0,"D_0__Bacteria;D_1__Synergistetes;D_2__Synergistia;D_3__Synergistales":45.0,"D_0__Bacteria;D_1__Tenericutes;D_2__Mollicutes;D_3__Anaeroplasmatales":43.0,"D_0__Bacteria;D_1__Tenericutes;D_2__Mollicutes;D_3__EMP-G18":0.0,"D_0__Bacteria;D_1__Tenericutes;D_2__Mollicutes;D_3__Izimaplasmatales":7.0,"D_0__Bacteria;D_1__Tenericutes;D_2__Mollicutes;D_3__Mollicutes RF39":1458.0,"D_0__Bacteria;D_1__Tenericutes;D_2__Mollicutes;D_3__Mycoplasmatales":0.0,"D_0__Bacteria;D_1__Tenericutes;D_2__Mollicutes;D_3__NED5E9":0.0,"D_0__Bacteria;D_1__Tenericutes;D_2__Mollicutes;D_3__T2WK15B57":0.0,"D_0__Bacteria;D_1__Verrucomicrobia;D_2__Verrucomicrobiae;D_3__Chthoniobacterales":0.0,"D_0__Bacteria;D_1__Verrucomicrobia;D_2__Verrucomicrobiae;D_3__Opitutales":118.0,"D_0__Bacteria;D_1__Verrucomicrobia;D_2__Verrucomicrobiae;D_3__Pedosphaerales":0.0,"D_0__Bacteria;D_1__Verrucomicrobia;D_2__Verrucomicrobiae;D_3__Verrucomicrobiales":2.0,"D_0__Bacteria;D_1__WPS-2;D_2__uncultured rumen bacterium;D_3__uncultured rumen bacterium":0.0,"D_0__Bacteria;__;__;__":265.0,"Name":"M10a","SampleType":"Faecal","GPS":"-","Population":"Captive","Warren":"Cb","Date Collected":"28\/05\/2019","Sex":"","Extraction Kit":"Qiagen DNeasy Powersoil","Date Extracted":"11\/07\/2019","Lot No.":"1600-54007","Associated EBC":"EBC7","Manfred IDs":"Jaffa - ?","Notes":""},{"index":"M11","D_0__Archaea;D_1__Euryarchaeota;D_2__Methanobacteria;D_3__Methanobacteriales":359.0,"D_0__Archaea;D_1__Euryarchaeota;D_2__Methanomicrobia;D_3__Methanomicrobiales":0.0,"D_0__Archaea;D_1__Euryarchaeota;D_2__Thermoplasmata;D_3__Methanomassiliicoccales":23.0,"D_0__Archaea;D_1__Thaumarchaeota;D_2__Nitrososphaeria;D_3__Nitrososphaerales":0.0,"D_0__Bacteria;D_1__Actinobacteria;D_2__Acidimicrobiia;D_3__Microtrichales":0.0,"D_0__Bacteria;D_1__Actinobacteria;D_2__Acidimicrobiia;D_3__uncultured":0.0,"D_0__Bacteria;D_1__Actinobacteria;D_2__Acidimicrobiia;__":0.0,"D_0__Bacteria;D_1__Actinobacteria;D_2__Actinobacteria;D_3__Actinomycetales":0.0,"D_0__Bacteria;D_1__Actinobacteria;D_2__Actinobacteria;D_3__Bifidobacteriales":10.0,"D_0__Bacteria;D_1__Actinobacteria;D_2__Actinobacteria;D_3__Corynebacteriales":111.0,"D_0__Bacteria;D_1__Actinobacteria;D_2__Actinobacteria;D_3__Frankiales":0.0,"D_0__Bacteria;D_1__Actinobacteria;D_2__Actinobacteria;D_3__Kineosporiales":0.0,"D_0__Bacteria;D_1__Actinobacteria;D_2__Actinobacteria;D_3__Micrococcales":1825.0,"D_0__Bacteria;D_1__Actinobacteria;D_2__Actinobacteria;D_3__Micromonosporales":0.0,"D_0__Bacteria;D_1__Actinobacteria;D_2__Actinobacteria;D_3__Propionibacteriales":0.0,"D_0__Bacteria;D_1__Actinobacteria;D_2__Actinobacteria;D_3__Pseudonocardiales":118.0,"D_0__Bacteria;D_1__Actinobacteria;D_2__Actinobacteria;D_3__Streptomycetales":0.0,"D_0__Bacteria;D_1__Actinobacteria;D_2__Actinobacteria;D_3__Streptosporangiales":22.0,"D_0__Bacteria;D_1__Actinobacteria;D_2__Actinobacteria;__":0.0,"D_0__Bacteria;D_1__Actinobacteria;D_2__Coriobacteriia;D_3__Coriobacteriales":260.0,"D_0__Bacteria;D_1__Actinobacteria;D_2__Rubrobacteria;D_3__Rubrobacterales":0.0,"D_0__Bacteria;D_1__Actinobacteria;D_2__Thermoleophilia;D_3__Solirubrobacterales":0.0,"D_0__Bacteria;D_1__Armatimonadetes;D_2__Armatimonadia;D_3__Armatimonadales":0.0,"D_0__Bacteria;D_1__Armatimonadetes;D_2__uncultured;__":0.0,"D_0__Bacteria;D_1__BRC1;D_2__uncultured Desulfocaldus sp.;D_3__uncultured Desulfocaldus sp.":0.0,"D_0__Bacteria;D_1__Bacteroidetes;D_2__Bacteroidia;D_3__Bacteroidales":3743.0,"D_0__Bacteria;D_1__Bacteroidetes;D_2__Bacteroidia;D_3__Chitinophagales":0.0,"D_0__Bacteria;D_1__Bacteroidetes;D_2__Bacteroidia;D_3__Cytophagales":0.0,"D_0__Bacteria;D_1__Bacteroidetes;D_2__Bacteroidia;D_3__Flavobacteriales":944.0,"D_0__Bacteria;D_1__Bacteroidetes;D_2__Bacteroidia;D_3__Sphingobacteriales":0.0,"D_0__Bacteria;D_1__Bacteroidetes;D_2__Bacteroidia;__":4.0,"D_0__Bacteria;D_1__Bacteroidetes;D_2__Ignavibacteria;D_3__OPB56":0.0,"D_0__Bacteria;D_1__Chloroflexi;D_2__Anaerolineae;D_3__Anaerolineales":0.0,"D_0__Bacteria;D_1__Chloroflexi;D_2__Chloroflexia;D_3__Thermomicrobiales":0.0,"D_0__Bacteria;D_1__Cyanobacteria;D_2__Melainabacteria;D_3__Gastranaerophilales":63.0,"D_0__Bacteria;D_1__Cyanobacteria;D_2__Oxyphotobacteria;D_3__Chloroplast":2.0,"D_0__Bacteria;D_1__Cyanobacteria;D_2__Oxyphotobacteria;D_3__Nostocales":0.0,"D_0__Bacteria;D_1__Cyanobacteria;D_2__Oxyphotobacteria;D_3__Thermosynechococcales":0.0,"D_0__Bacteria;D_1__Cyanobacteria;D_2__Sericytochromatia;D_3__uncultured Bacillales bacterium":0.0,"D_0__Bacteria;D_1__Cyanobacteria;D_2__Sericytochromatia;D_3__uncultured bacterium":0.0,"D_0__Bacteria;D_1__Deferribacteres;D_2__Deferribacteres;D_3__Deferribacterales":0.0,"D_0__Bacteria;D_1__Deinococcus-Thermus;D_2__Deinococci;D_3__Deinococcales":0.0,"D_0__Bacteria;D_1__Elusimicrobia;D_2__Elusimicrobia;D_3__Elusimicrobiales":0.0,"D_0__Bacteria;D_1__Epsilonbacteraeota;D_2__Campylobacteria;D_3__Campylobacterales":0.0,"D_0__Bacteria;D_1__FBP;D_2__uncultured actinobacterium;D_3__uncultured actinobacterium":0.0,"D_0__Bacteria;D_1__Fibrobacteres;D_2__Fibrobacteria;D_3__Fibrobacterales":0.0,"D_0__Bacteria;D_1__Firmicutes;D_2__Bacilli;D_3__Bacillales":6624.0,"D_0__Bacteria;D_1__Firmicutes;D_2__Bacilli;D_3__Lactobacillales":862.0,"D_0__Bacteria;D_1__Firmicutes;D_2__Clostridia;D_3__Clostridiales":30194.0,"D_0__Bacteria;D_1__Firmicutes;D_2__Clostridia;D_3__DTU014":0.0,"D_0__Bacteria;D_1__Firmicutes;D_2__Clostridia;__":0.0,"D_0__Bacteria;D_1__Firmicutes;D_2__Erysipelotrichia;D_3__Erysipelotrichales":321.0,"D_0__Bacteria;D_1__Firmicutes;D_2__Negativicutes;D_3__Selenomonadales":155.0,"D_0__Bacteria;D_1__Firmicutes;__;__":9.0,"D_0__Bacteria;D_1__Fusobacteria;D_2__Fusobacteriia;D_3__Fusobacteriales":19.0,"D_0__Bacteria;D_1__Gemmatimonadetes;D_2__Gemmatimonadetes;D_3__Gemmatimonadales":0.0,"D_0__Bacteria;D_1__Gemmatimonadetes;D_2__Longimicrobia;D_3__Longimicrobiales":0.0,"D_0__Bacteria;D_1__Gemmatimonadetes;D_2__S0134 terrestrial group;D_3__metagenome":0.0,"D_0__Bacteria;D_1__Kiritimatiellaeota;D_2__Kiritimatiellae;D_3__WCHB1-41":84.0,"D_0__Bacteria;D_1__Lentisphaerae;D_2__Lentisphaeria;D_3__Victivallales":53.0,"D_0__Bacteria;D_1__Lentisphaerae;D_2__Oligosphaeria;D_3__Oligosphaerales":0.0,"D_0__Bacteria;D_1__Patescibacteria;D_2__Parcubacteria;__":0.0,"D_0__Bacteria;D_1__Patescibacteria;D_2__Saccharimonadia;D_3__Saccharimonadales":0.0,"D_0__Bacteria;D_1__Planctomycetes;D_2__Phycisphaerae;D_3__Tepidisphaerales":0.0,"D_0__Bacteria;D_1__Planctomycetes;D_2__Planctomycetacia;D_3__Isosphaerales":0.0,"D_0__Bacteria;D_1__Planctomycetes;D_2__Planctomycetacia;D_3__Pirellulales":986.0,"D_0__Bacteria;D_1__Planctomycetes;D_2__vadinHA49;__":0.0,"D_0__Bacteria;D_1__Proteobacteria;D_2__Alphaproteobacteria;D_3__Acetobacterales":0.0,"D_0__Bacteria;D_1__Proteobacteria;D_2__Alphaproteobacteria;D_3__Azospirillales":0.0,"D_0__Bacteria;D_1__Proteobacteria;D_2__Alphaproteobacteria;D_3__Caulobacterales":0.0,"D_0__Bacteria;D_1__Proteobacteria;D_2__Alphaproteobacteria;D_3__Elsterales":0.0,"D_0__Bacteria;D_1__Proteobacteria;D_2__Alphaproteobacteria;D_3__Micavibrionales":0.0,"D_0__Bacteria;D_1__Proteobacteria;D_2__Alphaproteobacteria;D_3__Micropepsales":0.0,"D_0__Bacteria;D_1__Proteobacteria;D_2__Alphaproteobacteria;D_3__Paracaedibacterales":0.0,"D_0__Bacteria;D_1__Proteobacteria;D_2__Alphaproteobacteria;D_3__Reyranellales":0.0,"D_0__Bacteria;D_1__Proteobacteria;D_2__Alphaproteobacteria;D_3__Rhizobiales":0.0,"D_0__Bacteria;D_1__Proteobacteria;D_2__Alphaproteobacteria;D_3__Rhodobacterales":0.0,"D_0__Bacteria;D_1__Proteobacteria;D_2__Alphaproteobacteria;D_3__Rhodospirillales":80.0,"D_0__Bacteria;D_1__Proteobacteria;D_2__Alphaproteobacteria;D_3__Rickettsiales":6.0,"D_0__Bacteria;D_1__Proteobacteria;D_2__Alphaproteobacteria;D_3__Sphingomonadales":0.0,"D_0__Bacteria;D_1__Proteobacteria;D_2__Alphaproteobacteria;D_3__Tistrellales":0.0,"D_0__Bacteria;D_1__Proteobacteria;D_2__Alphaproteobacteria;__":7.0,"D_0__Bacteria;D_1__Proteobacteria;D_2__Deltaproteobacteria;D_3__Bdellovibrionales":0.0,"D_0__Bacteria;D_1__Proteobacteria;D_2__Deltaproteobacteria;D_3__Bradymonadales":0.0,"D_0__Bacteria;D_1__Proteobacteria;D_2__Deltaproteobacteria;D_3__Desulfobacterales":0.0,"D_0__Bacteria;D_1__Proteobacteria;D_2__Deltaproteobacteria;D_3__Desulfovibrionales":8.0,"D_0__Bacte
[truncated: 406,982 more chars]
