# Supplementary material for: Signatures of landscape and captivity in the gut microbiota of Southern Hairy-nosed Wombats (Lasiorhinus latifrons)
Source: Anim Microbiome. 2021 Jan 6;3:4. doi: 10.1186/s42523-020-00068-y (PMC7934541; doi:10.1186/s42523-020-00068-y)
Supplement: Supplementary file 9 — Additional file 9: SI_File_1. QIIME2 qzv file of taxonomic bar plots per sample. [file 42523_2020_68_MOESM9_ESM.qzv › 854a8f14-b509-4353-8f4a-4b6549c285ec/data/level-5.csv]

index	D_0__Archaea;D_1__Euryarchaeota;D_2__Methanobacteria;D_3__Methanobacteriales;D_4__Methanobacteriaceae	D_0__Archaea;D_1__Euryarchaeota;D_2__Methanomicrobia;D_3__Methanomicrobiales;D_4__Methanocorpusculaceae	D_0__Archaea;D_1__Euryarchaeota;D_2__Thermoplasmata;D_3__Methanomassiliicoccales;D_4__Methanomassiliicoccaceae	D_0__Archaea;D_1__Euryarchaeota;D_2__Thermoplasmata;D_3__Methanomassiliicoccales;D_4__Methanomethylophilaceae	D_0__Archaea;D_1__Thaumarchaeota;D_2__Nitrososphaeria;D_3__Nitrososphaerales;D_4__Nitrososphaeraceae	D_0__Bacteria;D_1__Actinobacteria;D_2__Acidimicrobiia;D_3__Microtrichales;D_4__Iamiaceae	D_0__Bacteria;D_1__Actinobacteria;D_2__Acidimicrobiia;D_3__Microtrichales;D_4__Microtrichaceae	D_0__Bacteria;D_1__Actinobacteria;D_2__Acidimicrobiia;D_3__Microtrichales;D_4__uncultured	D_0__Bacteria;D_1__Actinobacteria;D_2__Acidimicrobiia;D_3__uncultured;D_4__uncultured Acidimicrobidae bacterium	D_0__Bacteria;D_1__Actinobacteria;D_2__Acidimicrobiia;D_3__uncultured;D_4__uncultured bacterium	D_0__Bacteria;D_1__Actinobacteria;D_2__Acidimicrobiia;__;__	D_0__Bacteria;D_1__Actinobacteria;D_2__Actinobacteria;D_3__Actinomycetales;D_4__Actinomycetaceae	D_0__Bacteria;D_1__Actinobacteria;D_2__Actinobacteria;D_3__Bifidobacteriales;D_4__Bifidobacteriaceae	D_0__Bacteria;D_1__Actinobacteria;D_2__Actinobacteria;D_3__Corynebacteriales;D_4__Corynebacteriaceae	D_0__Bacteria;D_1__Actinobacteria;D_2__Actinobacteria;D_3__Corynebacteriales;D_4__Dietziaceae	D_0__Bacteria;D_1__Actinobacteria;D_2__Actinobacteria;D_3__Corynebacteriales;D_4__Mycobacteriaceae	D_0__Bacteria;D_1__Actinobacteria;D_2__Actinobacteria;D_3__Corynebacteriales;D_4__Nocardiaceae	D_0__Bacteria;D_1__Actinobacteria;D_2__Actinobacteria;D_3__Frankiales;D_4__Cryptosporangiaceae	D_0__Bacteria;D_1__Actinobacteria;D_2__Actinobacteria;D_3__Frankiales;D_4__Frankiaceae	D_0__Bacteria;D_1__Actinobacteria;D_2__Actinobacteria;D_3__Frankiales;D_4__Geodermatophilaceae	D_0__Bacteria;D_1__Actinobacteria;D_2__Actinobacteria;D_3__Frankiales;D_4__Nakamurellaceae	D_0__Bacteria;D_1__Actinobacteria;D_2__Actinobacteria;D_3__Frankiales;D_4__Sporichthyaceae	D_0__Bacteria;D_1__Actinobacteria;D_2__Actinobacteria;D_3__Frankiales;D_4__uncultured	D_0__Bacteria;D_1__Actinobacteria;D_2__Actinobacteria;D_3__Kineosporiales;D_4__Kineosporiaceae	D_0__Bacteria;D_1__Actinobacteria;D_2__Actinobacteria;D_3__Micrococcales;D_4__Bogoriellaceae	D_0__Bacteria;D_1__Actinobacteria;D_2__Actinobacteria;D_3__Micrococcales;D_4__Brevibacteriaceae	D_0__Bacteria;D_1__Actinobacteria;D_2__Actinobacteria;D_3__Micrococcales;D_4__Cellulomonadaceae	D_0__Bacteria;D_1__Actinobacteria;D_2__Actinobacteria;D_3__Micrococcales;D_4__Dermabacteraceae	D_0__Bacteria;D_1__Actinobacteria;D_2__Actinobacteria;D_3__Micrococcales;D_4__Intrasporangiaceae	D_0__Bacteria;D_1__Actinobacteria;D_2__Actinobacteria;D_3__Micrococcales;D_4__Microbacteriaceae	D_0__Bacteria;D_1__Actinobacteria;D_2__Actinobacteria;D_3__Micrococcales;D_4__Micrococcaceae	D_0__Bacteria;D_1__Actinobacteria;D_2__Actinobacteria;D_3__Micrococcales;D_4__Promicromonosporaceae	D_0__Bacteria;D_1__Actinobacteria;D_2__Actinobacteria;D_3__Micrococcales;D_4__Sanguibacteraceae	D_0__Bacteria;D_1__Actinobacteria;D_2__Actinobacteria;D_3__Micrococcales;__	D_0__Bacteria;D_1__Actinobacteria;D_2__Actinobacteria;D_3__Micromonosporales;D_4__Micromonosporaceae	D_0__Bacteria;D_1__Actinobacteria;D_2__Actinobacteria;D_3__Propionibacteriales;D_4__Nocardioidaceae	D_0__Bacteria;D_1__Actinobacteria;D_2__Actinobacteria;D_3__Propionibacteriales;D_4__Propionibacteriaceae	D_0__Bacteria;D_1__Actinobacteria;D_2__Actinobacteria;D_3__Pseudonocardiales;D_4__Pseudonocardiaceae	D_0__Bacteria;D_1__Actinobacteria;D_2__Actinobacteria;D_3__Streptomycetales;D_4__Streptomycetaceae	D_0__Bacteria;D_1__Actinobacteria;D_2__Actinobacteria;D_3__Streptosporangiales;D_4__Nocardiopsaceae	D_0__Bacteria;D_1__Actinobacteria;D_2__Actinobacteria;D_3__Streptosporangiales;D_4__Thermomonosporaceae	D_0__Bacteria;D_1__Actinobacteria;D_2__Actinobacteria;__;__	D_0__Bacteria;D_1__Actinobacteria;D_2__Coriobacteriia;D_3__Coriobacteriales;D_4__Atopobiaceae	D_0__Bacteria;D_1__Actinobacteria;D_2__Coriobacteriia;D_3__Coriobacteriales;D_4__Coriobacteriaceae	D_0__Bacteria;D_1__Actinobacteria;D_2__Coriobacteriia;D_3__Coriobacteriales;D_4__Coriobacteriales Incertae Sedis	D_0__Bacteria;D_1__Actinobacteria;D_2__Coriobacteriia;D_3__Coriobacteriales;D_4__Eggerthellaceae	D_0__Bacteria;D_1__Actinobacteria;D_2__Coriobacteriia;D_3__Coriobacteriales;D_4__uncultured	D_0__Bacteria;D_1__Actinobacteria;D_2__Coriobacteriia;D_3__Coriobacteriales;D_4__uncultured bacterium	D_0__Bacteria;D_1__Actinobacteria;D_2__Coriobacteriia;D_3__Coriobacteriales;__
B10	0.0	60.0	0.0	43.0	0.0	0.0	0.0	0.0	0.0	0.0	0.0	0.0	0.0	0.0	0.0	0.0	0.0	0.0	0.0	0.0	0.0	0.0	0.0	0.0	0.0	0.0	0.0	0.0	0.0	0.0	3.0	0.0	0.0	0.0	0.0	0.0	0.0	2.0	0.0	0.0	0.0	0.0	6.0	0.0	0.0	0.0	0.0	0.0	0.0
B11	12.0	838.0	0.0	208.0	0.0	0.0	0.0	0.0	0.0	0.0	0.0	0.0	0.0	0.0	0.0	2.0	0.0	0.0	0.0	3.0	0.0	0.0	0.0	0.0	0.0	0.0	0.0	0.0	0.0	0.0	11.0	2.0	0.0	0.0	0.0	0.0	0.0	2.0	0.0	0.0	0.0	0.0	36.0	0.0	11.0	34.0	0.0	0.0	21.0
B13	23.0	524.0	0.0	256.0	0.0	0.0	0.0	0.0	0.0	0.0	0.0	0.0	2.0	0.0	0.0	4.0	0.0	0.0	0.0	0.0	0.0	0.0	0.0	0.0	0.0	0.0	0.0	0.0	0.0	2.0	15.0	0.0	0.0	0.0	0.0	0.0	0.0	5.0	0.0	0.0	0.0	0.0	21.0	0.0	13.0	42.0	3.0	0.0	32.0
B14	92.0	66.0	0.0	68.0	0.0	0.0	0.0	2.0	0.0	0.0	2.0	0.0	0.0	0.0	0.0	0.0	0.0	0.0	2.0	0.0	0.0	0.0	0.0	0.0	0.0	2.0	0.0	0.0	0.0	0.0	3.0	0.0	0.0	0.0	0.0	0.0	0.0	0.0	0.0	0.0	0.0	0.0	36.0	0.0	0.0	3.0	0.0	0.0	0.0
B15	95.0	30.0	0.0	59.0	0.0	0.0	0.0	0.0	0.0	0.0	3.0	0.0	0.0	0.0	0.0	0.0	0.0	0.0	0.0	0.0	0.0	0.0	0.0	0.0	0.0	0.0	0.0	0.0	0.0	0.0	0.0	3.0	0.0	0.0	0.0	0.0	0.0	0.0	0.0	0.0	0.0	0.0	31.0	0.0	2.0	9.0	0.0	0.0	8.0
B16	8.0	123.0	0.0	125.0	0.0	0.0	0.0	0.0	0.0	0.0	0.0	0.0	0.0	0.0	0.0	0.0	0.0	0.0	0.0	2.0	0.0	0.0	0.0	0.0	0.0	0.0	0.0	0.0	0.0	0.0	11.0	0.0	0.0	0.0	0.0	0.0	0.0	0.0	0.0	0.0	0.0	0.0	42.0	0.0	0.0	26.0	0.0	0.0	4.0
B17	0.0	222.0	0.0	206.0	0.0	0.0	0.0	0.0	0.0	0.0	0.0	0.0	0.0	0.0	0.0	3.0	0.0	0.0	0.0	3.0	0.0	0.0	0.0	0.0	0.0	0.0	0.0	0.0	0.0	0.0	14.0	0.0	0.0	0.0	2.0	0.0	0.0	0.0	0.0	0.0	0.0	0.0	7.0	0.0	5.0	9.0	3.0	0.0	2.0
B1	61.0	504.0	0.0	365.0	0.0	0.0	0.0	0.0	0.0	0.0	0.0	0.0	0.0	0.0	0.0	7.0	0.0	0.0	0.0	3.0	0.0	0.0	0.0	0.0	0.0	0.0	0.0	0.0	0.0	0.0	8.0	0.0	0.0	0.0	0.0	0.0	0.0	5.0	205.0	0.0	0.0	0.0	0.0	0.0	2.0	78.0	22.0	0.0	67.0
B2	164.0	1315.0	0.0	1339.0	2.0	0.0	0.0	0.0	0.0	0.0	2.0	0.0	0.0	0.0	0.0	0.0	0.0	0.0	0.0	7.0	0.0	0.0	0.0	0.0	0.0	0.0	0.0	0.0	0.0	0.0	17.0	0.0	0.0	0.0	0.0	0.0	0.0	6.0	490.0	0.0	0.0	0.0	0.0	0.0	17.0	130.0	69.0	3.0	133.0
B3	10.0	583.0	0.0	529.0	0.0	0.0	0.0	3.0	0.0	0.0	0.0	0.0	0.0	0.0	0.0	2.0	0.0	0.0	0.0	12.0	0.0	0.0	0.0	0.0	0.0	0.0	2.0	0.0	0.0	0.0	6.0	0.0	0.0	0.0	0.0	0.0	0.0	12.0	129.0	0.0	0.0	0.0	0.0	0.0	0.0	75.0	35.0	2.0	71.0
B4	59.0	939.0	0.0	738.0	0.0	0.0	0.0	0.0	0.0	0.0	0.0	0.0	0.0	0.0	0.0	0.0	0.0	0.0	0.0	3.0	0.0	0.0	0.0	0.0	0.0	0.0	0.0	0.0	0.0	0.0	10.0	3.0	0.0	0.0	0.0	2.0	0.0	2.0	903.0	0.0	0.0	0.0	0.0	2.0	7.0	102.0	36.0	2.0	84.0
B5	8.0	1529.0	0.0	1723.0	0.0	0.0	0.0	0.0	0.0	0.0	0.0	0.0	2.0	0.0	0.0	3.0	0.0	0.0	0.0	2.0	0.0	0.0	0.0	2.0	0.0	0.0	0.0	0.0	0.0	2.0	6.0	2.0	0.0	0.0	0.0	0.0	0.0	0.0	435.0	0.0	0.0	0.0	0.0	5.0	22.0	220.0	73.0	9.0	202.0
B6	80.0	996.0	0.0	849.0	0.0	0.0	0.0	0.0	0.0	0.0	0.0	0.0	0.0	0.0	0.0	5.0	0.0	0.0	0.0	0.0	0.0	0.0	0.0	0.0	0.0	0.0	0.0	0.0	0.0	0.0	3.0	5.0	0.0	0.0	0.0	0.0	0.0	2.0	0.0	0.0	0.0	0.0	0.0	2.0	12.0	419.0	112.0	3.0	321.0
B7	16.0	435.0	0.0	219.0	0.0	0.0	0.0	0.0	0.0	0.0	0.0	0.0	0.0	0.0	0.0	0.0	0.0	0.0	0.0	0.0	0.0	0.0	0.0	0.0	0.0	0.0	0.0	0.0	0.0	0.0	5.0	0.0	0.0	0.0	0.0	0.0	0.0	0.0	0.0	0.0	0.0	0.0	0.0	1.0	6.0	79.0	35.0	0.0	71.0
B8	69.0	979.0	0.0	575.0	0.0	0.0	0.0	0.0	0.0	0.0	0.0	0.0	0.0	2.0	0.0	0.0	0.0	0.0	0.0	3.0	0.0	0.0	0.0	0.0	0.0	0.0	0.0	0.0	0.0	0.0	0.0	0.0	0.0	0.0	0.0	0.0	0.0	0.0	0.0	0.0	0.0	0.0	0.0	1.0	16.0	293.0	74.0	9.0	169.0
B9	648.0	1570.0	0.0	200.0	0.0	0.0	0.0	0.0	0.0	0.0	0.0	0.0	0.0	0.0	0.0	2.0	0.0	0.0	0.0	0.0	0.0	0.0	0.0	0.0	0.0	0.0	0.0	0.0	0.0	0.0	2.0	0.0	0.0	0.0	0.0	0.0	0.0	2.0	18.0	0.0	0.0	0.0	0.0	0.0	30.0	191.0	47.0	14.0	167.0
K10	162.0	543.0	0.0	182.0	0.0	0.0	0.0	0.0	0.0	0.0	0.0	0.0	0.0	0.0	0.0	8.0	0.0	0.0	0.0	0.0	0.0	0.0	0.0	0.0	0.0	0.0	0.0	0.0	0.0	5.0	0.0	0.0	0.0	0.0	0.0	0.0	3.0	3.0	11.0	0.0	0.0	0.0	0.0	0.0	10.0	169.0	46.0	0.0	99.0
K11	65.0	480.0	0.0	148.0	5.0	0.0	0.0	3.0	0.0	0.0	0.0	2.0	0.0	0.0	0.0	8.0	0.0	0.0	0.0	0.0	0.0	0.0	0.0	0.0	0.0	0.0	0.0	0.0	0.0	0.0	4.0	0.0	0.0	0.0	0.0	2.0	0.0	15.0	45.0	0.0	0.0	0.0	0.0	0.0	7.0	113.0	36.0	0.0	74.0
K12	174.0	1104.0	0.0	196.0	2.0	0.0	0.0	2.0	0.0	0.0	0.0	11.0	0.0	23.0	0.0	15.0	0.0	0.0	0.0	0.0	0.0	0.0	0.0	0.0	0.0	0.0	0.0	0.0	0.0	0.0	6.0	5.0	0.0	0.0	0.0	0.0	5.0	0.0	9.0	0.0	0.0	0.0	0.0	2.0	4.0	160.0	23.0	0.0	131.0
K13	14.0	236.0	0.0	204.0	2.0	0.0	0.0	0.0	0.0	0.0	0.0	0.0	0.0	0.0	0.0	18.0	0.0	0.0	0.0	0.0	0.0	0.0	0.0	0.0	0.0	0.0	0.0	0.0	0.0	0.0	4.0	0.0	0.0	0.0	0.0	0.0	0.0	7.0	0.0	0.0	0.0	0.0	0.0	0.0	5.0	72.0	3.0	0.0	26.0
K14	23.0	718.0	0.0	202.0	0.0	0.0	0.0	0.0	0.0	0.0	2.0	0.0	0.0	7.0	0.0	6.0	0.0	0.0	0.0	3.0	0.0	0.0	0.0	2.0	0.0	0.0	0.0	0.0	0.0	0.0	2.0	7.0	0.0	0.0	0.0	0.0	2.0	7.0	3.0	0.0	0.0	0.0	0.0	0.0	2.0	68.0	0.0	0.0	40.0
K16	0.0	736.0	0.0	149.0	6.0	0.0	0.0	2.0	0.0	0.0	0.0	2.0	0.0	3.0	0.0	5.0	0.0	0.0	0.0	0.0	0.0	0.0	0.0	0.0	0.0	0.0	0.0	0.0	0.0	0.0	0.0	2.0	0.0	0.0	0.0	0.0	0.0	11.0	0.0	0.0	0.0	0.0	0.0	0.0	12.0	166.0	24.0	0.0	55.0
K17	101.0	1323.0	0.0	147.0	2.0	0.0	0.0	2.0	0.0	0.0	2.0	0.0	0.0	0.0	0.0	12.0	0.0	0.0	0.0	0.0	0.0	0.0	0.0	0.0	0.0	0.0	0.0	0.0	0.0	0.0	0.0	3.0	0.0	0.0	2.0	0.0	2.0	9.0	0.0	0.0	0.0	0.0	0.0	0.0	8.0	88.0	0.0	0.0	36.0
K18	40.0	548.0	0.0	142.0	18.0	0.0	0.0	8.0	0.0	0.0	10.0	6.0	2.0	0.0	0.0	30.0	2.0	0.0	0.0	13.0	0.0	0.0	0.0	0.0	0.0	0.0	0.0	0.0	0.0	2.0	16.0	9.0	0.0	0.0	0.0	0.0	12.0	40.0	20.0	0.0	0.0	0.0	0.0	0.0	28.0	307.0	77.0	0.0	125.0
K19	99.0	245.0	0.0	73.0	3.0	0.0	0.0	3.0	0.0	0.0	2.0	0.0	0.0	0.0	0.0	10.0	0.0	0.0	0.0	7.0	0.0	0.0	0.0	0.0	0.0	0.0	0.0	0.0	0.0	0.0	3.0	0.0	0.0	0.0	0.0	0.0	0.0	8.0	56.0	0.0	0.0	0.0	0.0	0.0	2.0	36.0	2.0	0.0	29.0
K1A	420.0	319.0	0.0	326.0	6.0	0.0	0.0	11.0	0.0	0.0	2.0	5.0	0.0	0.0	0.0	12.0	0.0	0.0	0.0	5.0	0.0	0.0	0.0	0.0	0.0	0.0	0.0	0.0	0.0	0.0	0.0	6.0	0.0	0.0	0.0	2.0	0.0	7.0	12.0	0.0	0.0	0.0	0.0	0.0	14.0	247.0	3.0	0.0	73.0
K1B	192.0	211.0	0.0	167.0	2.0	2.0	0.0	0.0	0.0	0.0	2.0	3.0	0.0	0.0	0.0	7.0	0.0	0.0	0.0	0.0	0.0	0.0	0.0	0.0	0.0	0.0	0.0	0.0	0.0	0.0	0.0	4.0	0.0	0.0	3.0	0.0	0.0	7.0	5.0	0.0	0.0	0.0	0.0	0.0	11.0	130.0	1.0	0.0	65.0
K20	13.0	310.0	0.0	89.0	4.0	0.0	0.0	0.0	0.0	0.0	0.0	3.0	0.0	0.0	0.0	16.0	0.0	0.0	0.0	9.0	0.0	0.0	0.0	0.0	0.0	0.0	0.0	0.0	0.0	0.0	12.0	7.0	0.0	0.0	0.0	0.0	3.0	13.0	19.0	0.0	0.0	0.0	0.0	0.0	7.0	193.0	40.0	0.0	41.0
K2	0.0	935.0	0.0	339.0	3.0	0.0	0.0	9.0	0.0	0.0	6.0	3.0	0.0	0.0	0.0	8.0	0.0	0.0	0.0	3.0	0.0	0.0	0.0	0.0	0.0	0.0	0.0	0.0	0.0	0.0	0.0	2.0	0.0	0.0	0.0	0.0	9.0	13.0	5.0	0.0	0.0	0.0	0.0	0.0	11.0	182.0	51.0	0.0	97.0
K3	0.0	759.0	0.0	247.0	0.0	0.0	0.0	3.0	0.0	0.0	0.0	6.0	0.0	0.0	0.0	23.0	0.0	0.0	0.0	4.0	0.0	0.0	0.0	0.0	0.0	0.0	0.0	0.0	0.0	0.0	0.0	7.0	0.0	0.0	0.0	2.0	6.0	26.0	12.0	0.0	0.0	0.0	0.0	0.0	12.0	91.0	61.0	0.0	79.0
K4	18.0	1790.0	0.0	740.0	2.0	0.0	0.0	3.0	0.0	0.0	2.0	9.0	0.0	0.0	0.0	22.0	0.0	0.0	0.0	18.0	0.0	0.0	0.0	0.0	3.0	0.0	0.0	0.0	0.0	5.0	191.0	10.0	0.0	0.0	0.0	5.0	15.0	27.0	32.0	0.0	0.0	0.0	0.0	0.0	11.0	294.0	26.0	0.0	116.0
K5	182.0	1408.0	0.0	339.0	3.0	0.0	0.0	7.0	0.0	0.0	5.0	9.0	0.0	0.0	0.0	21.0	0.0	0.0	0.0	3.0	0.0	0.0	0.0	0.0	0.0	0.0	0.0	0.0	0.0	0.0	0.0	13.0	0.0	0.0	0.0	0.0	13.0	8.0	0.0	0.0	0.0	0.0	0.0	0.0	9.0	67.0	10.0	0.0	50.0
K6	19.0	1701.0	0.0	478.0	0.0	0.0	0.0	4.0	0.0	0.0	0.0	0.0	0.0	0.0	0.0	12.0	0.0	0.0	0.0	2.0	0.0	0.0	0.0	0.0	0.0	3.0	0.0	0.0	0.0	0.0	0.0	6.0	0.0	0.0	0.0	0.0	2.0	15.0	27.0	0.0	0.0	0.0	0.0	0.0	11.0	129.0	36.0	0.0	81.0
K7	68.0	1611.0	0.0	277.0	6.0	0.0	0.0	12.0	0.0	0.0	0.0	4.0	0.0	2.0	0.0	11.0	0.0	0.0	0.0	14.0	0.0	0.0	0.0	0.0	0.0	0.0	0.0	0.0	0.0	2.0	9.0	4.0	0.0	0.0	0.0	0.0	3.0	0.0	209.0	0.0	0.0	0.0	0.0	6.0	11.0	126.0	35.0	0.0	135.0
K8	9.0	495.0	0.0	187.0	0.0	0.0	0.0	2.0	0.0	0.0	0.0	2.0	0.0	0.0	0.0	0.0	0.0	0.0	0.0	6.0	0.0	0.0	0.0	0.0	0.0	0.0	0.0	0.0	0.0	0.0	0.0	0.0	0.0	0.0	0.0	0.0	0.0	6.0	114.0	0.0	0.0	0.0	0.0	0.0	5.0	77.0	10.0	0.0	40.0
K9	268.0	848.0	0.0	330.0	4.0	0.0	0.0	0.0	0.0	0.0	0.0	5.0	0.0	0.0	0.0	11.0	0.0	0.0	0.0	2.0	0.0	0.0	0.0	0.0	0.0	0.0	0.0	0.0	0.0	0.0	2.0	3.0	0.0	0.0	0.0	0.0	7.0	9.0	39.0	0.0	0.0	0.0	0.0	0.0	13.0	258.0	118.0	0.0	192.0
M10a	194.0	0.0	0.0	370.0	0.0	0.0	0.0	0.0	0.0	0.0	0.0	14.0	0.0	269.0	57.0	0.0	0.0	0.0	0.0	2.0	0.0	0.0	0.0	0.0	0.0	19.0	3.0	59.0	5.0	52.0	116.0	0.0	0.0	14.0	0.0	0.0	0.0	0.0	0.0	7.0	0.0	0.0	0.0	0.0	4.0	99.0	0.0	0.0	7.0
M11	359.0	0.0	0.0	23.0	0.0	0.0	0.0	0.0	0.0	0.0	0.0	0.0	10.0	66.0	45.0	0.0	0.0	0.0	0.0	0.0	0.0	0.0	0.0	0.0	0.0	1025.0	0.0	483.0	152.0	3.0	126.0	36.0	0.0	0.0	0.0	0.0	0.0	118.0	0.0	22.0	0.0	0.0	28.0	86.0	31.0	115.0	0.0	0.0	0.0
M12	127.0	2.0	0.0	523.0	0.0	0.0	0.0	0.0	0.0	0.0	0.0	0.0	0.0	0.0	0.0	0.0	0.0	0.0	0.0	0.0	0.0	0.0	0.0	0.0	0.0	0.0	0.0	0.0	0.0	0.0	4.0	0.0	0.0	0.0	0.0	0.0	0.0	0.0	0.0	0.0	0.0	0.0	3.0	2.0	4.0	52.0	0.0	0.0	0.0
M13	1711.0	2.0	0.0	51.0	0.0	0.0	0.0	0.0	0.0	0.0	0.0	0.0	0.0	0.0	0.0	0.0	0.0	0.0	0.0	0.0	0.0	0.0	0.0	0.0	0.0	0.0	0.0	3.0	0.0	0.0	0.0	0.0	0.0	0.0	0.0	0.0	0.0	0.0	0.0	0.0	0.0	0.0	39.0	24.0	21.0	256.0	0.0	0.0	0.0
M14	0.0	0.0	0.0	0.0	0.0	0.0	0.0	0.0	0.0	0.0	0.0	4.0	77.0	0.0	0.0	0.0	0.0	0.0	0.0	0.0	0.0	0.0	0.0	0.0	0.0	0.0	0.0	0.0	0.0	0.0	35.0	0.0	0.0	0.0	0.0	0.0	0.0	0.0	0.0	0.0	0.0	0.0	0.0	0.0	0.0	56.0	0.0	0.0	0.0
M1a	2451.0	0.0	0.0	71.0	0.0	0.0	0.0	0.0	0.0	0.0	0.0	0.0	47.0	13.0	0.0	0.0	0.0	0.0	0.0	0.0	0.0	0.0	0.0	0.0	0.0	0.0	0.0	0.0	0.0	0.0	0.0	0.0	0.0	0.0	0.0	0.0	0.0	0.0	0.0	0.0	0.0	0.0	3.0	2.0	20.0	44.0	0.0	0.0	0.0
M1b	846.0	0.0	0.0	21.0	0.0	0.0	0.0	0.0	0.0	0.0	0.0	0.0	24.0	9.0	0.0	0.0	0.0	0.0	0.0	0.0	0.0	0.0	0.0	0.0	0.0	0.0	0.0	0.0	0.0	0.0	0.0	0.0	0.0	0.0	0.0	0.0	0.0	0.0	0.0	0.0	0.0	0.0	0.0	6.0	22.0	50.0	0.0	0.0	0.0
M1c	5004.0	0.0	0.0	49.0	0.0	0.0	0.0	0.0	0.0	0.0	0.0	0.0	46.0	0.0	0.0	0.0	0.0	0.0	0.0	0.0	0.0	0.0	0.0	0.0	0.0	0.0	0.0	0.0	0.0	0.0	0.0	0.0	0.0	0.0	0.0	0.0	0.0	0.0	0.0	0.0	0.0	0.0	5.0	2.0	15.0	132.0	0.0	0.0	0.0
M2	166.0	140.0	0.0	328.0	0.0	0.0	0.0	0.0	0.0	0.0	0.0	0.0	2.0	0.0	0.0	0.0	0.0	0.0	0.0	0.0	0.0	0.0	0.0	0.0	0.0	0.0	0.0	0.0	0.0	0.0	0.0	0.0	0.0	0.0	0.0	0.0	0.0	0.0	0.0	0.0	0.0	0.0	24.0	144.0	7.0	48.0	0.0	0.0	0.0
M3a	352.0	0.0	0.0	25.0	0.0	0.0	0.0	0.0	0.0	0.0	0.0	0.0	2.0	0.0	0.0	0.0	0.0	0.0	0.0	0.0	0.0	0.0	0.0	0.0	0.0	0.0	0.0	0.0	2.0	0.0	2.0	0.0	0.0	0.0	0.0	3.0	0.0	0.0	0.0	0.0	0.0	0.0	16.0	33.0	14.0	217.0	0.0	0.0	0.0
M3b	104.0	0.0	0.0	41.0	0.0	0.0	0.0	0.0	0.0	0.0	0.0	0.0	2.0	0.0	0.0	0.0	0.0	0.0	0.0	0.0	0.0	0.0	0.0	0.0	0.0	0.0	0.0	7.0	3.0	0.0	2.0	0.0	0.0	0.0	0.0	0.0	0.0	0.0	0.0	0.0	0.0	0.0	3.0	26.0	8.0	300.0	0.0	0.0	0.0
M4a	48.0	0.0	0.0	9.0	0.0	0.0	0.0	0.0	0.0	0.0	0.0	0.0	0.0	0.0	0.0	0.0	0.0	0.0	0.0	0.0	0.0	0.0	0.0	0.0	0.0	0.0	0.0	0.0	0.0	0.0	0.0	0.0	0.0	0.0	0.0	0.0	0.0	0.0	0.0	0.0	0.0	0.0	0.0	5.0	0.0	88.0	0.0	0.0	0.0
M4b	289.0	2.0	0.0	2.0	0.0	0.0	0.0	0.0	0.0	0.0	0.0	0.0	0.0	0.0	0.0	0.0	0.0	0.0	0.0	0.0	0.0	0.0	0.0	0.0	0.0	0.0	0.0	0.0	0.0	0.0	0.0	0.0	0.0	0.0	0.0	0.0	0.0	0.0	0.0	0.0	0.0	0.0	4.0	6.0	24.0	152.0	0.0	0.0	0.0
M5	21.0	0.0	0.0	73.0	0.0	0.0	0.0	0.0	0.0	0.0	0.0	0.0	0.0	0.0	0.0	0.0	0.0	0.0	0.0	0.0	0.0	0.0	0.0	0.0	0.0	0.0	0.0	0.0	0.0	0.0	0.0	0.0	0.0	0.0	0.0	0.0	0.0	0.0	0.0	0.0	0.0	0.0	15.0	48.0	5.0	48.0	0.0	0.0	0.0
M6	3.0	2.0	279.0	2.0	0.0	0.0	0.0	0.0	0.0	0.0	0.0	112.0	14321.0	822.0	0.0	0.0	15.0	0.0	0.0	0.0	0.0	0.0	0.0	0.0	0.0	0.0	0.0	0.0	0.0	0.0	34.0	0.0	0.0	0.0	0.0	0.0	0.0	0.0	0.0	0.0	0.0	0.0	0.0	2410.0	0.0	1061.0	0.0	0.0	0.0
M7a	101.0	0.0	0.0	984.0	0.0	0.0	0.0	0.0	0.0	0.0	0.0	0.0	0.0	3.0	0.0	0.0	0.0	0.0	0.0	0.0	0.0	0.0	0.0	0.0	0.0	0.0	0.0	0.0	0.0	2.0	15.0	0.0	0.0	0.0	0.0	2.0	0.0	0.0	0.0	0.0	0.0	0.0	2.0	12.0	2.0	92.0	0.0	0.0	0.0
M7b	6225.0	3.0	0.0	0.0	0.0	134.0	0.0	0.0	3.0	0.0	0.0	0.0	0.0	2.0	0.0	11.0	98.0	4.0	0.0	25.0	0.0	0.0	0.0	0.0	1.0	0.0	182.0	10.0	16.0	473.0	888.0	0.0	14.0	0.0	207.0	668.0	0.0	2.0	380.0	0.0	152.0	0.0	0.0	2.0	24.0	176.0	0.0	0.0	0.0
M8	1984.0	0.0	13.0	12.0	0.0	0.0	0.0	0.0	0.0	0.0	0.0	0.0	43.0	0.0	0.0	0.0	0.0	0.0	0.0	0.0	0.0	0.0	0.0	0.0	0.0	0.0	0.0	0.0	0.0	5.0	12.0	0.0	0.0	0.0	0.0	0.0	0.0	0.0	0.0	0.0	0.0	0.0	0.0	40.0	32.0	191.0	0.0	0.0	0.0
M9a	274.0	3.0	0.0	63.0	0.0	0.0	0.0	0.0	0.0	0.0	0.0	0.0	0.0	0.0	0.0	0.0	0.0	0.0	0.0	0.0	0.0	0.0	0.0	0.0	0.0	0.0	0.0	0.0	0.0	0.0	2.0	0.0	0.0	0.0	0.0	0.0	0.0	0.0	0.0	0.0	0.0	0.0	4.0	35.0	2.0	130.0	0.0	0.0	0.0
M9b	1093.0	104.0	0.0	203.0	0.0	0.0	0.0	0.0	0.0	0.0	0.0	0.0	2.0	35.0	0.0	0.0	0.0	0.0	0.0	0.0	0.0	0.0	0.0	0.0	0.0	0.0	0.0	0.0	0.0	0.0	0.0	0.0	0.0	0.0	0.0	0.0	0.0	0.0	0.0	0.0	0.0	0.0	5.0	50.0	41.0	385.0	0.0	0.0	0.0
W10	0.0	623.0	0.0	253.0	0.0	0.0	0.0	0.0	0.0	0.0	0.0	0.0	0.0	0.0	0.0	0.0	0.0	0.0	0.0	86.0	0.0	2.0	0.0	2.0	0.0	0.0	2.0	0.0	0.0	5.0	200.0	0.0	0.0	0.0	0.0	5.0	0.0	5.0	0.0	0.0	0.0	0.0	0.0	0.0	0.0	41.0	6.0	0.0	2.0
W11	0.0	694.0	0.0	742.0	0.0	0.0	0.0	0.0	0.0	0.0	0.0	0.0	0.0	0.0	0.0	0.0	0.0	0.0	0.0	119.0	0.0	0.0	0.0	10.0	0.0	0.0	9.0	0.0	0.0	7.0	190.0	0.0	0.0	0.0	2.0	8.0	2.0	20.0	0.0	0.0	0.0	0.0	0.0	0.0	0.0	16.0	2.0	0.0	2.0
W12	0.0	453.0	0.0	111.0	0.0	0.0	0.0	0.0	0.0	0.0	0.0	0.0	0.0	0.0	0.0	0.0	0.0	0.0	0.0	114.0	0.0	0.0	0.0	5.0	0.0	0.0	9.0	0.0	0.0	9.0	154.0	0.0	0.0	0.0	8.0	2.0	0.0	33.0	0.0	0.0	0.0	0.0	0.0	3.0	0.0	61.0	11.0	0.0	10.0
W13	68.0	937.0	0.0	503.0	3.0	0.0	0.0	0.0	0.0	0.0	0.0	0.0	0.0	0.0	0.0	0.0	0.0	0.0	0.0	78.0	0.0	0.0	3.0	2.0	0.0	0.0	6.0	0.0	0.0	1.0	283.0	5.0	0.0	0.0	5.0	2.0	0.0	11.0	0.0	0.0	0.0	0.0	0.0	0.0	0.0	54.0	104.0	0.0	49.0
W14	46.0	831.0	0.0	441.0	2.0	0.0	0.0	4.0	0.0	0.0	0.0	0.0	4.0	0.0	0.0	0.0	0.0	0.0	0.0	85.0	0.0	0.0	4.0	3.0	0.0	0.0	0.0	0.0	0.0	6.0	163.0	3.0	0.0	0.0	0.0	8.0	2.0	19.0	0.0	0.0	0.0	0.0	0.0	4.0	6.0	72.0	119.0	0.0	67.0
W16	20.0	13.0	0.0	287.0	0.0	0.0	0.0	0.0	0.0	0.0	0.0	0.0	0.0	0.0	0.0	0.0	0.0	0.0	0.0	51.0	0.0	0.0	2.0	0.0	0.0	0.0	0.0	0.0	0.0	6.0	67.0	0.0	0.0	0.0	7.0	0.0	0.0	7.0	0.0	0.0	0.0	0.0	0.0	0.0	0.0	29.0	58.0	0.0	9.0
W17	12.0	368.0	0.0	291.0	0.0	0.0	0.0	0.0	0.0	0.0	0.0	2.0	0.0	0.0	0.0	2.0	0.0	0.0	0.0	86.0	0.0	3.0	7.0	0.0	0.0	0.0	5.0	0.0	2.0	5.0	100.0	3.0	0.0	0.0	7.0	2.0	3.0	15.0	0.0	0.0	0.0	0.0	0.0	0.0	0.0	12.0	43.0	0.0	19.0
W18	13.0	341.0	0.0	276.0	0.0	0.0	0.0	0.0	0.0	0.0	0.0	0.0	0.0	0.0	0.0	0.0	0.0	0.0	0.0	18.0	0.0	2.0	0.0	0.0	0.0	0.0	0.0	0.0	0.0	0.0	40.0	0.0	0.0	0.0	0.0	0.0	0.0	4.0	0.0	0.0	0.0	0.0	0.0	0.0	0.0	15.0	17.0	0.0	4.0
W19	410.0	4430.0	0.0	2570.0	2.0	0.0	0.0	0.0	0.0	0.0	0.0	0.0	0.0	0.0	3.0	4.0	0.0	0.0	0.0	151.0	0.0	0.0	0.0	12.0	1.0	0.0	11.0	0.0	2.0	31.0	825.0	1.0	0.0	0.0	2.0	9.0	0.0	32.0	0.0	0.0	0.0	0.0	0.0	0.0	72.0	156.0	48.0	0.0	64.0
W1	3.0	1114.0	0.0	188.0	0.0	2.0	0.0	0.0	0.0	0.0	0.0	0.0	0.0	0.0	0.0	0.0	0.0	0.0	0.0	109.0	0.0	0.0	0.0	0.0	0.0	0.0	4.0	0.0	1.0	11.0	331.0	0.0	0.0	0.0	0.0	2.0	0.0	5.0	100.0	0.0	0.0	0.0	0.0	0.0	11.0	33.0	55.0	0.0	4.0
W20	17.0	566.0	0.0	175.0	0.0	0.0	0.0	0.0	0.0	0.0	0.0	0.0	0.0	0.0	0.0	0.0	0.0	0.0	0.0	49.0	0.0	0.0	0.0	2.0	0.0	0.0	2.0	0.0	0.0	3.0	154.0	3.0	0.0	0.0	2.0	0.0	2.0	4.0	0.0	0.0	0.0	2.0	0.0	0.0	15.0	26.0	3.0	0.0	3.0
W21	38.0	599.0	0.0	82.0	0.0	0.0	0.0	0.0	0.0	0.0	0.0	0.0	0.0	0.0	0.0	0.0	0.0	0.0	0.0	7.0	0.0	0.0	3.0	0.0	0.0	0.0	0.0	0.0	0.0	0.0	303.0	0.0	0.0	0.0	0.0	0.0	0.0	0.0	0.0	0.0	0.0	0.0	0.0	0.0	0.0	3.0	2.0	0.0	0.0
W22	3.0	474.0	0.0	83.0	0.0	0.0	0.0	0.0	0.0	0.0	0.0	0.0	0.0	0.0	2.0	0.0	0.0	0.0	0.0	85.0	0.0	0.0	0.0	0.0	0.0	0.0	0.0	0.0	0.0	7.0	139.0	0.0	0.0	0.0	0.0	5.0	0.0	17.0	58.0	0.0	0.0	0.0	0.0	1.0	0.0	78.0	26.0	0.0	15.0
W23	0.0	362.0	0.0	73.0	0.0	0.0	0.0	0.0	0.0	0.0	0.0	0.0	0.0	0.0	0.0	0.0	0.0	0.0	0.0	28.0	0.0	0.0	0.0	0.0	0.0	0.0	2.0	0.0	0.0	0.0	62.0	0.0	0.0	0.0	0.0	2.0	0.0	4.0	0.0	0.0	0.0	2.0	0.0	0.0	11.0	33.0	27.0	0.0	0.0
W2	12.0	604.0	0.0	376.0	2.0	0.0	0.0	0.0	0.0	0.0	0.0	0.0	0.0	0.0	0.0	0.0	0.0	0.0	0.0	168.0	0.0	0.0	4.0	3.0	0.0	0.0	11.0	0.0	0.0	11.0	172.0	0.0	0.0	0.0	3.0	2.0	2.0	24.0	9.0	0.0	0.0	0.0	0.0	0.0	7.0	100.0	68.0	0.0	15.0
W3	4.0	1819.0	0.0	170.0	2.0	0.0	0.0	0.0	0.0	0.0	0.0	0.0	0.0	0.0	0.0	0.0	0.0	0.0	0.0	104.0	2.0	0.0	2.0	2.0	0.0	0.0	8.0	2.0	0.0	13.0	322.0	4.0	0.0	0.0	4.0	5.0	0.0	16.0	9.0	0.0	0.0	0.0	0.0	0.0	0.0	67.0	46.0	0.0	52.0
W4	7.0	440.0	0.0	151.0	0.0	0.0	0.0	0.0	0.0	0.0	0.0	0.0	0.0	0.0	59.0	0.0	0.0	0.0	0.0	55.0	0.0	0.0	0.0	3.0	0.0	0.0	10.0	0.0	0.0	0.0	2391.0	0.0	0.0	0.0	0.0	20.0	0.0	9.0	0.0	0.0	0.0	2.0	0.0	1.0	0.0	40.0	86.0	0.0	38.0
W5	10.0	681.0	0.0	154.0	0.0	0.0	0.0	0.0	0.0	0.0	0.0	0.0	2.0	0.0	2.0	2.0	0.0	0.0	0.0	72.0	0.0	0.0	2.0	3.0	0.0	0.0	2.0	0.0	3.0	4.0	156.0	0.0	0.0	0.0	2.0	4.0	2.0	7.0	0.0	0.0	0.0	0.0	0.0	2.0	3.0	19.0	17.0	0.0	7.0
W6	2.0	455.0	0.0	133.0	0.0	0.0	0.0	0.0	0.0	3.0	0.0	0.0	2.0	0.0	0.0	3.0	2.0	0.0	0.0	124.0	0.0	0.0	2.0	0.0	0.0	0.0	4.0	0.0	0.0	12.0	117.0	0.0	0.0	0.0	6.0	3.0	0.0	23.0	523.0	0.0	0.0	0.0	0.0	0.0	0.0	41.0	8.0	0.0	11.0
W7	13.0	2.0	0.0	194.0	0.0	2.0	0.0	0.0	0.0	0.0	0.0	0.0	0.0	0.0	0.0	0.0	0.0	0.0	0.0	61.0	0.0	0.0	0.0	0.0	0.0	0.0	6.0	0.0	0.0	6.0	93.0	0.0	0.0	0.0	9.0	3.0	0.0	12.0	0.0	0.0	0.0	0.0	0.0	0.0	2.0	12.0	10.0	0.0	2.0
W8	30.0	3.0	0.0	448.0	5.0	0.0	2.0	0.0	0.0	2.0	0.0	0.0	0.0	0.0	4.0	0.0	0.0	0.0	0.0	199.0	0.0	0.0	13.0	4.0	2.0	0.0	12.0	0.0	0.0	20.0	415.0	0.0	0.0	0.0	4.0	10.0	0.0	47.0	0.0	0.0	0.0	4.0	0.0	0.0	9.0	48.0	16.0	0.0	6.0
W9	0.0	328.0	0.0	146.0	0.0	0.0	0.0	0.0	0.0	0.0	0.0	0.0	0.0	0.0	3.0	0.0	0.0	0.0	0.0	73.0	0.0	0.0	0.0	2.0	0.0	0.0	3.0	0.0	0.0	3.0	142.0	2.0	0.0	0.0	0.0	2.0	0.0	5.0	0.0	0.0	0.0	0.0	0.0	0.0	0.0	37.0	2.0	0.0	6.0
[truncated: 262 more columns]
