# Supplementary material for: Signatures of landscape and captivity in the gut microbiota of Southern Hairy-nosed Wombats (Lasiorhinus latifrons)
Source: Anim Microbiome. 2021 Jan 6;3:4. doi: 10.1186/s42523-020-00068-y (PMC7934541; doi:10.1186/s42523-020-00068-y)
Supplement: Supplementary file 9 — Additional file 9: SI_File_1. QIIME2 qzv file of taxonomic bar plots per sample. [file 42523_2020_68_MOESM9_ESM.qzv › 854a8f14-b509-4353-8f4a-4b6549c285ec/data/level-7.csv]

index	D_0__Archaea;D_1__Euryarchaeota;D_2__Methanobacteria;D_3__Methanobacteriales;D_4__Methanobacteriaceae;D_5__Methanobrevibacter;__	D_0__Archaea;D_1__Euryarchaeota;D_2__Methanobacteria;D_3__Methanobacteriales;D_4__Methanobacteriaceae;D_5__Methanosphaera;__	D_0__Archaea;D_1__Euryarchaeota;D_2__Methanomicrobia;D_3__Methanomicrobiales;D_4__Methanocorpusculaceae;D_5__Methanocorpusculum;D_6__uncultured archaeon	D_0__Archaea;D_1__Euryarchaeota;D_2__Methanomicrobia;D_3__Methanomicrobiales;D_4__Methanocorpusculaceae;D_5__Methanocorpusculum;D_6__uncultured methanogenic archaeon	D_0__Archaea;D_1__Euryarchaeota;D_2__Methanomicrobia;D_3__Methanomicrobiales;D_4__Methanocorpusculaceae;D_5__Methanocorpusculum;__	D_0__Archaea;D_1__Euryarchaeota;D_2__Thermoplasmata;D_3__Methanomassiliicoccales;D_4__Methanomassiliicoccaceae;D_5__Methanomassiliicoccus;D_6__Candidatus Methanomassiliicoccus intestinalis Issoire-Mx1	D_0__Archaea;D_1__Euryarchaeota;D_2__Thermoplasmata;D_3__Methanomassiliicoccales;D_4__Methanomethylophilaceae;D_5__Candidatus Methanogranum;D_6__uncultured archaeon	D_0__Archaea;D_1__Euryarchaeota;D_2__Thermoplasmata;D_3__Methanomassiliicoccales;D_4__Methanomethylophilaceae;D_5__Candidatus Methanomethylophilus;D_6__Methanoculleus sp. CAG:1088	D_0__Archaea;D_1__Euryarchaeota;D_2__Thermoplasmata;D_3__Methanomassiliicoccales;D_4__Methanomethylophilaceae;D_5__Candidatus Methanomethylophilus;D_6__uncultured archaeon	D_0__Archaea;D_1__Euryarchaeota;D_2__Thermoplasmata;D_3__Methanomassiliicoccales;D_4__Methanomethylophilaceae;D_5__Candidatus Methanomethylophilus;D_6__uncultured euryarchaeote	D_0__Archaea;D_1__Euryarchaeota;D_2__Thermoplasmata;D_3__Methanomassiliicoccales;D_4__Methanomethylophilaceae;D_5__Candidatus Methanoplasma;__	D_0__Archaea;D_1__Euryarchaeota;D_2__Thermoplasmata;D_3__Methanomassiliicoccales;D_4__Methanomethylophilaceae;D_5__uncultured;D_6__gut metagenome	D_0__Archaea;D_1__Euryarchaeota;D_2__Thermoplasmata;D_3__Methanomassiliicoccales;D_4__Methanomethylophilaceae;D_5__uncultured;D_6__uncultured archaeon	D_0__Archaea;D_1__Euryarchaeota;D_2__Thermoplasmata;D_3__Methanomassiliicoccales;D_4__Methanomethylophilaceae;D_5__uncultured;__	D_0__Archaea;D_1__Euryarchaeota;D_2__Thermoplasmata;D_3__Methanomassiliicoccales;D_4__Methanomethylophilaceae;__;__	D_0__Archaea;D_1__Thaumarchaeota;D_2__Nitrososphaeria;D_3__Nitrososphaerales;D_4__Nitrososphaeraceae;D_5__Candidatus Nitrocosmicus;__	D_0__Archaea;D_1__Thaumarchaeota;D_2__Nitrososphaeria;D_3__Nitrososphaerales;D_4__Nitrososphaeraceae;D_5__Candidatus Nitrososphaera;D_6__unidentified archaeon	D_0__Archaea;D_1__Thaumarchaeota;D_2__Nitrososphaeria;D_3__Nitrososphaerales;D_4__Nitrososphaeraceae;D_5__Candidatus Nitrososphaera;__	D_0__Archaea;D_1__Thaumarchaeota;D_2__Nitrososphaeria;D_3__Nitrososphaerales;D_4__Nitrososphaeraceae;__;__	D_0__Bacteria;D_1__Actinobacteria;D_2__Acidimicrobiia;D_3__Microtrichales;D_4__Iamiaceae;D_5__Iamia;D_6__metagenome	D_0__Bacteria;D_1__Actinobacteria;D_2__Acidimicrobiia;D_3__Microtrichales;D_4__Microtrichaceae;D_5__uncultured;D_6__uncultured Actinomycetales bacterium	D_0__Bacteria;D_1__Actinobacteria;D_2__Acidimicrobiia;D_3__Microtrichales;D_4__uncultured;D_5__uncultured Acidimicrobidae bacterium;D_6__uncultured Acidimicrobidae bacterium	D_0__Bacteria;D_1__Actinobacteria;D_2__Acidimicrobiia;D_3__Microtrichales;D_4__uncultured;__;__	D_0__Bacteria;D_1__Actinobacteria;D_2__Acidimicrobiia;D_3__uncultured;D_4__uncultured Acidimicrobidae bacterium;D_5__uncultured Acidimicrobidae bacterium;D_6__uncultured Acidimicrobidae bacterium	D_0__Bacteria;D_1__Actinobacteria;D_2__Acidimicrobiia;D_3__uncultured;D_4__uncultured bacterium;D_5__uncultured bacterium;D_6__uncultured bacterium	D_0__Bacteria;D_1__Actinobacteria;D_2__Acidimicrobiia;__;__;__;__	D_0__Bacteria;D_1__Actinobacteria;D_2__Actinobacteria;D_3__Actinomycetales;D_4__Actinomycetaceae;D_5__Actinomyces;D_6__Actinomyces israelii	D_0__Bacteria;D_1__Actinobacteria;D_2__Actinobacteria;D_3__Actinomycetales;D_4__Actinomycetaceae;D_5__Actinomyces;D_6__Actinomyces sp. Chiba101	D_0__Bacteria;D_1__Actinobacteria;D_2__Actinobacteria;D_3__Actinomycetales;D_4__Actinomycetaceae;D_5__Actinomyces;__	D_0__Bacteria;D_1__Actinobacteria;D_2__Actinobacteria;D_3__Actinomycetales;D_4__Actinomycetaceae;D_5__Flaviflexus;D_6__uncultured bacterium	D_0__Bacteria;D_1__Actinobacteria;D_2__Actinobacteria;D_3__Bifidobacteriales;D_4__Bifidobacteriaceae;D_5__Bifidobacterium;__	D_0__Bacteria;D_1__Actinobacteria;D_2__Actinobacteria;D_3__Corynebacteriales;D_4__Corynebacteriaceae;D_5__Corynebacterium 1;D_6__Corynebacterium kroppenstedtii	D_0__Bacteria;D_1__Actinobacteria;D_2__Actinobacteria;D_3__Corynebacteriales;D_4__Corynebacteriaceae;D_5__Corynebacterium 1;__	D_0__Bacteria;D_1__Actinobacteria;D_2__Actinobacteria;D_3__Corynebacteriales;D_4__Corynebacteriaceae;D_5__Corynebacterium;D_6__Corynebacterium durum	D_0__Bacteria;D_1__Actinobacteria;D_2__Actinobacteria;D_3__Corynebacteriales;D_4__Corynebacteriaceae;D_5__Lawsonella;D_6__uncultured bacterium	D_0__Bacteria;D_1__Actinobacteria;D_2__Actinobacteria;D_3__Corynebacteriales;D_4__Corynebacteriaceae;__;__	D_0__Bacteria;D_1__Actinobacteria;D_2__Actinobacteria;D_3__Corynebacteriales;D_4__Dietziaceae;D_5__Dietzia;D_6__Dietzia maris	D_0__Bacteria;D_1__Actinobacteria;D_2__Actinobacteria;D_3__Corynebacteriales;D_4__Dietziaceae;D_5__Dietzia;__	D_0__Bacteria;D_1__Actinobacteria;D_2__Actinobacteria;D_3__Corynebacteriales;D_4__Mycobacteriaceae;D_5__Mycobacterium;__	D_0__Bacteria;D_1__Actinobacteria;D_2__Actinobacteria;D_3__Corynebacteriales;D_4__Nocardiaceae;D_5__Gordonia;__	D_0__Bacteria;D_1__Actinobacteria;D_2__Actinobacteria;D_3__Corynebacteriales;D_4__Nocardiaceae;D_5__Rhodococcus;__	D_0__Bacteria;D_1__Actinobacteria;D_2__Actinobacteria;D_3__Frankiales;D_4__Cryptosporangiaceae;D_5__Cryptosporangium;__	D_0__Bacteria;D_1__Actinobacteria;D_2__Actinobacteria;D_3__Frankiales;D_4__Frankiaceae;D_5__Jatrophihabitans;D_6__uncultured bacterium	D_0__Bacteria;D_1__Actinobacteria;D_2__Actinobacteria;D_3__Frankiales;D_4__Geodermatophilaceae;D_5__Blastococcus;__	D_0__Bacteria;D_1__Actinobacteria;D_2__Actinobacteria;D_3__Frankiales;D_4__Geodermatophilaceae;D_5__Geodermatophilus;D_6__uncultured bacterium	D_0__Bacteria;D_1__Actinobacteria;D_2__Actinobacteria;D_3__Frankiales;D_4__Geodermatophilaceae;D_5__Geodermatophilus;__	D_0__Bacteria;D_1__Actinobacteria;D_2__Actinobacteria;D_3__Frankiales;D_4__Geodermatophilaceae;D_5__Modestobacter;D_6__uncultured bacterium	D_0__Bacteria;D_1__Actinobacteria;D_2__Actinobacteria;D_3__Frankiales;D_4__Geodermatophilaceae;D_5__Modestobacter;__	D_0__Bacteria;D_1__Actinobacteria;D_2__Actinobacteria;D_3__Frankiales;D_4__Geodermatophilaceae;__;__
B10	0.0	0.0	0.0	60.0	0.0	0.0	0.0	0.0	0.0	0.0	0.0	0.0	0.0	4.0	39.0	0.0	0.0	0.0	0.0	0.0	0.0	0.0	0.0	0.0	0.0	0.0	0.0	0.0	0.0	0.0	0.0	0.0	0.0	0.0	0.0	0.0	0.0	0.0	0.0	0.0	0.0	0.0	0.0	0.0	0.0	0.0	0.0	0.0	0.0
B11	5.0	7.0	0.0	752.0	86.0	0.0	0.0	0.0	0.0	0.0	40.0	0.0	0.0	28.0	140.0	0.0	0.0	0.0	0.0	0.0	0.0	0.0	0.0	0.0	0.0	0.0	0.0	0.0	0.0	0.0	0.0	0.0	0.0	0.0	0.0	0.0	0.0	0.0	2.0	0.0	0.0	0.0	0.0	0.0	0.0	3.0	0.0	0.0	0.0
B13	15.0	8.0	0.0	478.0	46.0	0.0	0.0	0.0	0.0	0.0	40.0	0.0	0.0	26.0	190.0	0.0	0.0	0.0	0.0	0.0	0.0	0.0	0.0	0.0	0.0	0.0	0.0	0.0	0.0	0.0	2.0	0.0	0.0	0.0	0.0	0.0	0.0	0.0	4.0	0.0	0.0	0.0	0.0	0.0	0.0	0.0	0.0	0.0	0.0
B14	75.0	17.0	0.0	56.0	10.0	0.0	0.0	0.0	0.0	0.0	0.0	0.0	0.0	0.0	68.0	0.0	0.0	0.0	0.0	0.0	0.0	2.0	0.0	0.0	0.0	2.0	0.0	0.0	0.0	0.0	0.0	0.0	0.0	0.0	0.0	0.0	0.0	0.0	0.0	0.0	0.0	0.0	2.0	0.0	0.0	0.0	0.0	0.0	0.0
B15	74.0	21.0	0.0	28.0	2.0	0.0	0.0	0.0	0.0	0.0	0.0	0.0	0.0	0.0	59.0	0.0	0.0	0.0	0.0	0.0	0.0	0.0	0.0	0.0	0.0	3.0	0.0	0.0	0.0	0.0	0.0	0.0	0.0	0.0	0.0	0.0	0.0	0.0	0.0	0.0	0.0	0.0	0.0	0.0	0.0	0.0	0.0	0.0	0.0
B16	0.0	8.0	0.0	102.0	21.0	0.0	0.0	0.0	0.0	0.0	14.0	0.0	0.0	6.0	105.0	0.0	0.0	0.0	0.0	0.0	0.0	0.0	0.0	0.0	0.0	0.0	0.0	0.0	0.0	0.0	0.0	0.0	0.0	0.0	0.0	0.0	0.0	0.0	0.0	0.0	0.0	0.0	0.0	0.0	2.0	0.0	0.0	0.0	0.0
B17	0.0	0.0	0.0	222.0	0.0	0.0	0.0	0.0	0.0	0.0	24.0	0.0	0.0	6.0	176.0	0.0	0.0	0.0	0.0	0.0	0.0	0.0	0.0	0.0	0.0	0.0	0.0	0.0	0.0	0.0	0.0	0.0	0.0	0.0	0.0	0.0	0.0	0.0	3.0	0.0	0.0	0.0	0.0	0.0	0.0	0.0	0.0	3.0	0.0
B1	47.0	14.0	0.0	486.0	18.0	0.0	0.0	0.0	0.0	5.0	0.0	0.0	0.0	78.0	282.0	0.0	0.0	0.0	0.0	0.0	0.0	0.0	0.0	0.0	0.0	0.0	0.0	0.0	0.0	0.0	0.0	0.0	0.0	0.0	0.0	0.0	0.0	0.0	7.0	0.0	0.0	0.0	0.0	0.0	0.0	3.0	0.0	0.0	0.0
B2	132.0	32.0	0.0	1271.0	44.0	0.0	0.0	0.0	0.0	17.0	0.0	0.0	0.0	214.0	1108.0	0.0	2.0	0.0	0.0	0.0	0.0	0.0	0.0	0.0	0.0	2.0	0.0	0.0	0.0	0.0	0.0	0.0	0.0	0.0	0.0	0.0	0.0	0.0	0.0	0.0	0.0	0.0	0.0	0.0	2.0	3.0	0.0	2.0	0.0
B3	8.0	2.0	0.0	406.0	177.0	0.0	0.0	0.0	22.0	0.0	0.0	0.0	0.0	303.0	204.0	0.0	0.0	0.0	0.0	0.0	0.0	3.0	0.0	0.0	0.0	0.0	0.0	0.0	0.0	0.0	0.0	0.0	0.0	0.0	0.0	0.0	0.0	0.0	2.0	0.0	0.0	0.0	0.0	5.0	0.0	2.0	0.0	2.0	3.0
B4	53.0	6.0	0.0	914.0	25.0	0.0	0.0	0.0	5.0	5.0	0.0	0.0	0.0	185.0	543.0	0.0	0.0	0.0	0.0	0.0	0.0	0.0	0.0	0.0	0.0	0.0	0.0	0.0	0.0	0.0	0.0	0.0	0.0	0.0	0.0	0.0	0.0	0.0	0.0	0.0	0.0	0.0	0.0	0.0	0.0	3.0	0.0	0.0	0.0
B5	0.0	8.0	0.0	1445.0	84.0	0.0	0.0	0.0	4.0	43.0	0.0	0.0	0.0	117.0	1559.0	0.0	0.0	0.0	0.0	0.0	0.0	0.0	0.0	0.0	0.0	0.0	0.0	0.0	0.0	0.0	2.0	0.0	0.0	0.0	0.0	0.0	0.0	0.0	3.0	0.0	0.0	0.0	0.0	2.0	0.0	0.0	0.0	0.0	0.0
B6	63.0	17.0	0.0	957.0	39.0	0.0	0.0	0.0	35.0	0.0	0.0	0.0	0.0	564.0	250.0	0.0	0.0	0.0	0.0	0.0	0.0	0.0	0.0	0.0	0.0	0.0	0.0	0.0	0.0	0.0	0.0	0.0	0.0	0.0	0.0	0.0	0.0	0.0	5.0	0.0	0.0	0.0	0.0	0.0	0.0	0.0	0.0	0.0	0.0
B7	10.0	6.0	0.0	419.0	16.0	0.0	0.0	0.0	4.0	0.0	0.0	0.0	0.0	141.0	74.0	0.0	0.0	0.0	0.0	0.0	0.0	0.0	0.0	0.0	0.0	0.0	0.0	0.0	0.0	0.0	0.0	0.0	0.0	0.0	0.0	0.0	0.0	0.0	0.0	0.0	0.0	0.0	0.0	0.0	0.0	0.0	0.0	0.0	0.0
B8	52.0	17.0	0.0	903.0	76.0	0.0	0.0	0.0	20.0	0.0	0.0	0.0	0.0	331.0	224.0	0.0	0.0	0.0	0.0	0.0	0.0	0.0	0.0	0.0	0.0	0.0	0.0	0.0	0.0	0.0	0.0	0.0	0.0	0.0	2.0	0.0	0.0	0.0	0.0	0.0	0.0	0.0	0.0	0.0	0.0	3.0	0.0	0.0	0.0
B9	643.0	5.0	0.0	1570.0	0.0	0.0	0.0	0.0	28.0	0.0	0.0	0.0	0.0	172.0	0.0	0.0	0.0	0.0	0.0	0.0	0.0	0.0	0.0	0.0	0.0	0.0	0.0	0.0	0.0	0.0	0.0	0.0	0.0	0.0	0.0	0.0	0.0	0.0	2.0	0.0	0.0	0.0	0.0	0.0	0.0	0.0	0.0	0.0	0.0
K10	162.0	0.0	0.0	482.0	61.0	0.0	0.0	0.0	4.0	10.0	0.0	0.0	0.0	52.0	116.0	0.0	0.0	0.0	0.0	0.0	0.0	0.0	0.0	0.0	0.0	0.0	0.0	0.0	0.0	0.0	0.0	0.0	0.0	0.0	0.0	0.0	0.0	0.0	8.0	0.0	0.0	0.0	0.0	0.0	0.0	0.0	0.0	0.0	0.0
K11	23.0	42.0	0.0	462.0	18.0	0.0	0.0	0.0	29.0	4.0	0.0	0.0	0.0	83.0	32.0	0.0	0.0	0.0	5.0	0.0	0.0	3.0	0.0	0.0	0.0	0.0	0.0	2.0	0.0	0.0	0.0	0.0	0.0	0.0	0.0	0.0	0.0	0.0	8.0	0.0	0.0	0.0	0.0	0.0	0.0	0.0	0.0	0.0	0.0
K12	174.0	0.0	0.0	1104.0	0.0	0.0	0.0	0.0	71.0	0.0	0.0	0.0	0.0	125.0	0.0	0.0	0.0	0.0	2.0	0.0	0.0	2.0	0.0	0.0	0.0	0.0	0.0	11.0	0.0	0.0	0.0	0.0	23.0	0.0	0.0	0.0	0.0	0.0	15.0	0.0	0.0	0.0	0.0	0.0	0.0	0.0	0.0	0.0	0.0
K13	14.0	0.0	0.0	199.0	37.0	0.0	0.0	0.0	47.0	7.0	0.0	0.0	0.0	150.0	0.0	0.0	2.0	0.0	0.0	0.0	0.0	0.0	0.0	0.0	0.0	0.0	0.0	0.0	0.0	0.0	0.0	0.0	0.0	0.0	0.0	0.0	0.0	0.0	18.0	0.0	0.0	0.0	0.0	0.0	0.0	0.0	0.0	0.0	0.0
K14	20.0	3.0	0.0	657.0	61.0	0.0	0.0	0.0	25.0	2.0	0.0	0.0	0.0	175.0	0.0	0.0	0.0	0.0	0.0	0.0	0.0	0.0	0.0	0.0	0.0	2.0	0.0	0.0	0.0	0.0	0.0	0.0	7.0	0.0	0.0	0.0	0.0	0.0	6.0	0.0	0.0	0.0	0.0	0.0	0.0	0.0	0.0	3.0	0.0
K16	0.0	0.0	0.0	701.0	35.0	0.0	0.0	0.0	24.0	0.0	0.0	0.0	0.0	125.0	0.0	0.0	2.0	0.0	4.0	0.0	0.0	2.0	0.0	0.0	0.0	0.0	0.0	2.0	0.0	0.0	0.0	0.0	3.0	0.0	0.0	0.0	0.0	0.0	5.0	0.0	0.0	0.0	0.0	0.0	0.0	0.0	0.0	0.0	0.0
K17	89.0	12.0	0.0	1192.0	131.0	0.0	0.0	0.0	9.0	0.0	0.0	0.0	0.0	138.0	0.0	0.0	0.0	0.0	2.0	0.0	0.0	2.0	0.0	0.0	0.0	2.0	0.0	0.0	0.0	0.0	0.0	0.0	0.0	0.0	0.0	0.0	0.0	0.0	12.0	0.0	0.0	0.0	0.0	0.0	0.0	0.0	0.0	0.0	0.0
K18	0.0	40.0	0.0	544.0	4.0	0.0	0.0	0.0	3.0	11.0	0.0	0.0	0.0	128.0	0.0	3.0	0.0	2.0	13.0	0.0	0.0	8.0	0.0	0.0	0.0	10.0	0.0	6.0	0.0	0.0	2.0	0.0	0.0	0.0	0.0	0.0	0.0	0.0	30.0	0.0	2.0	0.0	0.0	2.0	0.0	5.0	0.0	6.0	0.0
K19	99.0	0.0	7.0	225.0	13.0	0.0	0.0	0.0	11.0	0.0	0.0	0.0	0.0	52.0	10.0	0.0	0.0	0.0	3.0	0.0	0.0	3.0	0.0	0.0	0.0	2.0	0.0	0.0	0.0	0.0	0.0	0.0	0.0	0.0	0.0	0.0	0.0	0.0	10.0	0.0	0.0	0.0	0.0	2.0	0.0	5.0	0.0	0.0	0.0
K1A	341.0	79.0	0.0	317.0	2.0	0.0	0.0	0.0	115.0	0.0	0.0	0.0	0.0	209.0	2.0	0.0	3.0	0.0	3.0	0.0	0.0	11.0	0.0	0.0	0.0	2.0	0.0	5.0	0.0	0.0	0.0	0.0	0.0	0.0	0.0	0.0	0.0	0.0	12.0	0.0	0.0	0.0	0.0	2.0	3.0	0.0	0.0	0.0	0.0
K1B	157.0	35.0	0.0	211.0	0.0	0.0	0.0	0.0	40.0	0.0	0.0	0.0	0.0	127.0	0.0	0.0	0.0	0.0	2.0	2.0	0.0	0.0	0.0	0.0	0.0	2.0	0.0	3.0	0.0	0.0	0.0	0.0	0.0	0.0	0.0	0.0	0.0	0.0	7.0	0.0	0.0	0.0	0.0	0.0	0.0	0.0	0.0	0.0	0.0
K20	13.0	0.0	0.0	269.0	41.0	0.0	0.0	0.0	40.0	0.0	0.0	0.0	0.0	34.0	15.0	0.0	0.0	0.0	4.0	0.0	0.0	0.0	0.0	0.0	0.0	0.0	0.0	3.0	0.0	0.0	0.0	0.0	0.0	0.0	0.0	0.0	0.0	0.0	16.0	0.0	0.0	0.0	0.0	4.0	3.0	0.0	0.0	2.0	0.0
K2	0.0	0.0	21.0	914.0	0.0	0.0	0.0	0.0	149.0	0.0	0.0	0.0	0.0	190.0	0.0	0.0	0.0	0.0	3.0	0.0	0.0	9.0	0.0	0.0	0.0	6.0	0.0	3.0	0.0	0.0	0.0	0.0	0.0	0.0	0.0	0.0	0.0	0.0	8.0	0.0	0.0	0.0	0.0	0.0	0.0	0.0	0.0	3.0	0.0
K3	0.0	0.0	16.0	743.0	0.0	0.0	0.0	0.0	125.0	0.0	0.0	0.0	0.0	122.0	0.0	0.0	0.0	0.0	0.0	0.0	0.0	3.0	0.0	0.0	0.0	0.0	0.0	6.0	0.0	0.0	0.0	0.0	0.0	0.0	0.0	0.0	0.0	0.0	23.0	0.0	0.0	0.0	0.0	2.0	0.0	0.0	0.0	0.0	2.0
K4	13.0	5.0	0.0	1646.0	144.0	0.0	0.0	0.0	59.0	0.0	0.0	0.0	0.0	681.0	0.0	0.0	0.0	0.0	2.0	0.0	0.0	3.0	0.0	0.0	0.0	2.0	0.0	9.0	0.0	0.0	0.0	0.0	0.0	0.0	0.0	0.0	0.0	0.0	22.0	0.0	0.0	0.0	0.0	9.0	6.0	1.0	0.0	2.0	0.0
K5	182.0	0.0	0.0	1408.0	0.0	0.0	0.0	0.0	65.0	0.0	0.0	0.0	0.0	274.0	0.0	0.0	0.0	0.0	3.0	0.0	0.0	7.0	0.0	0.0	0.0	5.0	0.0	9.0	0.0	0.0	0.0	0.0	0.0	0.0	0.0	0.0	0.0	0.0	21.0	0.0	0.0	0.0	0.0	0.0	0.0	3.0	0.0	0.0	0.0
K6	0.0	19.0	0.0	1633.0	68.0	0.0	0.0	0.0	5.0	38.0	0.0	0.0	0.0	244.0	191.0	0.0	0.0	0.0	0.0	0.0	0.0	4.0	0.0	0.0	0.0	0.0	0.0	0.0	0.0	0.0	0.0	0.0	0.0	0.0	0.0	0.0	0.0	0.0	12.0	0.0	0.0	0.0	0.0	2.0	0.0	0.0	0.0	0.0	0.0
K7	66.0	2.0	0.0	1529.0	82.0	0.0	0.0	0.0	28.0	0.0	0.0	0.0	0.0	138.0	111.0	0.0	0.0	2.0	4.0	0.0	0.0	12.0	0.0	0.0	0.0	0.0	0.0	4.0	0.0	0.0	0.0	0.0	2.0	0.0	0.0	0.0	0.0	0.0	11.0	0.0	0.0	0.0	0.0	3.0	7.0	4.0	0.0	0.0	0.0
K8	9.0	0.0	0.0	467.0	28.0	0.0	0.0	0.0	26.0	0.0	0.0	0.0	0.0	69.0	92.0	0.0	0.0	0.0	0.0	0.0	0.0	2.0	0.0	0.0	0.0	0.0	0.0	2.0	0.0	0.0	0.0	0.0	0.0	0.0	0.0	0.0	0.0	0.0	0.0	0.0	0.0	0.0	0.0	2.0	0.0	4.0	0.0	0.0	0.0
K9	268.0	0.0	0.0	756.0	92.0	0.0	0.0	0.0	16.0	29.0	0.0	0.0	0.0	92.0	193.0	0.0	0.0	0.0	4.0	0.0	0.0	0.0	0.0	0.0	0.0	0.0	0.0	5.0	0.0	0.0	0.0	0.0	0.0	0.0	0.0	0.0	0.0	0.0	11.0	0.0	0.0	0.0	0.0	2.0	0.0	0.0	0.0	0.0	0.0
M10a	194.0	0.0	0.0	0.0	0.0	0.0	0.0	0.0	5.0	0.0	0.0	0.0	0.0	347.0	18.0	0.0	0.0	0.0	0.0	0.0	0.0	0.0	0.0	0.0	0.0	0.0	0.0	0.0	0.0	14.0	0.0	0.0	269.0	0.0	0.0	0.0	23.0	34.0	0.0	0.0	0.0	0.0	0.0	2.0	0.0	0.0	0.0	0.0	0.0
M11	345.0	14.0	0.0	0.0	0.0	0.0	13.0	0.0	0.0	0.0	0.0	5.0	5.0	0.0	0.0	0.0	0.0	0.0	0.0	0.0	0.0	0.0	0.0	0.0	0.0	0.0	0.0	0.0	0.0	0.0	10.0	0.0	16.0	0.0	0.0	50.0	35.0	10.0	0.0	0.0	0.0	0.0	0.0	0.0	0.0	0.0	0.0	0.0	0.0
M12	127.0	0.0	0.0	2.0	0.0	0.0	0.0	25.0	0.0	0.0	0.0	0.0	0.0	0.0	498.0	0.0	0.0	0.0	0.0	0.0	0.0	0.0	0.0	0.0	0.0	0.0	0.0	0.0	0.0	0.0	0.0	0.0	0.0	0.0	0.0	0.0	0.0	0.0	0.0	0.0	0.0	0.0	0.0	0.0	0.0	0.0	0.0	0.0	0.0
M13	1688.0	23.0	0.0	2.0	0.0	0.0	0.0	17.0	0.0	0.0	0.0	0.0	0.0	0.0	34.0	0.0	0.0	0.0	0.0	0.0	0.0	0.0	0.0	0.0	0.0	0.0	0.0	0.0	0.0	0.0	0.0	0.0	0.0	0.0	0.0	0.0	0.0	0.0	0.0	0.0	0.0	0.0	0.0	0.0	0.0	0.0	0.0	0.0	0.0
M14	0.0	0.0	0.0	0.0	0.0	0.0	0.0	0.0	0.0	0.0	0.0	0.0	0.0	0.0	0.0	0.0	0.0	0.0	0.0	0.0	0.0	0.0	0.0	0.0	0.0	0.0	0.0	0.0	4.0	0.0	77.0	0.0	0.0	0.0	0.0	0.0	0.0	0.0	0.0	0.0	0.0	0.0	0.0	0.0	0.0	0.0	0.0	0.0	0.0
M1a	1893.0	558.0	0.0	0.0	0.0	0.0	0.0	0.0	0.0	0.0	0.0	71.0	0.0	0.0	0.0	0.0	0.0	0.0	0.0	0.0	0.0	0.0	0.0	0.0	0.0	0.0	0.0	0.0	0.0	0.0	47.0	0.0	13.0	0.0	0.0	0.0	0.0	0.0	0.0	0.0	0.0	0.0	0.0	0.0	0.0	0.0	0.0	0.0	0.0
M1b	527.0	319.0	0.0	0.0	0.0	0.0	0.0	0.0	0.0	0.0	0.0	21.0	0.0	0.0	0.0	0.0	0.0	0.0	0.0	0.0	0.0	0.0	0.0	0.0	0.0	0.0	0.0	0.0	0.0	0.0	24.0	0.0	9.0	0.0	0.0	0.0	0.0	0.0	0.0	0.0	0.0	0.0	0.0	0.0	0.0	0.0	0.0	0.0	0.0
M1c	4857.0	147.0	0.0	0.0	0.0	0.0	0.0	0.0	0.0	0.0	0.0	49.0	0.0	0.0	0.0	0.0	0.0	0.0	0.0	0.0	0.0	0.0	0.0	0.0	0.0	0.0	0.0	0.0	0.0	0.0	46.0	0.0	0.0	0.0	0.0	0.0	0.0	0.0	0.0	0.0	0.0	0.0	0.0	0.0	0.0	0.0	0.0	0.0	0.0
M2	166.0	0.0	140.0	0.0	0.0	0.0	0.0	0.0	0.0	0.0	0.0	164.0	164.0	0.0	0.0	0.0	0.0	0.0	0.0	0.0	0.0	0.0	0.0	0.0	0.0	0.0	0.0	0.0	0.0	0.0	2.0	0.0	0.0	0.0	0.0	0.0	0.0	0.0	0.0	0.0	0.0	0.0	0.0	0.0	0.0	0.0	0.0	0.0	0.0
M3a	335.0	17.0	0.0	0.0	0.0	0.0	0.0	0.0	0.0	0.0	0.0	3.0	0.0	6.0	16.0	0.0	0.0	0.0	0.0	0.0	0.0	0.0	0.0	0.0	0.0	0.0	0.0	0.0	0.0	0.0	2.0	0.0	0.0	0.0	0.0	0.0	0.0	0.0	0.0	0.0	0.0	0.0	0.0	0.0	0.0	0.0	0.0	0.0	0.0
M3b	87.0	17.0	0.0	0.0	0.0	0.0	0.0	0.0	0.0	0.0	0.0	10.0	0.0	5.0	26.0	0.0	0.0	0.0	0.0	0.0	0.0	0.0	0.0	0.0	0.0	0.0	0.0	0.0	0.0	0.0	2.0	0.0	0.0	0.0	0.0	0.0	0.0	0.0	0.0	0.0	0.0	0.0	0.0	0.0	0.0	0.0	0.0	0.0	0.0
M4a	39.0	9.0	0.0	0.0	0.0	0.0	0.0	0.0	0.0	0.0	0.0	9.0	0.0	0.0	0.0	0.0	0.0	0.0	0.0	0.0	0.0	0.0	0.0	0.0	0.0	0.0	0.0	0.0	0.0	0.0	0.0	0.0	0.0	0.0	0.0	0.0	0.0	0.0	0.0	0.0	0.0	0.0	0.0	0.0	0.0	0.0	0.0	0.0	0.0
M4b	256.0	33.0	0.0	2.0	0.0	0.0	0.0	0.0	0.0	0.0	0.0	2.0	0.0	0.0	0.0	0.0	0.0	0.0	0.0	0.0	0.0	0.0	0.0	0.0	0.0	0.0	0.0	0.0	0.0	0.0	0.0	0.0	0.0	0.0	0.0	0.0	0.0	0.0	0.0	0.0	0.0	0.0	0.0	0.0	0.0	0.0	0.0	0.0	0.0
M5	16.0	5.0	0.0	0.0	0.0	0.0	0.0	31.0	0.0	0.0	0.0	0.0	0.0	0.0	42.0	0.0	0.0	0.0	0.0	0.0	0.0	0.0	0.0	0.0	0.0	0.0	0.0	0.0	0.0	0.0	0.0	0.0	0.0	0.0	0.0	0.0	0.0	0.0	0.0	0.0	0.0	0.0	0.0	0.0	0.0	0.0	0.0	0.0	0.0
M6	3.0	0.0	0.0	2.0	0.0	279.0	0.0	0.0	0.0	0.0	0.0	0.0	2.0	0.0	0.0	0.0	0.0	0.0	0.0	0.0	0.0	0.0	0.0	0.0	0.0	0.0	11.0	0.0	101.0	0.0	14321.0	11.0	0.0	100.0	711.0	0.0	0.0	0.0	0.0	15.0	0.0	0.0	0.0	0.0	0.0	0.0	0.0	0.0	0.0
M7a	101.0	0.0	0.0	0.0	0.0	0.0	0.0	0.0	0.0	0.0	0.0	0.0	360.0	0.0	624.0	0.0	0.0	0.0	0.0	0.0	0.0	0.0	0.0	0.0	0.0	0.0	0.0	0.0	0.0	0.0	0.0	0.0	3.0	0.0	0.0	0.0	0.0	0.0	0.0	0.0	0.0	0.0	0.0	0.0	0.0	0.0	0.0	0.0	0.0
M7b	6225.0	0.0	0.0	3.0	0.0	0.0	0.0	0.0	0.0	0.0	0.0	0.0	0.0	0.0	0.0	0.0	0.0	0.0	0.0	134.0	0.0	0.0	0.0	3.0	0.0	0.0	0.0	0.0	0.0	0.0	0.0	0.0	2.0	0.0	0.0	0.0	0.0	0.0	11.0	0.0	98.0	4.0	0.0	23.0	0.0	0.0	0.0	0.0	2.0
M8	1678.0	306.0	0.0	0.0	0.0	13.0	0.0	0.0	0.0	0.0	0.0	0.0	0.0	0.0	12.0	0.0	0.0	0.0	0.0	0.0	0.0	0.0	0.0	0.0	0.0	0.0	0.0	0.0	0.0	0.0	43.0	0.0	0.0	0.0	0.0	0.0	0.0	0.0	0.0	0.0	0.0	0.0	0.0	0.0	0.0	0.0	0.0	0.0	0.0
M9a	242.0	32.0	0.0	3.0	0.0	0.0	0.0	51.0	0.0	0.0	0.0	0.0	0.0	12.0	0.0	0.0	0.0	0.0	0.0	0.0	0.0	0.0	0.0	0.0	0.0	0.0	0.0	0.0	0.0	0.0	0.0	0.0	0.0	0.0	0.0	0.0	0.0	0.0	0.0	0.0	0.0	0.0	0.0	0.0	0.0	0.0	0.0	0.0	0.0
M9b	1065.0	28.0	104.0	0.0	0.0	0.0	0.0	164.0	0.0	0.0	0.0	39.0	0.0	0.0	0.0	0.0	0.0	0.0	0.0	0.0	0.0	0.0	0.0	0.0	0.0	0.0	0.0	0.0	0.0	0.0	2.0	0.0	35.0	0.0	0.0	0.0	0.0	0.0	0.0	0.0	0.0	0.0	0.0	0.0	0.0	0.0	0.0	0.0	0.0
W10	0.0	0.0	0.0	623.0	0.0	0.0	0.0	0.0	4.0	10.0	0.0	0.0	0.0	239.0	0.0	0.0	0.0	0.0	0.0	0.0	0.0	0.0	0.0	0.0	0.0	0.0	0.0	0.0	0.0	0.0	0.0	0.0	0.0	0.0	0.0	0.0	0.0	0.0	0.0	0.0	0.0	0.0	0.0	19.0	0.0	29.0	0.0	33.0	5.0
W11	0.0	0.0	0.0	694.0	0.0	0.0	0.0	0.0	0.0	53.0	0.0	0.0	0.0	689.0	0.0	0.0	0.0	0.0	0.0	0.0	0.0	0.0	0.0	0.0	0.0	0.0	0.0	0.0	0.0	0.0	0.0	0.0	0.0	0.0	0.0	0.0	0.0	0.0	0.0	0.0	0.0	0.0	0.0	20.0	4.0	43.0	0.0	46.0	6.0
W12	0.0	0.0	0.0	453.0	0.0	0.0	0.0	0.0	0.0	4.0	0.0	0.0	0.0	107.0	0.0	0.0	0.0	0.0	0.0	0.0	0.0	0.0	0.0	0.0	0.0	0.0	0.0	0.0	0.0	0.0	0.0	0.0	0.0	0.0	0.0	0.0	0.0	0.0	0.0	0.0	0.0	0.0	0.0	29.0	3.0	46.0	0.0	29.0	7.0
W13	66.0	2.0	0.0	928.0	9.0	0.0	0.0	0.0	0.0	142.0	0.0	0.0	0.0	245.0	116.0	3.0	0.0	0.0	0.0	0.0	0.0	0.0	0.0	0.0	0.0	0.0	0.0	0.0	0.0	0.0	0.0	0.0	0.0	0.0	0.0	0.0	0.0	0.0	0.0	0.0	0.0	0.0	0.0	21.0	2.0	29.0	5.0	3.0	18.0
W14	44.0	2.0	0.0	828.0	3.0	0.0	0.0	0.0	0.0	115.0	0.0	0.0	0.0	278.0	48.0	2.0	0.0	0.0	0.0	0.0	0.0	0.0	4.0	0.0	0.0	0.0	0.0	0.0	0.0	0.0	4.0	0.0	0.0	0.0	0.0	0.0	0.0	0.0	0.0	0.0	0.0	0.0	0.0	14.0	9.0	20.0	0.0	24.0	18.0
W16	13.0	7.0	0.0	3.0	10.0	0.0	0.0	0.0	3.0	6.0	0.0	0.0	0.0	278.0	0.0	0.0	0.0	0.0	0.0	0.0	0.0	0.0	0.0	0.0	0.0	0.0	0.0	0.0	0.0	0.0	0.0	0.0	0.0	0.0	0.0	0.0	0.0	0.0	0.0	0.0	0.0	0.0	0.0	11.0	4.0	15.0	5.0	3.0	13.0
W17	5.0	7.0	0.0	335.0	33.0	0.0	0.0	0.0	0.0	32.0	0.0	0.0	0.0	259.0	0.0	0.0	0.0	0.0	0.0	0.0	0.0	0.0	0.0	0.0	0.0	0.0	0.0	2.0	0.0	0.0	0.0	0.0	0.0	0.0	0.0	0.0	0.0	0.0	2.0	0.0	0.0	0.0	0.0	35.0	10.0	32.0	0.0	6.0	3.0
W18	13.0	0.0	3.0	335.0	3.0	0.0	0.0	0.0	28.0	0.0	0.0	0.0	0.0	248.0	0.0	0.0	0.0	0.0	0.0	0.0	0.0	0.0	0.0	0.0	0.0	0.0	0.0	0.0	0.0	0.0	0.0	0.0	0.0	0.0	0.0	0.0	0.0	0.0	0.0	0.0	0.0	0.0	0.0	5.0	2.0	3.0	0.0	5.0	3.0
W19	405.0	5.0	0.0	4422.0	8.0	0.0	0.0	0.0	131.0	123.0	0.0	0.0	0.0	2315.0	1.0	0.0	0.0	0.0	2.0	0.0	0.0	0.0	0.0	0.0	0.0	0.0	0.0	0.0	0.0	0.0	0.0	0.0	0.0	0.0	0.0	0.0	0.0	3.0	4.0	0.0	0.0	0.0	0.0	51.0	4.0	50.0	0.0	28.0	18.0
W1	3.0	0.0	0.0	1114.0	0.0	0.0	0.0	0.0	2.0	8.0	0.0	0.0	0.0	155.0	23.0	0.0	0.0	0.0	0.0	2.0	0.0	0.0	0.0	0.0	0.0	0.0	0.0	0.0	0.0	0.0	0.0	0.0	0.0	0.0	0.0	0.0	0.0	0.0	0.0	0.0	0.0	0.0	0.0	26.0	2.0	40.0	0.0	30.0	11.0
W20	17.0	0.0	0.0	561.0	5.0	0.0	0.0	0.0	31.0	9.0	0.0	0.0	0.0	135.0	0.0	0.0	0.0	0.0	0.0	0.0	0.0	0.0	0.0	0.0	0.0	0.0	0.0	0.0	0.0	0.0	0.0	0.0	0.0	0.0	0.0	0.0	0.0	0.0	0.0	0.0	0.0	0.0	0.0	10.0	4.0	19.0	0.0	5.0	11.0
W21	38.0	0.0	0.0	546.0	53.0	0.0	0.0	0.0	0.0	0.0	0.0	0.0	0.0	62.0	20.0	0.0	0.0	0.0	0.0	0.0	0.0	0.0	0.0	0.0	0.0	0.0	0.0	0.0	0.0	0.0	0.0	0.0	0.0	0.0	0.0	0.0	0.0	0.0	0.0	0.0	0.0	0.0	0.0	3.0	0.0	2.0	0.0	2.0	0.0
W22	3.0	0.0	9.0	465.0	0.0	0.0	0.0	0.0	15.0	8.0	0.0	0.0	0.0	58.0	2.0	0.0	0.0	0.0	0.0	0.0	0.0	0.0	0.0	0.0	0.0	0.0	0.0	0.0	0.0	0.0	0.0	0.0	0.0	0.0	0.0	0.0	0.0	2.0	0.0	0.0	0.0	0.0	0.0	31.0	1.0	19.0	0.0	24.0	10.0
W23	0.0	0.0	0.0	362.0	0.0	0.0	0.0	0.0	2.0	4.0	0.0	0.0	0.0	67.0	0.0	0.0	0.0	0.0	0.0	0.0	0.0	0.0	0.0	0.0	0.0	0.0	0.0	0.0	0.0	0.0	0.0	0.0	0.0	0.0	0.0	0.0	0.0	0.0	0.0	0.0	0.0	0.0	0.0	6.0	0.0	8.0	5.0	6.0	3.0
W2	2.0	10.0	1.0	594.0	9.0	0.0	0.0	0.0	0.0	78.0	0.0	0.0	0.0	298.0	0.0	2.0	0.0	0.0	0.0	0.0	0.0	0.0	0.0	0.0	0.0	0.0	0.0	0.0	0.0	0.0	0.0	0.0	0.0	0.0	0.0	0.0	0.0	0.0	0.0	0.0	0.0	0.0	0.0	41.0	13.0	58.0	0.0	35.0	21.0
W3	4.0	0.0	0.0	1812.0	7.0	0.0	0.0	0.0	13.0	0.0	0.0	0.0	0.0	97.0	60.0	2.0	0.0	0.0	0.0	0.0	0.0	0.0	0.0	0.0	0.0	0.0	0.0	0.0	0.0	0.0	0.0	0.0	0.0	0.0	0.0	0.0	0.0	0.0	0.0	0.0	0.0	0.0	0.0	26.0	6.0	32.0	0.0	21.0	19.0
W4	0.0	7.0	0.0	431.0	9.0	0.0	0.0	0.0	0.0	0.0	0.0	0.0	0.0	122.0	29.0	0.0	0.0	0.0	0.0	0.0	0.0	0.0	0.0	0.0	0.0	0.0	0.0	0.0	0.0	0.0	0.0	0.0	0.0	0.0	0.0	0.0	26.0	33.0	0.0	0.0	0.0	0.0	0.0	26.0	1.0	5.0	0.0	10.0	13.0
W5	10.0	0.0	1.0	672.0	8.0	0.0	0.0	0.0	12.0	2.0	0.0	0.0	2.0	127.0	11.0	0.0	0.0	0.0	0.0	0.0	0.0	0.0	0.0	0.0	0.0	0.0	0.0	0.0	0.0	0.0	2.0	0.0	0.0	0.0	0.0	0.0	0.0	2.0	2.0	0.0	0.0	0.0	0.0	18.0	2.0	32.0	0.0	10.0	10.0
W6	2.0	0.0	0.0	455.0	0.0	0.0	0.0	0.0	57.0	0.0	0.0	0.0	0.0	76.0	0.0	0.0	0.0	0.0	0.0	0.0	0.0	0.0	0.0	0.0	3.0	0.0	0.0	0.0	0.0	0.0	2.0	0.0	0.0	0.0	0.0	0.0	0.0	0.0	3.0	2.0	0.0	0.0	0.0	38.0	8.0	37.0	0.0	30.0	11.0
W7	2.0	11.0	0.0	0.0	2.0	0.0	0.0	0.0	20.0	0.0	0.0	0.0	0.0	174.0	0.0	0.0	0.0	0.0	0.0	2.0	0.0	0.0	0.0	0.0	0.0	0.0	0.0	0.0	0.0	0.0	0.0	0.0	0.0	0.0	0.0	0.0	0.0	0.0	0.0	0.0	0.0	0.0	0.0	22.0	5.0	20.0	0.0	4.0	10.0
W8	16.0	14.0	0.0	0.0	3.0	0.0	0.0	0.0	74.0	0.0	0.0	0.0	0.0	374.0	0.0	5.0	0.0	0.0	0.0	0.0	2.0	0.0	0.0	0.0	2.0	0.0	0.0	0.0	0.0	0.0	0.0	0.0	0.0	0.0	0.0	0.0	0.0	4.0	0.0	0.0	0.0	0.0	0.0	66.0	12.0	59.0	12.0	24.0	26.0
W9	0.0	0.0	0.0	328.0	0.0	0.0	0.0	0.0	3.0	12.0	0.0	0.0	0.0	131.0	0.0	0.0	0.0	0.0	0.0	0.0	0.0	0.0	0.0	0.0	0.0	0.0	0.0	0.0	0.0	0.0	0.0	0.0	0.0	0.0	0.0	0.0	0.0	3.0	0.0	0.0	0.0	0.0	0.0	19.0	0.0	32.0	0.0	22.0	0.0
[truncated: 1,349 more columns]
