# Supplementary material for: Signatures of landscape and captivity in the gut microbiota of Southern Hairy-nosed Wombats (Lasiorhinus latifrons)
Source: Anim Microbiome. 2021 Jan 6;3:4. doi: 10.1186/s42523-020-00068-y (PMC7934541; doi:10.1186/s42523-020-00068-y)
Supplement: Supplementary file 9 — Additional file 9: SI_File_1. QIIME2 qzv file of taxonomic bar plots per sample. [file 42523_2020_68_MOESM9_ESM.qzv › 854a8f14-b509-4353-8f4a-4b6549c285ec/data/q2templateassets/css/base-template.css]

/*
----------------------------------------------------------------------------
Copyright (c) 2016-2020, QIIME 2 development team.

Distributed under the terms of the Modified BSD License.

The full license is in the file LICENSE, distributed with this software.
----------------------------------------------------------------------------
*/

table.dataframe thead th, table.dataframe td{
  text-align: center;
}
