# Supplementary material for: Signatures of landscape and captivity in the gut microbiota of Southern Hairy-nosed Wombats (Lasiorhinus latifrons)
Source: Anim Microbiome. 2021 Jan 6;3:4. doi: 10.1186/s42523-020-00068-y (PMC7934541; doi:10.1186/s42523-020-00068-y)
Supplement: Supplementary file 9 — Additional file 9: SI_File_1. QIIME2 qzv file of taxonomic bar plots per sample. [file 42523_2020_68_MOESM9_ESM.qzv › 854a8f14-b509-4353-8f4a-4b6549c285ec/data/q2templateassets/js/child.js]

// ----------------------------------------------------------------------------
// Copyright (c) 2016-2020, QIIME 2 development team.
//
// Distributed under the terms of the Modified BSD License.
//
// The full license is in the file LICENSE, distributed with this software.
// ----------------------------------------------------------------------------


document.addEventListener('DOMContentLoaded', function() {
  var height = Math.max(
    Math.max(document.body.scrollHeight, document.documentElement.scrollHeight),
    Math.max(document.body.offsetHeight, document.documentElement.offsetHeight),
    Math.max(document.body.clientHeight, document.documentElement.clientHeight)
  );
  parent.postMessage(height, '*');
});
