# Supplementary material for: Signatures of landscape and captivity in the gut microbiota of Southern Hairy-nosed Wombats (Lasiorhinus latifrons)
Source: Anim Microbiome. 2021 Jan 6;3:4. doi: 10.1186/s42523-020-00068-y (PMC7934541; doi:10.1186/s42523-020-00068-y)
Supplement: Supplementary file 9 — Additional file 9: SI_File_1. QIIME2 qzv file of taxonomic bar plots per sample. [file 42523_2020_68_MOESM9_ESM.qzv › 854a8f14-b509-4353-8f4a-4b6549c285ec/data/q2templateassets/js/parent.js]

// ----------------------------------------------------------------------------
// Copyright (c) 2016-2020, QIIME 2 development team.
//
// Distributed under the terms of the Modified BSD License.
//
// The full license is in the file LICENSE, distributed with this software.
// ----------------------------------------------------------------------------

var frame;

function frameLoad(event) {
  frame.height = `${event.data + 50}px`;
}

function toggleClass() {
  if (document.querySelector('.active').id != this.id) {
    document.querySelector('.active').className = '';
    this.className = 'active';
    frame.height = '0px';
    frame.contentWindow.location.replace(frameSrc[this.id]);
  }
}

function init() {
  for (const frame of Object.keys(frameSrc)) {
    document.getElementById(frame).addEventListener('click', toggleClass);
  }
  frame = document.getElementById('tab-frame');
}

document.addEventListener('DOMContentLoaded', init);
window.addEventListener('message', frameLoad);
