# Supplementary material for: Signatures of landscape and captivity in the gut microbiota of Southern Hairy-nosed Wombats (Lasiorhinus latifrons)
Source: Anim Microbiome. 2021 Jan 6;3:4. doi: 10.1186/s42523-020-00068-y (PMC7934541; doi:10.1186/s42523-020-00068-y)
Supplement: Supplementary file 9 — Additional file 9: SI_File_1. QIIME2 qzv file of taxonomic bar plots per sample. [file 42523_2020_68_MOESM9_ESM.qzv › 854a8f14-b509-4353-8f4a-4b6549c285ec/provenance/artifacts/ae518a92-72fa-4782-b46a-80719c4debf5/metadata.yaml]

uuid: ae518a92-72fa-4782-b46a-80719c4debf5
type: FeatureData[Sequence]
format: DNASequencesDirectoryFormat
