# Supplementary material for: Signatures of landscape and captivity in the gut microbiota of Southern Hairy-nosed Wombats (Lasiorhinus latifrons)
Source: Anim Microbiome. 2021 Jan 6;3:4. doi: 10.1186/s42523-020-00068-y (PMC7934541; doi:10.1186/s42523-020-00068-y)
Supplement: Supplementary file 10 — Additional file 10: SI_File_2. QIIME2 qzv file of ANCOM test at family level (captive and wild samples). [file 42523_2020_68_MOESM10_ESM.qzv]

Archive with 90 entries (90 files):
- f6ed9c16-6785-46af-9f96-24e084e80892/VERSION
- f6ed9c16-6785-46af-9f96-24e084e80892/checksums.md5
- f6ed9c16-6785-46af-9f96-24e084e80892/metadata.yaml
- f6ed9c16-6785-46af-9f96-24e084e80892/data/ancom.tsv
- f6ed9c16-6785-46af-9f96-24e084e80892/data/data.tsv
- f6ed9c16-6785-46af-9f96-24e084e80892/data/index.html
- f6ed9c16-6785-46af-9f96-24e084e80892/data/percent-abundances.tsv
- f6ed9c16-6785-46af-9f96-24e084e80892/data/css/spinkit.css
- f6ed9c16-6785-46af-9f96-24e084e80892/data/js/vega-embed.min.js
- f6ed9c16-6785-46af-9f96-24e084e80892/data/js/vega.min.js
- f6ed9c16-6785-46af-9f96-24e084e80892/data/licenses/vega-embed.txt
- f6ed9c16-6785-46af-9f96-24e084e80892/data/licenses/vega.txt
- f6ed9c16-6785-46af-9f96-24e084e80892/data/q2templateassets/css/base-template.css
- f6ed9c16-6785-46af-9f96-24e084e80892/data/q2templateassets/css/bootstrap.min.css
- f6ed9c16-6785-46af-9f96-24e084e80892/data/q2templateassets/css/normalize.css
- f6ed9c16-6785-46af-9f96-24e084e80892/data/q2templateassets/css/tab-parent.css
- f6ed9c16-6785-46af-9f96-24e084e80892/data/q2templateassets/fonts/glyphicons-halflings-regular.eot
- f6ed9c16-6785-46af-9f96-24e084e80892/data/q2templateassets/fonts/glyphicons-halflings-regular.svg
- f6ed9c16-6785-46af-9f96-24e084e80892/data/q2templateassets/fonts/glyphicons-halflings-regular.ttf
- f6ed9c16-6785-46af-9f96-24e084e80892/data/q2templateassets/fonts/glyphicons-halflings-regular.woff
- f6ed9c16-6785-46af-9f96-24e084e80892/data/q2templateassets/fonts/glyphicons-halflings-regular.woff2
- f6ed9c16-6785-46af-9f96-24e084e80892/data/q2templateassets/img/qiime2-rect-200.png
- f6ed9c16-6785-46af-9f96-24e084e80892/data/q2templateassets/js/bootstrap.min.js
- f6ed9c16-6785-46af-9f96-24e084e80892/data/q2templateassets/js/child.js
- f6ed9c16-6785-46af-9f96-24e084e80892/data/q2templateassets/js/jquery-3.2.0.min.js
- f6ed9c16-6785-46af-9f96-24e084e80892/data/q2templateassets/js/parent.js
- f6ed9c16-6785-46af-9f96-24e084e80892/provenance/VERSION
- f6ed9c16-6785-46af-9f96-24e084e80892/provenance/citations.bib
- f6ed9c16-6785-46af-9f96-24e084e80892/provenance/metadata.yaml
- f6ed9c16-6785-46af-9f96-24e084e80892/provenance/action/action.yaml
- f6ed9c16-6785-46af-9f96-24e084e80892/provenance/action/metadata.tsv
- f6ed9c16-6785-46af-9f96-24e084e80892/provenance/artifacts/0c783c73-7cbb-4a99-8a72-786bc0961556/VERSION
- f6ed9c16-6785-46af-9f96-24e084e80892/provenance/artifacts/0c783c73-7cbb-4a99-8a72-786bc0961556/citations.bib
- f6ed9c16-6785-46af-9f96-24e084e80892/provenance/artifacts/0c783c73-7cbb-4a99-8a72-786bc0961556/metadata.yaml
- f6ed9c16-6785-46af-9f96-24e084e80892/provenance/artifacts/0c783c73-7cbb-4a99-8a72-786bc0961556/action/action.yaml
- f6ed9c16-6785-46af-9f96-24e084e80892/provenance/artifacts/1cec9ac2-3e53-46d8-b5f8-7ad2beaa29e1/VERSION
- f6ed9c16-6785-46af-9f96-24e084e80892/provenance/artifacts/1cec9ac2-3e53-46d8-b5f8-7ad2beaa29e1/citations.bib
- f6ed9c16-6785-46af-9f96-24e084e80892/provenance/artifacts/1cec9ac2-3e53-46d8-b5f8-7ad2beaa29e1/metadata.yaml
- f6ed9c16-6785-46af-9f96-24e084e80892/provenance/artifacts/1cec9ac2-3e53-46d8-b5f8-7ad2beaa29e1/action/action.yaml
- f6ed9c16-6785-46af-9f96-24e084e80892/provenance/artifacts/1cec9ac2-3e53-46d8-b5f8-7ad2beaa29e1/action/metadata.tsv
- f6ed9c16-6785-46af-9f96-24e084e80892/provenance/artifacts/2b10c37d-7b11-45cd-9fa0-f79e253c8015/VERSION
- f6ed9c16-6785-46af-9f96-24e084e80892/provenance/artifacts/2b10c37d-7b11-45cd-9fa0-f79e253c8015/citations.bib
- f6ed9c16-6785-46af-9f96-24e084e80892/provenance/artifacts/2b10c37d-7b11-45cd-9fa0-f79e253c8015/metadata.yaml
- f6ed9c16-6785-46af-9f96-24e084e80892/provenance/artifacts/2b10c37d-7b11-45cd-9fa0-f79e253c8015/action/action.yaml
- f6ed9c16-6785-46af-9f96-24e084e80892/provenance/artifacts/3f76a545-c2e2-4209-9041-73974cfe7d9f/VERSION
- f6ed9c16-6785-46af-9f96-24e084e80892/provenance/artifacts/3f76a545-c2e2-4209-9041-73974cfe7d9f/citations.bib
- f6ed9c16-6785-46af-9f96-24e084e80892/provenance/artifacts/3f76a545-c2e2-4209-9041-73974cfe7d9f/metadata.yaml
- f6ed9c16-6785-46af-9f96-24e084e80892/provenance/artifacts/3f76a545-c2e2-4209-9041-73974cfe7d9f/action/action.yaml
- f6ed9c16-6785-46af-9f96-24e084e80892/provenance/artifacts/3f76a545-c2e2-4209-9041-73974cfe7d9f/action/metadata.tsv
- f6ed9c16-6785-46af-9f96-24e084e80892/provenance/artifacts/439e0bb5-63d4-408f-8b10-408c635e7a49/VERSION
- f6ed9c16-6785-46af-9f96-24e084e80892/provenance/artifacts/439e0bb5-63d4-408f-8b10-408c635e7a49/citations.bib
- f6ed9c16-6785-46af-9f96-24e084e80892/provenance/artifacts/439e0bb5-63d4-408f-8b10-408c635e7a49/metadata.yaml
- f6ed9c16-6785-46af-9f96-24e084e80892/provenance/artifacts/439e0bb5-63d4-408f-8b10-408c635e7a49/action/action.yaml
- f6ed9c16-6785-46af-9f96-24e084e80892/provenance/artifacts/532a8c76-536c-4f99-a523-3022805f0d57/VERSION
- f6ed9c16-6785-46af-9f96-24e084e80892/provenance/artifacts/532a8c76-536c-4f99-a523-3022805f0d57/citations.bib
- f6ed9c16-6785-46af-9f96-24e084e80892/provenance/artifacts/532a8c76-536c-4f99-a523-3022805f0d57/metadata.yaml
- f6ed9c16-6785-46af-9f96-24e084e80892/provenance/artifacts/532a8c76-536c-4f99-a523-3022805f0d57/action/action.yaml
- f6ed9c16-6785-46af-9f96-24e084e80892/provenance/artifacts/532a8c76-536c-4f99-a523-3022805f0d57/action/metadata.tsv
- f6ed9c16-6785-46af-9f96-24e084e80892/provenance/artifacts/61d859ed-3d41-47d7-8d2a-6b8436472711/VERSION
- f6ed9c16-6785-46af-9f96-24e084e80892/provenance/artifacts/61d859ed-3d41-47d7-8d2a-6b8436472711/citations.bib
- f6ed9c16-6785-46af-9f96-24e084e80892/provenance/artifacts/61d859ed-3d41-47d7-8d2a-6b8436472711/metadata.yaml
- f6ed9c16-6785-46af-9f96-24e084e80892/provenance/artifacts/61d859ed-3d41-47d7-8d2a-6b8436472711/action/action.yaml
- f6ed9c16-6785-46af-9f96-24e084e80892/provenance/artifacts/6be65cf4-c37e-4002-92ba-2d069ca62fdd/VERSION
- f6ed9c16-6785-46af-9f96-24e084e80892/provenance/artifacts/6be65cf4-c37e-4002-92ba-2d069ca62fdd/citations.bib
- f6ed9c16-6785-46af-9f96-24e084e80892/provenance/artifacts/6be65cf4-c37e-4002-92ba-2d069ca62fdd/metadata.yaml
- f6ed9c16-6785-46af-9f96-24e084e80892/provenance/artifacts/6be65cf4-c37e-4002-92ba-2d069ca62fdd/action/action.yaml
- f6ed9c16-6785-46af-9f96-24e084e80892/provenance/artifacts/ae518a92-72fa-4782-b46a-80719c4debf5/VERSION
- f6ed9c16-6785-46af-9f96-24e084e80892/provenance/artifacts/ae518a92-72fa-4782-b46a-80719c4debf5/citations.bib
- f6ed9c16-6785-46af-9f96-24e084e80892/provenance/artifacts/ae518a92-72fa-4782-b46a-80719c4debf5/metadata.yaml
- f6ed9c16-6785-46af-9f96-24e084e80892/provenance/artifacts/ae518a92-72fa-4782-b46a-80719c4debf5/action/action.yaml
- f6ed9c16-6785-46af-9f96-24e084e80892/provenance/artifacts/cca2fa9a-bd9d-4c2b-b130-3a88db62f659/VERSION
- f6ed9c16-6785-46af-9f96-24e084e80892/provenance/artifacts/cca2fa9a-bd9d-4c2b-b130-3a88db62f659/citations.bib
- f6ed9c16-6785-46af-9f96-24e084e80892/provenance/artifacts/cca2fa9a-bd9d-4c2b-b130-3a88db62f659/metadata.yaml
- f6ed9c16-6785-46af-9f96-24e084e80892/provenance/artifacts/cca2fa9a-bd9d-4c2b-b130-3a88db62f659/action/action.yaml
- f6ed9c16-6785-46af-9f96-24e084e80892/provenance/artifacts/d0e78d90-415d-4057-94a9-a0d4b5fa69c9/VERSION
- f6ed9c16-6785-46af-9f96-24e084e80892/provenance/artifacts/d0e78d90-415d-4057-94a9-a0d4b5fa69c9/citations.bib
- f6ed9c16-6785-46af-9f96-24e084e80892/provenance/artifacts/d0e78d90-415d-4057-94a9-a0d4b5fa69c9/metadata.yaml
- f6ed9c16-6785-46af-9f96-24e084e80892/provenance/artifacts/d0e78d90-415d-4057-94a9-a0d4b5fa69c9/action/action.yaml
- f6ed9c16-6785-46af-9f96-24e084e80892/provenance/artifacts/e26d3310-0c15-4ad2-9b85-3adef7e1cbdc/VERSION
- f6ed9c16-6785-46af-9f96-24e084e80892/provenance/artifacts/e26d3310-0c15-4ad2-9b85-3adef7e1cbdc/citations.bib
- f6ed9c16-6785-46af-9f96-24e084e80892/provenance/artifacts/e26d3310-0c15-4ad2-9b85-3adef7e1cbdc/metadata.yaml
- f6ed9c16-6785-46af-9f96-24e084e80892/provenance/artifacts/e26d3310-0c15-4ad2-9b85-3adef7e1cbdc/action/action.yaml
- f6ed9c16-6785-46af-9f96-24e084e80892/provenance/artifacts/e6df5b9b-de24-4d3a-a5d0-f76c4cfb3cb7/VERSION
- f6ed9c16-6785-46af-9f96-24e084e80892/provenance/artifacts/e6df5b9b-de24-4d3a-a5d0-f76c4cfb3cb7/citations.bib
- f6ed9c16-6785-46af-9f96-24e084e80892/provenance/artifacts/e6df5b9b-de24-4d3a-a5d0-f76c4cfb3cb7/metadata.yaml
- f6ed9c16-6785-46af-9f96-24e084e80892/provenance/artifacts/e6df5b9b-de24-4d3a-a5d0-f76c4cfb3cb7/action/action.yaml
- f6ed9c16-6785-46af-9f96-24e084e80892/provenance/artifacts/f69108ff-18dc-4063-8fcb-cf661b4f4f7f/VERSION
- f6ed9c16-6785-46af-9f96-24e084e80892/provenance/artifacts/f69108ff-18dc-4063-8fcb-cf661b4f4f7f/citations.bib
- f6ed9c16-6785-46af-9f96-24e084e80892/provenance/artifacts/f69108ff-18dc-4063-8fcb-cf661b4f4f7f/metadata.yaml
- f6ed9c16-6785-46af-9f96-24e084e80892/provenance/artifacts/f69108ff-18dc-4063-8fcb-cf661b4f4f7f/action/action.yaml
