# Supplementary material for: Signatures of landscape and captivity in the gut microbiota of Southern Hairy-nosed Wombats (Lasiorhinus latifrons)
Source: Anim Microbiome. 2021 Jan 6;3:4. doi: 10.1186/s42523-020-00068-y (PMC7934541; doi:10.1186/s42523-020-00068-y)
Supplement: Supplementary file 10 — Additional file 10: SI_File_2. QIIME2 qzv file of ANCOM test at family level (captive and wild samples). [file 42523_2020_68_MOESM10_ESM.qzv › f6ed9c16-6785-46af-9f96-24e084e80892/checksums.md5]

d790e3d0122d1e1832ba102a8fdf1f3e  VERSION
b73b4621da771feb5add9134e96f9670  metadata.yaml
d9b0c3a099f38df942f0cfae75405b46  data/ancom.tsv
e928a090e01a1da74641b1f04ee6d393  data/data.tsv
f246194c13bd248188e88cf91143c118  data/index.html
ce6eadd4fc2ec60d9200fbc0ab6286e5  data/percent-abundances.tsv
6607b12be2d850ecec47c51c3389a0f0  data/css/spinkit.css
4b5077274a1c62f0d7a13385fb320791  data/js/vega-embed.min.js
01776b8c994013b5d00a665dc5392109  data/js/vega.min.js
4bb6c57009dc7cfc943317326fa1e3cc  data/licenses/vega-embed.txt
abe2fc329959843cff9e288c850e299f  data/licenses/vega.txt
a80cf369b416ad001757be2a3c49fb1e  data/q2templateassets/css/base-template.css
e3e8b38fed66211f84a6d5ddb8e0f876  data/q2templateassets/css/bootstrap.min.css
be7f3425b44480dcf3aab3408f632f37  data/q2templateassets/css/normalize.css
0ac9c36d27840f091e98fe25a74a92fe  data/q2templateassets/css/tab-parent.css
f4769f9bdb7466be65088239c12046d1  data/q2templateassets/fonts/glyphicons-halflings-regular.eot
89889688147bd7575d6327160d64e760  data/q2templateassets/fonts/glyphicons-halflings-regular.svg
e18bbf611f2a2e43afc071aa2f4e1512  data/q2templateassets/fonts/glyphicons-halflings-regular.ttf
fa2772327f55d8198301fdb8bcfc8158  data/q2templateassets/fonts/glyphicons-halflings-regular.woff
448c34a56d699c29117adc64c43affeb  data/q2templateassets/fonts/glyphicons-halflings-regular.woff2
91a940675401d7263fd5da9360f20881  data/q2templateassets/img/qiime2-rect-200.png
5869c96cc8f19086aee625d670d741f9  data/q2templateassets/js/bootstrap.min.js
8128145cab26ad9644497c0b06692421  data/q2templateassets/js/child.js
d4162c9d7e520a5de05001be6e741899  data/q2templateassets/js/jquery-3.2.0.min.js
13707ee2fcbf4a55268bfd37db365d84  data/q2templateassets/js/parent.js
d790e3d0122d1e1832ba102a8fdf1f3e  provenance/VERSION
03b12e848289e43634c5570012469ce2  provenance/citations.bib
b73b4621da771feb5add9134e96f9670  provenance/metadata.yaml
c688d8a810d0e95c1c5e69189cc1452b  provenance/action/action.yaml
d99092bb29e4c6c697506169da1a21c9  provenance/action/metadata.tsv
d790e3d0122d1e1832ba102a8fdf1f3e  provenance/artifacts/0c783c73-7cbb-4a99-8a72-786bc0961556/VERSION
e88cc77d24479f69eed52d8440ca0127  provenance/artifacts/0c783c73-7cbb-4a99-8a72-786bc0961556/citations.bib
d311afdb4df7d970db13fa00000eca4c  provenance/artifacts/0c783c73-7cbb-4a99-8a72-786bc0961556/metadata.yaml
499cc1b0c9590a2c71acedfa0fd5d172  provenance/artifacts/0c783c73-7cbb-4a99-8a72-786bc0961556/action/action.yaml
d790e3d0122d1e1832ba102a8fdf1f3e  provenance/artifacts/1cec9ac2-3e53-46d8-b5f8-7ad2beaa29e1/VERSION
f2f4d75f1fb96ec6dfd3daae90d969bf  provenance/artifacts/1cec9ac2-3e53-46d8-b5f8-7ad2beaa29e1/citations.bib
13d1a52e0dbc7aed7840a7a4b380ae87  provenance/artifacts/1cec9ac2-3e53-46d8-b5f8-7ad2beaa29e1/metadata.yaml
fd15053f231a9963a881f56376a59d95  provenance/artifacts/1cec9ac2-3e53-46d8-b5f8-7ad2beaa29e1/action/action.yaml
9a0d65c98cd1e48f6ffcb3a8403833f8  provenance/artifacts/1cec9ac2-3e53-46d8-b5f8-7ad2beaa29e1/action/metadata.tsv
d790e3d0122d1e1832ba102a8fdf1f3e  provenance/artifacts/2b10c37d-7b11-45cd-9fa0-f79e253c8015/VERSION
65297ee752d818ee3f10f4c190acc3e7  provenance/artifacts/2b10c37d-7b11-45cd-9fa0-f79e253c8015/citations.bib
df999e512ecfd787ed662bbf52a2abe3  provenance/artifacts/2b10c37d-7b11-45cd-9fa0-f79e253c8015/metadata.yaml
d713d5e837f70ba2cd141221993dbe9a  provenance/artifacts/2b10c37d-7b11-45cd-9fa0-f79e253c8015/action/action.yaml
d790e3d0122d1e1832ba102a8fdf1f3e  provenance/artifacts/3f76a545-c2e2-4209-9041-73974cfe7d9f/VERSION
f2f4d75f1fb96ec6dfd3daae90d969bf  provenance/artifacts/3f76a545-c2e2-4209-9041-73974cfe7d9f/citations.bib
3d76fb2841ea9301fa9a487ccd76fc36  provenance/artifacts/3f76a545-c2e2-4209-9041-73974cfe7d9f/metadata.yaml
81b1704cf23afd5404343bbfa7d980a0  provenance/artifacts/3f76a545-c2e2-4209-9041-73974cfe7d9f/action/action.yaml
9a0d65c98cd1e48f6ffcb3a8403833f8  provenance/artifacts/3f76a545-c2e2-4209-9041-73974cfe7d9f/action/metadata.tsv
5a7118c14fd1bacc957ddf01e61491b7  provenance/artifacts/439e0bb5-63d4-408f-8b10-408c635e7a49/VERSION
dd314fe0805a227d89c1440de1f09c06  provenance/artifacts/439e0bb5-63d4-408f-8b10-408c635e7a49/citations.bib
5499e1db6ad09c49a620b26f50c806cb  provenance/artifacts/439e0bb5-63d4-408f-8b10-408c635e7a49/metadata.yaml
95999e10b7daed9fadf9c942bf3734ec  provenance/artifacts/439e0bb5-63d4-408f-8b10-408c635e7a49/action/action.yaml
d790e3d0122d1e1832ba102a8fdf1f3e  provenance/artifacts/532a8c76-536c-4f99-a523-3022805f0d57/VERSION
f2f4d75f1fb96ec6dfd3daae90d969bf  provenance/artifacts/532a8c76-536c-4f99-a523-3022805f0d57/citations.bib
4f9b74cfa996f493673d8bb193f892e9  provenance/artifacts/532a8c76-536c-4f99-a523-3022805f0d57/metadata.yaml
43d52c7e70275ced1ac7d7986db34cea  provenance/artifacts/532a8c76-536c-4f99-a523-3022805f0d57/action/action.yaml
9a0d65c98cd1e48f6ffcb3a8403833f8  provenance/artifacts/532a8c76-536c-4f99-a523-3022805f0d57/action/metadata.tsv
5a7118c14fd1bacc957ddf01e61491b7  provenance/artifacts/61d859ed-3d41-47d7-8d2a-6b8436472711/VERSION
7cb46361043a47e5da685685108f12ee  provenance/artifacts/61d859ed-3d41-47d7-8d2a-6b8436472711/citations.bib
41ef88aca2ef90f735500e05cd67ee2e  provenance/artifacts/61d859ed-3d41-47d7-8d2a-6b8436472711/metadata.yaml
83adab0e0ca747306236d3133f597308  provenance/artifacts/61d859ed-3d41-47d7-8d2a-6b8436472711/action/action.yaml
d790e3d0122d1e1832ba102a8fdf1f3e  provenance/artifacts/6be65cf4-c37e-4002-92ba-2d069ca62fdd/VERSION
73832b615bcd88dd42745c687f4d9db6  provenance/artifacts/6be65cf4-c37e-4002-92ba-2d069ca62fdd/citations.bib
a3382910bb5faade217f5eeeda516e90  provenance/artifacts/6be65cf4-c37e-4002-92ba-2d069ca62fdd/metadata.yaml
ceb2fe7a25fd500590c272a14555d6e1  provenance/artifacts/6be65cf4-c37e-4002-92ba-2d069ca62fdd/action/action.yaml
5a7118c14fd1bacc957ddf01e61491b7  provenance/artifacts/ae518a92-72fa-4782-b46a-80719c4debf5/VERSION
dd314fe0805a227d89c1440de1f09c06  provenance/artifacts/ae518a92-72fa-4782-b46a-80719c4debf5/citations.bib
90e2bad398f9ef99290a5c7fefd12eec  provenance/artifacts/ae518a92-72fa-4782-b46a-80719c4debf5/metadata.yaml
fff645530af99578b48dd074896a69fd  provenance/artifacts/ae518a92-72fa-4782-b46a-80719c4debf5/action/action.yaml
d790e3d0122d1e1832ba102a8fdf1f3e  provenance/artifacts/cca2fa9a-bd9d-4c2b-b130-3a88db62f659/VERSION
d67302ffc4128741d5ab428cfcaa2b33  provenance/artifacts/cca2fa9a-bd9d-4c2b-b130-3a88db62f659/citations.bib
c4955924a9f9be633a5929c207bae504  provenance/artifacts/cca2fa9a-bd9d-4c2b-b130-3a88db62f659/metadata.yaml
97c663e671ecf4ae202b91b08dc70903  provenance/artifacts/cca2fa9a-bd9d-4c2b-b130-3a88db62f659/action/action.yaml
d790e3d0122d1e1832ba102a8fdf1f3e  provenance/artifacts/d0e78d90-415d-4057-94a9-a0d4b5fa69c9/VERSION
e76ed1b9736ad0ba6470950bed49e5f5  provenance/artifacts/d0e78d90-415d-4057-94a9-a0d4b5fa69c9/citations.bib
26b46fe7b787b284ce8ce3e72b62651a  provenance/artifacts/d0e78d90-415d-4057-94a9-a0d4b5fa69c9/metadata.yaml
286d522d44f138691c982bdffcb2489a  provenance/artifacts/d0e78d90-415d-4057-94a9-a0d4b5fa69c9/action/action.yaml
5a7118c14fd1bacc957ddf01e61491b7  provenance/artifacts/e26d3310-0c15-4ad2-9b85-3adef7e1cbdc/VERSION
43e8e9ab587019653f257f6e84025b3d  provenance/artifacts/e26d3310-0c15-4ad2-9b85-3adef7e1cbdc/citations.bib
9f96f1a69bb4c3049d5bd97e7d89fc0e  provenance/artifacts/e26d3310-0c15-4ad2-9b85-3adef7e1cbdc/metadata.yaml
084d3a00bdafc0d33c8dbe0d0a07a812  provenance/artifacts/e26d3310-0c15-4ad2-9b85-3adef7e1cbdc/action/action.yaml
d790e3d0122d1e1832ba102a8fdf1f3e  provenance/artifacts/e6df5b9b-de24-4d3a-a5d0-f76c4cfb3cb7/VERSION
f2f4d75f1fb96ec6dfd3daae90d969bf  provenance/artifacts/e6df5b9b-de24-4d3a-a5d0-f76c4cfb3cb7/citations.bib
94d4d961107b5f58fb782e85f79c23f9  provenance/artifacts/e6df5b9b-de24-4d3a-a5d0-f76c4cfb3cb7/metadata.yaml
d2e6ef2c3ff8755d7462f0bb07dc99f3  provenance/artifacts/e6df5b9b-de24-4d3a-a5d0-f76c4cfb3cb7/action/action.yaml
d790e3d0122d1e1832ba102a8fdf1f3e  provenance/artifacts/f69108ff-18dc-4063-8fcb-cf661b4f4f7f/VERSION
3334c1d09be3df9a5b6d9ef0f7bd4562  provenance/artifacts/f69108ff-18dc-4063-8fcb-cf661b4f4f7f/citations.bib
1f66b00dd5e7135312bbe5726e04a2f8  provenance/artifacts/f69108ff-18dc-4063-8fcb-cf661b4f4f7f/metadata.yaml
ee2569f79fbfc49c4dbb8c9ea4b06912  provenance/artifacts/f69108ff-18dc-4063-8fcb-cf661b4f4f7f/action/action.yaml
