# Supplementary material for: Signatures of landscape and captivity in the gut microbiota of Southern Hairy-nosed Wombats (Lasiorhinus latifrons)
Source: Anim Microbiome. 2021 Jan 6;3:4. doi: 10.1186/s42523-020-00068-y (PMC7934541; doi:10.1186/s42523-020-00068-y)
Supplement: Supplementary file 10 — Additional file 10: SI_File_2. QIIME2 qzv file of ANCOM test at family level (captive and wild samples). [file 42523_2020_68_MOESM10_ESM.qzv › f6ed9c16-6785-46af-9f96-24e084e80892/data/percent-abundances.tsv]

Percentile	0.0	25.0	50.0	75.0	100.0	0.0	25.0	50.0	75.0	100.0
Group	No	No	No	No	No	Yes	Yes	Yes	Yes	Yes
D_0__Archaea;D_1__Euryarchaeota;D_2__Methanobacteria;D_3__Methanobacteriales;D_4__Methanobacteriaceae	1.0	8.5	19.0	69.5	649.0	22.0	121.5	235.0	698.0	2452.0
D_0__Archaea;D_1__Euryarchaeota;D_2__Methanomicrobia;D_3__Methanomicrobiales;D_4__Methanocorpusculaceae	3.0	438.5	605.0	988.5	4431.0	1.0	1.0	1.0	3.0	141.0
D_0__Archaea;D_1__Euryarchaeota;D_2__Thermoplasmata;D_3__Methanomassiliicoccales;D_4__Methanomethylophilaceae	74.0	153.5	220.0	409.5	2571.0	10.0	25.5	68.0	339.5	985.0
D_0__Bacteria;D_1__Actinobacteria;D_2__Actinobacteria;D_3__Frankiales;D_4__Geodermatophilaceae	1.0	3.5	10.0	76.5	200.0	1.0	1.0	1.0	1.0	3.0
D_0__Bacteria;D_1__Actinobacteria;D_2__Actinobacteria;D_3__Micrococcales;D_4__Micrococcaceae	1.0	3.0	13.0	156.0	2392.0	1.0	1.0	3.0	13.75	127.0
D_0__Bacteria;D_1__Actinobacteria;D_2__Actinobacteria;D_3__Pseudonocardiales;D_4__Pseudonocardiaceae	1.0	5.5	9.0	16.0	48.0	1.0	1.0	1.0	1.0	119.0
D_0__Bacteria;D_1__Actinobacteria;D_2__Actinobacteria;D_3__Streptomycetales;D_4__Streptomycetaceae	1.0	1.0	6.0	36.5	904.0	1.0	1.0	1.0	1.0	1.0
D_0__Bacteria;D_1__Actinobacteria;D_2__Coriobacteriia;D_3__Coriobacteriales;D_4__Coriobacteriales Incertae Sedis	1.0	1.0	8.0	12.0	73.0	1.0	4.5	7.0	21.25	33.0
D_0__Bacteria;D_1__Actinobacteria;D_2__Coriobacteriia;D_3__Coriobacteriales;D_4__Eggerthellaceae	4.0	41.5	79.0	159.0	420.0	45.0	52.0	96.5	146.25	257.0
D_0__Bacteria;D_1__Actinobacteria;D_2__Coriobacteriia;D_3__Coriobacteriales;D_4__uncultured	1.0	11.0	36.0	54.0	120.0	1.0	1.0	1.0	1.0	1.0
D_0__Bacteria;D_1__Actinobacteria;D_2__Coriobacteriia;D_3__Coriobacteriales;__	1.0	11.5	51.0	83.5	322.0	1.0	1.0	1.0	1.0	8.0
D_0__Bacteria;D_1__Bacteroidetes;D_2__Bacteroidia;D_3__Bacteroidales;D_4__Bacteroidaceae	22.0	341.0	642.0	1071.0	6117.0	758.0	1606.5	2728.0	3076.5	12569.0
D_0__Bacteria;D_1__Bacteroidetes;D_2__Bacteroidia;D_3__Bacteroidales;D_4__Bacteroidales BS11 gut group	1.0	5.0	16.0	69.0	1208.0	1.0	1.0	1.0	1.0	1.0
D_0__Bacteria;D_1__Bacteroidetes;D_2__Bacteroidia;D_3__Bacteroidales;D_4__Bacteroidales RF16 group	2.0	69.5	159.0	260.0	1394.0	1.0	3.0	57.5	367.25	11773.0
D_0__Bacteria;D_1__Bacteroidetes;D_2__Bacteroidia;D_3__Bacteroidales;D_4__Bacteroidales UCG-001	1.0	83.0	296.0	444.0	3837.0	1.0	1.0	1.0	3.0	9682.0
D_0__Bacteria;D_1__Bacteroidetes;D_2__Bacteroidia;D_3__Bacteroidales;D_4__F082	1.0	462.5	1090.0	1699.5	3572.0	1.0	1.0	1.0	3.0	3095.0
D_0__Bacteria;D_1__Bacteroidetes;D_2__Bacteroidia;D_3__Bacteroidales;D_4__M2PB4-65 termite group	1.0	6.5	49.0	141.0	892.0	1.0	1.0	1.0	1.0	185.0
D_0__Bacteria;D_1__Bacteroidetes;D_2__Bacteroidia;D_3__Bacteroidales;D_4__Marinifilaceae	1.0	1.0	1.0	1.0	53.0	1.0	35.25	128.0	181.0	898.0
D_0__Bacteria;D_1__Bacteroidetes;D_2__Bacteroidia;D_3__Bacteroidales;D_4__Marinilabiliaceae	1.0	34.5	95.0	502.5	4899.0	1.0	1.0	1.0	1.0	3.0
D_0__Bacteria;D_1__Bacteroidetes;D_2__Bacteroidia;D_3__Bacteroidales;D_4__Muribaculaceae	1.0	23.5	84.0	245.5	4773.0	1.0	2.5	20.0	451.75	3656.0
D_0__Bacteria;D_1__Bacteroidetes;D_2__Bacteroidia;D_3__Bacteroidales;D_4__Paludibacteraceae	1.0	5.0	11.0	21.5	283.0	1.0	1.0	3.0	9.0	14.0
D_0__Bacteria;D_1__Bacteroidetes;D_2__Bacteroidia;D_3__Bacteroidales;D_4__Prevotellaceae	234.0	713.0	1372.0	4884.5	13242.0	1.0	358.25	730.5	1235.0	2030.0
D_0__Bacteria;D_1__Bacteroidetes;D_2__Bacteroidia;D_3__Bacteroidales;D_4__Rikenellaceae	2115.0	6043.5	10046.0	17569.5	38259.0	254.0	1766.5	3118.5	3680.75	25950.0
D_0__Bacteria;D_1__Bacteroidetes;D_2__Bacteroidia;D_3__Bacteroidales;D_4__Tannerellaceae	1.0	16.5	43.0	88.5	463.0	26.0	159.25	457.0	829.75	3064.0
D_0__Bacteria;D_1__Bacteroidetes;D_2__Bacteroidia;D_3__Bacteroidales;D_4__p-251-o5	1.0	1823.0	3715.0	8205.0	29093.0	3.0	7.5	12.0	17.25	20.0
D_0__Bacteria;D_1__Bacteroidetes;D_2__Bacteroidia;D_3__Bacteroidales;D_4__p-2534-18B5 gut group	1.0	1.0	1.0	1.0	4.0	1.0	148.75	330.0	587.25	1625.0
D_0__Bacteria;D_1__Bacteroidetes;D_2__Bacteroidia;D_3__Bacteroidales;__	140.0	399.5	704.0	1091.0	6473.0	1.0	1.0	2.0	57.75	178.0
D_0__Bacteria;D_1__Bacteroidetes;D_2__Bacteroidia;D_3__Cytophagales;D_4__Spirosomaceae	1.0	1.0	1.0	30.0	772.0	1.0	1.0	1.0	1.0	1.0
D_0__Bacteria;D_1__Bacteroidetes;D_2__Bacteroidia;D_3__Sphingobacteriales;D_4__Sphingobacteriaceae	1.0	426.5	913.0	2025.5	9333.0	1.0	1.0	3.5	5.25	2780.0
D_0__Bacteria;D_1__Bacteroidetes;D_2__Bacteroidia;__;__	326.0	1034.0	2159.0	5464.5	21066.0	1.0	6.5	12.0	15.0	561.0
D_0__Bacteria;D_1__Chloroflexi;D_2__Anaerolineae;D_3__Anaerolineales;D_4__Anaerolineaceae	1.0	17.5	53.0	97.5	383.0	1.0	1.0	1.0	1.0	29.0
D_0__Bacteria;D_1__Cyanobacteria;D_2__Melainabacteria;D_3__Gastranaerophilales;D_4__uncultured bacterium	1.0	1.0	1.0	1.0	48.0	1.0	77.5	217.0	773.0	1942.0
D_0__Bacteria;D_1__Cyanobacteria;D_2__Melainabacteria;D_3__Gastranaerophilales;D_4__uncultured rumen bacterium	1.0	1.0	1.0	1.0	3.0	1.0	1.0	7.0	84.5	533.0
D_0__Bacteria;D_1__Cyanobacteria;D_2__Melainabacteria;D_3__Gastranaerophilales;__	4.0	53.5	138.0	229.5	2057.0	1.0	1.0	1.0	1.5	182.0
D_0__Bacteria;D_1__Cyanobacteria;D_2__Oxyphotobacteria;D_3__Chloroplast;__	1.0	5.5	45.0	119.0	673.0	1.0	1.0	1.0	1.0	3.0
D_0__Bacteria;D_1__Epsilonbacteraeota;D_2__Campylobacteria;D_3__Campylobacterales;D_4__Campylobacteraceae	1.0	7.0	16.0	36.0	482.0	1.0	1.0	17.0	62.25	1007.0
D_0__Bacteria;D_1__Epsilonbacteraeota;D_2__Campylobacteria;D_3__Campylobacterales;D_4__Helicobacteraceae	1.0	1.0	5.0	11.0	196.0	1.0	1.0	1.0	9.75	80.0
D_0__Bacteria;D_1__Fibrobacteres;D_2__Fibrobacteria;D_3__Fibrobacterales;D_4__Fibrobacteraceae	26.0	259.0	729.0	1353.5	7463.0	1.0	5.75	103.5	553.75	9851.0
D_0__Bacteria;D_1__Firmicutes;D_2__Bacilli;D_3__Bacillales;D_4__Bacillaceae	1.0	3.5	5.0	8.0	114.0	1.0	2.75	4.5	62.75	2281.0
D_0__Bacteria;D_1__Firmicutes;D_2__Bacilli;D_3__Bacillales;D_4__Planococcaceae	1.0	1.0	1.0	7.0	77.0	1.0	1.0	1.0	134.5	453.0
D_0__Bacteria;D_1__Firmicutes;D_2__Bacilli;D_3__Bacillales;D_4__Staphylococcaceae	1.0	4.0	7.0	9.0	29.0	3.0	5.75	8.5	14.25	4063.0
D_0__Bacteria;D_1__Firmicutes;D_2__Bacilli;D_3__Lactobacillales;D_4__Enterococcaceae	3.0	5.0	7.0	13.0	105.0	5.0	35.75	100.0	417.5	1292.0
D_0__Bacteria;D_1__Firmicutes;D_2__Bacilli;D_3__Lactobacillales;D_4__Lactobacillaceae	1.0	1.0	1.0	3.0	9.0	1.0	50.0	120.0	217.75	371.0
D_0__Bacteria;D_1__Firmicutes;D_2__Bacilli;D_3__Lactobacillales;D_4__Leuconostocaceae	1.0	1.0	1.0	1.0	1.0	1.0	9.0	15.5	55.75	154.0
D_0__Bacteria;D_1__Firmicutes;D_2__Bacilli;D_3__Lactobacillales;D_4__Streptococcaceae	8.0	30.5	120.0	443.0	3875.0	5.0	23.75	83.5	153.75	290.0
D_0__Bacteria;D_1__Firmicutes;D_2__Clostridia;D_3__Clostridiales;D_4__Christensenellaceae	549.0	2620.5	3866.0	5732.0	22732.0	1852.0	2553.5	9054.0	11582.75	23211.0
D_0__Bacteria;D_1__Firmicutes;D_2__Clostridia;D_3__Clostridiales;D_4__Clostridiaceae 1	17.0	147.0	290.0	474.0	2000.0	19.0	425.0	1693.0	3167.25	22748.0
D_0__Bacteria;D_1__Firmicutes;D_2__Clostridia;D_3__Clostridiales;D_4__Clostridiales vadinBB60 group	79.0	765.0	969.0	1605.0	3655.0	121.0	2572.75	5025.0	8278.0	20043.0
D_0__Bacteria;D_1__Firmicutes;D_2__Clostridia;D_3__Clostridiales;D_4__Defluviitaleaceae	1.0	1.0	1.0	1.0	161.0	1.0	1.0	1.0	1.0	27.0
D_0__Bacteria;D_1__Firmicutes;D_2__Clostridia;D_3__Clostridiales;D_4__Eubacteriaceae	8.0	26.5	47.0	82.0	314.0	6.0	11.5	20.5	27.5	45.0
D_0__Bacteria;D_1__Firmicutes;D_2__Clostridia;D_3__Clostridiales;D_4__Family XI	1.0	6.5	15.0	31.0	816.0	1.0	18.0	43.0	63.25	479.0
D_0__Bacteria;D_1__Firmicutes;D_2__Clostridia;D_3__Clostridiales;D_4__Family XIII	177.0	641.5	895.0	1278.5	3680.0	673.0	832.25	943.5	1344.75	6786.0
D_0__Bacteria;D_1__Firmicutes;D_2__Clostridia;D_3__Clostridiales;D_4__Lachnospiraceae	610.0	2145.5	3179.0	4479.5	12417.0	1566.0	3945.5	6235.5	10371.5	20164.0
D_0__Bacteria;D_1__Firmicutes;D_2__Clostridia;D_3__Clostridiales;D_4__Peptococcaceae	13.0	129.0	203.0	472.0	975.0	64.0	129.75	240.5	523.5	1794.0
D_0__Bacteria;D_1__Firmicutes;D_2__Clostridia;D_3__Clostridiales;D_4__Peptostreptococcaceae	57.0	371.5	678.0	1145.5	2809.0	48.0	200.0	318.0	1014.5	2123.0
D_0__Bacteria;D_1__Firmicutes;D_2__Clostridia;D_3__Clostridiales;D_4__Ruminococcaceae	7517.0	10908.0	17430.0	25142.5	67609.0	14658.0	23905.0	26093.0	42078.5	75984.0
D_0__Bacteria;D_1__Firmicutes;D_2__Clostridia;D_3__Clostridiales;__	197.0	831.0	2144.0	3602.0	9474.0	128.0	412.5	477.0	1046.0	3314.0
D_0__Bacteria;D_1__Firmicutes;D_2__Clostridia;__;__	1.0	7.5	19.0	37.5	167.0	1.0	4.75	6.5	10.5	20.0
D_0__Bacteria;D_1__Firmicutes;D_2__Erysipelotrichia;D_3__Erysipelotrichales;D_4__Erysipelotrichaceae	89.0	299.0	427.0	802.5	3465.0	79.0	286.5	567.0	1189.5	3030.0
D_0__Bacteria;D_1__Firmicutes;D_2__Negativicutes;D_3__Selenomonadales;D_4__Acidaminococcaceae	25.0	112.5	204.0	385.5	1245.0	26.0	46.0	103.5	395.0	1556.0
D_0__Bacteria;D_1__Firmicutes;D_2__Negativicutes;D_3__Selenomonadales;D_4__Veillonellaceae	1.0	3.5	8.0	16.5	429.0	1.0	2.5	17.0	32.0	143.0
D_0__Bacteria;D_1__Firmicutes;__;__;__	40.0	133.0	222.0	368.0	2728.0	1.0	9.5	23.0	57.5	287.0
D_0__Bacteria;D_1__Kiritimatiellaeota;D_2__Kiritimatiellae;D_3__WCHB1-41;D_4__metagenome	1.0	1.0	1.0	1.0	1.0	1.0	31.0	271.0	763.25	1929.0
D_0__Bacteria;D_1__Kiritimatiellaeota;D_2__Kiritimatiellae;D_3__WCHB1-41;D_4__uncultured bacterium	73.0	253.0	394.0	700.5	2725.0	1.0	1.0	1.0	1.0	33.0
D_0__Bacteria;D_1__Kiritimatiellaeota;D_2__Kiritimatiellae;D_3__WCHB1-41;D_4__uncultured eubacterium WCHB1-25	1.0	20.5	35.0	91.0	383.0	1.0	1.0	1.0	1.0	1.0
D_0__Bacteria;D_1__Lentisphaerae;D_2__Lentisphaeria;D_3__Victivallales;D_4__Victivallaceae	1.0	23.0	46.0	105.5	808.0	8.0	27.75	49.0	99.5	715.0
D_0__Bacteria;D_1__Lentisphaerae;D_2__Lentisphaeria;D_3__Victivallales;D_4__vadinBE97	1.0	1.0	1.0	1.0	5.0	31.0	178.75	346.5	938.25	1180.0
D_0__Bacteria;D_1__Lentisphaerae;D_2__Oligosphaeria;D_3__Oligosphaerales;D_4__Oligosphaeraceae	13.0	153.0	254.0	377.5	2165.0	1.0	1.0	1.0	1.0	263.0
D_0__Bacteria;D_1__Planctomycetes;D_2__Planctomycetacia;D_3__Pirellulales;D_4__Pirellulaceae	1.0	41.5	100.0	248.0	3716.0	5.0	61.0	168.0	392.0	987.0
D_0__Bacteria;D_1__Planctomycetes;D_2__vadinHA49;__;__	1.0	1.0	5.0	11.0	71.0	1.0	1.0	1.0	1.0	1.0
D_0__Bacteria;D_1__Proteobacteria;D_2__Alphaproteobacteria;D_3__Rhizobiales;D_4__Beijerinckiaceae	1.0	3.0	6.0	23.5	131.0	1.0	1.0	1.0	1.0	1.0
D_0__Bacteria;D_1__Proteobacteria;D_2__Alphaproteobacteria;D_3__Rhodobacterales;D_4__Rhodobacteraceae	1.0	1.0	9.0	66.0	376.0	1.0	1.0	1.0	3.0	52.0
D_0__Bacteria;D_1__Proteobacteria;D_2__Alphaproteobacteria;D_3__Rhodospirillales;D_4__uncultured	1.0	1.0	6.0	38.5	1165.0	11.0	44.0	101.0	305.5	1127.0
D_0__Bacteria;D_1__Proteobacteria;D_2__Alphaproteobacteria;D_3__Rickettsiales;D_4__Mitochondria	1.0	1.0	6.0	14.0	206.0	1.0	1.0	1.0	1.5	7.0
D_0__Bacteria;D_1__Proteobacteria;D_2__Alphaproteobacteria;D_3__Sphingomonadales;D_4__Sphingomonadaceae	1.0	1.0	5.0	17.0	84.0	1.0	1.0	1.0	1.0	9.0
D_0__Bacteria;D_1__Proteobacteria;D_2__Alphaproteobacteria;__;__	1.0	1.0	1.0	1.0	167.0	1.0	1.0	15.5	166.5	902.0
D_0__Bacteria;D_1__Proteobacteria;D_2__Deltaproteobacteria;D_3__Bradymonadales;D_4__uncultured rumen bacterium	1.0	31.0	100.0	388.0	5494.0	1.0	1.0	14.5	122.0	2209.0
D_0__Bacteria;D_1__Proteobacteria;D_2__Deltaproteobacteria;D_3__Desulfovibrionales;D_4__Desulfovibrionaceae	26.0	61.0	106.0	161.0	1095.0	9.0	94.25	110.5	149.25	305.0
D_0__Bacteria;D_1__Proteobacteria;D_2__Deltaproteobacteria;D_3__Myxococcales;__	1.0	2.0	18.0	73.5	1744.0	1.0	1.0	10.0	47.25	1864.0
D_0__Bacteria;D_1__Proteobacteria;D_2__Gammaproteobacteria;D_3__Betaproteobacteriales;D_4__Burkholderiaceae	1.0	19.0	47.0	113.0	1607.0	13.0	61.5	124.5	377.75	1451.0
D_0__Bacteria;D_1__Proteobacteria;D_2__Gammaproteobacteria;D_3__Betaproteobacteriales;D_4__Rhodocyclaceae	1.0	1.0	1.0	1.0	1806.0	1.0	1.0	1.0	1.0	16.0
D_0__Bacteria;D_1__Proteobacteria;D_2__Gammaproteobacteria;D_3__Enterobacteriales;D_4__Enterobacteriaceae	7.0	21.5	30.0	52.0	328.0	18.0	55.75	75.0	163.0	496.0
D_0__Bacteria;D_1__Proteobacteria;D_2__Gammaproteobacteria;D_3__Pasteurellales;D_4__Pasteurellaceae	1.0	10.0	17.0	25.5	140.0	1.0	1.0	1.0	1.5	12.0
D_0__Bacteria;D_1__Proteobacteria;D_2__Gammaproteobacteria;D_3__Pseudomonadales;D_4__Moraxellaceae	1.0	1.0	1.0	1.0	3.0	1.0	1.0	2.0	48.5	826.0
D_0__Bacteria;D_1__Proteobacteria;D_2__Gammaproteobacteria;D_3__Pseudomonadales;D_4__Pseudomonadaceae	1.0	5.5	8.0	11.5	38.0	5.0	8.25	15.0	17.5	245.0
D_0__Bacteria;D_1__Proteobacteria;__;__;__	1.0	1.0	1.0	1.0	3.0	1.0	3.25	28.0	64.5	1309.0
D_0__Bacteria;D_1__Spirochaetes;D_2__MVP-15;__;__	1.0	5.5	26.0	127.5	946.0	1.0	1.0	1.0	1.0	3.0
D_0__Bacteria;D_1__Spirochaetes;D_2__Spirochaetia;D_3__Spirochaetales;D_4__Spirochaetaceae	1977.0	7239.5	10126.0	14023.5	55501.0	217.0	1565.75	2768.5	8293.75	25627.0
D_0__Bacteria;D_1__Synergistetes;D_2__Synergistia;D_3__Synergistales;D_4__Synergistaceae	1.0	22.5	72.0	139.5	512.0	1.0	1.0	7.0	21.25	46.0
D_0__Bacteria;D_1__Tenericutes;D_2__Mollicutes;D_3__Anaeroplasmatales;D_4__Anaeroplasmataceae	6.0	37.0	75.0	131.5	1944.0	1.0	1.0	1.0	7.0	273.0
D_0__Bacteria;D_1__Tenericutes;D_2__Mollicutes;D_3__Izimaplasmatales;D_4__Izimaplasmataceae	1.0	714.5	2270.0	5557.5	23843.0	3.0	3.75	5.5	8.75	13.0
D_0__Bacteria;D_1__Tenericutes;D_2__Mollicutes;D_3__Izimaplasmatales;D_4__gut metagenome	5.0	74.0	140.0	478.0	1762.0	1.0	14.0	317.5	1442.25	3628.0
D_0__Bacteria;D_1__Tenericutes;D_2__Mollicutes;D_3__Izimaplasmatales;D_4__uncultured bacterium	8.0	178.5	368.0	985.5	5857.0	1.0	65.5	518.5	3393.0	33765.0
D_0__Bacteria;D_1__Tenericutes;D_2__Mollicutes;D_3__Izimaplasmatales;__	1.0	1.0	1.0	197.0	3126.0	1.0	1.0	1.0	1.0	1.0
D_0__Bacteria;D_1__Tenericutes;D_2__Mollicutes;D_3__Mollicutes RF39;D_4__Firmicutes oral clone FM046	1.0	1.0	1.0	14.5	400.0	1.0	1.0	1.0	1.0	1.0
D_0__Bacteria;D_1__Tenericutes;D_2__Mollicutes;D_3__Mollicutes RF39;D_4__gut metagenome	1.0	1.0	1.0	90.0	3437.0	1.0	10.0	134.5	274.5	1178.0
D_0__Bacteria;D_1__Tenericutes;D_2__Mollicutes;D_3__Mollicutes RF39;D_4__metagenome	1.0	53.5	176.0	404.0	2269.0	1.0	1.0	1.0	8.0	405.0
D_0__Bacteria;D_1__Tenericutes;D_2__Mollicutes;D_3__Mollicutes RF39;D_4__uncultured Erysipelotrichaceae bacterium	1.0	1.0	3.0	23.5	260.0	1.0	13.5	36.5	78.5	174.0
D_0__Bacteria;D_1__Tenericutes;D_2__Mollicutes;D_3__Mollicutes RF39;D_4__uncultured Firmicutes bacterium	1.0	45.0	255.0	550.0	5476.0	1.0	1.0	2.5	27.25	5677.0
D_0__Bacteria;D_1__Tenericutes;D_2__Mollicutes;D_3__Mollicutes RF39;D_4__uncultured bacterium	141.0	675.0	953.0	1835.5	10307.0	363.0	813.75	1233.0	1827.0	7779.0
D_0__Bacteria;D_1__Tenericutes;D_2__Mollicutes;D_3__Mollicutes RF39;D_4__uncultured bacterium adhufec202	1.0	1.0	1.0	9.0	94.0	1.0	1.0	1.0	5.0	86.0
D_0__Bacteria;D_1__Tenericutes;D_2__Mollicutes;D_3__Mollicutes RF39;D_4__uncultured prokaryote	1.0	4.0	12.0	41.5	369.0	1.0	34.0	65.0	192.75	360.0
D_0__Bacteria;D_1__Tenericutes;D_2__Mollicutes;D_3__Mollicutes RF39;D_4__uncultured rumen bacterium	1.0	1.0	1.0	14.5	306.0	1.0	1.0	1.0	1.0	17.0
D_0__Bacteria;D_1__Tenericutes;D_2__Mollicutes;D_3__Mollicutes RF39;D_4__unidentified rumen bacterium RF39	1.0	59.0	163.0	391.0	6973.0	3.0	3.75	70.5	144.25	316.0
D_0__Bacteria;D_1__Tenericutes;D_2__Mollicutes;D_3__Mollicutes RF39;__	111.0	422.5	716.0	1309.0	4890.0	505.0	692.5	2399.0	4525.25	9631.0
D_0__Bacteria;D_1__Tenericutes;D_2__Mollicutes;D_3__NED5E9;D_4__uncultured bacterium	1.0	29.0	57.0	112.5	444.0	1.0	1.0	1.0	26.75	529.0
D_0__Bacteria;D_1__Tenericutes;D_2__Mollicutes;D_3__T2WK15B57;D_4__uncultured bacterium	1.0	1.0	1.0	8.0	417.0	1.0	1.0	1.0	1.0	1.0
D_0__Bacteria;D_1__Verrucomicrobia;D_2__Verrucomicrobiae;D_3__Opitutales;D_4__Puniceicoccaceae	1.0	1.0	1.0	23.0	145.0	12.0	31.5	114.0	153.5	805.0
D_0__Bacteria;D_1__Verrucomicrobia;D_2__Verrucomicrobiae;D_3__Verrucomicrobiales;D_4__Akkermansiaceae	1.0	1.0	1.0	3.0	11.0	1.0	4.5	6.5	42.25	1367.0
D_0__Bacteria;__;__;__;__	1.0	181.0	317.0	663.5	5043.0	7.0	16.5	57.5	163.25	1002.0
