# Supplementary material for: Signatures of landscape and captivity in the gut microbiota of Southern Hairy-nosed Wombats (Lasiorhinus latifrons)
Source: Anim Microbiome. 2021 Jan 6;3:4. doi: 10.1186/s42523-020-00068-y (PMC7934541; doi:10.1186/s42523-020-00068-y)
Supplement: Supplementary file 10 — Additional file 10: SI_File_2. QIIME2 qzv file of ANCOM test at family level (captive and wild samples). [file 42523_2020_68_MOESM10_ESM.qzv › f6ed9c16-6785-46af-9f96-24e084e80892/data/js/vega.min.js]

!function(t,e){"object"==typeof exports&&"undefined"!=typeof module?e(exports):"function"==typeof define&&define.amd?define(["exports"],e):e(t.vega={})}(this,function(y){"use strict";function v(t,e,n){return t.fields=e||[],t.fname=n,t}function k(t){return null==t?null:t.fname}function x(t){return null==t?null:t.fields}function Ft(t){throw Error(t)}function m(t){var e,n,r,i=[],a=null,o=0,u=t.length,s="";function f(){i.push(s+t.substring(e,n)),s="",e=n+1}for(t+="",e=n=0;n<u;++n)if("\\"===(r=t[n]))s+=t.substring(e,n),e=++n;else if(r===a)f(),a=null,o=-1;else{if(a)continue;e===o&&'"'===r?(e=n+1,a=r):e===o&&"'"===r?(e=n+1,a=r):"."!==r||o?"["===r?(e<n&&f(),o=e=n+1):"]"===r&&(o||Ft("Access path missing open bracket: "+t),0<o&&f(),o=0,e=n+1):e<n?f():e=n+1}return o&&Ft("Access path missing closing bracket: "+t),a&&Ft("Access path missing closing quote: "+t),e<n&&(n++,f()),i}var d=Array.isArray;function J(t){return t===Object(t)}function p(t){return"string"==typeof t}function Z(t){return d(t)?"["+t.map(Z)+"]":J(t)||p(t)?JSON.stringify(t).replace("\u2028","\\u2028").replace("\u2029","\\u2029"):t}function l(t,e){var n=m(t),r="return _["+n.map(Z).join("][")+"];";return v(Function("_",r),[t=1===n.length?n[0]:t],e||t)}var t=[],f=l("id"),c=v(function(t){return t},t,"identity"),w=v(function(){return 0},t,"zero"),b=v(function(){return 1},t,"one"),g=v(function(){return!0},t,"true"),h=v(function(){return!1},t,"false");function n(t,e,n){var r=[e].concat([].slice.call(n));console[t].apply(console,r)}var r=0,i=1,a=2,_=3,M=4;function e(t){var e=t||r;return{level:function(t){return arguments.length?(e=+t,this):e},error:function(){return i<=e&&n("error","ERROR",arguments),this},warn:function(){return a<=e&&n("warn","WARN",arguments),this},info:function(){return _<=e&&n("log","INFO",arguments),this},debug:function(){return M<=e&&n("log","DEBUG",arguments),this}}}function E(t){return t[t.length-1]}function S(t){return null==t||""===t?null:+t}function o(e){return function(t){return e*Math.exp(t)}}function u(e){return function(t){return Math.log(e*t)}}function s(e){return function(t){return t<0?-Math.pow(-t,e):Math.pow(t,e)}}function A(t,e,n,r){var i=n(t[0]),a=n(E(t)),o=(a-i)*e;return[r(i-o),r(a-o)]}function C(t,e){return A(t,e,S,c)}function O(t,e){var n=Math.sign(t[0]);return A(t,e,u(n),o(n))}function z(t,e,n){return A(t,e,s(n),s(1/n))}function D(t,e,n,r,i){var a=r(t[0]),o=r(E(t)),u=null!=e?r(e):(a+o)/2;return[i(u+(a-u)*n),i(u+(o-u)*n)]}function N(t,e,n){return D(t,e,n,S,c)}function R(t,e,n){var r=Math.sign(t[0]);return D(t,e,n,u(r),o(r))}function T(t,e,n,r){return D(t,e,n,s(r),s(1/r))}function Q(t){return null!=t?d(t)?t:[t]:[]}function P(t){return"function"==typeof t}function L(t,e){var n,r,i,a,o,u,s,f,c,l=[],h=(t=Q(t)).map(function(t,e){return null==t?null:(l.push(e),P(t)?t:m(t).map(Z).join("]["))}),d=l.length-1,p=Q(e),g="var u,v;return ";if(d<0)return null;for(r=0;r<=d;++r)P(i=h[n=l[r]])?(a="(u=this."+(u="f"+n)+"(a))",o="(v=this."+u+"(b))",(s=s||{})[u]=i):(a="(u=a["+i+"])",o="(v=b["+i+"])"),u="((v=v instanceof Date?+v:v),(u=u instanceof Date?+u:u))","descending"!==p[n]?f=-(c=1):(c=-1,f=1),g+="("+a+"<"+o+"||u==null)&&v!=null?"+f+":(u>v||v==null)&&u!=null?"+c+":"+u+"!==u&&v===v?"+f+":v!==v&&u===u?"+c+(n<d?":":":0");return i=Function("a","b",g+";"),s&&(i=i.bind(s)),t=t.reduce(function(e,t){return P(t)?(x(t)||[]).forEach(function(t){e[t]=1}):null!=t&&(e[t+""]=1),e},{}),v(i,Object.keys(t))}function q(t){return P(t)?t:function(){return t}}function U(e,t){var n,r;function i(){t(r),n=r=null}return function(t){r=t,n&&clearTimeout(n),n=setTimeout(i,e)}}function Ht(t){for(var e,n,r=1,i=arguments.length;r<i;++r)for(n in e=arguments[r])t[n]=e[n];return t}function F(t,e){var n,r,i,a,o,u=-1,s=t.length;if(null==e){for(;++u<s;)if(null!=(r=t[u])&&r<=r){n=i=r;break}for(a=o=u;++u<s;)null!=(r=t[u])&&(r<n&&(n=r,a=u),i<r&&(i=r,o=u))}else{for(;++u<s;)if(null!=(r=e(t[u],u,t))&&r<=r){n=i=r;break}for(a=o=u;++u<s;)null!=(r=e(t[u],u,t))&&(r<n&&(n=r,a=u),i<r&&(i=r,o=u))}return[a,o]}var j={};function I(e){var i,a,o={};function n(t){return o.hasOwnProperty(t)&&o[t]!==j}return i={size:0,empty:0,object:o,has:n,get:function(t){return n(t)?o[t]:void 0},set:function(t,e){return n(t)||(++i.size,o[t]===j&&--i.empty),o[t]=e,this},delete:function(t){return n(t)&&(--i.size,++i.empty,o[t]=j),this},clear:function(){i.size=i.empty=0,i.object=o={}},test:function(t){return arguments.length?(a=t,i):a},clean:function(){var t,e,n={},r=0;for(t in o)(e=o[t])===j||a&&a(e)||(n[t]=e,++r);i.size=r,i.empty=0,i.object=o=n}},e&&Object.keys(e).forEach(function(t){i.set(t,e[t])}),i}function $(t,e){var n=t.prototype=Object.create(e.prototype);return n.constructor=t,n}function B(t){return"boolean"==typeof t}function W(t){return"[object Date]"===Object.prototype.toString.call(t)}function Y(t){return"number"==typeof t}function G(t){return"[object RegExp]"===Object.prototype.toString.call(t)}function H(t,e){return t&&(t=e?Q(t).map(function(t){return t.replace(/\\(.)/g,"$1")}):Q(t)),v(t&&t.length?Function("_","return ''+"+t.map(function(t){return"_["+(e?Z(t):m(t).map(Z).join("]["))+"]"}).join("+'|'+")+";"):function(){return""},t,"key")}function V(t,e,n,r){var i=e.length,a=n.length;if(!a)return e;if(!i)return n;for(var o=r||new e.constructor(i+a),u=0,s=0,f=0;u<i&&s<a;++f)o[f]=0<t(e[u],n[s])?n[s++]:e[u++];for(;u<i;++u,++f)o[f]=e[u];for(;s<a;++s,++f)o[f]=n[s];return o}function X(t,e){for(var n="";0<=--e;)n+=t;return n}function K(t,e,n,r){var i=n||" ",a=t+"",o=e-a.length;return o<=0?a:"left"===r?X(i,o)+a:"center"===r?X(i,~~(o/2))+a+X(i,Math.ceil(o/2)):a+X(i,o)}function tt(t){return null==t||""===t?null:!(!t||"false"===t||"0"===t)&&!!t}function et(t){return Y(t)?t:W(t)?t:Date.parse(t)}function nt(t,e){return e=e||et,null==t||""===t?null:e(t)}function rt(t){return null==t||""===t?null:t+""}function it(t){for(var e={},n=0,r=t.length;n<r;++n)e[t[n]]=!0;return e}function at(t,e,n,r){var i=null!=r?r:"…",a=t+"",o=a.length,u=Math.max(0,e-i.length);return o<=e?a:"left"===n?i+a.slice(o-u):"center"===n?a.slice(0,Math.ceil(u/2))+i+a.slice(o-~~(u/2)):a.slice(0,u)+i}function ot(t,e,n){if(t){var r,i=0,a=t.length;if(e)for(;i<a;++i)(r=e(t[i]))&&n(r,i,t);else t.forEach(n)}}function ut(t){var r=t||c,i=[],a={};return i.add=function(t){var e=r(t);return a[e]||(a[e]=1,i.push(t)),i},i.remove=function(t){var e,n=r(t);return a[n]&&(a[n]=0)<=(e=i.indexOf(t))&&i.splice(e,1),i},i}var st=Symbol("vega_id"),ft=1;function ct(t){return!(!t||!lt(t))}function lt(t){return t[st]}function ht(t,e){return t[st]=e,t}function dt(t){var e=t===Object(t)?t:{data:t};return lt(e)?e:ht(e,ft++)}function pt(t){return gt(t,dt({}))}function gt(t,e){for(var n in t)e[n]=t[n];return e}function vt(t,e){return ht(e,lt(t))}function mt(t){return t&&t.constructor===yt}function yt(){var l=[],h=[],d=[],p=[],g=[],v=!1;return{constructor:yt,insert:function(t){for(var e=Q(t),n=0,r=e.length;n<r;++n)l.push(e[n]);return this},remove:function(t){for(var e=P(t)?p:h,n=Q(t),r=0,i=n.length;r<i;++r)e.push(n[r]);return this},modify:function(t,e,n){var r={field:e,value:q(n)};return P(t)?(r.filter=t,g.push(r)):(r.tuple=t,d.push(r)),this},encode:function(t,e){return P(t)?g.push({filter:t,field:e}):d.push({tuple:t,field:e}),this},reflow:function(){return v=!0,this},pulse:function(r,t){var e,n,i,a,o,u,s={},f={};for(e=0,n=t.length;e<n;++e)s[lt(t[e])]=1;for(e=0,n=h.length;e<n;++e)s[lt(o=h[e])]=-1;for(e=0,n=p.length;e<n;++e)a=p[e],t.forEach(function(t){a(t)&&(s[lt(t)]=-1)});for(e=0,n=l.length;e<n;++e)u=lt(o=l[e]),s[u]?s[u]=1:r.add.push(dt(l[e]));for(e=0,n=t.length;e<n;++e)o=t[e],s[lt(o)]<0&&r.rem.push(o);function c(t,e,n){n?t[e]=n(t):r.encode=e,v||(f[lt(t)]=t)}for(e=0,n=d.length;e<n;++e)o=(i=d[e]).tuple,a=i.field,0<(u=s[lt(o)])&&(c(o,a,i.value),r.modifies(a));for(e=0,n=g.length;e<n;++e)i=g[e],a=i.filter,t.forEach(function(t){a(t)&&0<s[lt(t)]&&c(t,i.field,i.value)}),r.modifies(i.field);if(v)r.mod=h.length||p.length?t.filter(function(t){return 0<s[lt(t)]}):t.slice();else for(u in f)r.mod.push(f[u]);return r}}}var bt="_:mod:_";function _t(){Object.defineProperty(this,bt,{writable:!0,value:{}})}var xt=_t.prototype;xt.set=function(t,e,n,r){var i=this[t],a=this[bt];return null!=e&&0<=e?(i[e]!==n||r)&&(i[e]=n,a[e+":"+t]=-1,a[t]=-1):(i!==n||r)&&(this[t]=n,a[t]=d(n)?1+n.length:-1),this},xt.modified=function(t,e){var n,r=this[bt];if(!arguments.length){for(n in r)if(r[n])return!0;return!1}if(d(t)){for(n=0;n<t.length;++n)if(r[t[n]])return!0;return!1}return null!=e&&0<=e?e+1<r[t]||!!r[e+":"+t]:!!r[t]},xt.clear=function(){return this[bt]={},this};var wt=0,kt=new _t;function Mt(t,e,n,r){this.id=++wt,this.value=t,this.stamp=-1,this.rank=-1,this.qrank=-1,this.flags=0,e&&(this._update=e),n&&this.parameters(n,r)}var Et=Mt.prototype;function St(n){return function(t){var e=this.flags;return 0===arguments.length?!!(e&n):(this.flags=t?e|n:e&~n,this)}}Et.targets=function(){return this._targets||(this._targets=ut(f))},Et.set=function(t){return this.value!==t?(this.value=t,1):0},Et.skip=St(1),Et.modified=St(2),Et.parameters=function(t,r){r=!1!==r;var e,n,i,a,o=this,u=o._argval=o._argval||new _t,s=o._argops=o._argops||[],f=[];function c(t,e,n){n instanceof Mt?(n!==o&&(r&&n.targets().add(o),f.push(n)),s.push({op:n,name:t,index:e})):u.set(t,e,n)}for(e in t)if(n=t[e],"pulse"===e)Q(n).forEach(function(t){t instanceof Mt?t!==o&&(t.targets().add(o),f.push(t)):Ft("Pulse parameters must be operator instances.")}),o.source=n;else if(d(n))for(u.set(e,-1,Array(i=n.length)),a=0;a<i;++a)c(e,a,n[a]);else c(e,-1,n);return this.marshall().clear(),f},Et.marshall=function(t){var e,n,r,i,a,o=this._argval||kt,u=this._argops;if(u&&(r=u.length))for(n=0;n<r;++n)a=(i=(e=u[n]).op).modified()&&i.stamp===t,o.set(e.name,e.index,i.value,a);return o},Et.evaluate=function(t){if(this._update){var e=this.marshall(t.stamp),n=this._update(e,t);if(e.clear(),n!==this.value)this.value=n;else if(!this.modified())return t.StopPropagation}},Et.run=function(t){return t.stamp<=this.stamp?t.StopPropagation:(this.skip()?(this.skip(!1),e=0):e=this.evaluate(t),this.stamp=t.stamp,this.pulse=e||t);var e};var At=0;function Ct(t,e,n){this.id=++At,this.value=null,n&&(this.receive=n),t&&(this._filter=t),e&&(this._apply=e)}function Ot(t,e,n){return new Ct(t,e,n)}var zt=Ct.prototype;zt._filter=g,zt._apply=c,zt.targets=function(){return this._targets||(this._targets=ut(f))},zt.consume=function(t){return arguments.length?(this._consume=!!t,this):!!this._consume},zt.receive=function(t){if(this._filter(t)){for(var e=this.value=this._apply(t),n=this._targets,r=n?n.length:0,i=0;i<r;++i)n[i].receive(e);this._consume&&(t.preventDefault(),t.stopPropagation())}},zt.filter=function(t){var e=Ot(t);return this.targets().add(e),e},zt.apply=function(t){var e=Ot(null,t);return this.targets().add(e),e},zt.merge=function(){var t=Ot();this.targets().add(t);for(var e=0,n=arguments.length;e<n;++e)arguments[e].targets().add(t);return t},zt.throttle=function(e){var n=-1;return this.filter(function(){var t=Date.now();return e<t-n?(n=t,1):0})},zt.debounce=function(t){var n=Ot();return this.targets().add(Ot(null,null,U(t,function(t){var e=t.dataflow;n.receive(t),e&&e.run&&e.run()}))),n},zt.between=function(t,e){var n=!1;return t.targets().add(Ot(null,null,function(){n=!0})),e.targets().add(Ot(null,null,function(){n=!1})),this.filter(function(){return n})};var Dt=/^([A-Za-z]+:)?\/\//,Nt="file://";function Rt(t){return{options:t||{},sanitize:Pt,load:Tt,file:qt,http:Lt}}function Tt(t,n){var r=this;return r.sanitize(t,n).then(function(t){var e=t.href;return t.localFile?r.file(e):r.http(e,n)})}function Pt(u,s){return s=Ht({},this.options,s),new Promise(function(t,e){var n,r,i,a,o={href:null};null!=u&&"string"==typeof u?(r=Dt.test(u),(a=s.baseURL)&&!r&&(jt(u,"/")||"/"===a[a.length-1]||(u="/"+u),u=a+u),i=(n=jt(u,Nt))||"file"===s.mode||"http"!==s.mode&&!r&&Ut(),n?u=u.slice(Nt.length):jt(u,"//")&&("file"===s.defaultProtocol?(u=u.slice(2),i=!0):u=(s.defaultProtocol||"http")+":"+u),Object.defineProperty(o,"localFile",{value:!!i}),o.href=u,s.target&&(o.target=s.target+""),t(o)):e("Sanitize failure, invalid URI: "+Z(u))})}function Lt(t,e){return(n=t,r=Ht({},this.options.http,e),i="function"==typeof fetch?fetch:require("node-fetch"),i?i(n,r):Promise.reject("No fetch method available.")).then(function(t){if(!t.ok)throw t.status+""+t.statusText;return t.text()});var n,r,i}function qt(e){return new Promise(function(n,r){var t=Ut();t?t.readFile(e,function(t,e){t?r(t):n(e)}):r("No file system access for "+e)})}function Ut(){var t="function"==typeof require&&require("fs");return t&&P(t.readFile)?t:null}function jt(t,e){return null!=t&&0===t.lastIndexOf(e,0)}var It={boolean:tt,integer:S,number:S,date:nt,string:rt,unknown:c},$t=[function(t){return"true"===t||"false"===t||!0===t||!1===t},function(t){return Gt(t)&&(t=+t)==~~t},Gt,function(t){return!isNaN(Date.parse(t))}],Bt=["boolean","integer","number","date"];function Wt(t,e){if(!t||!t.length)return"unknown";var n,r,i,a,o=0,u=t.length,s=$t.length,f=$t.map(function(t,e){return e+1});for(r=0,u=t.length;r<u;++r)for(n=e?t[r][e]:t[r],i=0;i<s;++i)if(f[i]&&(null!=(a=n)&&a==a)&&!$t[i](n)&&(f[i]=0,++o===$t.length))return"string";return o=f.reduce(function(t,e){return 0===t?e:t},0)-1,Bt[o]}function Yt(n,t){return t.reduce(function(t,e){return t[e]=Wt(n,e),t},{})}function Gt(t){return!(isNaN(+t)||t instanceof Date)}var Vt={},Xt={},Jt=34,Zt=10,Qt=13;function Kt(t){return new Function("d","return {"+t.map(function(t,e){return JSON.stringify(t)+": d["+e+"]"}).join(",")+"}")}function te(a){var e=new RegExp('["'+a+"\n\r]"),l=a.charCodeAt(0);function n(r,t){var e,n=[],i=r.length,a=0,o=0,u=i<=0,s=!1;function f(){if(u)return Xt;if(s)return s=!1,Vt;var t,e,n=a;if(r.charCodeAt(n)===Jt){for(;a++<i&&r.charCodeAt(a)!==Jt||r.charCodeAt(++a)===Jt;);return(t=a)>=i?u=!0:(e=r.charCodeAt(a++))===Zt?s=!0:e===Qt&&(s=!0,r.charCodeAt(a)===Zt&&++a),r.slice(n+1,t-1).replace(/""/g,'"')}for(;a<i;){if((e=r.charCodeAt(t=a++))===Zt)s=!0;else if(e===Qt)s=!0,r.charCodeAt(a)===Zt&&++a;else if(e!==l)continue;return r.slice(n,t)}return u=!0,r.slice(n,i)}for(r.charCodeAt(i-1)===Zt&&--i,r.charCodeAt(i-1)===Qt&&--i;(e=f())!==Xt;){for(var c=[];e!==Vt&&e!==Xt;)c.push(e),e=f();t&&null==(c=t(c,o++))||n.push(c)}return n}function r(t){return t.map(o).join(a)}function o(t){return null==t?"":e.test(t+="")?'"'+t.replace(/"/g,'""')+'"':t}return{parse:function(t,a){var o,u,e=n(t,function(t,e){if(o)return o(t,e-1);var n,r,i;u=t,o=a?(r=a,i=Kt(n=t),function(t,e){return r(i(t),e,n)}):Kt(t)});return e.columns=u||[],e},parseRows:n,format:function(t,n){var e,r,i;return null==n&&(e=t,r=Object.create(null),i=[],e.forEach(function(t){for(var e in t)e in r||i.push(r[e]=e)}),n=i),[n.map(o).join(a)].concat(t.map(function(e){return n.map(function(t){return o(e[t])}).join(a)})).join("\n")},formatRows:function(t){return t.map(r).join("\n")}}}te(","),te("\t");function ee(r){return function(t,e){var n={delimiter:r};return ne(t,e?Ht(e,n):n)}}function ne(t,e){return e.header&&(t=e.header.map(Z).join(e.delimiter)+"\n"+t),te(e.delimiter).parse(t+"")}function re(t,e){var n,r,i,a=e&&e.property?l(e.property):c;return!J(t)||(i=t,"function"==typeof Buffer&&P(Buffer.isBuffer)&&Buffer.isBuffer(i))?a(JSON.parse(t)):(n=a(t),r&&r.copy?JSON.parse(JSON.stringify(n)):n)}function ie(t){return t}function ae(e,t){return"GeometryCollection"===t.type?{type:"FeatureCollection",features:t.geometries.map(function(t){return oe(e,t)})}:oe(e,t)}function oe(t,e){var n=e.id,r=e.bbox,i=null==e.properties?{}:e.properties,a=ue(t,e);return null==n&&null==r?{type:"Feature",properties:i,geometry:a}:null==r?{type:"Feature",id:n,properties:i,geometry:a}:{type:"Feature",id:n,bbox:r,properties:i,geometry:a}}function ue(t,e){var a=function(t){if(null==t)return ie;var a,o,u=t.scale[0],s=t.scale[1],f=t.translate[0],c=t.translate[1];return function(t,e){e||(a=o=0);var n=2,r=t.length,i=new Array(r);for(i[0]=(a+=t[0])*u+f,i[1]=(o+=t[1])*s+c;n<r;)i[n]=t[n],++n;return i}}(t.transform),o=t.arcs;function i(t,e){e.length&&e.pop();for(var n=o[t<0?~t:t],r=0,i=n.length;r<i;++r)e.push(a(n[r],r));t<0&&function(t,e){for(var n,r=t.length,i=r-e;i<--r;)n=t[i],t[i++]=t[r],t[r]=n}(e,i)}function u(t){return a(t)}function s(t){for(var e=[],n=0,r=t.length;n<r;++n)i(t[n],e);return e.length<2&&e.push(e[0]),e}function n(t){for(var e=s(t);e.length<4;)e.push(e[0]);return e}function f(t){return t.map(n)}return function t(e){var n,r=e.type;switch(r){case"GeometryCollection":return{type:r,geometries:e.geometries.map(t)};case"Point":n=u(e.coordinates);break;case"MultiPoint":n=e.coordinates.map(u);break;case"LineString":n=s(e.arcs);break;case"MultiLineString":n=e.arcs.map(s);break;case"Polygon":n=f(e.arcs);break;case"MultiPolygon":n=e.arcs.map(f);break;default:return null}return{type:r,coordinates:n}}(e)}function se(s,i){var a={},f={},c={},o=[],u=-1;function t(t,e){for(var n in t){var r=t[n];delete e[r.start],delete r.start,delete r.end,r.forEach(function(t){a[t<0?~t:t]=1}),o.push(r)}}return i.forEach(function(t,e){var n,r=s.arcs[t<0?~t:t];r.length<3&&!r[1][0]&&!r[1][1]&&(n=i[++u],i[u]=t,i[e]=n)}),i.forEach(function(t){var e,n,r=function(t){var e,n=s.arcs[t<0?~t:t],r=n[0];s.transform?(e=[0,0],n.forEach(function(t){e[0]+=t[0],e[1]+=t[1]})):e=n[n.length-1];return t<0?[e,r]:[r,e]}(t),i=r[0],a=r[1];if(e=c[i])if(delete c[e.end],e.push(t),e.end=a,n=f[a]){delete f[n.start];var o=n===e?e:e.concat(n);f[o.start=e.start]=c[o.end=n.end]=o}else f[e.start]=c[e.end]=e;else if(e=f[a])if(delete f[e.start],e.unshift(t),e.start=i,n=c[i]){delete c[n.end];var u=n===e?e:n.concat(e);f[u.start=n.start]=c[u.end=e.end]=u}else f[e.start]=c[e.end]=e;else f[(e=[t]).start=i]=c[e.end=a]=e}),t(c,f),t(f,c),i.forEach(function(t){a[t<0?~t:t]||o.push([t])}),o}function fe(t){return ue(t,function(t,e,n){var r,i,a;if(1<arguments.length)r=function(t,e,n){var r,i=[],a=[];function o(t){var e=t<0?~t:t;(a[e]||(a[e]=[])).push({i:t,g:r})}function u(t){t.forEach(o)}function s(t){t.forEach(u)}return function t(e){switch((r=e).type){case"GeometryCollection":e.geometries.forEach(t);break;case"LineString":u(e.arcs);break;case"MultiLineString":case"Polygon":s(e.arcs);break;case"MultiPolygon":e.arcs.forEach(s)}}(e),a.forEach(null==n?function(t){i.push(t[0].i)}:function(t){n(t[0].g,t[t.length-1].g)&&i.push(t[0].i)}),i}(0,e,n);else for(i=0,r=new Array(a=t.arcs.length);i<a;++i)r[i]=i;return{type:"MultiLineString",arcs:se(t,r)}}.apply(this,arguments))}var ce={dsv:ne,csv:ee(","),tsv:ee("\t"),json:re,topojson:function(t,e){var n,r,i;return t=re(t,e),n=e&&(i=e.feature)?ae:e&&(i=e.mesh)?fe:Ft("Missing TopoJSON feature or mesh parameter."),(r=(r=t.objects[i])?n(t,r):Ft("Invalid TopoJSON object: "+i))&&r.features||[r]}};function le(t,e){return 1<arguments.length?(ce[t]=e,this):ce.hasOwnProperty(t)?ce[t]:null}var he=new Date,de=new Date;function pe(a,o,n,r){function u(t){return a(t=new Date(+t)),t}return(u.floor=u).ceil=function(t){return a(t=new Date(t-1)),o(t,1),a(t),t},u.round=function(t){var e=u(t),n=u.ceil(t);return t-e<n-t?e:n},u.offset=function(t,e){return o(t=new Date(+t),null==e?1:Math.floor(e)),t},u.range=function(t,e,n){var r,i=[];if(t=u.ceil(t),n=null==n?1:Math.floor(n),!(t<e&&0<n))return i;for(;i.push(r=new Date(+t)),o(t,n),a(t),r<t&&t<e;);return i},u.filter=function(n){return pe(function(t){if(t<=t)for(;a(t),!n(t);)t.setTime(t-1)},function(t,e){if(t<=t)if(e<0)for(;++e<=0;)for(;o(t,-1),!n(t););else for(;0<=--e;)for(;o(t,1),!n(t););})},n&&(u.count=function(t,e){return he.setTime(+t),de.setTime(+e),a(he),a(de),Math.floor(n(he,de))},u.every=function(e){return e=Math.floor(e),isFinite(e)&&0<e?1<e?u.filter(r?function(t){return r(t)%e==0}:function(t){return u.count(0,t)%e==0}):u:null}),u}var ge=pe(function(){},function(t,e){t.setTime(+t+e)},function(t,e){return e-t});ge.every=function(n){return n=Math.floor(n),isFinite(n)&&0<n?1<n?pe(function(t){t.setTime(Math.floor(t/n)*n)},function(t,e){t.setTime(+t+e*n)},function(t,e){return(e-t)/n}):ge:null};ge.range;var ve=6e4,me=36e5,ye=pe(function(t){t.setTime(1e3*Math.floor(t/1e3))},function(t,e){t.setTime(+t+1e3*e)},function(t,e){return(e-t)/1e3},function(t){return t.getUTCSeconds()}),be=(ye.range,pe(function(t){t.setTime(Math.floor(t/ve)*ve)},function(t,e){t.setTime(+t+e*ve)},function(t,e){return(e-t)/ve},function(t){return t.getMinutes()})),_e=(be.range,pe(function(t){var e=t.getTimezoneOffset()*ve%me;e<0&&(e+=me),t.setTime(Math.floor((+t-e)/me)*me+e)},function(t,e){t.setTime(+t+e*me)},function(t,e){return(e-t)/me},function(t){return t.getHours()})),xe=(_e.range,pe(function(t){t.setHours(0,0,0,0)},function(t,e){t.setDate(t.getDate()+e)},function(t,e){return(e-t-(e.getTimezoneOffset()-t.getTimezoneOffset())*ve)/864e5},function(t){return t.getDate()-1}));xe.range;function we(e){return pe(function(t){t.setDate(t.getDate()-(t.getDay()+7-e)%7),t.setHours(0,0,0,0)},function(t,e){t.setDate(t.getDate()+7*e)},function(t,e){return(e-t-(e.getTimezoneOffset()-t.getTimezoneOffset())*ve)/6048e5})}var ke=we(0),Me=we(1),Ee=(we(2),we(3),we(4)),Se=(we(5),we(6),ke.range,Me.range,Ee.range,pe(function(t){t.setDate(1),t.setHours(0,0,0,0)},function(t,e){t.setMonth(t.getMonth()+e)},function(t,e){return e.getMonth()-t.getMonth()+12*(e.getFullYear()-t.getFullYear())},function(t){return t.getMonth()})),Ae=(Se.range,pe(function(t){t.setMonth(0,1),t.setHours(0,0,0,0)},function(t,e){t.setFullYear(t.getFullYear()+e)},function(t,e){return e.getFullYear()-t.getFullYear()},function(t){return t.getFullYear()}));Ae.every=function(n){return isFinite(n=Math.floor(n))&&0<n?pe(function(t){t.setFullYear(Math.floor(t.getFullYear()/n)*n),t.setMonth(0,1),t.setHours(0,0,0,0)},function(t,e){t.setFullYear(t.getFullYear()+e*n)}):null};Ae.range;var Ce=pe(function(t){t.setUTCSeconds(0,0)},function(t,e){t.setTime(+t+e*ve)},function(t,e){return(e-t)/ve},function(t){return t.getUTCMinutes()}),Oe=(Ce.range,pe(function(t){t.setUTCMinutes(0,0,0)},function(t,e){t.setTime(+t+e*me)},function(t,e){return(e-t)/me},function(t){return t.getUTCHours()})),ze=(Oe.range,pe(function(t){t.setUTCHours(0,0,0,0)},function(t,e){t.setUTCDate(t.getUTCDate()+e)},function(t,e){return(e-t)/864e5},function(t){return t.getUTCDate()-1}));ze.range;function De(e){return pe(function(t){t.setUTCDate(t.getUTCDate()-(t.getUTCDay()+7-e)%7),t.setUTCHours(0,0,0,0)},function(t,e){t.setUTCDate(t.getUTCDate()+7*e)},function(t,e){return(e-t)/6048e5})}var Ne=De(0),Re=De(1),Te=(De(2),De(3),De(4)),Pe=(De(5),De(6),Ne.range,Re.range,Te.range,pe(function(t){t.setUTCDate(1),t.setUTCHours(0,0,0,0)},function(t,e){t.setUTCMonth(t.getUTCMonth()+e)},function(t,e){return e.getUTCMonth()-t.getUTCMonth()+12*(e.getUTCFullYear()-t.getUTCFullYear())},function(t){return t.getUTCMonth()})),Le=(Pe.range,pe(function(t){t.setUTCMonth(0,1),t.setUTCHours(0,0,0,0)},function(t,e){t.setUTCFullYear(t.getUTCFullYear()+e)},function(t,e){return e.getUTCFullYear()-t.getUTCFullYear()},function(t){return t.getUTCFullYear()}));Le.every=function(n){return isFinite(n=Math.floor(n))&&0<n?pe(function(t){t.setUTCFullYear(Math.floor(t.getUTCFullYear()/n)*n),t.setUTCMonth(0,1),t.setUTCHours(0,0,0,0)},function(t,e){t.setUTCFullYear(t.getUTCFullYear()+e*n)}):null};Le.range;function qe(t){if(0<=t.y&&t.y<100){var e=new Date(-1,t.m,t.d,t.H,t.M,t.S,t.L);return e.setFullYear(t.y),e}return new Date(t.y,t.m,t.d,t.H,t.M,t.S,t.L)}function Ue(t){if(0<=t.y&&t.y<100){var e=new Date(Date.UTC(-1,t.m,t.d,t.H,t.M,t.S,t.L));return e.setUTCFullYear(t.y),e}return new Date(Date.UTC(t.y,t.m,t.d,t.H,t.M,t.S,t.L))}function Fe(t){return{y:t,m:0,d:1,H:0,M:0,S:0,L:0}}var je,Ie,$e,Be,We,Ye={"-":"",_:" ",0:"0"},Ge=/^\s*\d+/,He=/^%/,Ve=/[\\^$*+?|[\]().{}]/g;function Xe(t,e,n){var r=t<0?"-":"",i=(r?-t:t)+"",a=i.length;return r+(a<n?new Array(n-a+1).join(e)+i:i)}function Je(t){return t.replace(Ve,"\\$&")}function Ze(t){return new RegExp("^(?:"+t.map(Je).join("|")+")","i")}function Qe(t){for(var e={},n=-1,r=t.length;++n<r;)e[t[n].toLowerCase()]=n;return e}function Ke(t,e,n){var r=Ge.exec(e.slice(n,n+1));return r?(t.w=+r[0],n+r[0].length):-1}function tn(t,e,n){var r=Ge.exec(e.slice(n,n+1));return r?(t.u=+r[0],n+r[0].length):-1}function en(t,e,n){var r=Ge.exec(e.slice(n,n+2));return r?(t.U=+r[0],n+r[0].length):-1}function nn(t,e,n){var r=Ge.exec(e.slice(n,n+2));return r?(t.V=+r[0],n+r[0].length):-1}function rn(t,e,n){var r=Ge.exec(e.slice(n,n+2));return r?(t.W=+r[0],n+r[0].length):-1}function an(t,e,n){var r=Ge.exec(e.slice(n,n+4));return r?(t.y=+r[0],n+r[0].length):-1}function on(t,e,n){var r=Ge.exec(e.slice(n,n+2));return r?(t.y=+r[0]+(68<+r[0]?1900:2e3),n+r[0].length):-1}function un(t,e,n){var r=/^(Z)|([+-]\d\d)(?::?(\d\d))?/.exec(e.slice(n,n+6));return r?(t.Z=r[1]?0:-(r[2]+(r[3]||"00")),n+r[0].length):-1}function sn(t,e,n){var r=Ge.exec(e.slice(n,n+2));return r?(t.m=r[0]-1,n+r[0].length):-1}function fn(t,e,n){var r=Ge.exec(e.slice(n,n+2));return r?(t.d=+r[0],n+r[0].length):-1}function cn(t,e,n){var r=Ge.exec(e.slice(n,n+3));return r?(t.m=0,t.d=+r[0],n+r[0].length):-1}function ln(t,e,n){var r=Ge.exec(e.slice(n,n+2));return r?(t.H=+r[0],n+r[0].length):-1}function hn(t,e,n){var r=Ge.exec(e.slice(n,n+2));return r?(t.M=+r[0],n+r[0].length):-1}function dn(t,e,n){var r=Ge.exec(e.slice(n,n+2));return r?(t.S=+r[0],n+r[0].length):-1}function pn(t,e,n){var r=Ge.exec(e.slice(n,n+3));return r?(t.L=+r[0],n+r[0].length):-1}function gn(t,e,n){var r=Ge.exec(e.slice(n,n+6));return r?(t.L=Math.floor(r[0]/1e3),n+r[0].length):-1}function vn(t,e,n){var r=He.exec(e.slice(n,n+1));return r?n+r[0].length:-1}function mn(t,e,n){var r=Ge.exec(e.slice(n));return r?(t.Q=+r[0],n+r[0].length):-1}function yn(t,e,n){var r=Ge.exec(e.slice(n));return r?(t.Q=1e3*+r[0],n+r[0].length):-1}function bn(t,e){return Xe(t.getDate(),e,2)}function _n(t,e){return Xe(t.getHours(),e,2)}function xn(t,e){return Xe(t.getHours()%12||12,e,2)}function wn(t,e){return Xe(1+xe.count(Ae(t),t),e,3)}function kn(t,e){return Xe(t.getMilliseconds(),e,3)}function Mn(t,e){return kn(t,e)+"000"}function En(t,e){return Xe(t.getMonth()+1,e,2)}function Sn(t,e){return Xe(t.getMinutes(),e,2)}function An(t,e){return Xe(t.getSeconds(),e,2)}function Cn(t){var e=t.getDay();return 0===e?7:e}function On(t,e){return Xe(ke.count(Ae(t),t),e,2)}function zn(t,e){var n=t.getDay();return t=4<=n||0===n?Ee(t):Ee.ceil(t),Xe(Ee.count(Ae(t),t)+(4===Ae(t).getDay()),e,2)}function Dn(t){return t.getDay()}function Nn(t,e){return Xe(Me.count(Ae(t),t),e,2)}function Rn(t,e){return Xe(t.getFullYear()%100,e,2)}function Tn(t,e){return Xe(t.getFullYear()%1e4,e,4)}function Pn(t){var e=t.getTimezoneOffset();return(0<e?"-":(e*=-1,"+"))+Xe(e/60|0,"0",2)+Xe(e%60,"0",2)}function Ln(t,e){return Xe(t.getUTCDate(),e,2)}function qn(t,e){return Xe(t.getUTCHours(),e,2)}function Un(t,e){return Xe(t.getUTCHours()%12||12,e,2)}function Fn(t,e){return Xe(1+ze.count(Le(t),t),e,3)}function jn(t,e){return Xe(t.getUTCMilliseconds(),e,3)}function In(t,e){return jn(t,e)+"000"}function $n(t,e){return Xe(t.getUTCMonth()+1,e,2)}function Bn(t,e){return Xe(t.getUTCMinutes(),e,2)}function Wn(t,e){return Xe(t.getUTCSeconds(),e,2)}function Yn(t){var e=t.getUTCDay();return 0===e?7:e}function Gn(t,e){return Xe(Ne.count(Le(t),t),e,2)}function Hn(t,e){var n=t.getUTCDay();return t=4<=n||0===n?Te(t):Te.ceil(t),Xe(Te.count(Le(t),t)+(4===Le(t).getUTCDay()),e,2)}function Vn(t){return t.getUTCDay()}function Xn(t,e){return Xe(Re.count(Le(t),t),e,2)}function Jn(t,e){return Xe(t.getUTCFullYear()%100,e,2)}function Zn(t,e){return Xe(t.getUTCFullYear()%1e4,e,4)}function Qn(){return"+0000"}function Kn(){return"%"}function tr(t){return+t}function er(t){return Math.floor(+t/1e3)}function nr(t){return je=function(t){var r=t.dateTime,i=t.date,a=t.time,e=t.periods,n=t.days,o=t.shortDays,u=t.months,s=t.shortMonths,f=Ze(e),c=Qe(e),l=Ze(n),h=Qe(n),d=Ze(o),p=Qe(o),g=Ze(u),v=Qe(u),m=Ze(s),y=Qe(s),b={a:function(t){return o[t.getDay()]},A:function(t){return n[t.getDay()]},b:function(t){return s[t.getMonth()]},B:function(t){return u[t.getMonth()]},c:null,d:bn,e:bn,f:Mn,H:_n,I:xn,j:wn,L:kn,m:En,M:Sn,p:function(t){return e[+(12<=t.getHours())]},Q:tr,s:er,S:An,u:Cn,U:On,V:zn,w:Dn,W:Nn,x:null,X:null,y:Rn,Y:Tn,Z:Pn,"%":Kn},_={a:function(t){return o[t.getUTCDay()]},A:function(t){return n[t.getUTCDay()]},b:function(t){return s[t.getUTCMonth()]},B:function(t){return u[t.getUTCMonth()]},c:null,d:Ln,e:Ln,f:In,H:qn,I:Un,j:Fn,L:jn,m:$n,M:Bn,p:function(t){return e[+(12<=t.getUTCHours())]},Q:tr,s:er,S:Wn,u:Yn,U:Gn,V:Hn,w:Vn,W:Xn,x:null,X:null,y:Jn,Y:Zn,Z:Qn,"%":Kn},x={a:function(t,e,n){var r=d.exec(e.slice(n));return r?(t.w=p[r[0].toLowerCase()],n+r[0].length):-1},A:function(t,e,n){var r=l.exec(e.slice(n));return r?(t.w=h[r[0].toLowerCase()],n+r[0].length):-1},b:function(t,e,n){var r=m.exec(e.slice(n));return r?(t.m=y[r[0].toLowerCase()],n+r[0].length):-1},B:function(t,e,n){var r=g.exec(e.slice(n));return r?(t.m=v[r[0].toLowerCase()],n+r[0].length):-1},c:function(t,e,n){return M(t,r,e,n)},d:fn,e:fn,f:gn,H:ln,I:ln,j:cn,L:pn,m:sn,M:hn,p:function(t,e,n){var r=f.exec(e.slice(n));return r?(t.p=c[r[0].toLowerCase()],n+r[0].length):-1},Q:mn,s:yn,S:dn,u:tn,U:en,V:nn,w:Ke,W:rn,x:function(t,e,n){return M(t,i,e,n)},X:function(t,e,n){return M(t,a,e,n)},y:on,Y:an,Z:un,"%":vn};function w(s,f){return function(t){var e,n,r,i=[],a=-1,o=0,u=s.length;for(t instanceof Date||(t=new Date(+t));++a<u;)37===s.charCodeAt(a)&&(i.push(s.slice(o,a)),null!=(n=Ye[e=s.charAt(++a)])?e=s.charAt(++a):n="e"===e?" ":"0",(r=f[e])&&(e=r(t,n)),i.push(e),o=a+1);return i.push(s.slice(o,a)),i.join("")}}function k(i,a){return function(t){var e,n,r=Fe(1900);if(M(r,i,t+="",0)!=t.length)return null;if("Q"in r)return new Date(r.Q);if("p"in r&&(r.H=r.H%12+12*r.p),"V"in r){if(r.V<1||53<r.V)return null;"w"in r||(r.w=1),"Z"in r?(e=4<(n=(e=Ue(Fe(r.y))).getUTCDay())||0===n?Re.ceil(e):Re(e),e=ze.offset(e,7*(r.V-1)),r.y=e.getUTCFullYear(),r.m=e.getUTCMonth(),r.d=e.getUTCDate()+(r.w+6)%7):(e=4<(n=(e=a(Fe(r.y))).getDay())||0===n?Me.ceil(e):Me(e),e=xe.offset(e,7*(r.V-1)),r.y=e.getFullYear(),r.m=e.getMonth(),r.d=e.getDate()+(r.w+6)%7)}else("W"in r||"U"in r)&&("w"in r||(r.w="u"in r?r.u%7:"W"in r?1:0),n="Z"in r?Ue(Fe(r.y)).getUTCDay():a(Fe(r.y)).getDay(),r.m=0,r.d="W"in r?(r.w+6)%7+7*r.W-(n+5)%7:r.w+7*r.U-(n+6)%7);return"Z"in r?(r.H+=r.Z/100|0,r.M+=r.Z%100,Ue(r)):a(r)}}function M(t,e,n,r){for(var i,a,o=0,u=e.length,s=n.length;o<u;){if(s<=r)return-1;if(37===(i=e.charCodeAt(o++))){if(i=e.charAt(o++),!(a=x[i in Ye?e.charAt(o++):i])||(r=a(t,n,r))<0)return-1}else if(i!=n.charCodeAt(r++))return-1}return r}return b.x=w(i,b),b.X=w(a,b),b.c=w(r,b),_.x=w(i,_),_.X=w(a,_),_.c=w(r,_),{format:function(t){var e=w(t+="",b);return e.toString=function(){return t},e},parse:function(t){var e=k(t+="",qe);return e.toString=function(){return t},e},utcFormat:function(t){var e=w(t+="",_);return e.toString=function(){return t},e},utcParse:function(t){var e=k(t,Ue);return e.toString=function(){return t},e}}}(t),Ie=je.format,$e=je.parse,Be=je.utcFormat,We=je.utcParse,je}nr({dateTime:"%x, %X",date:"%-m/%-d/%Y",time:"%-I:%M:%S %p",periods:["AM","PM"],days:["Sunday","Monday","Tuesday","Wednesday","Thursday","Friday","Saturday"],shortDays:["Sun","Mon","Tue","Wed","Thu","Fri","Sat"],months:["January","February","March","April","May","June","July","August","September","October","November","December"],shortMonths:["Jan","Feb","Mar","Apr","May","Jun","Jul","Aug","Sep","Oct","Nov","Dec"]});var rr="%Y-%m-%dT%H:%M:%S.%LZ";Date.prototype.toISOString||Be(rr);+new Date("2000-01-01T00:00:00.000Z")||We(rr);function ir(t,e,n){var r=le((e=e||{}).type||"json");return r||Ft("Unknown data format type: "+e.type),t=r(t,e),e.parse&&function(t,i,a){if(!t.length)return;a=a||$e;var e,n,r,o,u,s,f,c=t.columns||Object.keys(t[0]);"auto"===i&&(i=Yt(t,c));for(c=Object.keys(i),e=c.map(function(t){var e,n,r=i[t];if(r&&(0===r.indexOf("date:")||0===r.indexOf("utc:")))return("'"===(n=(e=r.split(/:(.+)?/,2))[1])[0]&&"'"===n[n.length-1]||'"'===n[0]&&'"'===n[n.length-1])&&(n=n.slice(1,-1)),"utc"===e[0]?We(n):a(n);if(!It[r])throw Error("Illegal format pattern: "+t+":"+r);return It[r]}),o=0,s=t.length,f=c.length;o<s;++o)for(n=t[o],u=0;u<f;++u)r=c[u],n[r]=e[u](n[r])}(t,e.parse,n),t.hasOwnProperty("columns")&&delete t.columns,t}var ar={skip:!0};function or(r,t,i,e,n,a){var o,u,s=Ht({},a,ar);P(i)||(i=q(i)),void 0===e?o=function(t){r.touch(i(t))}:P(e)?(u=new Mt(null,e,n,!1),o=function(t){var e,n=i(t);u.evaluate(t),mt(e=u.value)?r.pulse(n,e,a):r.update(n,e,s)}):o=function(t){r.update(i(t),e,s)},t.apply(o)}function ur(t,e,r,n,i,a){var o,u;void 0===n?u=r:(o=P(n)?n:q(n),(u=new Mt(null,n=r?function(t,e){var n=o(t,e);return r.skip()||(r.skip(n!==this.value).value=n),n}:o,i,!1)).modified(a&&a.force),u.rank=0,r&&(u.skip(!0),u.value=r.value,u.targets().add(r))),e.targets().add(u)}var sr={};function fr(t,e,n){this.dataflow=t,this.stamp=null==e?-1:e,this.add=[],this.rem=[],this.mod=[],this.fields=null,this.encode=n||null}var cr=fr.prototype;function lr(n,r){return n?function(t,e){return n(t,e)&&r(t,e)}:r}function hr(t,e){var n=[];return ot(t,e,function(t){n.push(t)}),n}function dr(t,e){var n={};return t.visit(e,function(t){n[lt(t)]=1}),function(t){return n[lt(t)]?null:t}}function pr(t,e,n,r){var i,a,o,u,s,f=0;for(this.dataflow=t,this.stamp=e,this.fields=null,this.encode=r||null,o=0,u=(this.pulses=n).length;o<u;++o)if((i=n[o]).stamp===e){if(i.fields)for(s in a=this.fields||(this.fields={}),i.fields)a[s]=1;i.changed(this.ADD)&&(f|=this.ADD),i.changed(this.REM)&&(f|=this.REM),i.changed(this.MOD)&&(f|=this.MOD)}this.changes=f}cr.StopPropagation=sr,cr.ADD=1,cr.REM=2,cr.MOD=4,cr.ADD_REM=3,cr.ADD_MOD=5,cr.ALL=7,cr.REFLOW=8,cr.SOURCE=16,cr.NO_SOURCE=32,cr.NO_FIELDS=64,cr.fork=function(t){return new fr(this.dataflow).init(this,t)},cr.clone=function(){var t=this.fork(7);return t.add=t.add.slice(),t.rem=t.rem.slice(),t.mod=t.mod.slice(),t.source&&(t.source=t.source.slice()),t.materialize(23)},cr.addAll=function(){var t=this;return this.source&&this.source.length!==this.add.length&&((t=new fr(this.dataflow).init(this)).add=t.source),t},cr.init=function(t,e){var n=this;return n.stamp=t.stamp,n.encode=t.encode,!t.fields||64&e||(n.fields=t.fields),1&e?(n.addF=t.addF,n.add=t.add):(n.addF=null,n.add=[]),2&e?(n.remF=t.remF,n.rem=t.rem):(n.remF=null,n.rem=[]),4&e?(n.modF=t.modF,n.mod=t.mod):(n.modF=null,n.mod=[]),32&e?(n.srcF=null,n.source=null):(n.srcF=t.srcF,n.source=t.source),n},cr.runAfter=function(t){this.dataflow.runAfter(t)},cr.changed=function(t){var e=t||7;return 1&e&&this.add.length||2&e&&this.rem.length||4&e&&this.mod.length},cr.reflow=function(t){if(t)return this.fork(7).reflow();var e=this.add.length,n=this.source&&this.source.length;return n&&n!==e&&(this.mod=this.source,e&&this.filter(4,dr(this,1))),this},cr.modifies=function(t){var e=Q(t),n=this.fields||(this.fields={});return e.forEach(function(t){n[t]=!0}),this},cr.modified=function(t){var e=this.fields;return!(!this.mod.length||!e)&&(arguments.length?d(t)?t.some(function(t){return e[t]}):e[t]:!!e)},cr.filter=function(t,e){return 1&t&&(this.addF=lr(this.addF,e)),2&t&&(this.remF=lr(this.remF,e)),4&t&&(this.modF=lr(this.modF,e)),16&t&&(this.srcF=lr(this.srcF,e)),this},cr.materialize=function(t){var e=this;return 1&(t=t||7)&&e.addF&&(e.add=hr(e.add,e.addF),e.addF=null),2&t&&e.remF&&(e.rem=hr(e.rem,e.remF),e.remF=null),4&t&&e.modF&&(e.mod=hr(e.mod,e.modF),e.modF=null),16&t&&e.srcF&&(e.source=e.source.filter(e.srcF),e.srcF=null),e},cr.visit=function(t,e){var n,r,i=this,a=e;return 16&t?ot(i.source,i.srcF,a):(1&t&&ot(i.add,i.addF,a),2&t&&ot(i.rem,i.remF,a),4&t&&ot(i.mod,i.modF,a),8&t&&(n=i.source)&&((r=i.add.length+i.mod.length)===n.length||ot(n,r?dr(i,5):i.srcF,a))),i};var gr=$(pr,fr);function vr(e,t){try{t(e)}catch(t){e.error(t)}}gr.fork=function(t){var e=new fr(this.dataflow).init(this,t&this.NO_FIELDS);return void 0!==t&&(t&e.ADD&&this.visit(e.ADD,function(t){return e.add.push(t)}),t&e.REM&&this.visit(e.REM,function(t){return e.rem.push(t)}),t&e.MOD&&this.visit(e.MOD,function(t){return e.mod.push(t)})),e},gr.changed=function(t){return this.changes&t},gr.modified=function(t){var e=this.fields;return e&&this.changes&this.MOD?d(t)?t.some(function(t){return e[t]}):e[t]:0},gr.filter=function(){Ft("MultiPulse does not support filtering.")},gr.materialize=function(){Ft("MultiPulse does not support materialization.")};var mr={skip:!(gr.visit=function(t,e){var n=this.pulses,r=n.length,i=0;if(t&this.SOURCE)for(;i<r;++i)n[i].visit(t,e);else for(;i<r;++i)n[i].stamp===this.stamp&&n[i].visit(t,e);return this}),force:!1};function yr(t){this.cmp=t,this.nodes=[]}var br=yr.prototype;function _r(t,e,n,r){var i,a,o;for(i=t[n];e<n&&r(i,a=t[o=n-1>>1])<0;)t[n]=a,n=o;return t[n]=i}function xr(t,e,n){for(var r,i=e,a=t.length,o=t[e],u=2*e+1;u<a;)(r=u+1)<a&&0<=n(t[u],t[r])&&(u=r),t[e]=t[u],u=2*(e=u)+1;return t[e]=o,_r(t,i,e,n)}function wr(){this._log=e(),this.logLevel(i),this._clock=0,this._rank=0;try{this._loader=Rt()}catch(t){}this._touched=ut(f),this._pulses={},this._pulse=null,this._heap=new yr(function(t,e){return t.qrank-e.qrank}),this._postrun=[]}br.size=function(){return this.nodes.length},br.clear=function(){return this.nodes=[],this},br.peek=function(){return this.nodes[0]},br.push=function(t){var e=this.nodes;return e.push(t),_r(e,0,e.length-1,this.cmp)},br.pop=function(){var t,e=this.nodes,n=e.pop();return e.length?(t=e[0],e[0]=n,xr(e,0,this.cmp)):t=n,t},br.replace=function(t){var e=this.nodes,n=e[0];return e[0]=t,xr(e,0,this.cmp),n},br.pushpop=function(t){var e=this.nodes,n=e[0];return e.length&&this.cmp(n,t)<0&&(e[0]=t,t=n,xr(e,0,this.cmp)),t};var kr=wr.prototype;function Mr(t){return function(){return this._log[t].apply(this,arguments)}}function Er(t,e){Mt.call(this,t,null,e)}kr.stamp=function(){return this._clock},kr.loader=function(t){return arguments.length?(this._loader=t,this):this._loader},kr.cleanThreshold=1e4,kr.add=function(t,e,n,r){var i,a=1;return t instanceof Mt?i=t:t&&t.prototype instanceof Mt?i=new t:P(t)?i=new Mt(null,t):(a=0,i=new Mt(t,e)),this.rank(i),a&&(r=n,n=e),n&&this.connect(i,i.parameters(n,r)),this.touch(i),i},kr.connect=function(t,e){var n,r,i=t.rank;for(n=0,r=e.length;n<r;++n)if(i<e[n].rank)return void this.rerank(t)},kr.rank=function(t){t.rank=++this._rank},kr.rerank=function(t){for(var e,n,r,i=[t];i.length;)if(this.rank(e=i.pop()),n=e._targets)for(r=n.length;0<=--r;)i.push(e=n[r]),e===t&&Ft("Cycle detected in dataflow graph.")},kr.pulse=function(t,e,n){this.touch(t,n||mr);var r=new fr(this,this._clock+(this._pulse?0:1)),i=t.pulse&&t.pulse.source||[];return r.target=t,this._pulses[t.id]=e.pulse(r,i),this},kr.touch=function(t,e){var n=e||mr;return this._pulse?this._enqueue(t):this._touched.add(t),n.skip&&t.skip(!0),this},kr.update=function(t,e,n){var r=n||mr;return(t.set(e)||r.force)&&this.touch(t,r),this},kr.changeset=yt,kr.ingest=function(t,e,n){return this.pulse(t,this.changeset().insert(ir(e,n)))},kr.request=function(e,n,r){var i,a,o,t,u=this,s=0,f=u._pending||(i=u,(t=new Promise(function(t,e){a=function(){t(i)},o=e})).requests=0,t.done=function(){0==--t.requests&&i.runAfter(function(){i._pending=null;try{i.run(),i._pending?i._pending.then(a):a()}catch(t){o(t)}})},i._pending=t);return f.requests+=1,u.loader().load(n,{context:"dataflow"}).then(function(t){return ir(t,r)},function(t){s=-1,u.error("Loading failed",n,t)}).catch(function(t){s=-2,u.error("Data ingestion failed",n,t)}).then(function(t){return u.pulse(e,u.changeset().remove(g).insert(t||[])),f.done(),s})},kr.events=function(t,e,n,r){for(var i,a=this,o=Ot(n,r),u=function(t){t.dataflow=a;try{o.receive(t)}catch(t){a.error(t)}finally{a.run()}},s=0,f=(i="string"==typeof t&&"undefined"!=typeof document?document.querySelectorAll(t):Q(t)).length;s<f;++s)i[s].addEventListener(e,u);return o},kr.on=function(t,e,n,r,i){return(t instanceof Mt?ur:or)(this,t,e,n,r,i),this},kr.run=function(t){var e,n,r,i,a=this,o=0,u=a.logLevel();if(a._pending)return a.info("Awaiting requests, delaying dataflow run."),0;if(a._pulse)return a.error("Dataflow invoked recursively. Use the runAfter method to queue invocation."),0;if(!a._touched.length)return a.info("Dataflow invoked, but nothing to do."),0;a._pulse=new fr(a,++a._clock,t),_<=u&&(r=Date.now(),a.debug("-- START PROPAGATION ("+a._clock+") -----")),a._touched.forEach(function(t){a._enqueue(t,!0)}),a._touched=ut(f);try{for(;0<a._heap.size();)(e=a._heap.pop()).rank===e.qrank?(n=e.run(a._getPulse(e,t)),M<=u&&a.debug(e.id,n===sr?"STOP":n,e),n!==sr&&(a._pulse=n,e._targets&&e._targets.forEach(function(t){a._enqueue(t)})),++o):a._enqueue(e,!0)}catch(t){i=t}if(a._pulses={},a._pulse=null,_<=u&&(r=Date.now()-r,a.info("> Pulse "+a._clock+": "+o+" operators; "+r+"ms")),i&&(a._postrun=[],a.error(i)),a._onrun)try{a._onrun(a,o,i)}catch(t){a.error(t)}if(a._postrun.length){var s=a._postrun;a._postrun=[],s.sort(function(t,e){return e.priority-t.priority}).forEach(function(t){vr(a,t.callback)})}return this},kr.runAsync=function(){return this._pending||this.run()&&this._pending||Promise.resolve(this)},kr.runAfter=function(t,e,n){this._pulse||e?this._postrun.push({priority:n||0,callback:t}):vr(this,t)},kr._enqueue=function(t,e){var n=!this._pulses[t.id];n&&(this._pulses[t.id]=this._pulse),(n||e)&&(t.qrank=t.rank,this._heap.push(t))},kr._getPulse=function(t,e){var n,r=t.source,i=this._clock;return r&&d(r)?new pr(this,i,n=r.map(function(t){return t.pulse}),e):(n=this._pulses[t.id],r&&((r=r.pulse)&&r!==sr?r.stamp===i&&n.target!==t?n=r:n.source=r.source:n.source=[]),n)},kr.error=Mr("error"),kr.warn=Mr("warn"),kr.info=Mr("info"),kr.debug=Mr("debug"),kr.logLevel=Mr("level");var Sr=$(Er,Mt);Sr.run=function(t){return t.stamp<=this.stamp?t.StopPropagation:(this.skip()?this.skip(!1):e=this.evaluate(t),(e=e||t)!==t.StopPropagation&&(this.pulse=e),this.stamp=t.stamp,e);var e},Sr.evaluate=function(t){var e=this.marshall(t.stamp),n=this.transform(e,t);return e.clear(),n},Sr.transform=function(){};var Ar={};function Cr(t){var e=Or(t);return e&&e.Definition||null}function Or(t){return t=t&&t.toLowerCase(),Ar.hasOwnProperty(t)?Ar[t]:null}function zr(t){return t&&t.length?1===t.length?t[0]:(i=t,function(t){for(var e=i.length,n=1,r=String(i[0](t));n<e;++n)r+="|"+i[n](t);return r}):function(){return""};var i}function Dr(t,e,n){return n||t+(e?"_"+e:"")}var Nr={values:Pr({name:"values",init:"cell.store = true;",set:"cell.data.values()",idx:-1}),count:Pr({name:"count",set:"cell.num"}),__count__:Pr({name:"count",set:"this.missing + this.valid"}),missing:Pr({name:"missing",set:"this.missing"}),valid:Pr({name:"valid",set:"this.valid"}),sum:Pr({name:"sum",init:"this.sum = 0;",add:"this.sum += v;",rem:"this.sum -= v;",set:"this.sum"}),mean:Pr({name:"mean",init:"this.mean = 0;",add:"var d = v - this.mean; this.mean += d / this.valid;",rem:"var d = v - this.mean; this.mean -= this.valid ? d / this.valid : this.mean;",set:"this.mean"}),average:Pr({name:"average",set:"this.mean",req:["mean"],idx:1}),variance:Pr({name:"variance",init:"this.dev = 0;",add:"this.dev += d * (v - this.mean);",rem:"this.dev -= d * (v - this.mean);",set:"this.valid > 1 ? this.dev / (this.valid-1) : 0",req:["mean"],idx:1}),variancep:Pr({name:"variancep",set:"this.valid > 1 ? this.dev / this.valid : 0",req:["variance"],idx:2}),stdev:Pr({name:"stdev",set:"this.valid > 1 ? Math.sqrt(this.dev / (this.valid-1)) : 0",req:["variance"],idx:2}),stdevp:Pr({name:"stdevp",set:"this.valid > 1 ? Math.sqrt(this.dev / this.valid) : 0",req:["variance"],idx:2}),stderr:Pr({name:"stderr",set:"this.valid > 1 ? Math.sqrt(this.dev / (this.valid * (this.valid-1))) : 0",req:["variance"],idx:2}),distinct:Pr({name:"distinct",set:"cell.data.distinct(this.get)",req:["values"],idx:3}),ci0:Pr({name:"ci0",set:"cell.data.ci0(this.get)",req:["values"],idx:3}),ci1:Pr({name:"ci1",set:"cell.data.ci1(this.get)",req:["values"],idx:3}),median:Pr({name:"median",set:"cell.data.q2(this.get)",req:["values"],idx:3}),q1:Pr({name:"q1",set:"cell.data.q1(this.get)",req:["values"],idx:3}),q3:Pr({name:"q3",set:"cell.data.q3(this.get)",req:["values"],idx:3}),argmin:Pr({name:"argmin",init:"this.argmin = null;",add:"if (v < this.min) this.argmin = t;",rem:"if (v <= this.min) this.argmin = null;",set:"this.argmin || cell.data.argmin(this.get)",req:["min"],str:["values"],idx:3}),argmax:Pr({name:"argmax",init:"this.argmax = null;",add:"if (v > this.max) this.argmax = t;",rem:"if (v >= this.max) this.argmax = null;",set:"this.argmax || cell.data.argmax(this.get)",req:["max"],str:["values"],idx:3}),min:Pr({name:"min",init:"this.min = null;",add:"if (v < this.min || this.min === null) this.min = v;",rem:"if (v <= this.min) this.min = NaN;",set:"this.min = (isNaN(this.min) ? cell.data.min(this.get) : this.min)",str:["values"],idx:4}),max:Pr({name:"max",init:"this.max = null;",add:"if (v > this.max || this.max === null) this.max = v;",rem:"if (v >= this.max) this.max = NaN;",set:"this.max = (isNaN(this.max) ? cell.data.max(this.get) : this.max)",str:["values"],idx:4})},Rr=Object.keys(Nr);function Tr(t,e){return Nr[t](e)}function Pr(n){return function(t){var e=Ht({init:"",add:"",rem:"",idx:0},n);return e.out=t||n.name,e}}function Lr(t,e){return t.idx-e.idx}function qr(t,e){var n=e||c,r=function(t,i){var e,n=t.reduce(function e(n,t){function r(t){n[t]||e(n,n[t]=Nr[t]())}return t.req&&t.req.forEach(r),i&&t.str&&t.str.forEach(r),n},t.reduce(function(t,e){return t[e.name]=e,t},{})),r=[];for(e in n)r.push(n[e]);return r.sort(Lr)}(t,!0),i="var cell = this.cell; this.valid = 0; this.missing = 0;",a="this.cell = cell; this.init();",o="if(v==null){++this.missing; return;} if(v!==v) return; ++this.valid;",u="if(v==null){--this.missing; return;} if(v!==v) return; --this.valid;",s="var cell = this.cell;";return r.forEach(function(t){i+=t.init,o+=t.add,u+=t.rem}),t.slice().sort(Lr).forEach(function(t){s+="t['"+t.out+"']="+t.set+";"}),s+="return t;",(a=Function("cell",a)).prototype.init=Function(i),a.prototype.add=Function("v","t",o),a.prototype.rem=Function("v","t",u),a.prototype.set=Function("t",s),a.prototype.get=n,a.fields=t.map(function(t){return t.out}),a}function Ur(t){var e,n,r,i,a,o,u,s,f=t.maxbins||20,c=t.base||10,l=Math.log(c),h=t.divide||[5,2],d=t.extent[0],p=t.extent[1],g=p-d;if(t.step)e=t.step;else if(t.steps){for(a=g/f,o=0,u=t.steps.length;o<u&&t.steps[o]<a;++o);e=t.steps[Math.max(0,o-1)]}else{for(n=Math.ceil(Math.log(f)/l),r=t.minstep||0,e=Math.max(r,Math.pow(c,Math.round(Math.log(g)/l)-n));Math.ceil(g/e)>f;)e*=c;for(o=0,u=h.length;o<u;++o)r<=(a=e/h[o])&&g/a<=f&&(e=a)}return i=0<=(a=Math.log(e))?0:1+~~(-a/l),s=Math.pow(c,-i-1),(t.nice||void 0===t.nice)&&(d=d<(a=Math.floor(d/e+s)*e)?a-e:a,p=Math.ceil(p/e)*e),{start:d,stop:p,step:e}}function Fr(t,e){var n,r=[],i=t.length,a=-1;if(null==e)for(;++a<i;)isNaN(n=jr(t[a]))||r.push(n);else for(;++a<i;)isNaN(n=jr(e(t[a],a,t)))||r.push(n);return r}function jr(t){return null===t?NaN:+t}function Ir(t,e){return t<e?-1:e<t?1:e<=t?0:NaN}function $r(a){var n;return 1===a.length&&(n=a,a=function(t,e){return Ir(n(t),e)}),{left:function(t,e,n,r){for(null==n&&(n=0),null==r&&(r=t.length);n<r;){var i=n+r>>>1;a(t[i],e)<0?n=i+1:r=i}return n},right:function(t,e,n,r){for(null==n&&(n=0),null==r&&(r=t.length);n<r;){var i=n+r>>>1;0<a(t[i],e)?r=i:n=i+1}return n}}}y.random=Math.random;var Br=$r(Ir),Wr=Br.right,Yr=Br.left;function Gr(t){return null===t?NaN:+t}function Hr(t,e){var n,r,i,a=t.length,o=-1;if(null==e){for(;++o<a;)if(null!=(n=t[o])&&n<=n)for(r=i=n;++o<a;)null!=(n=t[o])&&(n<r&&(r=n),i<n&&(i=n))}else for(;++o<a;)if(null!=(n=e(t[o],o,t))&&n<=n)for(r=i=n;++o<a;)null!=(n=e(t[o],o,t))&&(n<r&&(r=n),i<n&&(i=n));return[r,i]}function Vr(t,e,n){t=+t,e=+e,n=(i=arguments.length)<2?(e=t,t=0,1):i<3?1:+n;for(var r=-1,i=0|Math.max(0,Math.ceil((e-t)/n)),a=new Array(i);++r<i;)a[r]=t+r*n;return a}var Xr=Math.sqrt(50),Jr=Math.sqrt(10),Zr=Math.sqrt(2);function Qr(t,e,n){var r,i,a,o,u=-1;if(n=+n,(t=+t)===(e=+e)&&0<n)return[t];if((r=e<t)&&(i=t,t=e,e=i),0===(o=Kr(t,e,n))||!isFinite(o))return[];if(0<o)for(t=Math.ceil(t/o),e=Math.floor(e/o),a=new Array(i=Math.ceil(e-t+1));++u<i;)a[u]=(t+u)*o;else for(t=Math.floor(t*o),e=Math.ceil(e*o),a=new Array(i=Math.ceil(t-e+1));++u<i;)a[u]=(t-u)/o;return r&&a.reverse(),a}function Kr(t,e,n){var r=(e-t)/Math.max(0,n),i=Math.floor(Math.log(r)/Math.LN10),a=r/Math.pow(10,i);return 0<=i?(Xr<=a?10:Jr<=a?5:Zr<=a?2:1)*Math.pow(10,i):-Math.pow(10,-i)/(Xr<=a?10:Jr<=a?5:Zr<=a?2:1)}function ti(t,e,n){var r=Math.abs(e-t)/Math.max(0,n),i=Math.pow(10,Math.floor(Math.log(r)/Math.LN10)),a=r/i;return Xr<=a?i*=10:Jr<=a?i*=5:Zr<=a&&(i*=2),e<t?-i:i}function ei(t){return Math.ceil(Math.log(t.length)/Math.LN2)+1}function ni(t,e,n){if(null==n&&(n=Gr),r=t.length){if((e=+e)<=0||r<2)return+n(t[0],0,t);if(1<=e)return+n(t[r-1],r-1,t);var r,i=(r-1)*e,a=Math.floor(i),o=+n(t[a],a,t);return o+(+n(t[a+1],a+1,t)-o)*(i-a)}}function ri(t,e){var n,r,i=t.length,a=-1;if(null==e){for(;++a<i;)if(null!=(n=t[a])&&n<=n)for(r=n;++a<i;)null!=(n=t[a])&&r<n&&(r=n)}else for(;++a<i;)if(null!=(n=e(t[a],a,t))&&n<=n)for(r=n;++a<i;)null!=(n=e(t[a],a,t))&&r<n&&(r=n);return r}function ii(t){for(var e,n,r,i=t.length,a=-1,o=0;++a<i;)o+=t[a].length;for(n=new Array(o);0<=--i;)for(e=(r=t[i]).length;0<=--e;)n[--o]=r[e];return n}function ai(t,e,n,r){var i,a,o,u,s=Fr(t,r),f=s.length,c=e;for(o=0,u=Array(c);o<c;++o){for(a=i=0;a<f;++a)i+=s[~~(y.random()*f)];u[o]=i/f}return[ni(u.sort(Ir),n/2),ni(u,1-n/2)]}function oi(t,e){var n=Fr(t,e);return[ni(n.sort(Ir),.25),ni(n,.5),ni(n,.75)]}function ui(t,e){var o,u,i=NaN,n={mean:function(t){return arguments.length?(o=t||0,i=NaN,n):o},stdev:function(t){return arguments.length?(u=null==t?1:t,i=NaN,n):u},sample:function(){var t,e,n=0,r=0;if(i==i)return n=i,i=NaN,n;for(;0===(t=(n=2*y.random()-1)*n+(r=2*y.random()-1)*r)||1<t;);return e=Math.sqrt(-2*Math.log(t)/t),i=o+r*e*u,o+n*e*u},pdf:function(t){var e=Math.exp(Math.pow(t-o,2)/(-2*Math.pow(u,2)));return 1/(u*Math.sqrt(2*Math.PI))*e},cdf:function(t){var e,n=(t-o)/u,r=Math.abs(n);if(37<r)e=0;else{var i=Math.exp(-r*r/2);r<7.07106781186547?(e=i*((((((.0352624965998911*r+.700383064443688)*r+6.37396220353165)*r+33.912866078383)*r+112.079291497871)*r+221.213596169931)*r+220.206867912376),e/=((((((.0883883476483184*r+1.75566716318264)*r+16.064177579207)*r+86.7807322029461)*r+296.564248779674)*r+637.333633378831)*r+793.826512519948)*r+440.413735824752):e=i/(r+1/(r+2/(r+3/(r+4/(r+.65)))))/2.506628274631}return 0<n?1-e:e},icdf:function(t){if(t<=0||1<=t)return NaN;var e=2*t-1,n=8*(Math.PI-3)/(3*Math.PI*(4-Math.PI)),r=2/(Math.PI*n)+Math.log(1-Math.pow(e,2))/2,i=Math.log(1-e*e)/n,a=(0<e?1:-1)*Math.sqrt(Math.sqrt(r*r-i)-r);return o+u*Math.SQRT2*a}};return n.mean(t).stdev(e)}function si(a,o){var r=ui(),u={},i=0;return u.data=function(t){return arguments.length?(i=(a=t)?t.length:0,u.bandwidth(o)):a},u.bandwidth=function(t){return arguments.length?(!(o=t)&&a&&(n=(e=a).length,r=oi(e),i=(r[2]-r[0])/1.34,o=1.06*Math.min(Math.sqrt(function(t,e){var n,r,i=t.length,a=0,o=-1,u=0,s=0;if(null==e)for(;++o<i;)isNaN(n=Gr(t[o]))||(s+=(r=n-u)*(n-(u+=r/++a)));else for(;++o<i;)isNaN(n=Gr(e(t[o],o,t)))||(s+=(r=n-u)*(n-(u+=r/++a)));if(1<a)return s/(a-1)}(e)),i)*Math.pow(n,-.2)),u):o;var e,n,r,i},u.sample=function(){return a[~~(y.random()*i)]+o*r.sample()},u.pdf=function(t){for(var e=0,n=0;n<i;++n)e+=r.pdf((t-a[n])/o);return e/o/i},u.cdf=function(t){for(var e=0,n=0;n<i;++n)e+=r.cdf((t-a[n])/o);return e/i},u.icdf=function(){throw Error("KDE icdf not supported.")},u.data(a)}function fi(i,e){var a,n={},o=0;return n.weights=function(t){return arguments.length?(a=function(t){var e,n=[],r=0;for(e=0;e<o;++e)r+=n[e]=null==t[e]?1:+t[e];for(e=0;e<o;++e)n[e]/=r;return n}(e=t||[]),n):e},n.distributions=function(t){return arguments.length?(t?(o=t.length,i=t):(o=0,i=[]),n.weights(e)):i},n.sample=function(){for(var t=y.random(),e=i[o-1],n=a[0],r=0;r<o-1;n+=a[++r])if(t<n){e=i[r];break}return e.sample()},n.pdf=function(t){for(var e=0,n=0;n<o;++n)e+=a[n]*i[n].pdf(t);return e},n.cdf=function(t){for(var e=0,n=0;n<o;++n)e+=a[n]*i[n].cdf(t);return e},n.icdf=function(){throw Error("Mixture icdf not supported.")},n.distributions(i).weights(e)}function ci(t,e){null==e&&(e=null==t?1:t,t=0);var n,r,i,a={};return a.min=function(t){return arguments.length?(i=r-(n=t||0),a):n},a.max=function(t){return arguments.length?(i=(r=t||0)-n,a):r},a.sample=function(){return n+i*y.random()},a.pdf=function(t){return n<=t&&t<=r?1/i:0},a.cdf=function(t){return t<n?0:r<t?1:(t-n)/i},a.icdf=function(t){return 0<=t&&t<=1?n+t*i:NaN},a.min(t).max(e)}function li(t){this._key=t?l(t):lt,this.reset()}var hi=li.prototype;function di(t){Er.call(this,null,t),this._adds=[],this._mods=[],this._alen=0,this._mlen=0,this._drop=!0,this._cross=!1,this._dims=[],this._dnames=[],this._measures=[],this._countOnly=!1,this._counts=null,this._prev=null,this._inputs=null,this._outputs=null}hi.reset=function(){this._add=[],this._rem=[],this._ext=null,this._get=null,this._q=null},hi.add=function(t){this._add.push(t)},hi.rem=function(t){this._rem.push(t)},hi.values=function(){if(this._get=null,0===this._rem.length)return this._add;var t,e,n,r=this._add,i=this._rem,a=this._key,o=r.length,u=i.length,s=Array(o-u),f={};for(t=0;t<u;++t)f[a(i[t])]=1;for(e=t=0;t<o;++t)f[a(n=r[t])]?f[a(n)]=0:s[e++]=n;return this._rem=[],this._add=s},hi.distinct=function(t){for(var e,n=this.values(),r=n.length,i={},a=0;0<=--r;)e=t(n[r])+"",i.hasOwnProperty(e)||(i[e]=1,++a);return a},hi.extent=function(t){if(this._get!==t||!this._ext){var e=this.values(),n=F(e,t);this._ext=[e[n[0]],e[n[1]]],this._get=t}return this._ext},hi.argmin=function(t){return this.extent(t)[0]||{}},hi.argmax=function(t){return this.extent(t)[1]||{}},hi.min=function(t){var e=this.extent(t)[0];return null!=e?t(e):1/0},hi.max=function(t){var e=this.extent(t)[1];return null!=e?t(e):-1/0},hi.quartile=function(t){return this._get===t&&this._q||(this._q=oi(this.values(),t),this._get=t),this._q},hi.q1=function(t){return this.quartile(t)[0]},hi.q2=function(t){return this.quartile(t)[1]},hi.q3=function(t){return this.quartile(t)[2]},hi.ci=function(t){return this._get===t&&this._ci||(this._ci=ai(this.values(),1e3,.05,t),this._get=t),this._ci},hi.ci0=function(t){return this.ci(t)[0]},hi.ci1=function(t){return this.ci(t)[1]},di.Definition={type:"Aggregate",metadata:{generates:!0,changes:!0},params:[{name:"groupby",type:"field",array:!0},{name:"ops",type:"enum",array:!0,values:Rr},{name:"fields",type:"field",null:!0,array:!0},{name:"as",type:"string",null:!0,array:!0},{name:"drop",type:"boolean",default:!0},{name:"cross",type:"boolean",default:!1},{name:"key",type:"field"}]};var pi=$(di,Er);function gi(t){Er.call(this,null,t)}pi.transform=function(t,e){var n,r=this,i=e.fork(e.NO_SOURCE|e.NO_FIELDS);return this.stamp=i.stamp,this.value&&((n=t.modified())||e.modified(this._inputs))?(this._prev=this.value,this.value=n?this.init(t):{},e.visit(e.SOURCE,function(t){r.add(t)})):(this.value=this.value||this.init(t),e.visit(e.REM,function(t){r.rem(t)}),e.visit(e.ADD,function(t){r.add(t)})),i.modifies(this._outputs),r._drop=!1!==t.drop,t.cross&&1<r._dims.length&&(r._drop=!1,this.cross()),r.changes(i)},pi.cross=function(){var s=this,f=s.value,c=s._dnames,l=c.map(function(){return{}}),h=c.length;function t(t){var e,n,r,i;for(e in t)for(r=t[e].tuple,n=0;n<h;++n)l[n][i=r[c[n]]]=i}t(s._prev),t(f),function t(e,n,r){var i,a,o=c[r],u=l[r++];for(i in u)n[o]=u[i],a=e?e+"|"+i:i,r<h?t(a,n,r):f[a]||s.cell(a,n)}("",{},0)},pi.init=function(t){var a=this._inputs=[],n=this._outputs=[],o={};function r(t){for(var e,n=Q(x(t)),r=0,i=n.length;r<i;++r)o[e=n[r]]||(o[e]=1,a.push(e))}this._dims=Q(t.groupby),this._dnames=this._dims.map(function(t){var e=k(t);return r(t),n.push(e),e}),this.cellkey=t.key?t.key:zr(this._dims),this._countOnly=!0,this._counts=[],this._measures=[];var e,i,u,s,f,c,l=t.fields||[null],h=t.ops||["count"],d=t.as||[],p=l.length,g={};for(p!==h.length&&Ft("Unmatched number of fields and aggregate ops."),c=0;c<p;++c)e=l[c],i=h[c],null==e&&"count"!==i&&Ft("Null aggregate field specified."),f=Dr(i,s=k(e),d[c]),n.push(f),"count"!==i?((u=g[s])||(r(e),(u=g[s]=[]).field=e,this._measures.push(u)),"count"!==i&&(this._countOnly=!1),u.push(Tr(i,f))):this._counts.push(f);return this._measures=this._measures.map(function(t){return qr(t,t.field)}),{}},pi.cellkey=zr(),pi.cell=function(t,e){var n=this.value[t];return n?0===n.num&&this._drop&&n.stamp<this.stamp?(n.stamp=this.stamp,this._adds[this._alen++]=n):n.stamp<this.stamp&&(n.stamp=this.stamp,this._mods[this._mlen++]=n):(n=this.value[t]=this.newcell(t,e),this._adds[this._alen++]=n),n},pi.newcell=function(t,e){var n={key:t,num:0,agg:null,tuple:this.newtuple(e,this._prev&&this._prev[t]),stamp:this.stamp,store:!1};if(!this._countOnly){var r,i=this._measures,a=i.length;for(n.agg=Array(a),r=0;r<a;++r)n.agg[r]=new i[r](n)}return n.store&&(n.data=new li),n},pi.newtuple=function(t,e){var n,r,i=this._dnames,a=this._dims,o={};for(n=0,r=a.length;n<r;++n)o[i[n]]=a[n](t);return e?vt(e.tuple,o):dt(o)},pi.add=function(t){var e,n,r,i=this.cellkey(t),a=this.cell(i,t);if(a.num+=1,!this._countOnly)for(a.store&&a.data.add(t),n=0,r=(e=a.agg).length;n<r;++n)e[n].add(e[n].get(t),t)},pi.rem=function(t){var e,n,r,i=this.cellkey(t),a=this.cell(i,t);if(a.num-=1,!this._countOnly)for(a.store&&a.data.rem(t),n=0,r=(e=a.agg).length;n<r;++n)e[n].rem(e[n].get(t),t)},pi.celltuple=function(t){var e,n,r,i=t.tuple,a=this._counts;for(t.store&&t.data.values(),n=0,r=a.length;n<r;++n)i[a[n]]=t.num;if(!this._countOnly)for(n=0,r=(e=t.agg).length;n<r;++n)e[n].set(i);return i},pi.changes=function(t){var e,n,r,i,a=this._adds,o=this._mods,u=this._prev,s=this._drop,f=t.add,c=t.rem,l=t.mod;if(u)for(n in u)e=u[n],s&&!e.num||c.push(e.tuple);for(r=0,i=this._alen;r<i;++r)f.push(this.celltuple(a[r])),a[r]=null;for(r=0,i=this._mlen;r<i;++r)(0===(e=o[r]).num&&s?c:l).push(this.celltuple(e)),o[r]=null;return this._alen=this._mlen=0,this._prev=null,t},gi.Definition={type:"Bin",metadata:{modifies:!0},params:[{name:"field",type:"field",required:!0},{name:"anchor",type:"number"},{name:"maxbins",type:"number",default:20},{name:"base",type:"number",default:10},{name:"divide",type:"number",array:!0,default:[5,2]},{name:"extent",type:"number",array:!0,length:2,required:!0},{name:"step",type:"number"},{name:"steps",type:"number",array:!0},{name:"minstep",type:"number",default:0},{name:"nice",type:"boolean",default:!0},{name:"name",type:"string"},{name:"as",type:"string",array:!0,length:2,default:["bin0","bin1"]}]};var vi=$(gi,Er);function mi(t,e,n){var r=t,i=e||[],a=n||[],o={},u=0;return{add:function(t){a.push(t)},remove:function(t){o[r(t)]=++u},size:function(){return i.length},data:function(t,e){return u&&(i=i.filter(function(t){return!o[r(t)]}),o={},u=0),e&&t&&i.sort(t),a.length&&(i=t?V(t,i,a.sort(t)):i.concat(a),a=[]),i}}}function yi(t){Er.call(this,[],t)}function bi(t){Mt.call(this,null,_i,t)}function _i(t){return this.value&&!t.modified()?this.value:L(t.fields,t.orders)}function xi(t){Er.call(this,null,t)}vi.transform=function(t,e){var n,r=this._bins(t),i=r.start,a=r.step,o=t.as||["bin0","bin1"],u=o[0],s=o[1];return n=t.modified()?(e=e.reflow(!0)).SOURCE:e.modified(x(t.field))?e.ADD_MOD:e.ADD,e.visit(n,function(t){var e=r(t);t[u]=e,t[s]=null==e?null:i+a*(1+(e-i)/a)}),e.modifies(o)},vi._bins=function(t){if(this.value&&!t.modified())return this.value;var e,n,r=t.field,i=Ur(t),a=i.start,o=i.stop,u=i.step;null!=(e=t.anchor)&&(n=e-(a+u*Math.floor((e-a)/u)),a+=n,o+=n);var s=function(t){var e=r(t);return null==e?null:(e=Math.max(a,Math.min(+e,o-u)),a+u*Math.floor((e-a)/u))};return s.start=a,s.stop=o,s.step=u,this.value=v(s,x(r),t.name||"bin_"+k(r))},yi.Definition={type:"Collect",metadata:{source:!0},params:[{name:"sort",type:"compare"}]},$(yi,Er).transform=function(t,e){var n=e.fork(e.ALL),r=mi(lt,this.value,n.materialize(n.ADD).add),i=t.sort,a=e.changed()||i&&(t.modified("sort")||e.modified(i.fields));return n.visit(n.REM,r.remove),this.modified(a),this.value=n.source=r.data(i,a),e.source&&e.source.root&&(this.value.root=e.source.root),n},$(bi,Mt),xi.Definition={type:"CountPattern",metadata:{generates:!0,changes:!0},params:[{name:"field",type:"field",required:!0},{name:"case",type:"enum",values:["upper","lower","mixed"],default:"mixed"},{name:"pattern",type:"string",default:'[\\w"]+'},{name:"stopwords",type:"string",default:""},{name:"as",type:"string",array:!0,length:2,default:["text","count"]}]};var wi=$(xi,Er);function ki(t){Er.call(this,null,t)}wi.transform=function(o,t){function e(a){return function(t){for(var e,n=function(t,e,n){switch(e){case"upper":t=t.toUpperCase();break;case"lower":t=t.toLowerCase()}return t.match(n)}(f(t),o.case,u)||[],r=0,i=n.length;r<i;++r)s.test(e=n[r])||a(e)}}var n=this._parameterCheck(o,t),r=this._counts,u=this._match,s=this._stop,f=o.field,i=o.as||["text","count"],a=e(function(t){r[t]=1+(r[t]||0)}),c=e(function(t){r[t]-=1});return n?t.visit(t.SOURCE,a):(t.visit(t.ADD,a),t.visit(t.REM,c)),this._finish(t,i)},wi._parameterCheck=function(t,e){var n=!1;return!t.modified("stopwords")&&this._stop||(this._stop=new RegExp("^"+(t.stopwords||"")+"$","i"),n=!0),!t.modified("pattern")&&this._match||(this._match=new RegExp(t.pattern||"[\\w']+","g"),n=!0),(t.modified("field")||e.modified(t.field.fields))&&(n=!0),n&&(this._counts={}),n},wi._finish=function(t,e){var n,r,i,a=this._counts,o=this._tuples||(this._tuples={}),u=e[0],s=e[1],f=t.fork(t.NO_SOURCE|t.NO_FIELDS);for(n in a)r=o[n],i=a[n]||0,!r&&i?(o[n]=r=dt({}),r[u]=n,r[s]=i,f.add.push(r)):0===i?(r&&f.rem.push(r),a[n]=null,o[n]=null):r[s]!==i&&(r[s]=i,f.mod.push(r));return f.modifies(e)},ki.Definition={type:"Cross",metadata:{generates:!0},params:[{name:"filter",type:"expr"},{name:"as",type:"string",array:!0,length:2,default:["a","b"]}]},$(ki,Er).transform=function(t,e){var n=e.fork(e.NO_SOURCE),r=this.value,i=t.as||["a","b"],a=i[0],o=i[1];return!r||e.changed(e.ADD_REM)||t.modified("as")||t.modified("filter")?(r&&(n.rem=r),r=e.materialize(e.SOURCE).source,n.add=this.value=function(t,e,n,r){for(var i,a,o=[],u={},s=t.length,f=0;f<s;++f)for(u[e]=a=t[f],i=0;i<s;++i)u[n]=t[i],r(u)&&(o.push(dt(u)),(u={})[e]=a);return o}(r,a,o,t.filter||g)):n.mod=r,n.source=this.value,n.modifies(i)};var Mi={kde:si,mixture:fi,normal:ui,uniform:ci},Ei="distributions",Si="function",Ai="field";function Ci(t){Er.call(this,null,t)}var Oi=[{key:{function:"normal"},params:[{name:"mean",type:"number",default:0},{name:"stdev",type:"number",default:1}]},{key:{function:"uniform"},params:[{name:"min",type:"number",default:0},{name:"max",type:"number",default:1}]},{key:{function:"kde"},params:[{name:"field",type:"field",required:!0},{name:"from",type:"data"},{name:"bandwidth",type:"number",default:0}]}],zi={key:{function:"mixture"},params:[{name:"distributions",type:"param",array:!0,params:Oi},{name:"weights",type:"number",array:!0}]};function Di(t){Mt.call(this,null,Ni,t),this.modified(!0)}function Ni(e){var n=e.expr;return this.value&&!e.modified("expr")?this.value:v(function(t){return n(t,e)},x(n),k(n))}function Ri(t){Er.call(this,[1/0,-1/0],t)}function Ti(t,e){Mt.call(this,t),this.parent=e}Ci.Definition={type:"Density",metadata:{generates:!0},params:[{name:"extent",type:"number",array:!0,length:2},{name:"steps",type:"number",default:100},{name:"method",type:"string",default:"pdf",values:["pdf","cdf"]},{name:"distribution",type:"param",params:Oi.concat(zi)},{name:"as",type:"string",array:!0,default:["value","density"]}]},$(Ci,Er).transform=function(t,e){var n,r=e.fork(e.NO_SOURCE|e.NO_FIELDS);if(!this.value||e.changed()||t.modified()){var i=function e(t,n){var r=t[Si];Mi.hasOwnProperty(r)||Ft("Unknown distribution function: "+r);var i=Mi[r]();for(var a in t)a===Ai?i.data((t.from||n()).map(t[a])):a===Ei?i[a](t[a].map(function(t){return e(t,n)})):typeof i[a]===Si&&i[a](t[a]);return i}(t.distribution,(n=e,function(){return n.materialize(n.SOURCE).source})),a=t.method||"pdf";"pdf"!==a&&"cdf"!==a&&Ft("Invalid density method: "+a),t.extent||i.data||Ft("Missing density extent parameter."),a=i[a];var o=t.as||["value","density"],u=t.extent||Hr(i.data()),s=(u[1]-u[0])/(t.steps||100),f=Vr(u[0],u[1]+s/2,s).map(function(t){var e={};return e[o[0]]=t,e[o[1]]=a(t),dt(e)});this.value&&(r.rem=this.value),this.value=r.add=r.source=f}return r},$(Di,Mt),Ri.Definition={type:"Extent",metadata:{},params:[{name:"field",type:"field",required:!0}]},$(Ri,Er).transform=function(t,e){var n=this.value,r=t.field,i=n[0],a=n[1],o=e.ADD;(e.changed()||e.modified(r.fields)||t.modified("field"))&&(o=e.SOURCE,i=1/0,a=-1/0),e.visit(o,function(t){var e=r(t);null!=e&&((e=+e)<i&&(i=e),a<e&&(a=e))}),this.value=[i,a]};var Pi=$(Ti,Mt);function Li(t){Er.call(this,{},t),this._keys=I();var r=this._targets=[];r.active=0,r.forEach=function(t){for(var e=0,n=r.active;e<n;++e)t(r[e],e,r)}}Pi.connect=function(t){return this.targets().add(t),t.source=this},Pi.add=function(t){this.value.add.push(t)},Pi.rem=function(t){this.value.rem.push(t)},Pi.mod=function(t){this.value.mod.push(t)},Pi.init=function(t){this.value.init(t,t.NO_SOURCE)},Pi.evaluate=function(){return this.value};var qi=$(Li,Er);function Ui(t){Mt.call(this,null,Fi,t)}function Fi(t){return this.value&&!t.modified()?this.value:d(t.name)?Q(t.name).map(function(t){return l(t)}):l(t.name,t.as)}function ji(t){Er.call(this,I(),t)}function Ii(t,n){return t?t.map(function(t,e){return n[e]||k(t)}):null}function $i(t){Er.call(this,[],t)}function Bi(t){Er.call(this,[],t)}function Wi(t){Er.call(this,null,t)}function Yi(t){Er.call(this,[],t)}qi.activate=function(t){this._targets[this._targets.active++]=t},qi.subflow=function(t,e,n,r){var i,a,o=this.value,u=o.hasOwnProperty(t)&&o[t];return u?u.value.stamp<n.stamp&&(u.init(n),this.activate(u)):(a=r||(a=this._group[t])&&a.tuple,u=(i=n.dataflow).add(new Ti(n.fork(n.NO_SOURCE),this)).connect(e(i,t,a)),o[t]=u,this.activate(u)),u},qi.transform=function(t,e){var n=e.dataflow,r=this,i=t.key,a=t.subflow,o=this._keys,u=t.modified("key");function s(t){return r.subflow(t,a,e)}return this._group=t.group||{},this._targets.active=0,e.visit(e.REM,function(t){var e=lt(t),n=o.get(e);void 0!==n&&(o.delete(e),s(n).rem(t))}),e.visit(e.ADD,function(t){var e=i(t);o.set(lt(t),e),s(e).add(t)}),u||e.modified(i.fields)?e.visit(e.MOD,function(t){var e=lt(t),n=o.get(e),r=i(t);n===r?s(r).mod(t):(o.set(e,r),s(n).rem(t),s(r).add(t))}):e.changed(e.MOD)&&e.visit(e.MOD,function(t){s(o.get(lt(t))).mod(t)}),u&&e.visit(e.REFLOW,function(t){var e=lt(t),n=o.get(e),r=i(t);n!==r&&(o.set(e,r),s(n).rem(t),s(r).add(t))}),o.empty>n.cleanThreshold&&n.runAfter(o.clean),e},$(Ui,Mt),ji.Definition={type:"Filter",metadata:{changes:!0},params:[{name:"expr",type:"expr",required:!0}]},$(ji,Er).transform=function(i,t){var e=t.dataflow,a=this.value,n=t.fork(),o=n.add,u=n.rem,s=n.mod,f=i.expr,c=!0;function r(t){var e=lt(t),n=f(t,i),r=a.get(e);n&&r?(a.delete(e),o.push(t)):n||r?c&&n&&!r&&s.push(t):(a.set(e,1),u.push(t))}return t.visit(t.REM,function(t){var e=lt(t);a.has(e)?a.delete(e):u.push(t)}),t.visit(t.ADD,function(t){f(t,i)?o.push(t):a.set(lt(t),1)}),t.visit(t.MOD,r),i.modified()&&(c=!1,t.visit(t.REFLOW,r)),a.empty>e.cleanThreshold&&e.runAfter(a.clean),n},$i.Definition={type:"Flatten",metadata:{generates:!0},params:[{name:"fields",type:"field",array:!0,required:!0},{name:"as",type:"string",array:!0}]},$($i,Er).transform=function(t,e){var u=e.fork(e.NO_SOURCE),s=t.fields,f=Ii(s,t.as||[]),c=f.length;return u.rem=this.value,e.visit(e.SOURCE,function(e){for(var t,n,r,i=s.map(function(t){return t(e)}),a=i.reduce(function(t,e){return Math.max(t,e.length)},0),o=0;o<a;++o){for(n=pt(e),t=0;t<c;++t)n[f[t]]=null==(r=i[t][o])?null:r;u.add.push(n)}}),this.value=u.source=u.add,u.modifies(f)},Bi.Definition={type:"Fold",metadata:{generates:!0},params:[{name:"fields",type:"field",array:!0,required:!0},{name:"as",type:"string",array:!0,length:2,default:["key","value"]}]},$(Bi,Er).transform=function(t,e){var r=e.fork(e.NO_SOURCE),i=t.fields,a=i.map(k),n=t.as||["key","value"],o=n[0],u=n[1],s=i.length;return r.rem=this.value,e.visit(e.SOURCE,function(t){for(var e,n=0;n<s;++n)(e=pt(t))[o]=a[n],e[u]=i[n](t),r.add.push(e)}),this.value=r.source=r.add,r.modifies(n)},Wi.Definition={type:"Formula",metadata:{modifies:!0},params:[{name:"expr",type:"expr",required:!0},{name:"as",type:"string",required:!0},{name:"initonly",type:"boolean"}]},$(Wi,Er).transform=function(e,t){var n=e.expr,r=e.as,i=e.modified(),a=e.initonly?t.ADD:i?t.SOURCE:t.modified(n.fields)?t.ADD_MOD:t.ADD;return i&&(t=t.materialize().reflow(!0)),e.initonly||t.modifies(r),t.visit(a,function(t){t[r]=n(t,e)})},$(Yi,Er).transform=function(t,e){var n,r,i,a=this.value,o=e.fork(e.ALL),u=t.size-a.length,s=t.generator;if(0<u){for(n=[];0<=--u;)n.push(i=dt(s(t))),a.push(i);o.add=o.add.length?o.materialize(o.ADD).add.concat(n):n}else r=a.slice(0,-u),o.rem=o.rem.length?o.materialize(o.REM).rem.concat(r):r,a=a.slice(-u);return o.source=this.value=a,o};var Gi={value:"value",median:function(t,e){var n,r=t.length,i=-1,a=[];if(null==e)for(;++i<r;)isNaN(n=Gr(t[i]))||a.push(n);else for(;++i<r;)isNaN(n=Gr(e(t[i],i,t)))||a.push(n);return ni(a.sort(Ir),.5)},mean:function(t,e){var n,r=t.length,i=r,a=-1,o=0;if(null==e)for(;++a<r;)isNaN(n=Gr(t[a]))?--i:o+=n;else for(;++a<r;)isNaN(n=Gr(e(t[a],a,t)))?--i:o+=n;if(i)return o/i},min:function(t,e){var n,r,i=t.length,a=-1;if(null==e){for(;++a<i;)if(null!=(n=t[a])&&n<=n)for(r=n;++a<i;)null!=(n=t[a])&&n<r&&(r=n)}else for(;++a<i;)if(null!=(n=e(t[a],a,t))&&n<=n)for(r=n;++a<i;)null!=(n=e(t[a],a,t))&&n<r&&(r=n);return r},max:ri},Hi=[];function Vi(t){Er.call(this,[],t)}function Xi(t){di.call(this,t)}Vi.Definition={type:"Impute",metadata:{changes:!0},params:[{name:"field",type:"field",required:!0},{name:"key",type:"field",required:!0},{name:"keyvals",array:!0},{name:"groupby",type:"field",array:!0},{name:"method",type:"enum",default:"value",values:["value","mean","median","max","min"]},{name:"value",default:0}]},$(Vi,Er).transform=function(t,e){var n,r,i,a,o,u,s,f,c,l,h,d=e.fork(e.ALL),p=function(t){var e,n=t.method||Gi.value;if(null!=Gi[n])return n===Gi.value?(e=void 0!==t.value?t.value:0,function(){return e}):Gi[n];Ft("Unrecognized imputation method: "+n)}(t),g=(h=t.field,function(t){return t?h(t):NaN}),v=k(t.field),m=k(t.key),y=(t.groupby||[]).map(k),b=function(t,e,n,r){var i,a,o,u,s,f,c,l,h=function(t){return t(l)},d=[],p=r?r.slice():[],g={},v={};for(p.forEach(function(t,e){g[t]=e+1}),u=0,c=t.length;u<c;++u)l=t[u],f=n(l),s=g[f]||(g[f]=p.push(f)),a=(i=e?e.map(h):Hi)+"",(o=v[a])||(o=v[a]=[],d.push(o),o.values=i),o[s-1]=l;return d.domain=p,d}(e.source,t.groupby,t.key,t.keyvals),_=[],x=this.value,w=b.domain.length;for(o=0,f=b.length;o<f;++o)for(i=(n=b[o]).values,r=NaN,s=0;s<w;++s)if(null==n[s]){for(a=b.domain[s],l={_impute:!0},u=0,c=i.length;u<c;++u)l[y[u]]=i[u];l[m]=a,l[v]=isNaN(r)?r=p(n,g):r,_.push(dt(l))}return _.length&&(d.add=d.materialize(d.ADD).add.concat(_)),x.length&&(d.rem=d.materialize(d.REM).rem.concat(x)),this.value=_,d},Xi.Definition={type:"JoinAggregate",metadata:{modifies:!0},params:[{name:"groupby",type:"field",array:!0},{name:"fields",type:"field",null:!0,array:!0},{name:"ops",type:"enum",array:!0,values:Rr},{name:"as",type:"string",null:!0,array:!0},{name:"key",type:"field"}]};var Ji=$(Xi,di);function Zi(t){Mt.call(this,null,Qi,t)}function Qi(t){return this.value&&!t.modified()?this.value:H(t.fields,t.flat)}function Ki(t){Er.call(this,null,t)}function ta(t){Er.call(this,{},t)}function ea(t){Mt.call(this,null,na,t)}function na(t){if(this.value&&!t.modified())return this.value;var e,n,r,i=1/0,a=-1/0,o=t.extents;for(e=0,n=o.length;e<n;++e)(r=o[e])[0]<i&&(i=r[0]),r[1]>a&&(a=r[1]);return[i,a]}function ra(t){Mt.call(this,null,ia,t)}function ia(t){return this.value&&!t.modified()?this.value:t.values.reduce(function(t,e){return t.concat(e)},[])}function aa(t){Er.call(this,null,t)}function oa(t){di.call(this,t)}Ji.transform=function(t,e){var n,r=this,i=t.modified();return r.value&&(i||e.modified(r._inputs))?(n=r.value=i?r.init(t):{},e.visit(e.SOURCE,function(t){r.add(t)})):(n=r.value=r.value||this.init(t),e.visit(e.REM,function(t){r.rem(t)}),e.visit(e.ADD,function(t){r.add(t)})),r.changes(),e.visit(e.SOURCE,function(t){Ht(t,n[r.cellkey(t)].tuple)}),e.reflow(i).modifies(this._outputs)},Ji.changes=function(){var t,e,n=this._adds,r=this._mods;for(t=0,e=this._alen;t<e;++t)this.celltuple(n[t]),n[t]=null;for(t=0,e=this._mlen;t<e;++t)this.celltuple(r[t]),r[t]=null;this._alen=this._mlen=0},$(Zi,Mt),$(Ki,Er).transform=function(t,e){e.dataflow.request(this.target,t.url,t.format)},ta.Definition={type:"Lookup",metadata:{modifies:!0},params:[{name:"index",type:"index",params:[{name:"from",type:"data",required:!0},{name:"key",type:"field",required:!0}]},{name:"values",type:"field",array:!0},{name:"fields",type:"field",array:!0,required:!0},{name:"as",type:"string",array:!0},{name:"default",default:null}]},$(ta,Er).transform=function(t,e){var n,a,r=e,o=t.as,u=t.fields,s=t.index,f=t.values,c=null==t.default?null:t.default,i=t.modified(),l=i?e.SOURCE:e.ADD,h=u.length;return f?(a=f.length,1<h&&!o&&Ft('Multi-field lookup requires explicit "as" parameter.'),o&&o.length!==h*a&&Ft('The "as" parameter has too few output field names.'),o=o||f.map(k),n=function(t){for(var e,n,r=0,i=0;r<h;++r)if(null==(n=s.get(u[r](t))))for(e=0;e<a;++e,++i)t[o[i]]=c;else for(e=0;e<a;++e,++i)t[o[i]]=f[e](n)}):(o||Ft("Missing output field names."),n=function(t){for(var e,n=0;n<h;++n)e=s.get(u[n](t)),t[o[n]]=null==e?c:e}),i?r=e.reflow(!0):l|=u.some(function(t){return e.modified(t.fields)})?e.MOD:0,e.visit(l,n),r.modifies(o)},$(ea,Mt),$(ra,Mt),$(aa,Er),aa.prototype.transform=function(t,e){return this.modified(t.modified()),this.value=t,e.fork(e.NO_SOURCE|e.NO_FIELDS)},oa.Definition={type:"Pivot",metadata:{generates:!0,changes:!0},params:[{name:"groupby",type:"field",array:!0},{name:"field",type:"field",required:!0},{name:"value",type:"field",required:!0},{name:"op",type:"enum",values:Rr,default:"sum"},{name:"limit",type:"number",default:0},{name:"key",type:"field"}]};var ua=$(oa,di);function sa(t){Li.call(this,t)}function fa(t){Er.call(this,null,t)}function ca(t){Er.call(this,null,t)}function la(t){Er.call(this,null,t)}function ha(t){Er.call(this,[],t),this.count=0}function da(t){Er.call(this,null,t)}function pa(t){Er.call(this,null,t),this.modified(!0)}function ga(t){Er.call(this,I(),t)}function va(t){Er.call(this,null,t)}ua._transform=ua.transform,ua.transform=function(t,e){return this._transform((r=e,i=(n=t).field,a=n.value,o=("count"===n.op?"__count__":n.op)||"sum",u=x(i).concat(x(a)),f=i,c=n.limit||0,h={},d=[],(l=r).visit(l.SOURCE,function(t){var e=f(t);h[e]||(h[e]=1,d.push(e))}),d.sort(function(t,e){return(t<e||null==t)&&null!=e?-1:(e<t||null==e)&&null!=t?1:(e=e instanceof Date?+e:e,(t=t instanceof Date?+t:t)!==t&&e==e?-1:e!=e&&t==t?1:0)}),s=c?d.slice(0,c):d,{key:n.key,groupby:n.groupby,ops:s.map(function(){return o}),fields:s.map(function(t){return n=i,r=a,v(function(t){return n(t)===e?r(t):NaN},u,(e=t)+"");var e,n,r}),as:s.map(function(t){return t+""}),modified:n.modified.bind(n)}),e);var n,r,i,a,o,u,s,f,c,l,h,d},$(sa,Li).transform=function(t,n){var r=this,i=t.subflow,a=t.field;return(t.modified("field")||a&&n.modified(x(a)))&&Ft("PreFacet does not support field modification."),this._targets.active=0,n.visit(n.MOD,function(t){var e=r.subflow(lt(t),i,n,t);a?a(t).forEach(function(t){e.mod(t)}):e.mod(t)}),n.visit(n.ADD,function(t){var e=r.subflow(lt(t),i,n,t);a?a(t).forEach(function(t){e.add(dt(t))}):e.add(t)}),n.visit(n.REM,function(t){var e=r.subflow(lt(t),i,n,t);a?a(t).forEach(function(t){e.rem(t)}):e.rem(t)}),n},fa.Definition={type:"Project",metadata:{generates:!0,changes:!0},params:[{name:"fields",type:"field",array:!0},{name:"as",type:"string",null:!0,array:!0}]},$(fa,Er).transform=function(t,e){var n,r,i=t.fields,a=Ii(t.fields,t.as||[]),o=i?function(t,e){return function(t,e,n,r){for(var i=0,a=n.length;i<a;++i)e[r[i]]=n[i](t);return e}(t,e,i,a)}:gt;return this.value?r=this.value:(e=e.addAll(),r=this.value={}),n=e.fork(e.NO_SOURCE),e.visit(e.REM,function(t){var e=lt(t);n.rem.push(r[e]),r[e]=null}),e.visit(e.ADD,function(t){var e=o(t,dt({}));r[lt(t)]=e,n.add.push(e)}),e.visit(e.MOD,function(t){n.mod.push(o(t,r[lt(t)]))}),n},$(ca,Er).transform=function(t,e){return this.value=t.value,t.modified("value")?e.fork(e.NO_SOURCE|e.NO_FIELDS):e.StopPropagation},$(la,Er).transform=function(t,e){var n,r;return this.value?r=this.value:(n=e=e.addAll(),r=this.value={}),t.derive&&(n=e.fork(e.NO_SOURCE),e.visit(e.REM,function(t){var e=lt(t);n.rem.push(r[e]),r[e]=null}),e.visit(e.ADD,function(t){var e=pt(t);r[lt(t)]=e,n.add.push(e)}),e.visit(e.MOD,function(t){n.mod.push(gt(t,r[lt(t)]))})),n},ha.Definition={type:"Sample",metadata:{},params:[{name:"size",type:"number",default:1e3}]},$(ha,Er).transform=function(t,e){var r=e.fork(e.NO_SOURCE),n=t.modified("size"),i=t.size,a=this.value,o=this.count,u=0,s=a.reduce(function(t,e){return t[lt(e)]=1,t},{});function f(t){var e,n;a.length<i?a.push(t):(n=~~((o+1)*y.random()))<a.length&&u<=n&&(e=a[n],s[lt(e)]&&r.rem.push(e),a[n]=t),++o}if(e.rem.length&&(e.visit(e.REM,function(t){var e=lt(t);s[e]&&(s[e]=-1,r.rem.push(t)),--o}),a=a.filter(function(t){return-1!==s[lt(t)]})),(e.rem.length||n)&&a.length<i&&e.source&&(u=o=a.length,e.visit(e.SOURCE,function(t){s[lt(t)]||f(t)}),u=-1),n&&a.length>i){for(var c=0,l=a.length-i;c<l;++c)s[lt(a[c])]=-1,r.rem.push(a[c]);a=a.slice(l)}return e.mod.length&&e.visit(e.MOD,function(t){s[lt(t)]&&r.mod.push(t)}),e.add.length&&e.visit(e.ADD,f),(e.add.length||u<0)&&(r.add=a.filter(function(t){return!s[lt(t)]})),this.count=o,this.value=r.source=a,r},da.Definition={type:"Sequence",metadata:{changes:!0},params:[{name:"start",type:"number",required:!0},{name:"stop",type:"number",required:!0},{name:"step",type:"number",default:1},{name:"as",type:"string",default:"data"}]},$(da,Er).transform=function(t,e){if(!this.value||t.modified()){var n=e.materialize().fork(e.MOD),r=t.as||"data";return n.rem=this.value?e.rem.concat(this.value):e.rem,this.value=Vr(t.start,t.stop,t.step||1).map(function(t){var e={};return e[r]=t,dt(e)}),n.add=e.add.concat(this.value),n}},$(pa,Er).transform=function(t,e){return this.value=e.source,e.changed()?e.fork(e.NO_SOURCE|e.NO_FIELDS):e.StopPropagation},$(ga,Er).transform=function(t,e){var n=e.dataflow,r=t.field,i=this.value,a=!0;function o(t){i.set(r(t),t)}return t.modified("field")||e.modified(r.fields)?(i.clear(),e.visit(e.SOURCE,o)):e.changed()?(e.visit(e.REM,function(t){i.delete(r(t))}),e.visit(e.ADD,o)):a=!1,this.modified(a),i.empty>n.cleanThreshold&&n.runAfter(i.clean),e.fork()},$(va,Er).transform=function(t,e){(!this.value||t.modified("field")||t.modified("sort")||e.changed()||t.sort&&e.modified(t.sort.fields))&&(this.value=(t.sort?e.source.slice().sort(t.sort):e.source).map(t.field))};var ma={row_number:function(){return{next:function(t){return t.index+1}}},rank:function(){var r;return{init:function(){r=1},next:function(t){var e=t.index,n=t.data;return e&&t.compare(n[e-1],n[e])?r=e+1:r}}},dense_rank:function(){var r;return{init:function(){r=1},next:function(t){var e=t.index,n=t.data;return e&&t.compare(n[e-1],n[e])?++r:r}}},percent_rank:function(){var t=ma.rank(),e=t.next;return{init:t.init,next:function(t){return(e(t)-1)/(t.data.length-1)}}},cume_dist:function(){var i;return{init:function(){i=0},next:function(t){var e=t.index,n=t.data,r=t.compare;if(i<e){for(;e+1<n.length&&!r(n[e],n[e+1]);)++e;i=e}return(1+i)/n.length}}},ntile:function(t,e){0<(e=+e)||Ft("ntile num must be greater than zero.");var n=ma.cume_dist(),r=n.next;return{init:n.init,next:function(t){return Math.ceil(e*r(t))}}},lag:function(n,r){return r=+r||1,{next:function(t){var e=t.index-r;return 0<=e?n(t.data[e]):null}}},lead:function(r,i){return i=+i||1,{next:function(t){var e=t.index+i,n=t.data;return e<n.length?r(n[e]):null}}},first_value:function(e){return{next:function(t){return e(t.data[t.i0])}}},last_value:function(e){return{next:function(t){return e(t.data[t.i1-1])}}},nth_value:function(n,r){return 0<(r=+r)||Ft("nth_value nth must be greater than zero."),{next:function(t){var e=t.i0+(r-1);return e<t.i1?n(t.data[e]):null}}}},ya=Object.keys(ma);function ba(t){var e=Q(t.ops),l=Q(t.fields),h=Q(t.params),d=Q(t.as),p=this.outputs=[],g=this.windows=[],n={},v={},m=!0,y=[],b=[];function _(t){Q(x(t)).forEach(function(t){n[t]=1})}_(t.sort),e.forEach(function(t,e){var n,r,i,a,o,u=l[e],s=k(u),f=Dr(t,s,d[e]);if(_(u),p.push(f),ma.hasOwnProperty(t))g.push((n=t,r=l[e],i=h[e],a=f,{init:(o=ma[n](r,i)).init||w,update:function(t,e){e[a]=o.next(t)}}));else{if(null==u&&"count"!==t&&Ft("Null aggregate field specified."),"count"===t)return void y.push(f);m=!1;var c=v[s];c||((c=v[s]=[]).field=u,b.push(c)),c.push(Tr(t,f))}}),(y.length||b.length)&&(this.cell=function(t,r,i){t=t.map(function(t){return qr(t,t.field)});var a={num:0,agg:null,store:!1,count:r};if(!i)for(var n=t.length,o=a.agg=Array(n),e=0;e<n;++e)o[e]=new t[e](a);if(a.store)var u=a.data=new li;return a.add=function(t){if(a.num+=1,!i){u&&u.add(t);for(var e=0;e<n;++e)o[e].add(o[e].get(t),t)}},a.rem=function(t){if(a.num-=1,!i){u&&u.rem(t);for(var e=0;e<n;++e)o[e].rem(o[e].get(t),t)}},a.set=function(t){var e,n;for(u&&u.values(),e=0,n=r.length;e<n;++e)t[r[e]]=a.num;if(!i)for(e=0,n=o.length;e<n;++e)o[e].set(t)},a.init=function(){a.num=0,u&&u.reset();for(var t=0;t<n;++t)o[t].init()},a}(b,y,m)),this.inputs=Object.keys(n)}var _a=ba.prototype;function xa(t){Er.call(this,{},t),this._mlen=0,this._mods=[]}_a.init=function(){this.windows.forEach(function(t){t.init()}),this.cell&&this.cell.init()},_a.update=function(t,e){var n,r=this.cell,i=this.windows,a=t.data,o=i&&i.length;if(r){for(n=t.p0;n<t.i0;++n)r.rem(a[n]);for(n=t.p1;n<t.i1;++n)r.add(a[n]);r.set(e)}for(n=0;n<o;++n)i[n].update(t,e)},xa.Definition={type:"Window",metadata:{modifies:!0},params:[{name:"sort",type:"compare"},{name:"groupby",type:"field",array:!0},{name:"ops",type:"enum",array:!0,values:ya.concat(Rr)},{name:"params",type:"number",null:!0,array:!0},{name:"fields",type:"field",null:!0,array:!0},{name:"as",type:"string",null:!0,array:!0},{name:"frame",type:"number",null:!0,array:!0,length:2,default:[null,0]},{name:"ignorePeers",type:"boolean",default:!1}]};var wa=$(xa,Er);function ka(t,e,n){var r=n.sort,i=r&&!n.ignorePeers,a=n.frame||[null,0],o=t.data(r),u=o.length,s=0,f=i?$r(r):null,c={i0:0,i1:0,p0:0,p1:0,index:0,data:o,compare:r||q(-1)};for(e.init();s<u;++s)Ma(c,a,s,u),i&&Ea(c,f),e.update(c,o[s])}function Ma(t,e,n,r){t.p0=t.i0,t.p1=t.i1,t.i0=null==e[0]?0:Math.max(0,n-Math.abs(e[0])),t.i1=null==e[1]?r:Math.min(r,n+Math.abs(e[1])+1),t.index=n}function Ea(t,e){var n=t.i0,r=t.i1-1,i=t.compare,a=t.data,o=a.length-1;0<n&&!i(a[n],a[n-1])&&(t.i0=e.left(a,a[n])),r<o&&!i(a[r],a[r+1])&&(t.i1=e.right(a,a[r]))}wa.transform=function(t,e){var n,r,i=this,a=i.state,o=t.modified();this.stamp=e.stamp,a&&!o||(a=i.state=new ba(t));var u=zr(t.groupby);function s(t){return i.group(u(t))}for(o||e.modified(a.inputs)?(i.value={},e.visit(e.SOURCE,function(t){s(t).add(t)})):(e.visit(e.REM,function(t){s(t).remove(t)}),e.visit(e.ADD,function(t){s(t).add(t)})),n=0,r=i._mlen;n<r;++n)ka(i._mods[n],a,t);return i._mlen=0,i._mods=[],e.reflow(o).modifies(a.outputs)},wa.group=function(t){var e=this.value[t];return e||((e=this.value[t]=mi(lt)).stamp=-1),e.stamp<this.stamp&&(e.stamp=this.stamp,this._mods[this._mlen++]=e),e};var Sa=Object.freeze({aggregate:di,bin:gi,collect:yi,compare:bi,countpattern:xi,cross:ki,density:Ci,expression:Di,extent:Ri,facet:Li,field:Ui,filter:ji,flatten:$i,fold:Bi,formula:Wi,generate:Yi,impute:Vi,joinaggregate:Xi,key:Zi,load:Ki,lookup:ta,multiextent:ea,multivalues:ra,params:aa,pivot:oa,prefacet:sa,project:fa,proxy:ca,relay:la,sample:ha,sequence:da,sieve:pa,subflow:Ti,tupleindex:ga,values:va,window:xa}),Aa="top",Ca="left",Oa="right",za="bottom",Da="top-left",Na="top-right",Ra="bottom-left",Ta="bottom-right",Pa="start",La="end",qa="group",Ua="axis",Fa="legend",ja="row-header",Ia="row-footer",$a="row-title",Ba="column-header",Wa="column-footer",Ya="column-title",Ga="padding",Ha="symbol",Va="fit",Xa="fit-x",Ja="fit-y",Za="pad",Qa="none",Ka="all",to="column",eo="row";function no(t){this.clear(),t&&this.union(t)}var ro=no.prototype;ro.clone=function(){return new no(this)},ro.clear=function(){return this.x1=+Number.MAX_VALUE,this.y1=+Number.MAX_VALUE,this.x2=-Number.MAX_VALUE,this.y2=-Number.MAX_VALUE,this},ro.empty=function(){return this.x1===+Number.MAX_VALUE&&this.y1===+Number.MAX_VALUE&&this.x2===-Number.MAX_VALUE&&this.y2===-Number.MAX_VALUE},ro.set=function(t,e,n,r){return n<t?(this.x2=t,this.x1=n):(this.x1=t,this.x2=n),r<e?(this.y2=e,this.y1=r):(this.y1=e,this.y2=r),this},ro.add=function(t,e){return t<this.x1&&(this.x1=t),e<this.y1&&(this.y1=e),t>this.x2&&(this.x2=t),e>this.y2&&(this.y2=e),this},ro.expand=function(t){return this.x1-=t,this.y1-=t,this.x2+=t,this.y2+=t,this},ro.round=function(){return this.x1=Math.floor(this.x1),this.y1=Math.floor(this.y1),this.x2=Math.ceil(this.x2),this.y2=Math.ceil(this.y2),this},ro.translate=function(t,e){return this.x1+=t,this.x2+=t,this.y1+=e,this.y2+=e,this},ro.rotate=function(t,e,n){var r=Math.cos(t),i=Math.sin(t),a=e-e*r+n*i,o=n-e*i-n*r,u=this.x1,s=this.x2,f=this.y1,c=this.y2;return this.clear().add(r*u-i*f+a,i*u+r*f+o).add(r*u-i*c+a,i*u+r*c+o).add(r*s-i*f+a,i*s+r*f+o).add(r*s-i*c+a,i*s+r*c+o)},ro.union=function(t){return t.x1<this.x1&&(this.x1=t.x1),t.y1<this.y1&&(this.y1=t.y1),t.x2>this.x2&&(this.x2=t.x2),t.y2>this.y2&&(this.y2=t.y2),this},ro.intersect=function(t){return t.x1>this.x1&&(this.x1=t.x1),t.y1>this.y1&&(this.y1=t.y1),t.x2<this.x2&&(this.x2=t.x2),t.y2<this.y2&&(this.y2=t.y2),this},ro.encloses=function(t){return t&&this.x1<=t.x1&&this.x2>=t.x2&&this.y1<=t.y1&&this.y2>=t.y2},ro.alignsWith=function(t){return t&&(this.x1==t.x1||this.x2==t.x2||this.y1==t.y1||this.y2==t.y2)},ro.intersects=function(t){return t&&!(this.x2<t.x1||this.x1>t.x2||this.y2<t.y1||this.y1>t.y2)},ro.contains=function(t,e){return!(t<this.x1||t>this.x2||e<this.y1||e>this.y2)},ro.width=function(){return this.x2-this.x1},ro.height=function(){return this.y2-this.y1};var io,ao=0;function oo(t,e){var n,r=[];return n={id:"gradient_"+ao++,x1:t?t[0]:0,y1:t?t[1]:0,x2:e?e[0]:1,y2:e?e[1]:0,stops:r,stop:function(t,e){return r.push({offset:t,color:e}),n}}}function uo(t){this.mark=t,this.bounds=this.bounds||new no}function so(t){uo.call(this,t),this.items=this.items||[]}function fo(t,e){return function(t,e){if("undefined"!=typeof document&&document.createElement){var n=document.createElement("canvas");if(n&&n.getContext)return n.width=t,n.height=e,n}return null}(t,e)||function(t,e){if(io)try{return new io(t,e)}catch(t){}return null}(t,e)||null}function co(){return("undefined"!=typeof Image?Image:null)||io&&io.Image||null||null}function lo(t){this._pending=0,this._loader=t||Rt()}$(so,uo),["canvas","canvas-prebuilt"].some(function(t){try{"function"!=typeof(io=require(t))&&(io=null)}catch(t){io=null}return io});var ho=lo.prototype;function po(t){t._pending+=1}function go(t){t._pending-=1}ho.pending=function(){return this._pending},ho.sanitizeURL=function(t){var e=this;return po(e),e._loader.sanitize(t,{context:"href"}).then(function(t){return go(e),t}).catch(function(){return go(e),null})},ho.loadImage=function(t){var r=this,i=co();return po(r),r._loader.sanitize(t,{context:"image"}).then(function(t){var e=t.href;if(!e||!i)throw{url:e};var n=new i;return n.onload=function(){go(r),n.loaded=!0},n.onerror=function(){go(r),n.loaded=!1},n.src=e,n}).catch(function(t){return go(r),{loaded:!1,width:0,height:0,src:t&&t.url||""}})},ho.ready=function(){var r=this;return new Promise(function(n){!function t(e){r.pending()?setTimeout(function(){t(!0)},10):n(e)}(!1)})};var vo=Math.PI,mo=2*vo,yo=1e-6,bo=mo-yo;function _o(){this._x0=this._y0=this._x1=this._y1=null,this._=""}function xo(){return new _o}function wo(t){return function(){return t}}_o.prototype=xo.prototype={constructor:_o,moveTo:function(t,e){this._+="M"+(this._x0=this._x1=+t)+","+(this._y0=this._y1=+e)},closePath:function(){null!==this._x1&&(this._x1=this._x0,this._y1=this._y0,this._+="Z")},lineTo:function(t,e){this._+="L"+(this._x1=+t)+","+(this._y1=+e)},quadraticCurveTo:function(t,e,n,r){this._+="Q"+ +t+","+ +e+","+(this._x1=+n)+","+(this._y1=+r)},bezierCurveTo:function(t,e,n,r,i,a){this._+="C"+ +t+","+ +e+","+ +n+","+ +r+","+(this._x1=+i)+","+(this._y1=+a)},arcTo:function(t,e,n,r,i){t=+t,e=+e,n=+n,r=+r,i=+i;var a=this._x1,o=this._y1,u=n-t,s=r-e,f=a-t,c=o-e,l=f*f+c*c;if(i<0)throw new Error("negative radius: "+i);if(null===this._x1)this._+="M"+(this._x1=t)+","+(this._y1=e);else if(yo<l)if(Math.abs(c*u-s*f)>yo&&i){var h=n-a,d=r-o,p=u*u+s*s,g=h*h+d*d,v=Math.sqrt(p),m=Math.sqrt(l),y=i*Math.tan((vo-Math.acos((p+l-g)/(2*v*m)))/2),b=y/m,_=y/v;Math.abs(b-1)>yo&&(this._+="L"+(t+b*f)+","+(e+b*c)),this._+="A"+i+","+i+",0,0,"+ +(f*d<c*h)+","+(this._x1=t+_*u)+","+(this._y1=e+_*s)}else this._+="L"+(this._x1=t)+","+(this._y1=e);else;},arc:function(t,e,n,r,i,a){t=+t,e=+e;var o=(n=+n)*Math.cos(r),u=n*Math.sin(r),s=t+o,f=e+u,c=1^a,l=a?r-i:i-r;if(n<0)throw new Error("negative radius: "+n);null===this._x1?this._+="M"+s+","+f:(Math.abs(this._x1-s)>yo||Math.abs(this._y1-f)>yo)&&(this._+="L"+s+","+f),n&&(l<0&&(l=l%mo+mo),bo<l?this._+="A"+n+","+n+",0,1,"+c+","+(t-o)+","+(e-u)+"A"+n+","+n+",0,1,"+c+","+(this._x1=s)+","+(this._y1=f):yo<l&&(this._+="A"+n+","+n+",0,"+ +(vo<=l)+","+c+","+(this._x1=t+n*Math.cos(i))+","+(this._y1=e+n*Math.sin(i))))},rect:function(t,e,n,r){this._+="M"+(this._x0=this._x1=+t)+","+(this._y0=this._y1=+e)+"h"+ +n+"v"+ +r+"h"+-n+"Z"},toString:function(){return this._}};var ko=Math.abs,Mo=Math.atan2,Eo=Math.cos,So=Math.max,Ao=Math.min,Co=Math.sin,Oo=Math.sqrt,zo=1e-12,Do=Math.PI,No=Do/2,Ro=2*Do;function To(t){return 1<=t?No:t<=-1?-No:Math.asin(t)}function Po(t){return t.innerRadius}function Lo(t){return t.outerRadius}function qo(t){return t.startAngle}function Uo(t){return t.endAngle}function Fo(t){return t&&t.padAngle}function jo(t,e,n,r,i,a,o){var u=t-n,s=e-r,f=(o?a:-a)/Oo(u*u+s*s),c=f*s,l=-f*u,h=t+c,d=e+l,p=n+c,g=r+l,v=(h+p)/2,m=(d+g)/2,y=p-h,b=g-d,_=y*y+b*b,x=i-a,w=h*g-p*d,k=(b<0?-1:1)*Oo(So(0,x*x*_-w*w)),M=(w*b-y*k)/_,E=(-w*y-b*k)/_,S=(w*b+y*k)/_,A=(-w*y+b*k)/_,C=M-v,O=E-m,z=S-v,D=A-m;return z*z+D*D<C*C+O*O&&(M=S,E=A),{cx:M,cy:E,x01:-c,y01:-l,x11:M*(i/x-1),y11:E*(i/x-1)}}function Io(t){this._context=t}function $o(t){return new Io(t)}function Bo(t){return t[0]}function Wo(t){return t[1]}function Yo(){var o=Bo,u=Wo,s=wo(!0),f=null,c=$o,l=null;function e(t){var e,n,r,i=t.length,a=!1;for(null==f&&(l=c(r=xo())),e=0;e<=i;++e)!(e<i&&s(n=t[e],e,t))===a&&((a=!a)?l.lineStart():l.lineEnd()),a&&l.point(+o(n,e,t),+u(n,e,t));if(r)return l=null,r+""||null}return e.x=function(t){return arguments.length?(o="function"==typeof t?t:wo(+t),e):o},e.y=function(t){return arguments.length?(u="function"==typeof t?t:wo(+t),e):u},e.defined=function(t){return arguments.length?(s="function"==typeof t?t:wo(!!t),e):s},e.curve=function(t){return arguments.length?(c=t,null!=f&&(l=c(f)),e):c},e.context=function(t){return arguments.length?(null==t?f=l=null:l=c(f=t),e):f},e}function Go(){var c=Bo,l=null,h=wo(0),d=Wo,p=wo(!0),g=null,v=$o,m=null;function e(t){var e,n,r,i,a,o=t.length,u=!1,s=new Array(o),f=new Array(o);for(null==g&&(m=v(a=xo())),e=0;e<=o;++e){if(!(e<o&&p(i=t[e],e,t))===u)if(u=!u)n=e,m.areaStart(),m.lineStart();else{for(m.lineEnd(),m.lineStart(),r=e-1;n<=r;--r)m.point(s[r],f[r]);m.lineEnd(),m.areaEnd()}u&&(s[e]=+c(i,e,t),f[e]=+h(i,e,t),m.point(l?+l(i,e,t):s[e],d?+d(i,e,t):f[e]))}if(a)return m=null,a+""||null}function t(){return Yo().defined(p).curve(v).context(g)}return e.x=function(t){return arguments.length?(c="function"==typeof t?t:wo(+t),l=null,e):c},e.x0=function(t){return arguments.length?(c="function"==typeof t?t:wo(+t),e):c},e.x1=function(t){return arguments.length?(l=null==t?null:"function"==typeof t?t:wo(+t),e):l},e.y=function(t){return arguments.length?(h="function"==typeof t?t:wo(+t),d=null,e):h},e.y0=function(t){return arguments.length?(h="function"==typeof t?t:wo(+t),e):h},e.y1=function(t){return arguments.length?(d=null==t?null:"function"==typeof t?t:wo(+t),e):d},e.lineX0=e.lineY0=function(){return t().x(c).y(h)},e.lineY1=function(){return t().x(c).y(d)},e.lineX1=function(){return t().x(l).y(h)},e.defined=function(t){return arguments.length?(p="function"==typeof t?t:wo(!!t),e):p},e.curve=function(t){return arguments.length?(v=t,null!=g&&(m=v(g)),e):v},e.context=function(t){return arguments.length?(null==t?g=m=null:m=v(g=t),e):g},e}Io.prototype={areaStart:function(){this._line=0},areaEnd:function(){this._line=NaN},lineStart:function(){this._point=0},lineEnd:function(){(this._line||0!==this._line&&1===this._point)&&this._context.closePath(),this._line=1-this._line},point:function(t,e){switch(t=+t,e=+e,this._point){case 0:this._point=1,this._line?this._context.lineTo(t,e):this._context.moveTo(t,e);break;case 1:this._point=2;default:this._context.lineTo(t,e)}}};var Ho={draw:function(t,e){var n=Math.sqrt(e/Do);t.moveTo(n,0),t.arc(0,0,n,0,Ro)}};function Vo(){}function Xo(t,e,n){t._context.bezierCurveTo((2*t._x0+t._x1)/3,(2*t._y0+t._y1)/3,(t._x0+2*t._x1)/3,(t._y0+2*t._y1)/3,(t._x0+4*t._x1+e)/6,(t._y0+4*t._y1+n)/6)}function Jo(t){this._context=t}function Zo(t){this._context=t}function Qo(t){this._context=t}function Ko(t,e){this._basis=new Jo(t),this._beta=e}Jo.prototype={areaStart:function(){this._line=0},areaEnd:function(){this._line=NaN},lineStart:function(){this._x0=this._x1=this._y0=this._y1=NaN,this._point=0},lineEnd:function(){switch(this._point){case 3:Xo(this,this._x1,this._y1);case 2:this._context.lineTo(this._x1,this._y1)}(this._line||0!==this._line&&1===this._point)&&this._context.closePath(),this._line=1-this._line},point:function(t,e){switch(t=+t,e=+e,this._point){case 0:this._point=1,this._line?this._context.lineTo(t,e):this._context.moveTo(t,e);break;case 1:this._point=2;break;case 2:this._point=3,this._context.lineTo((5*this._x0+this._x1)/6,(5*this._y0+this._y1)/6);default:Xo(this,t,e)}this._x0=this._x1,this._x1=t,this._y0=this._y1,this._y1=e}},Zo.prototype={areaStart:Vo,areaEnd:Vo,lineStart:function(){this._x0=this._x1=this._x2=this._x3=this._x4=this._y0=this._y1=this._y2=this._y3=this._y4=NaN,this._point=0},lineEnd:function(){switch(this._point){case 1:this._context.moveTo(this._x2,this._y2),this._context.closePath();break;case 2:this._context.moveTo((this._x2+2*this._x3)/3,(this._y2+2*this._y3)/3),this._context.lineTo((this._x3+2*this._x2)/3,(this._y3+2*this._y2)/3),this._context.closePath();break;case 3:this.point(this._x2,this._y2),this.point(this._x3,this._y3),this.point(this._x4,this._y4)}},point:function(t,e){switch(t=+t,e=+e,this._point){case 0:this._point=1,this._x2=t,this._y2=e;break;case 1:this._point=2,this._x3=t,this._y3=e;break;case 2:this._point=3,this._x4=t,this._y4=e,this._context.moveTo((this._x0+4*this._x1+t)/6,(this._y0+4*this._y1+e)/6);break;default:Xo(this,t,e)}this._x0=this._x1,this._x1=t,this._y0=this._y1,this._y1=e}},Qo.prototype={areaStart:function(){this._line=0},areaEnd:function(){this._line=NaN},lineStart:function(){this._x0=this._x1=this._y0=this._y1=NaN,this._point=0},lineEnd:function(){(this._line||0!==this._line&&3===this._point)&&this._context.closePath(),this._line=1-this._line},point:function(t,e){switch(t=+t,e=+e,this._point){case 0:this._point=1;break;case 1:this._point=2;break;case 2:this._point=3;var n=(this._x0+4*this._x1+t)/6,r=(this._y0+4*this._y1+e)/6;this._line?this._context.lineTo(n,r):this._context.moveTo(n,r);break;case 3:this._point=4;default:Xo(this,t,e)}this._x0=this._x1,this._x1=t,this._y0=this._y1,this._y1=e}},Ko.prototype={lineStart:function(){this._x=[],this._y=[],this._basis.lineStart()},lineEnd:function(){var t=this._x,e=this._y,n=t.length-1;if(0<n)for(var r,i=t[0],a=e[0],o=t[n]-i,u=e[n]-a,s=-1;++s<=n;)r=s/n,this._basis.point(this._beta*t[s]+(1-this._beta)*(i+r*o),this._beta*e[s]+(1-this._beta)*(a+r*u));this._x=this._y=null,this._basis.lineEnd()},point:function(t,e){this._x.push(+t),this._y.push(+e)}};var tu=function e(n){function t(t){return 1===n?new Jo(t):new Ko(t,n)}return t.beta=function(t){return e(+t)},t}(.85);function eu(t,e,n){t._context.bezierCurveTo(t._x1+t._k*(t._x2-t._x0),t._y1+t._k*(t._y2-t._y0),t._x2+t._k*(t._x1-e),t._y2+t._k*(t._y1-n),t._x2,t._y2)}function nu(t,e){this._context=t,this._k=(1-e)/6}nu.prototype={areaStart:function(){this._line=0},areaEnd:function(){this._line=NaN},lineStart:function(){this._x0=this._x1=this._x2=this._y0=this._y1=this._y2=NaN,this._point=0},lineEnd:function(){switch(this._point){case 2:this._context.lineTo(this._x2,this._y2);break;case 3:eu(this,this._x1,this._y1)}(this._line||0!==this._line&&1===this._point)&&this._context.closePath(),this._line=1-this._line},point:function(t,e){switch(t=+t,e=+e,this._point){case 0:this._point=1,this._line?this._context.lineTo(t,e):this._context.moveTo(t,e);break;case 1:this._point=2,this._x1=t,this._y1=e;break;case 2:this._point=3;default:eu(this,t,e)}this._x0=this._x1,this._x1=this._x2,this._x2=t,this._y0=this._y1,this._y1=this._y2,this._y2=e}};var ru=function e(n){function t(t){return new nu(t,n)}return t.tension=function(t){return e(+t)},t}(0);function iu(t,e){this._context=t,this._k=(1-e)/6}iu.prototype={areaStart:Vo,areaEnd:Vo,lineStart:function(){this._x0=this._x1=this._x2=this._x3=this._x4=this._x5=this._y0=this._y1=this._y2=this._y3=this._y4=this._y5=NaN,this._point=0},lineEnd:function(){switch(this._point){case 1:this._context.moveTo(this._x3,this._y3),this._context.closePath();break;case 2:this._context.lineTo(this._x3,this._y3),this._context.closePath();break;case 3:this.point(this._x3,this._y3),this.point(this._x4,this._y4),this.point(this._x5,this._y5)}},point:function(t,e){switch(t=+t,e=+e,this._point){case 0:this._point=1,this._x3=t,this._y3=e;break;case 1:this._point=2,this._context.moveTo(this._x4=t,this._y4=e);break;case 2:this._point=3,this._x5=t,this._y5=e;break;default:eu(this,t,e)}this._x0=this._x1,this._x1=this._x2,this._x2=t,this._y0=this._y1,this._y1=this._y2,this._y2=e}};var au=function e(n){function t(t){return new iu(t,n)}return t.tension=function(t){return e(+t)},t}(0);function ou(t,e){this._context=t,this._k=(1-e)/6}ou.prototype={areaStart:function(){this._line=0},areaEnd:function(){this._line=NaN},lineStart:function(){this._x0=this._x1=this._x2=this._y0=this._y1=this._y2=NaN,this._point=0},lineEnd:function(){(this._line||0!==this._line&&3===this._point)&&this._context.closePath(),this._line=1-this._line},point:function(t,e){switch(t=+t,e=+e,this._point){case 0:this._point=1;break;case 1:this._point=2;break;case 2:this._point=3,this._line?this._context.lineTo(this._x2,this._y2):this._context.moveTo(this._x2,this._y2);break;case 3:this._point=4;default:eu(this,t,e)}this._x0=this._x1,this._x1=this._x2,this._x2=t,this._y0=this._y1,this._y1=this._y2,this._y2=e}};var uu=function e(n){function t(t){return new ou(t,n)}return t.tension=function(t){return e(+t)},t}(0);function su(t,e,n){var r=t._x1,i=t._y1,a=t._x2,o=t._y2;if(t._l01_a>zo){var u=2*t._l01_2a+3*t._l01_a*t._l12_a+t._l12_2a,s=3*t._l01_a*(t._l01_a+t._l12_a);r=(r*u-t._x0*t._l12_2a+t._x2*t._l01_2a)/s,i=(i*u-t._y0*t._l12_2a+t._y2*t._l01_2a)/s}if(t._l23_a>zo){var f=2*t._l23_2a+3*t._l23_a*t._l12_a+t._l12_2a,c=3*t._l23_a*(t._l23_a+t._l12_a);a=(a*f+t._x1*t._l23_2a-e*t._l12_2a)/c,o=(o*f+t._y1*t._l23_2a-n*t._l12_2a)/c}t._context.bezierCurveTo(r,i,a,o,t._x2,t._y2)}function fu(t,e){this._context=t,this._alpha=e}fu.prototype={areaStart:function(){this._line=0},areaEnd:function(){this._line=NaN},lineStart:function(){this._x0=this._x1=this._x2=this._y0=this._y1=this._y2=NaN,this._l01_a=this._l12_a=this._l23_a=this._l01_2a=this._l12_2a=this._l23_2a=this._point=0},lineEnd:function(){switch(this._point){case 2:this._context.lineTo(this._x2,this._y2);break;case 3:this.point(this._x2,this._y2)}(this._line||0!==this._line&&1===this._point)&&this._context.closePath(),this._line=1-this._line},point:function(t,e){if(t=+t,e=+e,this._point){var n=this._x2-t,r=this._y2-e;this._l23_a=Math.sqrt(this._l23_2a=Math.pow(n*n+r*r,this._alpha))}switch(this._point){case 0:this._point=1,this._line?this._context.lineTo(t,e):this._context.moveTo(t,e);break;case 1:this._point=2;break;case 2:this._point=3;default:su(this,t,e)}this._l01_a=this._l12_a,this._l12_a=this._l23_a,this._l01_2a=this._l12_2a,this._l12_2a=this._l23_2a,this._x0=this._x1,this._x1=this._x2,this._x2=t,this._y0=this._y1,this._y1=this._y2,this._y2=e}};var cu=function e(n){function t(t){return n?new fu(t,n):new nu(t,0)}return t.alpha=function(t){return e(+t)},t}(.5);function lu(t,e){this._context=t,this._alpha=e}lu.prototype={areaStart:Vo,areaEnd:Vo,lineStart:function(){this._x0=this._x1=this._x2=this._x3=this._x4=this._x5=this._y0=this._y1=this._y2=this._y3=this._y4=this._y5=NaN,this._l01_a=this._l12_a=this._l23_a=this._l01_2a=this._l12_2a=this._l23_2a=this._point=0},lineEnd:function(){switch(this._point){case 1:this._context.moveTo(this._x3,this._y3),this._context.closePath();break;case 2:this._context.lineTo(this._x3,this._y3),this._context.closePath();break;case 3:this.point(this._x3,this._y3),this.point(this._x4,this._y4),this.point(this._x5,this._y5)}},point:function(t,e){if(t=+t,e=+e,this._point){var n=this._x2-t,r=this._y2-e;this._l23_a=Math.sqrt(this._l23_2a=Math.pow(n*n+r*r,this._alpha))}switch(this._point){case 0:this._point=1,this._x3=t,this._y3=e;break;case 1:this._point=2,this._context.moveTo(this._x4=t,this._y4=e);break;case 2:this._point=3,this._x5=t,this._y5=e;break;default:su(this,t,e)}this._l01_a=this._l12_a,this._l12_a=this._l23_a,this._l01_2a=this._l12_2a,this._l12_2a=this._l23_2a,this._x0=this._x1,this._x1=this._x2,this._x2=t,this._y0=this._y1,this._y1=this._y2,this._y2=e}};var hu=function e(n){function t(t){return n?new lu(t,n):new iu(t,0)}return t.alpha=function(t){return e(+t)},t}(.5);function du(t,e){this._context=t,this._alpha=e}du.prototype={areaStart:function(){this._line=0},areaEnd:function(){this._line=NaN},lineStart:function(){this._x0=this._x1=this._x2=this._y0=this._y1=this._y2=NaN,this._l01_a=this._l12_a=this._l23_a=this._l01_2a=this._l12_2a=this._l23_2a=this._point=0},lineEnd:function(){(this._line||0!==this._line&&3===this._point)&&this._context.closePath(),this._line=1-this._line},point:function(t,e){if(t=+t,e=+e,this._point){var n=this._x2-t,r=this._y2-e;this._l23_a=Math.sqrt(this._l23_2a=Math.pow(n*n+r*r,this._alpha))}switch(this._point){case 0:this._point=1;break;case 1:this._point=2;break;case 2:this._point=3,this._line?this._context.lineTo(this._x2,this._y2):this._context.moveTo(this._x2,this._y2);break;case 3:this._point=4;default:su(this,t,e)}this._l01_a=this._l12_a,this._l12_a=this._l23_a,this._l01_2a=this._l12_2a,this._l12_2a=this._l23_2a,this._x0=this._x1,this._x1=this._x2,this._x2=t,this._y0=this._y1,this._y1=this._y2,this._y2=e}};var pu=function e(n){function t(t){return n?new du(t,n):new ou(t,0)}return t.alpha=function(t){return e(+t)},t}(.5);function gu(t){this._context=t}function vu(t){return t<0?-1:1}function mu(t,e,n){var r=t._x1-t._x0,i=e-t._x1,a=(t._y1-t._y0)/(r||i<0&&-0),o=(n-t._y1)/(i||r<0&&-0),u=(a*i+o*r)/(r+i);return(vu(a)+vu(o))*Math.min(Math.abs(a),Math.abs(o),.5*Math.abs(u))||0}function yu(t,e){var n=t._x1-t._x0;return n?(3*(t._y1-t._y0)/n-e)/2:e}function bu(t,e,n){var r=t._x0,i=t._y0,a=t._x1,o=t._y1,u=(a-r)/3;t._context.bezierCurveTo(r+u,i+u*e,a-u,o-u*n,a,o)}function _u(t){this._context=t}function xu(t){this._context=new wu(t)}function wu(t){this._context=t}function ku(t){this._context=t}function Mu(t){var e,n,r=t.length-1,i=new Array(r),a=new Array(r),o=new Array(r);for(a[i[0]=0]=2,o[0]=t[0]+2*t[1],e=1;e<r-1;++e)i[e]=1,a[e]=4,o[e]=4*t[e]+2*t[e+1];for(i[r-1]=2,a[r-1]=7,o[r-1]=8*t[r-1]+t[r],e=1;e<r;++e)n=i[e]/a[e-1],a[e]-=n,o[e]-=n*o[e-1];for(i[r-1]=o[r-1]/a[r-1],e=r-2;0<=e;--e)i[e]=(o[e]-i[e+1])/a[e];for(a[r-1]=(t[r]+i[r-1])/2,e=0;e<r-1;++e)a[e]=2*t[e+1]-i[e+1];return[i,a]}function Eu(t,e){this._context=t,this._t=e}gu.prototype={areaStart:Vo,areaEnd:Vo,lineStart:function(){this._point=0},lineEnd:function(){this._point&&this._context.closePath()},point:function(t,e){t=+t,e=+e,this._point?this._context.lineTo(t,e):(this._point=1,this._context.moveTo(t,e))}},_u.prototype={areaStart:function(){this._line=0},areaEnd:function(){this._line=NaN},lineStart:function(){this._x0=this._x1=this._y0=this._y1=this._t0=NaN,this._point=0},lineEnd:function(){switch(this._point){case 2:this._context.lineTo(this._x1,this._y1);break;case 3:bu(this,this._t0,yu(this,this._t0))}(this._line||0!==this._line&&1===this._point)&&this._context.closePath(),this._line=1-this._line},point:function(t,e){var n=NaN;if(e=+e,(t=+t)!==this._x1||e!==this._y1){switch(this._point){case 0:this._point=1,this._line?this._context.lineTo(t,e):this._context.moveTo(t,e);break;case 1:this._point=2;break;case 2:this._point=3,bu(this,yu(this,n=mu(this,t,e)),n);break;default:bu(this,this._t0,n=mu(this,t,e))}this._x0=this._x1,this._x1=t,this._y0=this._y1,this._y1=e,this._t0=n}}},(xu.prototype=Object.create(_u.prototype)).point=function(t,e){_u.prototype.point.call(this,e,t)},wu.prototype={moveTo:function(t,e){this._context.moveTo(e,t)},closePath:function(){this._context.closePath()},lineTo:function(t,e){this._context.lineTo(e,t)},bezierCurveTo:function(t,e,n,r,i,a){this._context.bezierCurveTo(e,t,r,n,a,i)}},ku.prototype={areaStart:function(){this._line=0},areaEnd:function(){this._line=NaN},lineStart:function(){this._x=[],this._y=[]},lineEnd:function(){var t=this._x,e=this._y,n=t.length;if(n)if(this._line?this._context.lineTo(t[0],e[0]):this._context.moveTo(t[0],e[0]),2===n)this._context.lineTo(t[1],e[1]);else for(var r=Mu(t),i=Mu(e),a=0,o=1;o<n;++a,++o)this._context.bezierCurveTo(r[0][a],i[0][a],r[1][a],i[1][a],t[o],e[o]);(this._line||0!==this._line&&1===n)&&this._context.closePath(),this._line=1-this._line,this._x=this._y=null},point:function(t,e){this._x.push(+t),this._y.push(+e)}},Eu.prototype={areaStart:function(){this._line=0},areaEnd:function(){this._line=NaN},lineStart:function(){this._x=this._y=NaN,this._point=0},lineEnd:function(){0<this._t&&this._t<1&&2===this._point&&this._context.lineTo(this._x,this._y),(this._line||0!==this._line&&1===this._point)&&this._context.closePath(),0<=this._line&&(this._t=1-this._t,this._line=1-this._line)},point:function(t,e){switch(t=+t,e=+e,this._point){case 0:this._point=1,this._line?this._context.lineTo(t,e):this._context.moveTo(t,e);break;case 1:this._point=2;default:if(this._t<=0)this._context.lineTo(this._x,e),this._context.lineTo(t,e);else{var n=this._x*(1-this._t)+t*this._t;this._context.lineTo(n,this._y),this._context.lineTo(n,e)}}this._x=t,this._y=e}};var Su={basis:{curve:function(t){return new Jo(t)}},"basis-closed":{curve:function(t){return new Zo(t)}},"basis-open":{curve:function(t){return new Qo(t)}},bundle:{curve:tu,tension:"beta",value:.85},cardinal:{curve:ru,tension:"tension",value:0},"cardinal-open":{curve:uu,tension:"tension",value:0},"cardinal-closed":{curve:au,tension:"tension",value:0},"catmull-rom":{curve:cu,tension:"alpha",value:.5},"catmull-rom-closed":{curve:hu,tension:"alpha",value:.5},"catmull-rom-open":{curve:pu,tension:"alpha",value:.5},linear:{curve:$o},"linear-closed":{curve:function(t){return new gu(t)}},monotone:{horizontal:function(t){return new xu(t)},vertical:function(t){return new _u(t)}},natural:{curve:function(t){return new ku(t)}},step:{curve:function(t){return new Eu(t,.5)}},"step-after":{curve:function(t){return new Eu(t,1)}},"step-before":{curve:function(t){return new Eu(t,0)}}};function Au(t,e,n){var r=Su.hasOwnProperty(t)&&Su[t],i=null;return r&&(i=r.curve||r[e||"vertical"],r.tension&&null!=n&&(i=i[r.tension](n))),i}var Cu={m:2,l:2,h:1,v:1,c:6,s:4,q:4,t:2,a:7},Ou=[/([MLHVCSQTAZmlhvcsqtaz])/g,/###/,/(\d)([-+])/g,/\s|,|###/];function zu(t){var e,n,r,i,a,o,u,s,f,c,l,h=[];for(s=0,c=(e=t.slice().replace(Ou[0],"###$1").split(Ou[1]).slice(1)).length;s<c;++s){for(r=(n=e[s]).slice(1).trim().replace(Ou[2],"$1###$2").split(Ou[3]),i=[o=n.charAt(0)],f=0,l=r.length;f<l;++f)(a=+r[f])===a&&i.push(a);if(u=Cu[o.toLowerCase()],i.length-1>u)for(f=1,l=i.length;f<l;f+=u)h.push([o].concat(i.slice(f,f+u)));else h.push(i)}return h}var Du={},Nu={},Ru=[].join;function Tu(t){var e=Ru.call(t);if(Nu[e])return Nu[e];var n=t[0],r=t[1],i=t[2],a=t[3],o=t[4],u=t[5],s=t[6],f=t[7],c=f*o,l=-s*u,h=s*o,d=f*u,p=Math.cos(i),g=Math.sin(i),v=Math.cos(a),m=Math.sin(a),y=.5*(a-i),b=Math.sin(.5*y),_=8/3*b*b/Math.sin(y),x=n+p-_*g,w=r+g+_*p,k=n+v,M=r+m,E=k+_*m,S=M-_*v;return Nu[e]=[c*x+l*w,h*x+d*w,c*E+l*S,h*E+d*S,c*k+l*M,h*k+d*M]}var Pu=["l",0,0,0,0,0,0,0];function Lu(t,e){var n=Pu[0]=t[0];if("a"===n||"A"===n)Pu[1]=e*t[1],Pu[2]=e*t[2],Pu[6]=e*t[6],Pu[7]=e*t[7];else for(var r=1,i=t.length;r<i;++r)Pu[r]=e*t[r];return Pu}function qu(t,e,n,r,i){var a,o,u,s,f,c=null,l=0,h=0,d=0,p=0;null==n&&(n=0),null==r&&(r=0),null==i&&(i=1),t.beginPath&&t.beginPath();for(var g=0,v=e.length;g<v;++g){switch(a=e[g],1!==i&&(a=Lu(a,i)),a[0]){case"l":l+=a[1],h+=a[2],t.lineTo(l+n,h+r);break;case"L":l=a[1],h=a[2],t.lineTo(l+n,h+r);break;case"h":l+=a[1],t.lineTo(l+n,h+r);break;case"H":l=a[1],t.lineTo(l+n,h+r);break;case"v":h+=a[1],t.lineTo(l+n,h+r);break;case"V":h=a[1],t.lineTo(l+n,h+r);break;case"m":l+=a[1],h+=a[2],t.moveTo(l+n,h+r);break;case"M":l=a[1],h=a[2],t.moveTo(l+n,h+r);break;case"c":o=l+a[5],u=h+a[6],d=l+a[3],p=h+a[4],t.bezierCurveTo(l+a[1]+n,h+a[2]+r,d+n,p+r,o+n,u+r),l=o,h=u;break;case"C":l=a[5],h=a[6],d=a[3],p=a[4],t.bezierCurveTo(a[1]+n,a[2]+r,d+n,p+r,l+n,h+r);break;case"s":o=l+a[3],u=h+a[4],d=2*l-d,p=2*h-p,t.bezierCurveTo(d+n,p+r,l+a[1]+n,h+a[2]+r,o+n,u+r),d=l+a[1],p=h+a[2],l=o,h=u;break;case"S":o=a[3],u=a[4],d=2*l-d,p=2*h-p,t.bezierCurveTo(d+n,p+r,a[1]+n,a[2]+r,o+n,u+r),l=o,h=u,d=a[1],p=a[2];break;case"q":o=l+a[3],u=h+a[4],d=l+a[1],p=h+a[2],t.quadraticCurveTo(d+n,p+r,o+n,u+r),l=o,h=u;break;case"Q":o=a[3],u=a[4],t.quadraticCurveTo(a[1]+n,a[2]+r,o+n,u+r),l=o,h=u,d=a[1],p=a[2];break;case"t":o=l+a[1],u=h+a[2],null===c[0].match(/[QqTt]/)?(d=l,p=h):"t"===c[0]?(d=2*l-s,p=2*h-f):"q"===c[0]&&(d=2*l-d,p=2*h-p),s=d,f=p,t.quadraticCurveTo(d+n,p+r,o+n,u+r),h=u,d=(l=o)+a[1],p=h+a[2];break;case"T":o=a[1],u=a[2],d=2*l-d,p=2*h-p,t.quadraticCurveTo(d+n,p+r,o+n,u+r),l=o,h=u;break;case"a":Uu(t,l+n,h+r,[a[1],a[2],a[3],a[4],a[5],a[6]+l+n,a[7]+h+r]),l+=a[6],h+=a[7];break;case"A":Uu(t,l+n,h+r,[a[1],a[2],a[3],a[4],a[5],a[6]+n,a[7]+r]),l=a[6],h=a[7];break;case"z":case"Z":t.closePath()}c=a}}function Uu(t,e,n,r){for(var i=function(t,e,n,r,i,a,o,u,s){var f=Ru.call(arguments);if(Du[f])return Du[f];var c=o*(Math.PI/180),l=Math.sin(c),h=Math.cos(c),d=h*(u-t)*.5+l*(s-e)*.5,p=h*(s-e)*.5-l*(u-t)*.5,g=d*d/((n=Math.abs(n))*n)+p*p/((r=Math.abs(r))*r);1<g&&(n*=g=Math.sqrt(g),r*=g);var v=h/n,m=l/n,y=-l/r,b=h/r,_=v*u+m*s,x=y*u+b*s,w=v*t+m*e,k=y*t+b*e,M=1/((w-_)*(w-_)+(k-x)*(k-x))-.25;M<0&&(M=0);var E=Math.sqrt(M);a==i&&(E=-E);var S=.5*(_+w)-E*(k-x),A=.5*(x+k)+E*(w-_),C=Math.atan2(x-A,_-S),O=Math.atan2(k-A,w-S)-C;O<0&&1===a?O+=2*Math.PI:0<O&&0===a&&(O-=2*Math.PI);for(var z=Math.ceil(Math.abs(O/(.5*Math.PI+.001))),D=[],N=0;N<z;++N){var R=C+N*O/z,T=C+(N+1)*O/z;D[N]=[S,A,R,T,n,r,l,h]}return Du[f]=D}(r[5],r[6],r[0],r[1],r[3],r[4],r[2],e,n),a=0;a<i.length;++a){var o=Tu(i[a]);t.bezierCurveTo(o[0],o[1],o[2],o[3],o[4],o[5])}}var Fu=2*Math.PI,ju=Math.sqrt(3)/2,Iu={circle:{draw:function(t,e){var n=Math.sqrt(e)/2;t.moveTo(n,0),t.arc(0,0,n,0,Fu)}},cross:{draw:function(t,e){var n=Math.sqrt(e)/2,r=n/2.5;t.moveTo(-n,-r),t.lineTo(-n,r),t.lineTo(-r,r),t.lineTo(-r,n),t.lineTo(r,n),t.lineTo(r,r),t.lineTo(n,r),t.lineTo(n,-r),t.lineTo(r,-r),t.lineTo(r,-n),t.lineTo(-r,-n),t.lineTo(-r,-r),t.closePath()}},diamond:{draw:function(t,e){var n=Math.sqrt(e)/2;t.moveTo(-n,0),t.lineTo(0,-n),t.lineTo(n,0),t.lineTo(0,n),t.closePath()}},square:{draw:function(t,e){var n=Math.sqrt(e),r=-n/2;t.rect(r,r,n,n)}},"triangle-up":{draw:function(t,e){var n=Math.sqrt(e)/2,r=ju*n;t.moveTo(0,-r),t.lineTo(-n,r),t.lineTo(n,r),t.closePath()}},"triangle-down":{draw:function(t,e){var n=Math.sqrt(e)/2,r=ju*n;t.moveTo(0,r),t.lineTo(-n,-r),t.lineTo(n,-r),t.closePath()}},"triangle-right":{draw:function(t,e){var n=Math.sqrt(e)/2,r=ju*n;t.moveTo(r,0),t.lineTo(-r,-n),t.lineTo(-r,n),t.closePath()}},"triangle-left":{draw:function(t,e){var n=Math.sqrt(e)/2,r=ju*n;t.moveTo(-r,0),t.lineTo(r,-n),t.lineTo(r,n),t.closePath()}}};function $u(t){return Iu.hasOwnProperty(t)?Iu[t]:function(t){if(!Bu.hasOwnProperty(t)){var n=zu(t);Bu[t]={draw:function(t,e){qu(t,n,0,0,Math.sqrt(e)/2)}}}return Bu[t]}(t)}var Bu={};function Wu(t){return t.x}function Yu(t){return t.y}function Gu(t){return t.width}function Hu(t){return t.height}function Vu(t){return function(){return t}}function Xu(){var l=Wu,h=Yu,d=Gu,p=Hu,g=Vu(0),v=null;function e(t,e,n){var r,i=null!=e?e:+l.call(this,t),a=null!=n?n:+h.call(this,t),o=+d.call(this,t),u=+p.call(this,t),s=+g.call(this,t);if(v||(v=r=xo()),s<=0)v.rect(i,a,o,u);else{var f=i+o,c=a+u;v.moveTo(i+s,a),v.lineTo(f-s,a),v.quadraticCurveTo(f,a,f,a+s),v.lineTo(f,c-s),v.quadraticCurveTo(f,c,f-s,c),v.lineTo(i+s,c),v.quadraticCurveTo(i,c,i,c-s),v.lineTo(i,a+s),v.quadraticCurveTo(i,a,i+s,a),v.closePath()}if(r)return v=null,r+""||null}return e.x=function(t){return arguments.length?(l="function"==typeof t?t:Vu(+t),e):l},e.y=function(t){return arguments.length?(h="function"==typeof t?t:Vu(+t),e):h},e.width=function(t){return arguments.length?(d="function"==typeof t?t:Vu(+t),e):d},e.height=function(t){return arguments.length?(p="function"==typeof t?t:Vu(+t),e):p},e.cornerRadius=function(t){return arguments.length?(g="function"==typeof t?t:Vu(+t),e):g},e.context=function(t){return arguments.length?(v=null==t?null:t,e):v},e}var Ju=Math.PI;function Zu(){var o,u,s,f,c,l,h,d,p=null;function g(t,e,n){var r=n/2;if(c){var i=h-e,a=t-l;if(i||a){var o=Math.sqrt(i*i+a*a),u=(i/=o)*d,s=(a/=o)*d,f=Math.atan2(a,i);p.moveTo(l-u,h-s),p.lineTo(t-i*r,e-a*r),p.arc(t,e,r,f-Ju,f),p.lineTo(l+u,h+s),p.arc(l,h,d,f,f+Ju)}else p.arc(t,e,r,0,2*Ju);p.closePath()}else c=1;l=t,h=e,d=r}function e(t){var e,n,r,i=t.length,a=!1;for(null==p&&(p=r=xo()),e=0;e<=i;++e)!(e<i&&f(n=t[e],e,t))===a&&(a=!a)&&(c=0),a&&g(+o(n,e,t),+u(n,e,t),+s(n,e,t));if(r)return p=null,r+""||null}return e.x=function(t){return arguments.length?(o=t,e):o},e.y=function(t){return arguments.length?(u=t,e):u},e.size=function(t){return arguments.length?(s=t,e):s},e.defined=function(t){return arguments.length?(f=t,e):f},e.context=function(t){return arguments.length?(p=null==t?null:t,e):p},e}function Qu(t){return t.x||0}function Ku(t){return t.y||0}function ts(t){return t.cornerRadius||0}function es(t){return!(!1===t.defined)}var ns=function(){var V=Po,X=Lo,J=wo(0),Z=null,Q=qo,K=Uo,tt=Fo,et=null;function e(){var t,e,n,r,i,a,o,u,s,f,c,l,h=+V.apply(this,arguments),d=+X.apply(this,arguments),p=Q.apply(this,arguments)-No,g=K.apply(this,arguments)-No,v=ko(g-p),m=p<g;if(et||(et=t=xo()),d<h&&(e=d,d=h,h=e),zo<d)if(Ro-zo<v)et.moveTo(d*Eo(p),d*Co(p)),et.arc(0,0,d,p,g,!m),zo<h&&(et.moveTo(h*Eo(g),h*Co(g)),et.arc(0,0,h,g,p,m));else{var y,b,_=p,x=g,w=p,k=g,M=v,E=v,S=tt.apply(this,arguments)/2,A=zo<S&&(Z?+Z.apply(this,arguments):Oo(h*h+d*d)),C=Ao(ko(d-h)/2,+J.apply(this,arguments)),O=C,z=C;if(zo<A){var D=To(A/h*Co(S)),N=To(A/d*Co(S));(M-=2*D)>zo?(w+=D*=m?1:-1,k-=D):(M=0,w=k=(p+g)/2),(E-=2*N)>zo?(_+=N*=m?1:-1,x-=N):(E=0,_=x=(p+g)/2)}var R=d*Eo(_),T=d*Co(_),P=h*Eo(k),L=h*Co(k);if(zo<C){var q=d*Eo(x),U=d*Co(x),F=h*Eo(w),j=h*Co(w);if(v<Do){var I=zo<M?[(r=R)+(l=((f=P-(a=q))*((i=T)-(o=U))-(c=L-o)*(r-a))/(c*(u=F-r)-f*(s=j-i)))*u,i+l*s]:[P,L],$=R-I[0],B=T-I[1],W=q-I[0],Y=U-I[1],G=1/Co((1<(n=($*W+B*Y)/(Oo($*$+B*B)*Oo(W*W+Y*Y)))?0:n<-1?Do:Math.acos(n))/2),H=Oo(I[0]*I[0]+I[1]*I[1]);O=Ao(C,(h-H)/(G-1)),z=Ao(C,(d-H)/(G+1))}}zo<E?zo<z?(y=jo(F,j,R,T,d,z,m),b=jo(q,U,P,L,d,z,m),et.moveTo(y.cx+y.x01,y.cy+y.y01),z<C?et.arc(y.cx,y.cy,z,Mo(y.y01,y.x01),Mo(b.y01,b.x01),!m):(et.arc(y.cx,y.cy,z,Mo(y.y01,y.x01),Mo(y.y11,y.x11),!m),et.arc(0,0,d,Mo(y.cy+y.y11,y.cx+y.x11),Mo(b.cy+b.y11,b.cx+b.x11),!m),et.arc(b.cx,b.cy,z,Mo(b.y11,b.x11),Mo(b.y01,b.x01),!m))):(et.moveTo(R,T),et.arc(0,0,d,_,x,!m)):et.moveTo(R,T),zo<h&&zo<M?zo<O?(y=jo(P,L,q,U,h,-O,m),b=jo(R,T,F,j,h,-O,m),et.lineTo(y.cx+y.x01,y.cy+y.y01),O<C?et.arc(y.cx,y.cy,O,Mo(y.y01,y.x01),Mo(b.y01,b.x01),!m):(et.arc(y.cx,y.cy,O,Mo(y.y01,y.x01),Mo(y.y11,y.x11),!m),et.arc(0,0,h,Mo(y.cy+y.y11,y.cx+y.x11),Mo(b.cy+b.y11,b.cx+b.x11),m),et.arc(b.cx,b.cy,O,Mo(b.y11,b.x11),Mo(b.y01,b.x01),!m))):et.arc(0,0,h,k,w,m):et.lineTo(P,L)}else et.moveTo(0,0);if(et.closePath(),t)return et=null,t+""||null}return e.centroid=function(){var t=(+V.apply(this,arguments)+ +X.apply(this,arguments))/2,e=(+Q.apply(this,arguments)+ +K.apply(this,arguments))/2-Do/2;return[Eo(e)*t,Co(e)*t]},e.innerRadius=function(t){return arguments.length?(V="function"==typeof t?t:wo(+t),e):V},e.outerRadius=function(t){return arguments.length?(X="function"==typeof t?t:wo(+t),e):X},e.cornerRadius=function(t){return arguments.length?(J="function"==typeof t?t:wo(+t),e):J},e.padRadius=function(t){return arguments.length?(Z=null==t?null:"function"==typeof t?t:wo(+t),e):Z},e.startAngle=function(t){return arguments.length?(Q="function"==typeof t?t:wo(+t),e):Q},e.endAngle=function(t){return arguments.length?(K="function"==typeof t?t:wo(+t),e):K},e.padAngle=function(t){return arguments.length?(tt="function"==typeof t?t:wo(+t),e):tt},e.context=function(t){return arguments.length?(et=null==t?null:t,e):et},e}().startAngle(function(t){return t.startAngle||0}).endAngle(function(t){return t.endAngle||0}).padAngle(function(t){return t.padAngle||0}).innerRadius(function(t){return t.innerRadius||0}).outerRadius(function(t){return t.outerRadius||0}).cornerRadius(ts),rs=Go().x(Qu).y1(Ku).y0(function(t){return(t.y||0)+(t.height||0)}).defined(es),is=Go().y(Ku).x1(Qu).x0(function(t){return(t.x||0)+(t.width||0)}).defined(es),as=Yo().x(Qu).y(Ku).defined(es),os=Xu().x(Qu).y(Ku).width(function(t){return t.width||0}).height(function(t){return t.height||0}).cornerRadius(ts),us=function(){var e=wo(Ho),n=wo(64),r=null;function i(){var t;if(r||(r=t=xo()),e.apply(this,arguments).draw(r,+n.apply(this,arguments)),t)return r=null,t+""||null}return i.type=function(t){return arguments.length?(e="function"==typeof t?t:wo(t),i):e},i.size=function(t){return arguments.length?(n="function"==typeof t?t:wo(+t),i):n},i.context=function(t){return arguments.length?(r=null==t?null:t,i):r},i}().type(function(t){return $u(t.shape||"circle")}).size(function(t){return null==t.size?64:t.size}),ss=Zu().x(Qu).y(Ku).defined(es).size(function(t){return t.size||1});function fs(t,e,n,r){return os.context(t)(e,n,r)}function cs(t,e){return e.stroke&&0!==e.opacity&&0!==e.strokeOpacity&&t.expand(null!=e.strokeWidth?+e.strokeWidth:1),t}var ls,hs=2*Math.PI,ds=hs/4,ps=hs-1e-8;function gs(t){return ls=t,gs}function vs(){}function ms(t,e){ls.add(t,e)}function ys(t,e,n){return n.id?function(t,e,n){for(var r=n.width(),i=n.height(),a=n.x1+e.x1*r,o=n.y1+e.y1*i,u=n.x1+e.x2*r,s=n.y1+e.y2*i,f=e.stops,c=0,l=f.length,h=t.createLinearGradient(a,o,u,s);c<l;++c)h.addColorStop(f[c].offset,f[c].color);return h}(t,n,e.bounds):n}function bs(t,e,n){return 0<(n*=null==e.fillOpacity?1:e.fillOpacity)&&(t.globalAlpha=n,t.fillStyle=ys(t,e,e.fill),!0)}gs.beginPath=vs,gs.closePath=vs,gs.moveTo=ms,gs.lineTo=ms,gs.rect=function(t,e,n,r){ms(t,e),ms(t+n,e+r)},gs.quadraticCurveTo=function(t,e,n,r){ms(t,e),ms(n,r)},gs.bezierCurveTo=function(t,e,n,r,i,a){ms(t,e),ms(n,r),ms(i,a)},gs.arc=function(t,e,n,r,i,a){if(Math.abs(i-r)>ps)return ms(t-n,e-n),void ms(t+n,e+n);var o,u,s,f,c=1/0,l=-1/0,h=1/0,d=-1/0;function p(t){s=n*Math.cos(t),f=n*Math.sin(t),s<c&&(c=s),l<s&&(l=s),f<h&&(h=f),d<f&&(d=f)}if(p(r),p(i),i!==r)if((r%=hs)<0&&(r+=hs),(i%=hs)<0&&(i+=hs),i<r&&(a=!a,o=r,r=i,i=o),a)for(i-=hs,o=r-r%ds,u=0;u<4&&i<o;++u,o-=ds)p(o);else for(o=r-r%ds+ds,u=0;u<4&&o<i;++u,o+=ds)p(o);ms(t+c,e+h),ms(t+l,e+d)};var _s=[];function xs(t,e,n){var r=null!=(r=e.strokeWidth)?r:1;return!(r<=0)&&(0<(n*=null==e.strokeOpacity?1:e.strokeOpacity)&&(t.globalAlpha=n,t.strokeStyle=ys(t,e,e.stroke),t.lineWidth=r,t.lineCap=e.strokeCap||"butt",t.lineJoin=e.strokeJoin||"miter",t.miterLimit=e.strokeMiterLimit||10,t.setLineDash&&(t.setLineDash(e.strokeDash||_s),t.lineDashOffset=e.strokeDashOffset||0),!0))}function ws(t,e){return t.zindex-e.zindex||t.index-e.index}function ks(t){if(!t.zdirty)return t.zitems;var e,n,r,i=t.items,a=[];for(n=0,r=i.length;n<r;++n)(e=i[n]).index=n,e.zindex&&a.push(e);return t.zdirty=!1,t.zitems=a.sort(ws)}function Ms(t,e){var n,r,i=t.items;if(i&&i.length){var a=ks(t);if(a&&a.length){for(n=0,r=i.length;n<r;++n)i[n].zindex||e(i[n]);i=a}for(n=0,r=i.length;n<r;++n)e(i[n])}}function Es(t,e){var n,r,i=t.items;if(!i||!i.length)return null;var a=ks(t);for(a&&a.length&&(i=a),r=i.length;0<=--r;)if(n=e(i[r]))return n;if(i===a)for(r=(i=t.items).length;0<=--r;)if(!i[r].zindex&&(n=e(i[r])))return n;return null}function Ss(r){return function(e,t,n){Ms(t,function(t){n&&!n.intersects(t.bounds)||As(r,e,t,t)})}}function As(t,e,n,r){var i=null==n.opacity?1:n.opacity;0!==i&&(t(e,r)||(n.fill&&bs(e,n,i)&&e.fill(),n.stroke&&xs(e,n,i)&&e.stroke()))}var Cs=function(){return!0};function Os(u){return u||(u=Cs),function(n,t,r,i,a,o){return r*=n.pixelRatio,i*=n.pixelRatio,Es(t,function(t){var e=t.bounds;if((!e||e.contains(a,o))&&e)return u(n,t,r,i,a,o)?t:void 0})}}function zs(f,c){return function(t,e,n,r){var i,a,o=Array.isArray(e)?e[0]:e,u=null==c?o.fill:c,s=o.stroke&&t.isPointInStroke;return s&&(i=o.strokeWidth,a=o.strokeCap,t.lineWidth=null!=i?i:1,t.lineCap=null!=a?a:"butt"),!f(t,e)&&(u&&t.isPointInPath(n,r)||s&&t.isPointInStroke(n,r))}}function Ds(t){return Os(zs(t))}function Ns(t,e){return"translate("+t+","+e+")"}function Rs(t){return Ns(t.x||0,t.y||0)}function Ts(t,i){function e(t,e){var n=e.x||0,r=e.y||0;t.translate(n,r),t.beginPath(),i(t,e),t.translate(-n,-r)}return{type:t,tag:"path",nested:!1,attr:function(t,e){t("transform",Rs(e)),t("d",i(null,e))},bound:function(t,e){return i(gs(t),e),cs(t,e).translate(e.x||0,e.y||0)},draw:Ss(e),pick:Ds(e)}}var Ps=Ts("arc",function(t,e){return ns.context(t)(e)});function Ls(t,r,e){function n(t,e){t.beginPath(),r(t,e)}var i,s=zs(n);return{type:t,tag:"path",nested:!0,attr:function(t,e){var n=e.mark.items;n.length&&t("d",r(null,n))},bound:function(t,e){var n=e.items;return 0===n.length?t:(r(gs(t),n),cs(t,n[0]))},draw:(i=n,function(t,e,n){!e.items.length||n&&!n.intersects(e.bounds)||As(i,t,e.items[0],e.items)}),pick:function(t,e,n,r,i,a){var o=e.items,u=e.bounds;return!o||!o.length||u&&!u.contains(i,a)?null:(n*=t.pixelRatio,r*=t.pixelRatio,s(t,o,n,r)?o[0]:null)},tip:e}}var qs=Ls("area",function(t,e){var n=e[0],r=n.interpolate||"linear";return("horizontal"===n.orient?is:rs).curve(Au(r,n.orient,n.tension)).context(t)(e)},function(t,e){var n="horizontal"===t[0].orient?e[1]:e[0],r="horizontal"===t[0].orient?"y":"x",i=0,a=t.length;if(1===a)return t[0];for(;i<a;){var o=i+a>>>1;t[o][r]<n?i=o+1:a=o}return i=Math.max(0,i-1),a=Math.min(t.length-1,a),n-t[i][r]<t[a][r]-n?t[i]:t[a]}),Us=1;function Fs(t,e,n){var r=e.clip,i=t._defs,a=e.clip_id||(e.clip_id="clip"+Us++),o=i.clipping[a]||(i.clipping[a]={id:a});return P(r)?o.path=r(null):(o.width=n.width||0,o.height=n.height||0),"url(#"+a+")"}var js=.5;function Is(t,e){var n=e.stroke?js:0;t.beginPath(),fs(t,e,n,n)}var $s=zs(Is);var Bs={type:"group",tag:"g",nested:!1,attr:function(t,e){t("transform",Rs(e))},bound:function(t,e){if(!e.clip&&e.items)for(var n=e.items,r=0,i=n.length;r<i;++r)t.union(n[r].bounds);return(e.clip||e.width||e.height)&&!e.noBound&&t.add(0,0).add(e.width||0,e.height||0),cs(t,e),t.translate(e.x||0,e.y||0)},draw:function(o,t,u){var s=this;Ms(t,function(t){var e,n=t.x||0,r=t.y||0,i=t.width||0,a=t.height||0;o.save(),o.translate(n,r),(t.stroke||t.fill)&&0<(e=null==t.opacity?1:t.opacity)&&(Is(o,t),t.fill&&bs(o,t,e)&&o.fill(),t.stroke&&xs(o,t,e)&&o.stroke()),t.clip&&(o.beginPath(),o.rect(0,0,i,a),o.clip()),u&&u.translate(-n,-r),Ms(t,function(t){s.draw(o,t,u)}),u&&u.translate(n,r),o.restore()})},pick:function(r,o,u,s,f,c){if(o.bounds&&!o.bounds.contains(f,c)||!o.items)return null;var l=this,h=u*r.pixelRatio,d=s*r.pixelRatio;return Es(o,function(t){var e,i,a,n;if(!(n=t.bounds)||n.contains(f,c))return i=t.x||0,a=t.y||0,r.save(),r.translate(i,a),i=f-i,a=c-a,!(e=Es(t,function(t){return n=i,r=a,(!1!==(e=t).interactive||"group"===e.marktype)&&e.bounds&&e.bounds.contains(n,r)?l.pick(t,u,s,i,a):null;var e,n,r}))&&!1!==o.interactive&&(t.fill||t.stroke)&&$s(r,t,h,d)&&(e=t),r.restore(),e||null})},background:function(t,e){var n=e.stroke?js:0;t("class","background"),t("d",fs(null,e,n,n))},foreground:function(t,e,n){t("clip-path",e.clip?Fs(n,e,e):null)}};function Ws(e,t){var n=e.image;return n&&n.url===e.url||(n={loaded:!1,width:0,height:0},t.loadImage(e.url).then(function(t){e.image=t,e.image.url=e.url})),n}function Ys(t,e){return"center"===t?e/2:"right"===t?e:0}function Gs(t,e){return"middle"===t?e/2:"bottom"===t?e:0}var Hs={type:"image",tag:"image",nested:!1,attr:function(t,e,n){var r=Ws(e,n),i=e.x||0,a=e.y||0,o=(null!=e.width?e.width:r.width)||0,u=(null!=e.height?e.height:r.height)||0,s=!1===e.aspect?"none":"xMidYMid";i-=Ys(e.align,o),a-=Gs(e.baseline,u),t("href",r.src||"","http://www.w3.org/1999/xlink","xlink:href"),t("transform",Ns(i,a)),t("width",o),t("height",u),t("preserveAspectRatio",s)},bound:function(t,e){var n=e.image,r=e.x||0,i=e.y||0,a=(null!=e.width?e.width:n&&n.width)||0,o=(null!=e.height?e.height:n&&n.height)||0;return r-=Ys(e.align,a),i-=Gs(e.baseline,o),t.set(r,i,r+a,i+o)},draw:function(c,t,l){var h=this;Ms(t,function(t){if(!l||l.intersects(t.bounds)){var e,n,r,i,a=Ws(t,h),o=t.x||0,u=t.y||0,s=(null!=t.width?t.width:a.width)||0,f=(null!=t.height?t.height:a.height)||0;o-=Ys(t.align,s),u-=Gs(t.baseline,f),!1!==t.aspect&&(n=a.width/a.height,r=t.width/t.height,n==n&&r==r&&n!==r&&(r<n?(u+=(f-(i=s/n))/2,f=i):(o+=(s-(i=f*n))/2,s=i))),a.loaded&&(c.globalAlpha=null!=(e=t.opacity)?e:1,c.drawImage(a,o,u,s,f))}})},pick:Os(),get:Ws,xOffset:Ys,yOffset:Gs},Vs=Ls("line",function(t,e){var n=e[0],r=n.interpolate||"linear";return as.curve(Au(r,n.orient,n.tension)).context(t)(e)},function(t,e){for(var n,r,i=Math.pow(t[0].strokeWidth||1,2),a=t.length;0<=--a;)if(!1!==t[a].defined&&(n=t[a].x-e[0])*n+(r=t[a].y-e[1])*r<i)return t[a];return null});function Xs(t,e){var n=e.path;if(null==n)return!0;var r=e.pathCache;r&&r.path===n||((e.pathCache=r=zu(n)).path=n),qu(t,r,e.x,e.y)}var Js={type:"path",tag:"path",nested:!1,attr:function(t,e){t("transform",Rs(e)),t("d",e.path)},bound:function(t,e){return Xs(gs(t),e)?t.set(0,0,0,0):cs(t,e)},draw:Ss(Xs),pick:Ds(Xs)};function Zs(t,e){t.beginPath(),fs(t,e)}var Qs={type:"rect",tag:"path",nested:!1,attr:function(t,e){t("d",fs(null,e))},bound:function(t,e){var n,r;return cs(t.set(n=e.x||0,r=e.y||0,n+e.width||0,r+e.height||0),e)},draw:Ss(Zs),pick:Ds(Zs)};function Ks(t,e,n){var r,i,a,o;return!(!e.stroke||!xs(t,e,n))&&(r=e.x||0,i=e.y||0,a=null!=e.x2?e.x2:r,o=null!=e.y2?e.y2:i,t.beginPath(),t.moveTo(r,i),t.lineTo(a,o),!0)}var tf,ef,nf={type:"rule",tag:"line",nested:!1,attr:function(t,e){t("transform",Rs(e)),t("x2",null!=e.x2?e.x2-(e.x||0):0),t("y2",null!=e.y2?e.y2-(e.y||0):0)},bound:function(t,e){var n,r;return cs(t.set(n=e.x||0,r=e.y||0,null!=e.x2?e.x2:n,null!=e.y2?e.y2:r),e)},draw:function(n,t,r){Ms(t,function(t){if(!r||r.intersects(t.bounds)){var e=null==t.opacity?1:t.opacity;e&&Ks(n,t,e)&&n.stroke()}})},pick:Os(function(t,e,n,r){return!!t.isPointInStroke&&Ks(t,e,1)&&t.isPointInStroke(n,r)})},rf=Ts("shape",function(t,e){return(e.mark.shape||e.shape).context(t)(e)}),af=Ts("symbol",function(t,e){return us.context(t)(e)}),of={height:lf,measureWidth:ff,estimateWidth:uf,width:uf,canvas:hf};function uf(t){return ef=lf(t),sf(df(t))}function sf(t){return~~(.8*t.length*ef)}function ff(t){return tf.font=gf(t),cf(df(t))}function cf(t){return tf.measureText(t).width}function lf(t){return null!=t.fontSize?t.fontSize:11}function hf(t){tf=t&&(tf=fo(1,1))?tf.getContext("2d"):null,of.width=tf?ff:uf}function df(t){var e=t.text;return null==e?"":0<t.limit?function(t){var e,n=+t.limit,r=t.text+"";tf?(tf.font=gf(t),e=cf):(ef=lf(t),e=sf);if(e(r)<n)return r;var i,a=t.ellipsis||"…",o="rtl"===t.dir,u=0,s=r.length;{if(n-=e(a),o){for(;u<s;)i=u+s>>>1,e(r.slice(i))>n?u=i+1:s=i;return a+r.slice(u)}for(;u<s;)i=1+(u+s>>>1),e(r.slice(0,i))<n?u=i:s=i-1;return r.slice(0,u)+a}}(t):e+""}function pf(t,e){var n=t.font;return(e&&n?String(n).replace(/"/g,"'"):n)||"sans-serif"}function gf(t,e){return(t.fontStyle?t.fontStyle+" ":"")+(t.fontVariant?t.fontVariant+" ":"")+(t.fontWeight?t.fontWeight+" ":"")+lf(t)+"px "+pf(t,e)}function vf(t){var e=t.baseline,n=lf(t);return Math.round("top"===e?.79*n:"middle"===e?.3*n:"bottom"===e?-.21*n:0)}hf(!0);var mf={left:"start",center:"middle",right:"end"},yf=new no;function bf(t,e,n){var r,i,a=of.height(e),o=e.align,u=e.radius||0,s=e.x||0,f=e.y||0,c=e.dx||0,l=(e.dy||0)+vf(e)-Math.round(.8*a);return u&&(i=(e.theta||0)-Math.PI/2,s+=u*Math.cos(i),f+=u*Math.sin(i)),r=of.width(e),"center"===o?c-=r/2:"right"===o&&(c-=r),t.set(c+=s,l+=f,c+r,l+a),e.angle&&!n&&t.rotate(e.angle*Math.PI/180,s,f),t.expand(n||!r?0:1)}var _f={arc:Ps,area:qs,group:Bs,image:Hs,line:Vs,path:Js,rect:Qs,rule:nf,shape:rf,symbol:af,text:{type:"text",tag:"text",nested:!1,attr:function(t,e){var n,r=e.dx||0,i=(e.dy||0)+vf(e),a=e.x||0,o=e.y||0,u=e.angle||0,s=e.radius||0;s&&(n=(e.theta||0)-Math.PI/2,a+=s*Math.cos(n),o+=s*Math.sin(n)),t("text-anchor",mf[e.align]||"start"),u?(n=Ns(a,o)+" rotate("+u+")",(r||i)&&(n+=" "+Ns(r,i))):n=Ns(a+r,o+i),t("transform",n)},bound:bf,draw:function(u,t,s){Ms(t,function(t){var e,n,r,i,a,o;s&&!s.intersects(t.bounds)||(o=df(t))&&0!==(e=null==t.opacity?1:t.opacity)&&(u.font=gf(t),u.textAlign=t.align||"left",n=t.x||0,r=t.y||0,(i=t.radius)&&(a=(t.theta||0)-Math.PI/2,n+=i*Math.cos(a),r+=i*Math.sin(a)),t.angle&&(u.save(),u.translate(n,r),u.rotate(t.angle*Math.PI/180),n=r=0),n+=t.dx||0,r+=(t.dy||0)+vf(t),t.fill&&bs(u,t,e)&&u.fillText(o,n,r),t.stroke&&xs(u,t,e)&&u.strokeText(o,n,r),t.angle&&u.restore())})},pick:Os(function(t,e,n,r,i,a){if(e.fontSize<=0)return!1;if(!e.angle)return!0;var o=bf(yf,e,!0),u=-e.angle*Math.PI/180,s=Math.cos(u),f=Math.sin(u),c=e.x,l=e.y,h=s*i-f*a+(c-c*s+l*f),d=f*i+s*a+(l-c*f-l*s);return o.contains(h,d)})},trail:Ls("trail",function(t,e){return ss.context(t)(e)},function(t,e){for(var n,r,i=t.length;0<=--i;)if(!1!==t[i].defined&&(n=t[i].x-e[0])*n+(r=t[i].y-e[1])*r<(n=t[i].size||1)*n)return t[i];return null})};function xf(t,e,n){var r=_f[t.mark.marktype],i=e||r.bound;return r.nested&&(t=t.mark),i(t.bounds||(t.bounds=new no),t,n)}var wf={mark:null};function kf(t,e,n){var r,i,a,o,u=_f[t.marktype],s=u.bound,f=t.items,c=f&&f.length;if(u.nested)return c?a=f[0]:(wf.mark=t,a=wf),o=xf(a,s,n),e=e&&e.union(o)||o;if(e=e||t.bounds&&t.bounds.clear()||new no,c)for(r=0,i=f.length;r<i;++r)e.union(xf(f[r],s,n));return t.bounds=e}var Mf=["marktype","name","role","interactive","clip","items","zindex","x","y","width","height","align","baseline","fill","fillOpacity","opacity","stroke","strokeOpacity","strokeWidth","strokeCap","strokeDash","strokeDashOffset","startAngle","endAngle","innerRadius","outerRadius","cornerRadius","padAngle","interpolate","tension","orient","defined","url","path","x2","y2","size","shape","text","angle","theta","radius","dx","dy","font","fontSize","fontWeight","fontStyle","fontVariant"];function Ef(t,e){return JSON.stringify(t,Mf,e)}function Sf(t){return function t(e){var n,r,i,a=e.marktype,o=e.items;if(o)for(r=0,i=o.length;r<i;++r)n=a?"mark":"group",o[r][n]=e,o[r].zindex&&(o[r][n].zdirty=!0),"group"===(a||n)&&t(o[r]);a&&kf(e);return e}("string"==typeof t?JSON.parse(t):t)}function Af(t){arguments.length?this.root=Sf(t):(this.root=Of({marktype:"group",name:"root",role:"frame"}),this.root.items=[new so(this.root)])}var Cf=Af.prototype;function Of(t,e){return{bounds:new no,clip:!!t.clip,group:e,interactive:!1!==t.interactive,items:[],marktype:t.marktype,name:t.name||void 0,role:t.role||void 0,zindex:t.zindex||0}}function zf(t,e,n){return!t&&"undefined"!=typeof document&&document.createElement&&(t=document),t?n?t.createElementNS(n,e):t.createElement(e):null}function Df(t,e){e=e.toLowerCase();for(var n=t.childNodes,r=0,i=n.length;r<i;++r)if(n[r].tagName.toLowerCase()===e)return n[r]}function Nf(t,e,n,r){var i,a=t.childNodes[e];return a&&a.tagName.toLowerCase()===n.toLowerCase()||(i=a||null,a=zf(t.ownerDocument,n,r),t.insertBefore(a,i)),a}function Rf(t,e){for(var n=t.childNodes,r=n.length;e<r;)t.removeChild(n[--r]);return t}function Tf(t){return"mark-"+t.marktype+(t.role?" role-"+t.role:"")+(t.name?" "+t.name:"")}function Pf(t,e){var n=e.getBoundingClientRect();return[t.clientX-n.left-(e.clientLeft||0),t.clientY-n.top-(e.clientTop||0)]}function Lf(t,e){this._active=null,this._handlers={},this._loader=t||Rt(),this._tooltip=e||qf}function qf(t,e,n,r){t.element().setAttribute("title",r||"")}Cf.toJSON=function(t){return Ef(this.root,t||0)},Cf.mark=function(t,e,n){var r=Of(t,e=e||this.root.items[0]);return(e.items[n]=r).zindex&&(r.group.zdirty=!0),r};var Uf=Lf.prototype;function Ff(t){this._el=null,this._bgcolor=null,this._loader=new lo(t)}Uf.initialize=function(t,e,n){return this._el=t,this._obj=n||null,this.origin(e)},Uf.element=function(){return this._el},Uf.canvas=function(){return this._el&&this._el.firstChild},Uf.origin=function(t){return arguments.length?(this._origin=t||[0,0],this):this._origin.slice()},Uf.scene=function(t){return arguments.length?(this._scene=t,this):this._scene},Uf.on=function(){},Uf.off=function(){},Uf._handlerIndex=function(t,e,n){for(var r=t?t.length:0;0<=--r;)if(t[r].type===e&&(!n||t[r].handler===n))return r;return-1},Uf.handlers=function(t){var e,n=this._handlers,r=[];if(t)r.push.apply(r,n[this.eventName(t)]);else for(e in n)r.push.apply(r,n[e]);return r},Uf.eventName=function(t){var e=t.indexOf(".");return e<0?t:t.slice(0,e)},Uf.handleHref=function(i,t,e){this._loader.sanitize(e,{context:"href"}).then(function(t){var e=new MouseEvent(i.type,i),n=zf(null,"a");for(var r in t)n.setAttribute(r,t[r]);n.dispatchEvent(e)}).catch(function(){})},Uf.handleTooltip=function(t,e,n){if(e&&null!=e.tooltip){e=function(t,e,n,r){var i,a,o=t&&t.mark;if(o&&(i=_f[o.marktype]).tip){for((a=Pf(e,n))[0]-=r[0],a[1]-=r[1];t=t.mark.group;)a[0]-=t.x||0,a[1]-=t.y||0;t=i.tip(o.items,a)}return t}(e,t,this.canvas(),this._origin);var r=n&&e&&e.tooltip||null;this._tooltip.call(this._obj,this,t,e,r)}},Uf.getItemBoundingClientRect=function(t){if(e=this.canvas()){for(var e,n=e.getBoundingClientRect(),r=this._origin,i=t.bounds,a=i.x1+r[0]+n.left,o=i.y1+r[1]+n.top,u=i.width(),s=i.height();t.mark&&(t=t.mark.group);)a+=t.x||0,o+=t.y||0;return{x:a,y:o,width:u,height:s,left:a,top:o,right:a+u,bottom:o+s}}};var jf=Ff.prototype;jf.initialize=function(t,e,n,r,i){return this._el=t,this.resize(e,n,r,i)},jf.element=function(){return this._el},jf.canvas=function(){return this._el&&this._el.firstChild},jf.background=function(t){return 0===arguments.length?this._bgcolor:(this._bgcolor=t,this)},jf.resize=function(t,e,n,r){return this._width=t,this._height=e,this._origin=n||[0,0],this._scale=r||1,this},jf.dirty=function(){},jf.render=function(t){var e=this;return e._call=function(){e._render(t)},e._call(),e._call=null,e},jf._render=function(){},jf.renderAsync=function(t){var e=this.render(t);return this._ready?this._ready.then(function(){return e}):Promise.resolve(e)},jf._load=function(t,e){var n=this,r=n._loader[t](e);if(!n._ready){var i=n._call;n._ready=n._loader.ready().then(function(t){t&&i(),n._ready=null})}return r},jf.sanitizeURL=function(t){return this._load("sanitizeURL",t)},jf.loadImage=function(t){return this._load("loadImage",t)};var If="mousemove",$f="mouseout",Bf="click";function Wf(t,e){Lf.call(this,t,e),this._down=null,this._touch=null,this._first=!0}var Yf=$(Wf,Lf);function Gf(r,i,a){return function(t){var e=this._active,n=this.pickEvent(t);n===e||(e&&e.exit||this.fire(a,t),this._active=n,this.fire(i,t)),this.fire(r,t)}}function Hf(e){return function(t){this.fire(e,t),this._active=null}}Yf.initialize=function(t,e,n){var r=this._canvas=t&&Df(t,"canvas");if(r){var i=this;this.events.forEach(function(e){r.addEventListener(e,function(t){Yf[e]?Yf[e].call(i,t):i.fire(e,t)})})}return Lf.prototype.initialize.call(this,t,e,n)},Yf.canvas=function(){return this._canvas},Yf.context=function(){return this._canvas.getContext("2d")},Yf.events=["keydown","keypress","keyup","dragenter","dragleave","dragover","mousedown","mouseup","mousemove","mouseout","mouseover","click","dblclick","wheel","mousewheel","touchstart","touchmove","touchend"],Yf.DOMMouseScroll=function(t){this.fire("mousewheel",t)},Yf.mousemove=Gf("mousemove","mouseover","mouseout"),Yf.dragover=Gf("dragover","dragenter","dragleave"),Yf.mouseout=Hf("mouseout"),Yf.dragleave=Hf("dragleave"),Yf.mousedown=function(t){this._down=this._active,this.fire("mousedown",t)},Yf.click=function(t){this._down===this._active&&(this.fire("click",t),this._down=null)},Yf.touchstart=function(t){this._touch=this.pickEvent(t.changedTouches[0]),this._first&&(this._active=this._touch,this._first=!1),this.fire("touchstart",t,!0)},Yf.touchmove=function(t){this.fire("touchmove",t,!0)},Yf.touchend=function(t){this.fire("touchend",t,!0),this._touch=null},Yf.fire=function(t,e,n){var r,i,a=n?this._touch:this._active,o=this._handlers[t];if((e.vegaType=t)===Bf&&a&&a.href?this.handleHref(e,a,a.href):t!==If&&t!==$f||this.handleTooltip(e,a,t!==$f),o)for(r=0,i=o.length;r<i;++r)o[r].handler.call(this._obj,e,a)},Yf.on=function(t,e){var n=this.eventName(t),r=this._handlers;return this._handlerIndex(r[n],t,e)<0&&(r[n]||(r[n]=[])).push({type:t,handler:e}),this},Yf.off=function(t,e){var n=this.eventName(t),r=this._handlers[n],i=this._handlerIndex(r,t,e);return 0<=i&&r.splice(i,1),this},Yf.pickEvent=function(t){var e=Pf(t,this._canvas),n=this._origin;return this.pick(this._scene,e[0],e[1],e[0]-n[0],e[1]-n[1])},Yf.pick=function(t,e,n,r,i){var a=this.context();return _f[t.marktype].pick.call(this,a,t,e,n,r,i)};var Vf="undefined"!=typeof window&&window.devicePixelRatio||1;function Xf(t){Ff.call(this,t),this._redraw=!1,this._dirty=new no}var Jf=$(Xf,Ff),Zf=Ff.prototype,Qf=new no;function Kf(t,e){Lf.call(this,t,e);var n=this;n._hrefHandler=ec(n,function(t,e){e&&e.href&&n.handleHref(t,e,e.href)}),n._tooltipHandler=ec(n,function(t,e){n.handleTooltip(t,e,t.type!==$f)})}Jf.initialize=function(t,e,n,r,i){return this._canvas=fo(1,1),t&&(Rf(t,0).appendChild(this._canvas),this._canvas.setAttribute("class","marks")),Zf.initialize.call(this,t,e,n,r,i)},Jf.resize=function(t,e,n,r){var i,a,o,u,s,f,c,l;return Zf.resize.call(this,t,e,n,r),i=this._canvas,a=this._width,o=this._height,u=this._origin,s=this._scale,f="undefined"!=typeof HTMLElement&&i instanceof HTMLElement&&null!=i.parentNode,c=i.getContext("2d"),l=f?Vf:s,i.width=a*l,i.height=o*l,f&&1!==l&&(i.style.width=a+"px",i.style.height=o+"px"),c.pixelRatio=l,c.setTransform(l,0,0,l,l*u[0],l*u[1]),this._redraw=!0,this},Jf.canvas=function(){return this._canvas},Jf.context=function(){return this._canvas?this._canvas.getContext("2d"):null},Jf.dirty=function(t){var e=function(t,e){if(null==e)return t;for(var n=Qf.clear().union(t);null!=e;e=e.mark.group)n.translate(e.x||0,e.y||0);return n}(t.bounds,t.mark.group);this._dirty.union(e)},Jf._render=function(t){var e,n,r,i=this.context(),a=this._origin,o=this._width,u=this._height,s=this._dirty;return i.save(),this._redraw||s.empty()?(this._redraw=!1,s=null):(e=i,r=a,(n=s).expand(1).round(),n.translate(-r[0]%1,-r[1]%1),e.beginPath(),e.rect(n.x1,n.y1,n.width(),n.height()),e.clip(),s=n),this.clear(-a[0],-a[1],o,u),this.draw(i,t,s),i.restore(),this._dirty.clear(),this},Jf.draw=function(t,e,n){var r=_f[e.marktype];e.clip&&function(t,e){var n=e.clip;if(t.save(),t.beginPath(),P(n))n(t);else{var r=e.group;t.rect(0,0,r.width||0,r.height||0)}t.clip()}(t,e),r.draw.call(this,t,e,n),e.clip&&t.restore()},Jf.clear=function(t,e,n,r){var i=this.context();i.clearRect(t,e,n,r),null!=this._bgcolor&&(i.fillStyle=this._bgcolor,i.fillRect(t,e,n,r))};var tc=$(Kf,Lf);function ec(n,r){return function(t){var e=t.target.__data__;t.vegaType=t.type,e=Array.isArray(e)?e[0]:e,r.call(n._obj,t,e)}}function nc(t,e,n){var r,i,a="<"+t;if(e)for(r in e)null!=(i=e[r])&&(a+=" "+r+'="'+i+'"');return n&&(a+=" "+n),a+">"}function rc(t){return"</"+t+">"}tc.initialize=function(t,e,n){var r=this._svg;return r&&(r.removeEventListener(Bf,this._hrefHandler),r.removeEventListener(If,this._tooltipHandler),r.removeEventListener($f,this._tooltipHandler)),this._svg=r=t&&Df(t,"svg"),r&&(r.addEventListener(Bf,this._hrefHandler),r.addEventListener(If,this._tooltipHandler),r.addEventListener($f,this._tooltipHandler)),Lf.prototype.initialize.call(this,t,e,n)},tc.canvas=function(){return this._svg},tc.on=function(t,e){var n=this.eventName(t),r=this._handlers;if(this._handlerIndex(r[n],t,e)<0){var i={type:t,handler:e,listener:ec(this,e)};(r[n]||(r[n]=[])).push(i),this._svg&&this._svg.addEventListener(n,i.listener)}return this},tc.off=function(t,e){var n=this.eventName(t),r=this._handlers[n],i=this._handlerIndex(r,t,e);return 0<=i&&(this._svg&&this._svg.removeEventListener(n,r[i].listener),r.splice(i,1)),this};var ic={version:"1.1",xmlns:"http://www.w3.org/2000/svg","xmlns:xlink":"http://www.w3.org/1999/xlink"},ac={fill:"fill",fillOpacity:"fill-opacity",stroke:"stroke",strokeOpacity:"stroke-opacity",strokeWidth:"stroke-width",strokeCap:"stroke-linecap",strokeJoin:"stroke-linejoin",strokeDash:"stroke-dasharray",strokeDashOffset:"stroke-dashoffset",strokeMiterLimit:"stroke-miterlimit",opacity:"opacity"},oc=Object.keys(ac),uc=ic.xmlns;function sc(t){Ff.call(this,t),this._dirtyID=1,this._dirty=[],this._svg=null,this._root=null,this._defs=null}var fc=$(sc,Ff),cc=Ff.prototype;function lc(t,e,n){var r,i,a;for((t=Nf(t,n,"linearGradient",uc)).setAttribute("id",e.id),t.setAttribute("x1",e.x1),t.setAttribute("x2",e.x2),t.setAttribute("y1",e.y1),t.setAttribute("y2",e.y2),r=0,i=e.stops.length;r<i;++r)(a=Nf(t,r,"stop",uc)).setAttribute("offset",e.stops[r].offset),a.setAttribute("stop-color",e.stops[r].color);Rf(t,r)}function hc(t,e,n){var r;(t=Nf(t,n,"clipPath",uc)).setAttribute("id",e.id),e.path?(r=Nf(t,0,"path",uc)).setAttribute("d",e.path):((r=Nf(t,0,"rect",uc)).setAttribute("x",0),r.setAttribute("y",0),r.setAttribute("width",e.width),r.setAttribute("height",e.height))}function dc(t,e){for(;t&&t.dirty!==e;t=t.mark.group){if(t.dirty=e,!t.mark||t.mark.dirty===e)return;t.mark.dirty=e}}function pc(t,e,n,r,i){var a,o,u,s=t._svg;if(!s&&(s=zf(a=e.ownerDocument,r,uc),t._svg=s,t.mark&&(s.__data__=t,s.__values__={fill:"default"},"g"===r))){var f=zf(a,"path",uc);f.setAttribute("class","background"),s.appendChild(f),f.__data__=t;var c=zf(a,"g",uc);s.appendChild(c),c.__data__=t}return(s.ownerSVGElement!==i||(u=(o=t).mark||o.group)&&1<u.items.length&&s.previousSibling!==n)&&e.insertBefore(s,n?n.nextSibling:e.firstChild),s}fc.initialize=function(t,e,n,r){return t&&(this._svg=Nf(t,0,"svg",uc),this._svg.setAttribute("class","marks"),Rf(t,1),this._root=Nf(this._svg,0,"g",uc),Rf(this._svg,1)),this._defs={gradient:{},clipping:{}},this.background(this._bgcolor),cc.initialize.call(this,t,e,n,r)},fc.background=function(t){return arguments.length&&this._svg&&this._svg.style.setProperty("background-color",t),cc.background.apply(this,arguments)},fc.resize=function(t,e,n,r){return cc.resize.call(this,t,e,n,r),this._svg&&(this._svg.setAttribute("width",this._width*this._scale),this._svg.setAttribute("height",this._height*this._scale),this._svg.setAttribute("viewBox","0 0 "+this._width+" "+this._height),this._root.setAttribute("transform","translate("+this._origin+")")),this._dirty=[],this},fc.canvas=function(){return this._svg},fc.svg=function(){if(!this._svg)return null;var t={class:"marks",width:this._width*this._scale,height:this._height*this._scale,viewBox:"0 0 "+this._width+" "+this._height};for(var e in ic)t[e]=ic[e];var n=this._bgcolor?nc("rect",{width:this._width,height:this._height,style:"fill: "+this._bgcolor+";"})+rc("rect"):"";return nc("svg",t)+n+this._svg.innerHTML+rc("svg")},fc._render=function(t){return this._dirtyCheck()&&(this._dirtyAll&&this._resetDefs(),this.draw(this._root,t),Rf(this._root,1)),this.updateDefs(),this._dirty=[],++this._dirtyID,this},fc.updateDefs=function(){var t,e=this._svg,n=this._defs,r=n.el,i=0;for(t in n.gradient)r||(n.el=r=Nf(e,0,"defs",uc)),lc(r,n.gradient[t],i++);for(t in n.clipping)r||(n.el=r=Nf(e,0,"defs",uc)),hc(r,n.clipping[t],i++);r&&(0===i?(e.removeChild(r),n.el=null):Rf(r,i))},fc._resetDefs=function(){var t=this._defs;t.gradient={},t.clipping={}},fc.dirty=function(t){t.dirty!==this._dirtyID&&(t.dirty=this._dirtyID,this._dirty.push(t))},fc.isDirty=function(t){return this._dirtyAll||!t._svg||t.dirty===this._dirtyID},fc._dirtyCheck=function(){this._dirtyAll=!0;var t=this._dirty;if(!t.length)return!0;var e,n,r,i,a,o,u,s=++this._dirtyID;for(a=0,o=t.length;a<o;++a)(n=(e=t[a]).mark).marktype!==r&&(r=n.marktype,i=_f[r]),n.zdirty&&n.dirty!==s&&(this._dirtyAll=!1,dc(e,s),n.items.forEach(function(t){t.dirty=s})),n.zdirty||(e.exit?(i.nested&&n.items.length?(u=n.items[0])._svg&&this._update(i,u._svg,u):e._svg&&(u=e._svg.parentNode)&&u.removeChild(e._svg),e._svg=null):(e=i.nested?n.items[0]:e)._update!==s&&(e._svg&&e._svg.ownerSVGElement?this._update(i,e._svg,e):(this._dirtyAll=!1,dc(e,s)),e._update=s));return!this._dirtyAll},fc.draw=function(t,e,n){if(!this.isDirty(e))return e._svg;var r,i=this,a=this._svg,o=_f[e.marktype],u=!1===e.interactive?"none":null,s="g"===o.tag,f=null,c=0;function l(t){var e=i.isDirty(t),n=pc(t,r,f,o.tag,a);e&&(i._update(o,n,t),s&&function(e,n,t){n=n.lastChild;var r,i=0;Ms(t,function(t){r=e.draw(n,t,r),++i}),Rf(n,1+i)}(i,n,t)),f=n,++c}return(r=pc(e,t,n,"g",a)).setAttribute("class",Tf(e)),s||r.style.setProperty("pointer-events",u),e.clip?r.setAttribute("clip-path",Fs(i,e,e.group)):r.removeAttribute("clip-path"),o.nested?e.items.length&&l(e.items[0]):Ms(e,l),Rf(r,c),r};var gc=null,vc=null,mc={group:function(t,e,n){vc=e.__values__,gc=e.childNodes[1],t.foreground(bc,n,this),gc=e.childNodes[0],t.background(bc,n,this);var r=!1===n.mark.interactive?"none":null;r!==vc.events&&(gc.style.setProperty("pointer-events",r),vc.events=r)},text:function(t,e,n){var r;(r=df(n))!==vc.text&&(e.textContent=r,vc.text=r),yc(e,"font-family",pf(n)),yc(e,"font-size",lf(n)+"px"),yc(e,"font-style",n.fontStyle),yc(e,"font-variant",n.fontVariant),yc(e,"font-weight",n.fontWeight)}};function yc(t,e,n){n!==vc[e]&&(null==n?t.style.removeProperty(e):t.style.setProperty(e,n+""),vc[e]=n)}function bc(t,e,n){e!==vc[t]&&(null!=e?n?gc.setAttributeNS(n,t,e):gc.setAttribute(t,e):n?gc.removeAttributeNS(n,t):gc.removeAttribute(t),vc[t]=e)}function _c(t){Ff.call(this,t),this._text={head:"",bg:"",root:"",foot:"",defs:"",body:""},this._defs={gradient:{},clipping:{}}}fc._update=function(t,e,n){vc=(gc=e).__values__,t.attr(bc,n,this);var r=mc[t.type];r&&r.call(this,t,e,n),this.style(gc,n)},fc.style=function(t,e){var n,r,i,a,o,u;if(null!=e)for(n=0,r=oc.length;n<r;++n)o=e[i=oc[n]],"font"===i&&(o=pf(e)),o!==vc[i]&&(a=ac[i],null==o?"fill"===a?t.style.setProperty(a,"none"):t.style.removeProperty(a):(o.id&&(this._defs.gradient[o.id]=o,o="url("+(u=void 0,"undefined"==typeof window?"":(u=window.location).hash?u.href.slice(0,-u.hash.length):u.href)+"#"+o.id+")"),t.style.setProperty(a,o+"")),vc[i]=o)};var xc,wc=$(_c,Ff),kc=Ff.prototype;function Mc(t,e,n,r){xc[r||t]=e}function Ec(t,e,n,r){if(null==t)return"";var i,a,o,u,s,f="";for("bgrect"===n&&!1===e.interactive&&(f+="pointer-events: none; "),"text"===n&&(f+="font-family: "+pf(t)+"; ",f+="font-size: "+lf(t)+"px; ",t.fontStyle&&(f+="font-style: "+t.fontStyle+"; "),t.fontVariant&&(f+="font-variant: "+t.fontVariant+"; "),t.fontWeight&&(f+="font-weight: "+t.fontWeight+"; ")),i=0,a=oc.length;i<a;++i)o=oc[i],u=ac[o],null==(s=t[o])?"fill"===u&&(f+="fill: none; "):"transparent"!==s||"fill"!==u&&"stroke"!==u?(s.id&&(s="url(#"+(r.gradient[s.id]=s).id+")"),f+=u+": "+s+"; "):f+=u+": none; ";return f?'style="'+f.trim()+'"':null}wc.resize=function(t,e,n,r){kc.resize.call(this,t,e,n,r);var i=this._origin,a=this._text,o={class:"marks",width:this._width*this._scale,height:this._height*this._scale,viewBox:"0 0 "+this._width+" "+this._height};for(var u in ic)o[u]=ic[u];a.head=nc("svg",o);var s=this._bgcolor;return"transparent"!==s&&"none"!==s||(s=null),a.bg=s?nc("rect",{width:this._width,height:this._height,style:"fill: "+s+";"})+rc("rect"):"",a.root=nc("g",{transform:"translate("+i+")"}),a.foot=rc("g")+rc("svg"),this},wc.background=function(){var t=kc.background.apply(this,arguments);return arguments.length&&this._text.head&&this.resize(this._width,this._height,this._origin,this._scale),t},wc.svg=function(){var t=this._text;return t.head+t.bg+t.defs+t.root+t.body+t.foot},wc._render=function(t){return this._text.body=this.mark(t),this._text.defs=this.buildDefs(),this},wc.buildDefs=function(){var t,e,n,r,i=this._defs,a="";for(e in i.gradient){for(r=(n=i.gradient[e]).stops,a+=nc("linearGradient",{id:e,x1:n.x1,x2:n.x2,y1:n.y1,y2:n.y2}),t=0;t<r.length;++t)a+=nc("stop",{offset:r[t].offset,"stop-color":r[t].color})+rc("stop");a+=rc("linearGradient")}for(e in i.clipping)n=i.clipping[e],a+=nc("clipPath",{id:e}),n.path?a+=nc("path",{d:n.path})+rc("path"):a+=nc("rect",{x:0,y:0,width:n.width,height:n.height})+rc("rect"),a+=rc("clipPath");return 0<a.length?nc("defs")+a+rc("defs"):""},wc.attributes=function(t,e){return xc={},t(Mc,e,this),xc},wc.href=function(t){var e,n=this,r=t.href;if(r){if(e=n._hrefs&&n._hrefs[r])return e;n.sanitizeURL(r).then(function(t){t["xlink:href"]=t.href,t.href=null,(n._hrefs||(n._hrefs={}))[r]=t})}return null},wc.mark=function(n){var r,i=this,a=_f[n.marktype],o=a.tag,u=this._defs,s="";function t(t){var e=i.href(t);e&&(s+=nc("a",e)),r="g"!==o?Ec(t,n,o,u):null,s+=nc(o,i.attributes(a.attr,t),r),"text"===o?s+=df(t).replace(/&/g,"&amp;").replace(/</g,"&lt;").replace(/>/g,"&gt;"):"g"===o&&(s+=nc("path",i.attributes(a.background,t),Ec(t,n,"bgrect",u))+rc("path"),s+=nc("g",i.attributes(a.foreground,t))+i.markGroup(t)+rc("g")),s+=rc(o),e&&(s+=rc("a"))}return"g"!==o&&!1===n.interactive&&(r='style="pointer-events: none;"'),s+=nc("g",{class:Tf(n),"clip-path":n.clip?Fs(i,n,n.group):null},r),a.nested?n.items&&n.items.length&&t(n.items[0]):Ms(n,t),s+rc("g")},wc.markGroup=function(t){var e=this,n="";return Ms(t,function(t){n+=e.mark(t)}),n};var Sc={Canvas:"canvas",PNG:"png",SVG:"svg",None:"none"},Ac={};function Cc(t,e){return t=String(t||"").toLowerCase(),1<arguments.length?(Ac[t]=e,this):Ac[t]}Ac.canvas=Ac.png={renderer:Xf,headless:Xf,handler:Wf},Ac.svg={renderer:sc,headless:_c,handler:Kf},Ac.none={};var Oc=new no;function zc(t){var e=t.clip;if(P(e))e(gs(Oc.clear()));else{if(!e)return;Oc.set(0,0,t.group.width,t.group.height)}t.bounds.intersect(Oc)}var Dc=1e-9;function Nc(t,e,n){return t===e||("path"===n?Rc(t,e):t instanceof Date&&e instanceof Date?+t==+e:Y(t)&&Y(e)?Math.abs(t-e)<=Dc:t&&e&&(J(t)||J(e))?null!=t&&null!=e&&function(t,e){var n,r,i=Object.keys(t),a=Object.keys(e);if(i.length!==a.length)return!1;for(i.sort(),a.sort(),r=i.length-1;0<=r;r--)if(i[r]!=a[r])return!1;for(r=i.length-1;0<=r;r--)if(n=i[r],!Nc(t[n],e[n],n))return!1;return typeof t==typeof e}(t,e):t==e)}function Rc(t,e){return Nc(zu(t),zu(e))}function Tc(t){Er.call(this,null,t)}function Pc(t,e,n){return e(t.bounds.clear(),t,n)}$(Tc,Er).transform=function(t,e){var n,r=e.dataflow,i=t.mark,a=i.marktype,o=_f[a],u=o.bound,s=i.bounds;return o.nested?(i.items.length&&r.dirty(i.items[0]),s=Pc(i,u),i.items.forEach(function(t){t.bounds.clear().union(s)})):a===qa||t.modified()?(e.visit(e.MOD,function(t){r.dirty(t)}),s.clear(),i.items.forEach(function(t){s.union(Pc(t,u))}),i.role===Fa&&e.reflow()):(n=e.changed(e.REM),e.visit(e.ADD,function(t){s.union(Pc(t,u))}),e.visit(e.MOD,function(t){n=n||s.alignsWith(t.bounds),r.dirty(t),s.union(Pc(t,u))}),n&&(s.clear(),i.items.forEach(function(t){s.union(t.bounds)}))),zc(i),e.modifies("bounds")};var Lc=":vega_identifier:";function qc(t){Er.call(this,0,t)}function Uc(t){Er.call(this,null,t)}function Fc(t){Er.call(this,null,t)}qc.Definition={type:"Identifier",metadata:{modifies:!0},params:[{name:"as",type:"string",required:!0}]},$(qc,Er).transform=function(t,e){var n=function(t){var e=t._signals[Lc];e||(t._signals[Lc]=e=t.add(0));return e}(e.dataflow),r=n.value,i=t.as;return e.visit(e.ADD,function(t){t[i]||(t[i]=++r)}),n.set(this.value=r),e},$(Uc,Er).transform=function(t,e){var n,r,i,a=this.value;a||((a=e.dataflow.scenegraph().mark(t.markdef,(r=(n=t).groups,i=n.parent,r&&1===r.size?r.get(Object.keys(r.object)[0]):r&&i?r.lookup(i):null),t.index)).group.context=t.context,t.context.group||(t.context.group=a.group),a.source=this,a.clip=t.clip,a.interactive=t.interactive,this.value=a);var o=a.marktype===qa?so:uo;return e.visit(e.ADD,function(t){o.call(t,a)}),(t.modified("clip")||t.modified("interactive"))&&(a.clip=t.clip,a.interactive=!!t.interactive,a.zdirty=!0,e.reflow()),a.items=e.source,e};var jc=$(Fc,Er),Ic={parity:function(t){return t.filter(function(t,e){return e%2?t.opacity=0:1})},greedy:function(t){var n;return t.filter(function(t,e){return e&&$c(n.bounds,t.bounds)?t.opacity=0:(n=t,1)})}};function $c(t,e){return!(t.x2-1<e.x1||t.x1+1>e.x2||t.y2-1<e.y1||t.y1+1>e.y2)}function Bc(t){for(var e,n=1,r=t.length,i=t[0].bounds;n<r;i=e,++n)if($c(i,e=t[n].bounds))return!0}function Wc(t){var e=t.bounds;return 1<e.width()&&1<e.height()}function Yc(t){return t.forEach(function(t){t.opacity=1}),t}function Gc(t,e){return t.reflow(e.modified()).modifies("opacity")}function Hc(t){Er.call(this,null,t)}function Vc(t,e){for(var n=0,r=t.length;n<r;++n)e.push(t[n])}function Xc(t){return{x1:0,y1:0,x2:t.width||0,y2:t.height||0}}function Jc(t){var e=t.bounds.clone();return e.empty()?e.set(0,0,0,0):e.translate(-(t.x||0),-(t.y||0))}function Zc(t,e){return"x1"===e?t.x||0:"y1"===e?t.y||0:"x2"===e?(t.x||0)+(t.width||0):"y2"===e?(t.y||0)+(t.height||0):void 0}function Qc(t,e){return t.bounds[e]}function Kc(t,e,n){var r=J(t)?t[e]:t;return null!=r?r:void 0!==n?n:0}function tl(t){return t<0?Math.ceil(-t):0}function el(t,e,n){var r,i,a,o,u,s,f,c,l,h,d,p,g=function(t){for(var e,n,r=t.items,i=r.length,a=0,o={marks:[],rowheaders:[],rowfooters:[],colheaders:[],colfooters:[],rowtitle:null,coltitle:null};a<i;++a)if(n=(e=r[a]).items,e.marktype===qa)switch(e.role){case Ua:case Fa:break;case ja:Vc(n,o.rowheaders);break;case Ia:Vc(n,o.rowfooters);break;case Ba:Vc(n,o.colheaders);break;case Wa:Vc(n,o.colfooters);break;case $a:o.rowtitle=n[0];break;case Ya:o.coltitle=n[0];break;default:Vc(n,o.marks)}return o}(e),v=g.marks,m="flush"===n.bounds,y=m?Xc:Jc,b=new no(0,0,0,0),_=Kc(n.align,to),x=Kc(n.align,eo),w=Kc(n.padding,to),k=Kc(n.padding,eo),M=n.offset,E=e.columns||n.columns||v.length,S=E<0?1:Math.ceil(v.length/E),A=S*E,C=[],O=[],z=0,D=[],N=[],R=0,T=v.length;for(i=0;i<E;++i)O[i]=0;for(i=0;i<S;++i)N[i]=0;for(i=0;i<T;++i)u=y(v[i]),a=i%E,o=~~(i/E),f=Math.ceil(y(v[i]).x2),c=Math.ceil(y(v[i]).y2),z=Math.max(z,f),R=Math.max(R,c),O[a]=Math.max(O[a],f),N[o]=Math.max(N[o],c),C.push(w+tl(u.x1)),D.push(k+tl(u.y1)),t.dirty(v[i]);for(i=0;i<T;++i)i%E==0&&(C[i]=0),i<E&&(D[i]=0);if("each"===_)for(a=1;a<E;++a){for(p=0,i=a;i<T;i+=E)p<C[i]&&(p=C[i]);for(i=a;i<T;i+=E)C[i]=p+O[a-1]}else if(_===Ka){for(i=p=0;i<T;++i)i%E&&p<C[i]&&(p=C[i]);for(i=0;i<T;++i)i%E&&(C[i]=p+z)}else for(_=!1,a=1;a<E;++a)for(i=a;i<T;i+=E)C[i]+=O[a-1];if("each"===x)for(o=1;o<S;++o){for(p=0,r=(i=o*E)+E;i<r;++i)p<D[i]&&(p=D[i]);for(i=o*E;i<r;++i)D[i]=p+N[o-1]}else if(x===Ka){for(p=0,i=E;i<T;++i)p<D[i]&&(p=D[i]);for(i=E;i<T;++i)D[i]=p+R}else for(x=!1,o=1;o<S;++o)for(r=(i=o*E)+E;i<r;++i)D[i]+=N[o-1];for(i=l=0;i<T;++i)f=(s=v[i]).x||0,s.x=l=C[i]+(i%E?l:0),s.bounds.translate(l-f,0);for(a=0;a<E;++a)for(h=0,i=a;i<T;i+=E)c=(s=v[i]).y||0,s.y=h+=D[i],s.bounds.translate(0,h-c);if(Kc(n.center,to)&&1<S&&_)for(i=0;i<T;++i)s=v[i],0<(l=(u=_===Ka?z:O[i%E])-y(s).x2)&&(s.x+=f=l/2,s.bounds.translate(f,0));if(Kc(n.center,eo)&&1!==E&&x)for(i=0;i<T;++i)s=v[i],0<(h=(u=x===Ka?R:N[~~(i/E)])-y(s).y2)&&(s.y+=c=h/2,s.bounds.translate(0,c));for(i=0;i<T;++i)v[i].mark.bounds.clear();for(i=0;i<T;++i)s=v[i],t.dirty(s),b.union(s.mark.bounds.union(s.bounds));function P(t,e){return Math.floor(Math.min(t,e))}function L(t,e){return Math.ceil(Math.max(t,e))}y=m?Zc:Qc,d=Kc(n.headerBand,eo,null),l=nl(t,g.rowheaders,v,E,S,-Kc(M,"rowHeader"),P,0,y,"x1",0,E,1,d),d=Kc(n.headerBand,to,null),h=nl(t,g.colheaders,v,E,E,-Kc(M,"columnHeader"),P,1,y,"y1",0,1,E,d),d=Kc(n.footerBand,eo,null),nl(t,g.rowfooters,v,E,S,Kc(M,"rowFooter"),L,0,y,"x2",E-1,E,1,d),d=Kc(n.footerBand,to,null),nl(t,g.colfooters,v,E,E,Kc(M,"columnFooter"),L,1,y,"y2",A-E,1,E,d),g.rowtitle&&(p=l-Kc(M,"rowTitle"),d=Kc(n.titleBand,eo,.5),rl(t,g.rowtitle,p,0,b,d)),g.coltitle&&(p=h-Kc(M,"columnTitle"),d=Kc(n.titleBand,to,.5),rl(t,g.coltitle,p,1,b,d))}function nl(t,e,n,r,i,a,o,u,s,f,c,l,h,d){var p,g,v,m,y,b,_,x,w,k=n.length,M=0,E=0;if(!k)return M;for(p=c;p<k;p+=l)n[p]&&(M=o(M,s(n[p],f)));if(!e.length)return M;for(e.length>i&&(t.warn("Grid headers exceed limit: "+i),e=e.slice(0,i)),M+=a,g=0,m=e.length;g<m;++g)t.dirty(e[g]),e[g].mark.bounds.clear();for(p=c,g=0,m=e.length;g<m;++g,p+=l){for(y=(b=e[g]).mark.bounds,v=p;0<=v&&null==(_=n[v]);v-=h);u?(x=null==d?_.x:Math.round(_.bounds.x1+d*_.bounds.width()),w=M):(x=M,w=null==d?_.y:Math.round(_.bounds.y1+d*_.bounds.height())),y.union(b.bounds.translate(x-(b.x||0),w-(b.y||0))),b.x=x,b.y=w,t.dirty(b),E=o(E,y[f])}return E}function rl(t,e,n,r,i,a){if(e){t.dirty(e);var o=n,u=n;r?o=Math.round(i.x1+a*i.width()):u=Math.round(i.y1+a*i.height()),e.bounds.translate(o-(e.x||0),u-(e.y||0)),e.mark.bounds.clear().union(e.bounds),e.x=o,e.y=u,t.dirty(e)}}jc.transform=function(t,e){var n,r,i=Ic[t.method]||Ic.parity,a=e.materialize(e.SOURCE).source;if(a){if(!t.method)return t.modified("method")&&(Yc(a),e=Gc(e,t)),e;if(t.sort&&(a=a.slice().sort(t.sort)),"greedy"===t.method&&(a=a.filter(Wc)),n=Yc(a),e=Gc(e,t),3<=n.length&&Bc(n)){for(;3<=(n=i(n)).length&&Bc(n););n.length<3&&!E(a).opacity&&(1<n.length&&(E(n).opacity=0),E(a).opacity=1)}var o,u,s,f,c;return t.boundScale&&0<=t.boundTolerance&&(o=t.boundScale,u=t.boundOrient,s=+t.boundTolerance,f=o.range(),c=new no,u===Aa||u===za?c.set(f[0],-1/0,f[1],1/0):c.set(-1/0,f[0],1/0,f[1]),c.expand(s||1),r=function(t){return c.encloses(t.bounds)},a.forEach(function(t){r(t)||(t.opacity=0)})),e}},$(Hc,Er).transform=function(t,e){var n=e.dataflow;if(e.visit(e.ALL,function(t){n.dirty(t)}),e.fields&&e.fields.zindex){var r=e.source&&e.source[0];r&&(r.mark.zdirty=!0)}};var il=.5,al=new no;function ol(t){Er.call(this,null,t)}function ul(t,e,n){return t[e]===n?0:(t[e]=n,1)}function sl(t,e,n,r){var i,a,o,u,s=e.items[0],f=s.datum,c=f.orient,l=(u=+(o=f).grid,[o.ticks?u++:-1,o.labels?u++:-1,u+ +o.domain]),h=s.range,d=s.offset,p=s.position,g=s.minExtent,v=s.maxExtent,m=f.title&&s.items[l[2]].items[0],y=s.titlePadding,b=s.bounds,_=0,x=0;switch(al.clear().union(b),b.clear(),-1<(i=l[0])&&b.union(s.items[i].bounds),-1<(i=l[1])&&b.union(s.items[i].bounds),c){case Aa:_=p||0,x=-d,a=Math.max(g,Math.min(v,-b.y1)),m&&(a=fl(m,a,y,0,-1,b)),b.add(0,-a).add(h,0);break;case Ca:_=-d,x=p||0,a=Math.max(g,Math.min(v,-b.x1)),m&&(a=fl(m,a,y,1,-1,b)),b.add(-a,0).add(0,h);break;case Oa:_=n+d,x=p||0,a=Math.max(g,Math.min(v,b.x2)),m&&(a=fl(m,a,y,1,1,b)),b.add(0,0).add(a,h);break;case za:_=p||0,x=r+d,a=Math.max(g,Math.min(v,b.y2)),m&&(a=fl(m,a,y,0,1,b)),b.add(0,0).add(h,a);break;default:_=s.x,x=s.y}return cs(b.translate(_,x),s),ul(s,"x",_+il)|ul(s,"y",x+il)&&(s.bounds=al,t.dirty(s),s.bounds=b,t.dirty(s)),s.mark.bounds.clear().union(b)}function fl(t,e,n,r,i,a){var o=t.bounds,u=0,s=0;return t.auto?(e+=n,r?u=(t.x||0)-(t.x=i*e):s=(t.y||0)-(t.y=i*e),o.translate(-u,-s),t.mark.bounds.set(o.x1,o.y1,o.x2,o.y2),r?(a.add(0,o.y1).add(0,o.y2),e+=o.width()):(a.add(o.x1,0).add(o.x2,0),e+=o.height())):a.union(o),e}function cl(t,e,n,r,i,a,o){var u,s,f,c,l,h=e.items[0],d=h.datum,p=d.orient,g=h.offset,v=h.bounds,m=0,y=0;switch(p===Aa||p===za?(f=i,m=n[p]):p!==Ca&&p!==Oa||(f=r,y=n[p]),al.clear().union(v),v.clear(),h.items.forEach(function(t){v.union(t.bounds)}),u=Math.ceil(v.width()+2*h.padding-1),s=Math.ceil(v.height()+2*h.padding-1),d.type===Ha&&(c=h.items[0].items[0].items[0].items,l=c.reduce(function(t,e){return t[e.column]=Math.max(e.bounds.x2-e.x,t[e.column]||0),t},{}),c.forEach(function(t){t.width=l[t.column],t.height=t.bounds.y2-t.y})),p){case Ca:m-=n.leftWidth+g-Math.floor(f.x1),n.left+=s+n.margin;break;case Oa:m+=g+Math.ceil(f.x2),n.right+=s+n.margin;break;case Aa:y-=s+g-Math.floor(f.y1),n.top+=u+n.margin;break;case za:y+=g+Math.ceil(f.y2),n.bottom+=u+n.margin;break;case Da:m+=g,y+=g;break;case Na:m+=a-u-g,y+=g;break;case Ra:m+=g,y+=o-s-g;break;case Ta:m+=a-u-g,y+=o-s-g;break;default:m=h.x,y=h.y}return cs(v.set(m,y,m+u,y+s),h),ul(h,"x",m)|ul(h,"width",u)|ul(h,"y",y)|ul(h,"height",s)&&(h.bounds=al,t.dirty(h),h.bounds=v,t.dirty(h)),h.mark.bounds.clear().union(v)}$(ol,Er).transform=function(e,t){var n=t.dataflow;return e.mark.items.forEach(function(t){e.layout&&el(n,t,e.layout),function(t,e,n){var r,i,a,o,u,s,f=e.items,c=Math.max(0,e.width||0),l=Math.max(0,e.height||0),h=(new no).set(0,0,c,l),d=h.clone(),p=h.clone(),g=[];for(u=0,s=f.length;u<s;++u)switch((i=f[u]).role){case Ua:void 0,v=i.items[0].datum.orient,(o=v===Ca||v===Oa?d:p).union(sl(t,i,c,l));break;case"title":r=i;break;case Fa:g.push(i);break;case"frame":case"scope":case ja:case Ia:case $a:case Ba:case Wa:case Ya:d.union(i.bounds),p.union(i.bounds);break;default:h.union(i.bounds)}var v;if(g.length)for(a={leftWidth:(y=t,b=g,b.reduce(function(t,e){var n=e.items[0];if(function(t,e,n){var r=e.padding-n.x,i=e.padding-n.y;if(e.datum.title){var a=e.items[1].items[0];i+=e.titlePadding+a.fontSize}(r||i)&&(n.x+=r,n.y+=i,n.bounds.translate(r,i),n.mark.bounds.translate(r,i),t.dirty(n))}(y,n,n.items[0].items[0]),n.datum.orient===Ca){var r=al.clear();n.items.forEach(function(t){r.union(t.bounds)}),t=Math.max(t,Math.ceil(r.width()+2*n.padding-1))}return t},0)),margin:n.legendMargin||8,left:0,right:0,top:0,bottom:0},u=0,s=g.length;u<s;++u)if(o=cl(t,g[u],a,d,p,c,l),n.autosize&&n.autosize.type===Va){var m=g[u].items[0].datum.orient;m===Ca||m===Oa?h.add(o.x1,0).add(o.x2,0):m!==Aa&&m!==za||h.add(0,o.y1).add(0,o.y2)}else h.union(o);var y,b;h.union(d).union(p),r&&h.union(function(t,e,n,r,i){var a,o=e.items[0],u=o.orient,s=o.frame,f=o.anchor,c=o.offset,l=o.bounds,h=0,d=u===Ca||u===Oa?r:n,p=0,g=0;s!==qa?u===Ca?(h=i.y2,d=i.y1):u===Oa?(h=i.y1,d=i.y2):(h=i.x1,d=i.x2):u===Ca&&(h=r,d=0);switch(a=f===Pa?h:f===La?d:(h+d)/2,al.clear().union(l),u){case Aa:p=a,g=i.y1-c;break;case Ca:p=i.x1-c,g=a;break;case Oa:p=i.x2+c,g=a;break;case za:p=a,g=i.y2+c;break;default:p=o.x,g=o.y}l.translate(p-o.x,g-o.y),ul(o,"x",p)|ul(o,"y",g)&&(o.bounds=al,t.dirty(o),o.bounds=l,t.dirty(o));return e.bounds.clear().union(l)}(t,r,c,l,h));!function(t,e,n,r){var i=r.autosize||{},a=i.type,o=t._width,u=t._height,s=t.padding();if(t._autosize<1||!a)return;var f=Math.max(0,e.width||0),c=Math.max(0,Math.ceil(-n.x1)),l=Math.max(0,Math.ceil(n.x2-f)),h=Math.max(0,e.height||0),d=Math.max(0,Math.ceil(-n.y1)),p=Math.max(0,Math.ceil(n.y2-h));i.contains===Ga&&(o-=s.left+s.right,u-=s.top+s.bottom);a===Qa?(d=c=0,f=o,h=u):a===Va?(f=Math.max(0,o-c-l),h=Math.max(0,u-d-p)):a===Xa?(f=Math.max(0,o-c-l),u=h+d+p):a===Ja?(o=f+c+l,h=Math.max(0,u-d-p)):a===Za&&(o=f+c+l,u=h+d+p);t._resizeView(o,u,f,h,[c,d],i.resize)}(t,e,h,n)}(n,t,e)}),e.modified()&&t.reflow(),t};var ll=Object.freeze({bound:Tc,identifier:qc,mark:Uc,overlap:Fc,render:Hc,viewlayout:ol}),hl="log",dl="pow",pl="sqrt",gl="band",vl="point",ml="linear",yl="ordinal",bl="quantile",_l="quantize",xl="threshold",wl="bin-ordinal",kl="sequential";function Ml(t,e,n){var r=t-e+2*n;return t?0<r?r:1:0}var El="$";function Sl(){}function Al(t,e){var n=new Sl;if(t instanceof Sl)t.each(function(t,e){n.set(e,t)});else if(Array.isArray(t)){var r,i=-1,a=t.length;if(null==e)for(;++i<a;)n.set(i,t[i]);else for(;++i<a;)n.set(e(r=t[i],i,t),r)}else if(t)for(var o in t)n.set(o,t[o]);return n}function Cl(){var h,d,e,p=[],o=[];function g(t,n,r,i){if(n>=p.length)return null!=h&&t.sort(h),null!=d?d(t):t;for(var e,a,o,u=-1,s=t.length,f=p[n++],c=Al(),l=r();++u<s;)(o=c.get(e=f(a=t[u])+""))?o.push(a):c.set(e,[a]);return c.each(function(t,e){i(l,e,g(t,n,r,i))}),l}return e={object:function(t){return g(t,0,Ol,zl)},map:function(t){return g(t,0,Dl,Nl)},entries:function(t){return function n(t,r){if(++r>p.length)return t;var i,a=o[r-1];return null!=d&&r>=p.length?i=t.entries():(i=[],t.each(function(t,e){i.push({key:e,values:n(t,r)})})),null!=a?i.sort(function(t,e){return a(t.key,e.key)}):i}(g(t,0,Dl,Nl),0)},key:function(t){return p.push(t),e},sortKeys:function(t){return o[p.length-1]=t,e},sortValues:function(t){return h=t,e},rollup:function(t){return d=t,e}}}function Ol(){return{}}function zl(t,e,n){t[e]=n}function Dl(){return Al()}function Nl(t,e,n){t.set(e,n)}function Rl(){}Sl.prototype=Al.prototype={constructor:Sl,has:function(t){return El+t in this},get:function(t){return this[El+t]},set:function(t,e){return this[El+t]=e,this},remove:function(t){var e=El+t;return e in this&&delete this[e]},clear:function(){for(var t in this)t[0]===El&&delete this[t]},keys:function(){var t=[];for(var e in this)e[0]===El&&t.push(e.slice(1));return t},values:function(){var t=[];for(var e in this)e[0]===El&&t.push(this[e]);return t},entries:function(){var t=[];for(var e in this)e[0]===El&&t.push({key:e.slice(1),value:this[e]});return t},size:function(){var t=0;for(var e in this)e[0]===El&&++t;return t},empty:function(){for(var t in this)if(t[0]===El)return!1;return!0},each:function(t){for(var e in this)e[0]===El&&t(this[e],e.slice(1),this)}};var Tl=Al.prototype;Rl.prototype=function(t,e){var n=new Rl;if(t instanceof Rl)t.each(function(t){n.add(t)});else if(t){var r=-1,i=t.length;if(null==e)for(;++r<i;)n.add(t[r]);else for(;++r<i;)n.add(e(t[r],r,t))}return n}.prototype={constructor:Rl,has:Tl.has,add:function(t){return this[El+(t+="")]=t,this},remove:Tl.remove,clear:Tl.clear,values:Tl.keys,size:Tl.size,empty:Tl.empty,each:Tl.each};var Pl=Array.prototype,Ll=Pl.map,ql=Pl.slice,Ul={name:"implicit"};function Fl(r){var a=Al(),o=[],i=Ul;function u(t){var e=t+"",n=a.get(e);if(!n){if(i!==Ul)return i;a.set(e,n=o.push(t))}return r[(n-1)%r.length]}return r=null==r?[]:ql.call(r),u.domain=function(t){if(!arguments.length)return o.slice();o=[],a=Al();for(var e,n,r=-1,i=t.length;++r<i;)a.has(n=(e=t[r])+"")||a.set(n,o.push(e));return u},u.range=function(t){return arguments.length?(r=ql.call(t),u):r.slice()},u.unknown=function(t){return arguments.length?(i=t,u):i},u.copy=function(){return Fl().domain(o).range(r).unknown(i)},u}function jl(t,e,n){t.prototype=e.prototype=n,n.constructor=t}function Il(t,e){var n=Object.create(t.prototype);for(var r in e)n[r]=e[r];return n}function $l(){}var Bl=1/.7,Wl="\\s*([+-]?\\d+)\\s*",Yl="\\s*([+-]?\\d*\\.?\\d+(?:[eE][+-]?\\d+)?)\\s*",Gl="\\s*([+-]?\\d*\\.?\\d+(?:[eE][+-]?\\d+)?)%\\s*",Hl=/^#([0-9a-f]{3})$/,Vl=/^#([0-9a-f]{6})$/,Xl=new RegExp("^rgb\\("+[Wl,Wl,Wl]+"\\)$"),Jl=new RegExp("^rgb\\("+[Gl,Gl,Gl]+"\\)$"),Zl=new RegExp("^rgba\\("+[Wl,Wl,Wl,Yl]+"\\)$"),Ql=new RegExp("^rgba\\("+[Gl,Gl,Gl,Yl]+"\\)$"),Kl=new RegExp("^hsl\\("+[Yl,Gl,Gl]+"\\)$"),th=new RegExp("^hsla\\("+[Yl,Gl,Gl,Yl]+"\\)$"),eh={aliceblue:15792383,antiquewhite:16444375,aqua:65535,aquamarine:8388564,azure:15794175,beige:16119260,bisque:16770244,black:0,blanchedalmond:16772045,blue:255,blueviolet:9055202,brown:10824234,burlywood:14596231,cadetblue:6266528,chartreuse:8388352,chocolate:13789470,coral:16744272,cornflowerblue:6591981,cornsilk:16775388,crimson:14423100,cyan:65535,darkblue:139,darkcyan:35723,darkgoldenrod:12092939,darkgray:11119017,darkgreen:25600,darkgrey:11119017,darkkhaki:12433259,darkmagenta:9109643,darkolivegreen:5597999,darkorange:16747520,darkorchid:10040012,darkred:9109504,darksalmon:15308410,darkseagreen:9419919,darkslateblue:4734347,darkslategray:3100495,darkslategrey:3100495,darkturquoise:52945,darkviolet:9699539,deeppink:16716947,deepskyblue:49151,dimgray:6908265,dimgrey:6908265,dodgerblue:2003199,firebrick:11674146,floralwhite:16775920,forestgreen:2263842,fuchsia:16711935,gainsboro:14474460,ghostwhite:16316671,gold:16766720,goldenrod:14329120,gray:8421504,green:32768,greenyellow:11403055,grey:8421504,honeydew:15794160,hotpink:16738740,indianred:13458524,indigo:4915330,ivory:16777200,khaki:15787660,lavender:15132410,lavenderblush:16773365,lawngreen:8190976,lemonchiffon:16775885,lightblue:11393254,lightcoral:15761536,lightcyan:14745599,lightgoldenrodyellow:16448210,lightgray:13882323,lightgreen:9498256,lightgrey:13882323,lightpink:16758465,lightsalmon:16752762,lightseagreen:2142890,lightskyblue:8900346,lightslategray:7833753,lightslategrey:7833753,lightsteelblue:11584734,lightyellow:16777184,lime:65280,limegreen:3329330,linen:16445670,magenta:16711935,maroon:8388608,mediumaquamarine:6737322,mediumblue:205,mediumorchid:12211667,mediumpurple:9662683,mediumseagreen:3978097,mediumslateblue:8087790,mediumspringgreen:64154,mediumturquoise:4772300,mediumvioletred:13047173,midnightblue:1644912,mintcream:16121850,mistyrose:16770273,moccasin:16770229,navajowhite:16768685,navy:128,oldlace:16643558,olive:8421376,olivedrab:7048739,orange:16753920,orangered:16729344,orchid:14315734,palegoldenrod:15657130,palegreen:10025880,paleturquoise:11529966,palevioletred:14381203,papayawhip:16773077,peachpuff:16767673,peru:13468991,pink:16761035,plum:14524637,powderblue:11591910,purple:8388736,rebeccapurple:6697881,red:16711680,rosybrown:12357519,royalblue:4286945,saddlebrown:9127187,salmon:16416882,sandybrown:16032864,seagreen:3050327,seashell:16774638,sienna:10506797,silver:12632256,skyblue:8900331,slateblue:6970061,slategray:7372944,slategrey:7372944,snow:16775930,springgreen:65407,steelblue:4620980,tan:13808780,teal:32896,thistle:14204888,tomato:16737095,turquoise:4251856,violet:15631086,wheat:16113331,white:16777215,whitesmoke:16119285,yellow:16776960,yellowgreen:10145074};function nh(t){var e;return t=(t+"").trim().toLowerCase(),(e=Hl.exec(t))?new uh((e=parseInt(e[1],16))>>8&15|e>>4&240,e>>4&15|240&e,(15&e)<<4|15&e,1):(e=Vl.exec(t))?rh(parseInt(e[1],16)):(e=Xl.exec(t))?new uh(e[1],e[2],e[3],1):(e=Jl.exec(t))?new uh(255*e[1]/100,255*e[2]/100,255*e[3]/100,1):(e=Zl.exec(t))?ih(e[1],e[2],e[3],e[4]):(e=Ql.exec(t))?ih(255*e[1]/100,255*e[2]/100,255*e[3]/100,e[4]):(e=Kl.exec(t))?fh(e[1],e[2]/100,e[3]/100,1):(e=th.exec(t))?fh(e[1],e[2]/100,e[3]/100,e[4]):eh.hasOwnProperty(t)?rh(eh[t]):"transparent"===t?new uh(NaN,NaN,NaN,0):null}function rh(t){return new uh(t>>16&255,t>>8&255,255&t,1)}function ih(t,e,n,r){return r<=0&&(t=e=n=NaN),new uh(t,e,n,r)}function ah(t){return t instanceof $l||(t=nh(t)),t?new uh((t=t.rgb()).r,t.g,t.b,t.opacity):new uh}function oh(t,e,n,r){return 1===arguments.length?ah(t):new uh(t,e,n,null==r?1:r)}function uh(t,e,n,r){this.r=+t,this.g=+e,this.b=+n,this.opacity=+r}function sh(t){return((t=Math.max(0,Math.min(255,Math.round(t)||0)))<16?"0":"")+t.toString(16)}function fh(t,e,n,r){return r<=0?t=e=n=NaN:n<=0||1<=n?t=e=NaN:e<=0&&(t=NaN),new lh(t,e,n,r)}function ch(t,e,n,r){return 1===arguments.length?function(t){if(t instanceof lh)return new lh(t.h,t.s,t.l,t.opacity);if(t instanceof $l||(t=nh(t)),!t)return new lh;if(t instanceof lh)return t;var e=(t=t.rgb()).r/255,n=t.g/255,r=t.b/255,i=Math.min(e,n,r),a=Math.max(e,n,r),o=NaN,u=a-i,s=(a+i)/2;return u?(o=e===a?(n-r)/u+6*(n<r):n===a?(r-e)/u+2:(e-n)/u+4,u/=s<.5?a+i:2-a-i,o*=60):u=0<s&&s<1?0:o,new lh(o,u,s,t.opacity)}(t):new lh(t,e,n,null==r?1:r)}function lh(t,e,n,r){this.h=+t,this.s=+e,this.l=+n,this.opacity=+r}function hh(t,e,n){return 255*(t<60?e+(n-e)*t/60:t<180?n:t<240?e+(n-e)*(240-t)/60:e)}jl($l,nh,{displayable:function(){return this.rgb().displayable()},hex:function(){return this.rgb().hex()},toString:function(){return this.rgb()+""}}),jl(uh,oh,Il($l,{brighter:function(t){return t=null==t?Bl:Math.pow(Bl,t),new uh(this.r*t,this.g*t,this.b*t,this.opacity)},darker:function(t){return t=null==t?.7:Math.pow(.7,t),new uh(this.r*t,this.g*t,this.b*t,this.opacity)},rgb:function(){return this},displayable:function(){return 0<=this.r&&this.r<=255&&0<=this.g&&this.g<=255&&0<=this.b&&this.b<=255&&0<=this.opacity&&this.opacity<=1},hex:function(){return"#"+sh(this.r)+sh(this.g)+sh(this.b)},toString:function(){var t=this.opacity;return(1===(t=isNaN(t)?1:Math.max(0,Math.min(1,t)))?"rgb(":"rgba(")+Math.max(0,Math.min(255,Math.round(this.r)||0))+", "+Math.max(0,Math.min(255,Math.round(this.g)||0))+", "+Math.max(0,Math.min(255,Math.round(this.b)||0))+(1===t?")":", "+t+")")}})),jl(lh,ch,Il($l,{brighter:function(t){return t=null==t?Bl:Math.pow(Bl,t),new lh(this.h,this.s,this.l*t,this.opacity)},darker:function(t){return t=null==t?.7:Math.pow(.7,t),new lh(this.h,this.s,this.l*t,this.opacity)},rgb:function(){var t=this.h%360+360*(this.h<0),e=isNaN(t)||isNaN(this.s)?0:this.s,n=this.l,r=n+(n<.5?n:1-n)*e,i=2*n-r;return new uh(hh(240<=t?t-240:t+120,i,r),hh(t,i,r),hh(t<120?t+240:t-120,i,r),this.opacity)},displayable:function(){return(0<=this.s&&this.s<=1||isNaN(this.s))&&0<=this.l&&this.l<=1&&0<=this.opacity&&this.opacity<=1}}));var dh=Math.PI/180,ph=180/Math.PI,gh=.96422,vh=1,mh=.82521,yh=4/29,bh=6/29,_h=3*bh*bh,xh=bh*bh*bh;function wh(t){if(t instanceof Mh)return new Mh(t.l,t.a,t.b,t.opacity);if(t instanceof zh){if(isNaN(t.h))return new Mh(t.l,0,0,t.opacity);var e=t.h*dh;return new Mh(t.l,Math.cos(e)*t.c,Math.sin(e)*t.c,t.opacity)}t instanceof uh||(t=ah(t));var n,r,i=Ch(t.r),a=Ch(t.g),o=Ch(t.b),u=Eh((.2225045*i+.7168786*a+.0606169*o)/vh);return i===a&&a===o?n=r=u:(n=Eh((.4360747*i+.3850649*a+.1430804*o)/gh),r=Eh((.0139322*i+.0971045*a+.7141733*o)/mh)),new Mh(116*u-16,500*(n-u),200*(u-r),t.opacity)}function kh(t,e,n,r){return 1===arguments.length?wh(t):new Mh(t,e,n,null==r?1:r)}function Mh(t,e,n,r){this.l=+t,this.a=+e,this.b=+n,this.opacity=+r}function Eh(t){return xh<t?Math.pow(t,1/3):t/_h+yh}function Sh(t){return bh<t?t*t*t:_h*(t-yh)}function Ah(t){return 255*(t<=.0031308?12.92*t:1.055*Math.pow(t,1/2.4)-.055)}function Ch(t){return(t/=255)<=.04045?t/12.92:Math.pow((t+.055)/1.055,2.4)}function Oh(t,e,n,r){return 1===arguments.length?function(t){if(t instanceof zh)return new zh(t.h,t.c,t.l,t.opacity);if(t instanceof Mh||(t=wh(t)),0===t.a&&0===t.b)return new zh(NaN,0,t.l,t.opacity);var e=Math.atan2(t.b,t.a)*ph;return new zh(e<0?e+360:e,Math.sqrt(t.a*t.a+t.b*t.b),t.l,t.opacity)}(t):new zh(t,e,n,null==r?1:r)}function zh(t,e,n,r){this.h=+t,this.c=+e,this.l=+n,this.opacity=+r}jl(Mh,kh,Il($l,{brighter:function(t){return new Mh(this.l+18*(null==t?1:t),this.a,this.b,this.opacity)},darker:function(t){return new Mh(this.l-18*(null==t?1:t),this.a,this.b,this.opacity)},rgb:function(){var t=(this.l+16)/116,e=isNaN(this.a)?t:t+this.a/500,n=isNaN(this.b)?t:t-this.b/200;return new uh(Ah(3.1338561*(e=gh*Sh(e))-1.6168667*(t=vh*Sh(t))-.4906146*(n=mh*Sh(n))),Ah(-.9787684*e+1.9161415*t+.033454*n),Ah(.0719453*e-.2289914*t+1.4052427*n),this.opacity)}})),jl(zh,Oh,Il($l,{brighter:function(t){return new zh(this.h,this.c,this.l+18*(null==t?1:t),this.opacity)},darker:function(t){return new zh(this.h,this.c,this.l-18*(null==t?1:t),this.opacity)},rgb:function(){return wh(this).rgb()}}));var Dh=1.78277,Nh=-.29227,Rh=-.90649,Th=1.97294,Ph=Th*Rh,Lh=Th*Dh,qh=Dh*Nh- -.14861*Rh;function Uh(t,e,n,r){return 1===arguments.length?function(t){if(t instanceof Fh)return new Fh(t.h,t.s,t.l,t.opacity);t instanceof uh||(t=ah(t));var e=t.r/255,n=t.g/255,r=t.b/255,i=(qh*r+Ph*e-Lh*n)/(qh+Ph-Lh),a=r-i,o=(Th*(n-i)-Nh*a)/Rh,u=Math.sqrt(o*o+a*a)/(Th*i*(1-i)),s=u?Math.atan2(o,a)*ph-120:NaN;return new Fh(s<0?s+360:s,u,i,t.opacity)}(t):new Fh(t,e,n,null==r?1:r)}function Fh(t,e,n,r){this.h=+t,this.s=+e,this.l=+n,this.opacity=+r}function jh(t,e,n,r,i){var a=t*t,o=a*t;return((1-3*t+3*a-o)*e+(4-6*a+3*o)*n+(1+3*t+3*a-3*o)*r+o*i)/6}function Ih(o){var u=o.length-1;return function(t){var e=t<=0?t=0:1<=t?u-(t=1):Math.floor(t*u),n=o[e],r=o[e+1],i=0<e?o[e-1]:2*n-r,a=e<u-1?o[e+2]:2*r-n;return jh((t-e/u)*u,i,n,r,a)}}function $h(o){var u=o.length;return function(t){var e=Math.floor(((t%=1)<0?++t:t)*u),n=o[(e+u-1)%u],r=o[e%u],i=o[(e+1)%u],a=o[(e+2)%u];return jh((t-e/u)*u,n,r,i,a)}}function Bh(t){return function(){return t}}function Wh(e,n){return function(t){return e+t*n}}function Yh(t,e){var n=e-t;return n?Wh(t,180<n||n<-180?n-360*Math.round(n/360):n):Bh(isNaN(t)?e:t)}function Gh(a){return 1==(a=+a)?Hh:function(t,e){return e-t?(n=t,r=e,i=a,n=Math.pow(n,i),r=Math.pow(r,i)-n,i=1/i,function(t){return Math.pow(n+t*r,i)}):Bh(isNaN(t)?e:t);var n,r,i}}function Hh(t,e){var n=e-t;return n?Wh(t,n):Bh(isNaN(t)?e:t)}jl(Fh,Uh,Il($l,{brighter:function(t){return t=null==t?Bl:Math.pow(Bl,t),new Fh(this.h,this.s,this.l*t,this.opacity)},darker:function(t){return t=null==t?.7:Math.pow(.7,t),new Fh(this.h,this.s,this.l*t,this.opacity)},rgb:function(){var t=isNaN(this.h)?0:(this.h+120)*dh,e=+this.l,n=isNaN(this.s)?0:this.s*e*(1-e),r=Math.cos(t),i=Math.sin(t);return new uh(255*(e+n*(-.14861*r+Dh*i)),255*(e+n*(Nh*r+Rh*i)),255*(e+n*(Th*r)),this.opacity)}}));var Vh=function t(e){var o=Gh(e);function n(e,t){var n=o((e=oh(e)).r,(t=oh(t)).r),r=o(e.g,t.g),i=o(e.b,t.b),a=Hh(e.opacity,t.opacity);return function(t){return e.r=n(t),e.g=r(t),e.b=i(t),e.opacity=a(t),e+""}}return n.gamma=t,n}(1);function Xh(u){return function(t){var e,n,r=t.length,i=new Array(r),a=new Array(r),o=new Array(r);for(e=0;e<r;++e)n=oh(t[e]),i[e]=n.r||0,a[e]=n.g||0,o[e]=n.b||0;return i=u(i),a=u(a),o=u(o),n.opacity=1,function(t){return n.r=i(t),n.g=a(t),n.b=o(t),n+""}}}var Jh=Xh(Ih),Zh=Xh($h);function Qh(t,e){var n,r=e?e.length:0,i=t?Math.min(r,t.length):0,a=new Array(i),o=new Array(r);for(n=0;n<i;++n)a[n]=ad(t[n],e[n]);for(;n<r;++n)o[n]=e[n];return function(t){for(n=0;n<i;++n)o[n]=a[n](t);return o}}function Kh(e,n){var r=new Date;return n-=e=+e,function(t){return r.setTime(e+n*t),r}}function td(e,n){return n-=e=+e,function(t){return e+n*t}}function ed(t,e){var n,r={},i={};for(n in null!==t&&"object"==typeof t||(t={}),null!==e&&"object"==typeof e||(e={}),e)n in t?r[n]=ad(t[n],e[n]):i[n]=e[n];return function(t){for(n in r)i[n]=r[n](t);return i}}var nd=/[-+]?(?:\d+\.?\d*|\.?\d+)(?:[eE][-+]?\d+)?/g,rd=new RegExp(nd.source,"g");function id(t,r){var e,n,i,a,o,u=nd.lastIndex=rd.lastIndex=0,s=-1,f=[],c=[];for(t+="",r+="";(e=nd.exec(t))&&(n=rd.exec(r));)(i=n.index)>u&&(i=r.slice(u,i),f[s]?f[s]+=i:f[++s]=i),(e=e[0])===(n=n[0])?f[s]?f[s]+=n:f[++s]=n:(f[++s]=null,c.push({i:s,x:td(e,n)})),u=rd.lastIndex;return u<r.length&&(i=r.slice(u),f[s]?f[s]+=i:f[++s]=i),f.length<2?c[0]?(o=c[0].x,function(t){return o(t)+""}):(a=r,function(){return a}):(r=c.length,function(t){for(var e,n=0;n<r;++n)f[(e=c[n]).i]=e.x(t);return f.join("")})}function ad(t,e){var n,r=typeof e;return null==e||"boolean"===r?Bh(e):("number"===r?td:"string"===r?(n=nh(e))?(e=n,Vh):id:e instanceof nh?Vh:e instanceof Date?Kh:Array.isArray(e)?Qh:"function"!=typeof e.valueOf&&"function"!=typeof e.toString||isNaN(e)?ed:td)(t,e)}function od(e,n){return n-=e=+e,function(t){return Math.round(e+n*t)}}var ud,sd,fd,cd,ld=180/Math.PI,hd={translateX:0,translateY:0,rotate:0,skewX:0,scaleX:1,scaleY:1};function dd(t,e,n,r,i,a){var o,u,s;return(o=Math.sqrt(t*t+e*e))&&(t/=o,e/=o),(s=t*n+e*r)&&(n-=t*s,r-=e*s),(u=Math.sqrt(n*n+r*r))&&(n/=u,r/=u,s/=u),t*r<e*n&&(t=-t,e=-e,s=-s,o=-o),{translateX:i,translateY:a,rotate:Math.atan2(e,t)*ld,skewX:Math.atan(s)*ld,scaleX:o,scaleY:u}}function pd(h,d,p,g){function v(t){return t.length?t.pop()+" ":""}return function(t,e){var n,r,i,a,o,u,s,f,c=[],l=[];return t=h(t),e=h(e),function(t,e,n,r,i,a){if(t!==n||e!==r){var o=i.push("translate(",null,d,null,p);a.push({i:o-4,x:td(t,n)},{i:o-2,x:td(e,r)})}else(n||r)&&i.push("translate("+n+d+r+p)}(t.translateX,t.translateY,e.translateX,e.translateY,c,l),n=t.rotate,r=e.rotate,i=c,a=l,n!==r?(180<n-r?r+=360:180<r-n&&(n+=360),a.push({i:i.push(v(i)+"rotate(",null,g)-2,x:td(n,r)})):r&&i.push(v(i)+"rotate("+r+g),o=t.skewX,u=e.skewX,s=c,f=l,o!==u?f.push({i:s.push(v(s)+"skewX(",null,g)-2,x:td(o,u)}):u&&s.push(v(s)+"skewX("+u+g),function(t,e,n,r,i,a){if(t!==n||e!==r){var o=i.push(v(i)+"scale(",null,",",null,")");a.push({i:o-4,x:td(t,n)},{i:o-2,x:td(e,r)})}else 1===n&&1===r||i.push(v(i)+"scale("+n+","+r+")")}(t.scaleX,t.scaleY,e.scaleX,e.scaleY,c,l),t=e=null,function(t){for(var e,n=-1,r=l.length;++n<r;)c[(e=l[n]).i]=e.x(t);return c.join("")}}}var gd=pd(function(t){return"none"===t?hd:(ud||(ud=document.createElement("DIV"),sd=document.documentElement,fd=document.defaultView),ud.style.transform=t,t=fd.getComputedStyle(sd.appendChild(ud),null).getPropertyValue("transform"),sd.removeChild(ud),dd(+(t=t.slice(7,-1).split(","))[0],+t[1],+t[2],+t[3],+t[4],+t[5]))},"px, ","px)","deg)"),vd=pd(function(t){return null==t?hd:(cd||(cd=document.createElementNS("http://www.w3.org/2000/svg","g")),cd.setAttribute("transform",t),(t=cd.transform.baseVal.consolidate())?dd((t=t.matrix).a,t.b,t.c,t.d,t.e,t.f):hd)},", ",")",")"),md=Math.SQRT2;function yd(t){return((t=Math.exp(t))+1/t)/2}function bd(o){return function(e,t){var n=o((e=ch(e)).h,(t=ch(t)).h),r=Hh(e.s,t.s),i=Hh(e.l,t.l),a=Hh(e.opacity,t.opacity);return function(t){return e.h=n(t),e.s=r(t),e.l=i(t),e.opacity=a(t),e+""}}}var _d=bd(Yh),xd=bd(Hh);function wd(o){return function(e,t){var n=o((e=Oh(e)).h,(t=Oh(t)).h),r=Hh(e.c,t.c),i=Hh(e.l,t.l),a=Hh(e.opacity,t.opacity);return function(t){return e.h=n(t),e.c=r(t),e.l=i(t),e.opacity=a(t),e+""}}}var kd=wd(Yh),Md=wd(Hh);function Ed(u){return function t(o){function e(e,t){var n=u((e=Uh(e)).h,(t=Uh(t)).h),r=Hh(e.s,t.s),i=Hh(e.l,t.l),a=Hh(e.opacity,t.opacity);return function(t){return e.h=n(t),e.s=r(t),e.l=i(Math.pow(t,o)),e.opacity=a(t),e+""}}return o=+o,e.gamma=t,e}(1)}var Sd=Ed(Yh),Ad=Ed(Hh);var Cd=Object.freeze({interpolate:ad,interpolateArray:Qh,interpolateBasis:Ih,interpolateBasisClosed:$h,interpolateDate:Kh,interpolateNumber:td,interpolateObject:ed,interpolateRound:od,interpolateString:id,interpolateTransformCss:gd,interpolateTransformSvg:vd,interpolateZoom:function(t,e){var n,o,u=t[0],s=t[1],f=t[2],r=e[0],i=e[1],a=e[2],c=r-u,l=i-s,h=c*c+l*l;if(h<1e-12)o=Math.log(a/f)/md,n=function(t){return[u+t*c,s+t*l,f*Math.exp(md*t*o)]};else{var d=Math.sqrt(h),p=(a*a-f*f+4*h)/(2*f*2*d),g=(a*a-f*f-4*h)/(2*a*2*d),v=Math.log(Math.sqrt(p*p+1)-p),m=Math.log(Math.sqrt(g*g+1)-g);o=(m-v)/md,n=function(t){var e,n,r=t*o,i=yd(v),a=f/(2*d)*(i*(n=md*r+v,((n=Math.exp(2*n))-1)/(n+1))-(e=v,((e=Math.exp(e))-1/e)/2));return[u+a*c,s+a*l,f*i/yd(md*r+v)]}}return n.duration=1e3*o,n},interpolateRgb:Vh,interpolateRgbBasis:Jh,interpolateRgbBasisClosed:Zh,interpolateHsl:_d,interpolateHslLong:xd,interpolateLab:function(e,t){var n=Hh((e=kh(e)).l,(t=kh(t)).l),r=Hh(e.a,t.a),i=Hh(e.b,t.b),a=Hh(e.opacity,t.opacity);return function(t){return e.l=n(t),e.a=r(t),e.b=i(t),e.opacity=a(t),e+""}},interpolateHcl:kd,interpolateHclLong:Md,interpolateCubehelix:Sd,interpolateCubehelixLong:Ad,piecewise:function(t,e){for(var n=0,r=e.length-1,i=e[0],a=new Array(r<0?0:r);n<r;)a[n]=t(i,i=e[++n]);return function(t){var e=Math.max(0,Math.min(r-1,Math.floor(t*=r)));return a[e](t-e)}},quantize:function(t,e){for(var n=new Array(e),r=0;r<e;++r)n[r]=t(r/(e-1));return n}});function Od(t){return function(){return t}}function zd(t){return+t}var Dd=[0,1];function Nd(e,n){return(n-=e=+e)?function(t){return(t-e)/n}:Od(n)}function Rd(t,e,n,r){var i=t[0],a=t[1],o=e[0],u=e[1];return a<i?(i=n(a,i),o=r(u,o)):(i=n(i,a),o=r(o,u)),function(t){return o(i(t))}}function Td(n,t,e,r){var i=Math.min(n.length,t.length)-1,a=new Array(i),o=new Array(i),u=-1;for(n[i]<n[0]&&(n=n.slice().reverse(),t=t.slice().reverse());++u<i;)a[u]=e(n[u],n[u+1]),o[u]=r(t[u],t[u+1]);return function(t){var e=Wr(n,t,1,i)-1;return o[e](a[e](t))}}function Pd(t,e){return e.domain(t.domain()).range(t.range()).interpolate(t.interpolate()).clamp(t.clamp())}function Ld(e,n){var r,a,o,u=Dd,s=Dd,f=ad,c=!1;function i(){return r=2<Math.min(u.length,s.length)?Td:Rd,a=o=null,t}function t(t){return(a||(a=r(u,s,c?(i=e,function(e,n){var r=i(e=+e,n=+n);return function(t){return t<=e?0:n<=t?1:r(t)}}):e,f)))(+t);var i}return t.invert=function(t){return(o||(o=r(s,u,Nd,c?(i=n,function(e,n){var r=i(e=+e,n=+n);return function(t){return t<=0?e:1<=t?n:r(t)}}):n)))(+t);var i},t.domain=function(t){return arguments.length?(u=Ll.call(t,zd),i()):u.slice()},t.range=function(t){return arguments.length?(s=ql.call(t),i()):s.slice()},t.rangeRound=function(t){return s=ql.call(t),f=od,i()},t.clamp=function(t){return arguments.length?(c=!!t,i()):c},t.interpolate=function(t){return arguments.length?(f=t,i()):f},i()}function qd(t,e){if((n=(t=e?t.toExponential(e-1):t.toExponential()).indexOf("e"))<0)return null;var n,r=t.slice(0,n);return[1<r.length?r[0]+r.slice(2):r,+t.slice(n+1)]}function Ud(t){return(t=qd(Math.abs(t)))?t[1]:NaN}var Fd,jd=/^(?:(.)?([<>=^]))?([+\-\( ])?([$#])?(0)?(\d+)?(,)?(\.\d+)?(~)?([a-z%])?$/i;function Id(t){return new $d(t)}function $d(t){if(!(e=jd.exec(t)))throw new Error("invalid format: "+t);var e;this.fill=e[1]||" ",this.align=e[2]||">",this.sign=e[3]||"-",this.symbol=e[4]||"",this.zero=!!e[5],this.width=e[6]&&+e[6],this.comma=!!e[7],this.precision=e[8]&&+e[8].slice(1),this.trim=!!e[9],this.type=e[10]||""}function Bd(t,e){var n=qd(t,e);if(!n)return t+"";var r=n[0],i=n[1];return i<0?"0."+new Array(-i).join("0")+r:r.length>i+1?r.slice(0,i+1)+"."+r.slice(i+1):r+new Array(i-r.length+2).join("0")}Id.prototype=$d.prototype,$d.prototype.toString=function(){return this.fill+this.align+this.sign+this.symbol+(this.zero?"0":"")+(null==this.width?"":Math.max(1,0|this.width))+(this.comma?",":"")+(null==this.precision?"":"."+Math.max(0,0|this.precision))+(this.trim?"~":"")+this.type};var Wd={"%":function(t,e){return(100*t).toFixed(e)},b:function(t){return Math.round(t).toString(2)},c:function(t){return t+""},d:function(t){return Math.round(t).toString(10)},e:function(t,e){return t.toExponential(e)},f:function(t,e){return t.toFixed(e)},g:function(t,e){return t.toPrecision(e)},o:function(t){return Math.round(t).toString(8)},p:function(t,e){return Bd(100*t,e)},r:Bd,s:function(t,e){var n=qd(t,e);if(!n)return t+"";var r=n[0],i=n[1],a=i-(Fd=3*Math.max(-8,Math.min(8,Math.floor(i/3))))+1,o=r.length;return a===o?r:o<a?r+new Array(a-o+1).join("0"):0<a?r.slice(0,a)+"."+r.slice(a):"0."+new Array(1-a).join("0")+qd(t,Math.max(0,e+a-1))[0]},X:function(t){return Math.round(t).toString(16).toUpperCase()},x:function(t){return Math.round(t).toString(16)}};function Yd(t){return t}var Gd,Hd,Vd,Xd=["y","z","a","f","p","n","µ","m","","k","M","G","T","P","E","Z","Y"];function Jd(t){var e,u,s,w=t.grouping&&t.thousands?(u=t.grouping,s=t.thousands,function(t,e){for(var n=t.length,r=[],i=0,a=u[0],o=0;0<n&&0<a&&(e<o+a+1&&(a=Math.max(1,e-o)),r.push(t.substring(n-=a,n+a)),!((o+=a+1)>e));)a=u[i=(i+1)%u.length];return r.reverse().join(s)}):Yd,r=t.currency,k=t.decimal,M=t.numerals?(e=t.numerals,function(t){return t.replace(/[0-9]/g,function(t){return e[+t]})}):Yd,i=t.percent||"%";function o(t){var f=(t=Id(t)).fill,c=t.align,l=t.sign,e=t.symbol,h=t.zero,d=t.width,p=t.comma,g=t.precision,v=t.trim,m=t.type;"n"===m?(p=!0,m="g"):Wd[m]||(null==g&&(g=12),v=!0,m="g"),(h||"0"===f&&"="===c)&&(h=!0,f="0",c="=");var y="$"===e?r[0]:"#"===e&&/[boxX]/.test(m)?"0"+m.toLowerCase():"",b="$"===e?r[1]:/[%p]/.test(m)?i:"",_=Wd[m],x=/[defgprs%]/.test(m);function n(t){var e,n,r,i=y,a=b;if("c"===m)a=_(t)+a,t="";else{var o=(t=+t)<0;if(t=_(Math.abs(t),g),v&&(t=function(t){t:for(var e,n=t.length,r=1,i=-1;r<n;++r)switch(t[r]){case".":i=e=r;break;case"0":0===i&&(i=r),e=r;break;default:if(0<i){if(!+t[r])break t;i=0}}return 0<i?t.slice(0,i)+t.slice(e+1):t}(t)),o&&0==+t&&(o=!1),i=(o?"("===l?l:"-":"-"===l||"("===l?"":l)+i,a=("s"===m?Xd[8+Fd/3]:"")+a+(o&&"("===l?")":""),x)for(e=-1,n=t.length;++e<n;)if((r=t.charCodeAt(e))<48||57<r){a=(46===r?k+t.slice(e+1):t.slice(e))+a,t=t.slice(0,e);break}}p&&!h&&(t=w(t,1/0));var u=i.length+t.length+a.length,s=u<d?new Array(d-u+1).join(f):"";switch(p&&h&&(t=w(s+t,s.length?d-a.length:1/0),s=""),c){case"<":t=i+t+a+s;break;case"=":t=i+s+t+a;break;case"^":t=s.slice(0,u=s.length>>1)+i+t+a+s.slice(u);break;default:t=s+i+t+a}return M(t)}return g=null==g?6:/[gprs]/.test(m)?Math.max(1,Math.min(21,g)):Math.max(0,Math.min(20,g)),n.toString=function(){return t+""},n}return{format:o,formatPrefix:function(t,e){var n=o(((t=Id(t)).type="f",t)),r=3*Math.max(-8,Math.min(8,Math.floor(Ud(e)/3))),i=Math.pow(10,-r),a=Xd[8+r/3];return function(t){return n(i*t)+a}}}}function Zd(t){return Gd=Jd(t),Hd=Gd.format,Vd=Gd.formatPrefix,Gd}function Qd(t,e,n){var r,i,a,o,u,s,f=t[0],c=t[t.length-1],l=ti(f,c,null==e?10:e);switch((n=Id(null==n?",f":n)).type){case"s":var h=Math.max(Math.abs(f),Math.abs(c));return null!=n.precision||isNaN((u=l,s=h,r=Math.max(0,3*Math.max(-8,Math.min(8,Math.floor(Ud(s)/3)))-Ud(Math.abs(u)))))||(n.precision=r),Vd(n,h);case"":case"e":case"g":case"p":case"r":null!=n.precision||isNaN((a=l,o=Math.max(Math.abs(f),Math.abs(c)),a=Math.abs(a),o=Math.abs(o)-a,r=Math.max(0,Ud(o)-Ud(a))+1))||(n.precision=r-("e"===n.type));break;case"f":case"%":null!=n.precision||isNaN((i=l,r=Math.max(0,-Ud(Math.abs(i)))))||(n.precision=r-2*("%"===n.type))}return Hd(n)}function Kd(u){var s=u.domain;return u.ticks=function(t){var e=s();return Qr(e[0],e[e.length-1],null==t?10:t)},u.tickFormat=function(t,e){return Qd(s(),t,e)},u.nice=function(t){null==t&&(t=10);var e,n=s(),r=0,i=n.length-1,a=n[r],o=n[i];return o<a&&(e=a,a=o,o=e,e=r,r=i,i=e),0<(e=Kr(a,o,t))?e=Kr(a=Math.floor(a/e)*e,o=Math.ceil(o/e)*e,t):e<0&&(e=Kr(a=Math.ceil(a*e)/e,o=Math.floor(o*e)/e,t)),0<e?(n[r]=Math.floor(a/e)*e,n[i]=Math.ceil(o/e)*e,s(n)):e<0&&(n[r]=Math.ceil(a*e)/e,n[i]=Math.floor(o*e)/e,s(n)),u},u}function tp(){var t=Ld(Nd,td);return t.copy=function(){return Pd(t,tp())},Kd(t)}function ep(t,e){var n,r=0,i=(t=t.slice()).length-1,a=t[r],o=t[i];return o<a&&(n=r,r=i,i=n,n=a,a=o,o=n),t[r]=e.floor(a),t[i]=e.ceil(o),t}function np(e,n){return(n=Math.log(n/e))?function(t){return Math.log(t/e)/n}:Od(n)}function rp(e,n){return e<0?function(t){return-Math.pow(-n,t)*Math.pow(-e,1-t)}:function(t){return Math.pow(n,t)*Math.pow(e,1-t)}}function ip(t){return isFinite(t)?+("1e"+t):t<0?0:t}function ap(e){return 10===e?ip:e===Math.E?Math.exp:function(t){return Math.pow(e,t)}}function op(e){return e===Math.E?Math.log:10===e&&Math.log10||2===e&&Math.log2||(e=Math.log(e),function(t){return Math.log(t)/e})}function up(e){return function(t){return-e(-t)}}function sp(t,e){return t<0?-Math.pow(-t,e):Math.pow(t,e)}function fp(){var r=1,t=Ld(function(e,n){return(n=sp(n,r)-(e=sp(e,r)))?function(t){return(sp(t,r)-e)/n}:Od(n)},function(e,n){return n=sp(n,r)-(e=sp(e,r)),function(t){return sp(e+n*t,1/r)}}),e=t.domain;return t.exponent=function(t){return arguments.length?(r=+t,e(e())):r},t.copy=function(){return Pd(t,fp().exponent(r))},Kd(t)}Zd({decimal:".",thousands:",",grouping:[3],currency:["$",""]});var cp=1e3,lp=60*cp,hp=60*lp,dp=24*hp,pp=7*dp,gp=30*dp,vp=365*dp;function mp(t){return new Date(t)}function yp(t){return t instanceof Date?+t:+new Date(+t)}function bp(o,e,n,r,i,a,u,s,f){var c=Ld(Nd,td),l=c.invert,h=c.domain,d=f(".%L"),p=f(":%S"),g=f("%I:%M"),v=f("%I %p"),m=f("%a %d"),y=f("%b %d"),b=f("%B"),_=f("%Y"),x=[[u,1,cp],[u,5,5*cp],[u,15,15*cp],[u,30,30*cp],[a,1,lp],[a,5,5*lp],[a,15,15*lp],[a,30,30*lp],[i,1,hp],[i,3,3*hp],[i,6,6*hp],[i,12,12*hp],[r,1,dp],[r,2,2*dp],[n,1,pp],[e,1,gp],[e,3,3*gp],[o,1,vp]];function w(t){return(u(t)<t?d:a(t)<t?p:i(t)<t?g:r(t)<t?v:e(t)<t?n(t)<t?m:y:o(t)<t?b:_)(t)}function k(t,e,n,r){if(null==t&&(t=10),"number"==typeof t){var i=Math.abs(n-e)/t,a=$r(function(t){return t[2]}).right(x,i);a===x.length?(r=ti(e/vp,n/vp,t),t=o):a?(r=(a=x[i/x[a-1][2]<x[a][2]/i?a-1:a])[1],t=a[0]):(r=Math.max(ti(e,n,t),1),t=s)}return null==r?t:t.every(r)}return c.invert=function(t){return new Date(l(t))},c.domain=function(t){return arguments.length?h(Ll.call(t,yp)):h().map(mp)},c.ticks=function(t,e){var n,r=h(),i=r[0],a=r[r.length-1],o=a<i;return o&&(n=i,i=a,a=n),n=(n=k(t,i,a,e))?n.range(i,a+1):[],o?n.reverse():n},c.tickFormat=function(t,e){return null==e?w:f(e)},c.nice=function(t,e){var n=h();return(t=k(t,n[0],n[n.length-1],e))?h(ep(n,t)):c},c.copy=function(){return Pd(c,bp(o,e,n,r,i,a,u,s,f))},c}function _p(){var o,f,n=Fl().unknown(void 0),c=n.domain,l=n.range,h=[0,1],u=!1,s=0,d=0,p=.5;function e(){var t=c().length,e=h[1]<h[0],n=h[e-0],r=h[1-e],i=Ml(t,s,d);o=(r-n)/(i||1),u&&(o=Math.floor(o)),n+=(r-n-o*(t-s))*p,f=o*(1-s),u&&(n=Math.round(n),f=Math.round(f));var a=Vr(t).map(function(t){return n+o*t});return l(e?a.reverse():a)}return delete n.unknown,n.domain=function(t){return arguments.length?(c(t),e()):c()},n.range=function(t){return arguments.length?(h=[+t[0],+t[1]],e()):h.slice()},n.rangeRound=function(t){return h=[+t[0],+t[1]],u=!0,e()},n.bandwidth=function(){return f},n.step=function(){return o},n.round=function(t){return arguments.length?(u=!!t,e()):u},n.padding=function(t){return arguments.length?(d=Math.max(0,Math.min(1,t)),s=d,e()):s},n.paddingInner=function(t){return arguments.length?(s=Math.max(0,Math.min(1,t)),e()):s},n.paddingOuter=function(t){return arguments.length?(d=Math.max(0,Math.min(1,t)),e()):d},n.align=function(t){return arguments.length?(p=Math.max(0,Math.min(1,t)),e()):p},n.invertRange=function(t){if(null!=t[0]&&null!=t[1]){var e,n,r,i=+t[0],a=+t[1],o=h[1]<h[0],u=o?l().reverse():l(),s=u.length-1;if(i==i&&a==a&&(a<i&&(r=i,i=a,a=r),!(a<u[0]||i>h[1-o])))return e=Math.max(0,Wr(u,i)-1),n=i===a?e:Wr(u,a)-1,i-u[e]>f+1e-10&&++e,o&&(r=e,e=s-n,n=s-r),n<e?void 0:c().slice(e,n+1)}},n.invert=function(t){var e=n.invertRange([t,t]);return e?e[0]:e},n.copy=function(){return _p().domain(c()).range(h).round(u).paddingInner(s).paddingOuter(d).align(p)},e()}var xp=Array.prototype.map,wp=Array.prototype.slice;function kp(t){return xp.call(t,function(t){return+t})}function Mp(t,e){return 1<arguments.length?(Ep[t]=(n=t,r=e,function(){var f,i,t=r();return t.invertRange||(t.invertRange=t.invert?(i=t,function(t){var e,n=t[0],r=t[1];return r<n&&(e=n,n=r,r=e),[i.invert(n),i.invert(r)]}):t.invertExtent?(f=t,function(t){var e,n,r,i,a=f.range(),o=t[0],u=t[1],s=-1;for(u<o&&(n=o,o=u,u=n),r=0,i=a.length;r<i;++r)a[r]>=o&&a[r]<=u&&(s<0&&(s=r),e=r);if(!(s<0))return o=f.invertExtent(a[s]),u=f.invertExtent(a[e]),[void 0===o[0]?o[1]:o[0],void 0===u[1]?u[0]:u[1]]}):void 0),t.type=n,t}),this):Ep.hasOwnProperty(t)?Ep[t]:void 0;var n,r}var Ep={identity:function t(){var e=[0,1];function n(t){return+t}return(n.invert=n).domain=n.range=function(t){return arguments.length?(e=Ll.call(t,zd),n):e.slice()},n.copy=function(){return t().domain(e)},Kd(n)},linear:tp,log:function t(){var e=Ld(np,rp).domain([1,10]),h=e.domain,d=10,p=op(10),g=ap(10);function n(){return p=op(d),g=ap(d),h()[0]<0&&(p=up(p),g=up(g)),e}return e.base=function(t){return arguments.length?(d=+t,n()):d},e.domain=function(t){return arguments.length?(h(t),n()):h()},e.ticks=function(t){var e,n=h(),r=n[0],i=n[n.length-1];(e=i<r)&&(s=r,r=i,i=s);var a,o,u,s=p(r),f=p(i),c=null==t?10:+t,l=[];if(!(d%1)&&f-s<c){if(s=Math.round(s)-1,f=Math.round(f)+1,0<r){for(;s<f;++s)for(o=1,a=g(s);o<d;++o)if(!((u=a*o)<r)){if(i<u)break;l.push(u)}}else for(;s<f;++s)for(o=d-1,a=g(s);1<=o;--o)if(!((u=a*o)<r)){if(i<u)break;l.push(u)}}else l=Qr(s,f,Math.min(f-s,c)).map(g);return e?l.reverse():l},e.tickFormat=function(t,n){if(null==n&&(n=10===d?".0e":","),"function"!=typeof n&&(n=Hd(n)),t===1/0)return n;null==t&&(t=10);var r=Math.max(1,d*t/e.ticks().length);return function(t){var e=t/g(Math.round(p(t)));return e*d<d-.5&&(e*=d),e<=r?n(t):""}},e.nice=function(){return h(ep(h(),{floor:function(t){return g(Math.floor(p(t)))},ceil:function(t){return g(Math.ceil(p(t)))}}))},e.copy=function(){return Pd(e,t().base(d))},e},ordinal:Fl,pow:fp,sqrt:function(){return fp().exponent(.5)},quantile:function t(){var i=[],n=[],r=[];function a(){var t=0,e=Math.max(1,n.length);for(r=new Array(e-1);++t<e;)r[t-1]=ni(i,t/e);return o}function o(t){if(!isNaN(t=+t))return n[Wr(r,t)]}return o.invertExtent=function(t){var e=n.indexOf(t);return e<0?[NaN,NaN]:[0<e?r[e-1]:i[0],e<r.length?r[e]:i[i.length-1]]},o.domain=function(t){if(!arguments.length)return i.slice();i=[];for(var e,n=0,r=t.length;n<r;++n)null==(e=t[n])||isNaN(e=+e)||i.push(e);return i.sort(Ir),a()},o.range=function(t){return arguments.length?(n=ql.call(t),a()):n.slice()},o.quantiles=function(){return r.slice()},o.copy=function(){return t().domain(i).range(n)},o},quantize:function t(){var n=0,r=1,i=1,a=[.5],o=[0,1];function e(t){if(t<=t)return o[Wr(a,t,0,i)]}function u(){var t=-1;for(a=new Array(i);++t<i;)a[t]=((t+1)*r-(t-i)*n)/(i+1);return e}return e.domain=function(t){return arguments.length?(n=+t[0],r=+t[1],u()):[n,r]},e.range=function(t){return arguments.length?(i=(o=ql.call(t)).length-1,u()):o.slice()},e.invertExtent=function(t){var e=o.indexOf(t);return e<0?[NaN,NaN]:e<1?[n,a[0]]:i<=e?[a[i-1],r]:[a[e-1],a[e]]},e.copy=function(){return t().domain([n,r]).range(o)},Kd(e)},threshold:function t(){var n=[.5],r=[0,1],e=1;function i(t){if(t<=t)return r[Wr(n,t,0,e)]}return i.domain=function(t){return arguments.length?(n=ql.call(t),e=Math.min(n.length,r.length-1),i):n.slice()},i.range=function(t){return arguments.length?(r=ql.call(t),e=Math.min(n.length,r.length-1),i):r.slice()},i.invertExtent=function(t){var e=r.indexOf(t);return[n[e-1],n[e]]},i.copy=function(){return t().domain(n).range(r)},i},time:function(){return bp(Ae,Se,ke,xe,_e,be,ye,ge,Ie).domain([new Date(2e3,0,1),new Date(2e3,0,2)])},utc:function(){return bp(Le,Pe,Ne,ze,Oe,Ce,ye,ge,Be).domain([Date.UTC(2e3,0,1),Date.UTC(2e3,0,2)])},band:_p,point:function(){return function t(e){var n=e.copy;return e.padding=e.paddingOuter,delete e.paddingInner,e.copy=function(){return t(n())},e}(_p().paddingInner(1))},sequential:function t(n){var r=tp(),i=0,a=1,o=!1;function e(){var t=r.domain();i=t[0],a=E(t)-i}function u(t){var e=(t-i)/a;return n(o?Math.max(0,Math.min(1,e)):e)}return u.clamp=function(t){return arguments.length?(o=!!t,u):o},u.domain=function(t){return arguments.length?(r.domain(t),e(),u):r.domain()},u.interpolator=function(t){return arguments.length?(n=t,u):n},u.copy=function(){return t().domain(r.domain()).clamp(o).interpolator(n)},u.ticks=function(t){return r.ticks(t)},u.tickFormat=function(t,e){return r.tickFormat(t,e)},u.nice=function(t){return r.nice(t),e(),u},u},"bin-linear":function t(){var e=tp(),r=[];function i(t){return e(t)}return i.domain=function(t){return arguments.length?(r=kp(t),e.domain([r[0],E(r)]),i):r.slice()},i.range=function(t){return arguments.length?(e.range(t),i):e.range()},i.rangeRound=function(t){return arguments.length?(e.rangeRound(t),i):e.rangeRound()},i.interpolate=function(t){return arguments.length?(e.interpolate(t),i):e.interpolate()},i.invert=function(t){return e.invert(t)},i.ticks=function(t){var e=r.length,n=~~(e/(t||e));return n<2?i.domain():r.filter(function(t,e){return!(e%n)})},i.tickFormat=function(){return e.tickFormat.apply(e,arguments)},i.copy=function(){return t().domain(i.domain()).range(i.range())},i},"bin-ordinal":function t(){var e=[],n=[];function r(t){return null==t||t!=t?void 0:n[(Wr(e,t)-1)%n.length]}return r.domain=function(t){return arguments.length?(e=kp(t),r):e.slice()},r.range=function(t){return arguments.length?(n=wp.call(t),r):n.slice()},r.copy=function(){return t().domain(r.domain()).range(r.range())},r}};for(var Sp in Ep)Mp(Sp,Ep[Sp]);function Ap(e,t){var n=t[0],r=E(t)-n;return function(t){return e(n+t*r)}}function Cp(t,e,n){var r=n-e;return r?"linear"===t.type||"sequential"===t.type?function(t){return(t-e)/r}:t.copy().domain([e,n]).range([0,1]).interpolate(Op):q(0)}function Op(e,t){var n=t-e;return function(t){return e+t*n}}function zp(t,e){var n,r=Cd[(n=t,"interpolate"+n.toLowerCase().split("-").map(function(t){return t[0].toUpperCase()+t.slice(1)}).join(""))];return null!=e&&r&&r.gamma?r.gamma(e):r}function Dp(t){for(var e=t.length/6|0,n=new Array(e),r=0;r<e;)n[r]="#"+t.slice(6*r,6*++r);return n}var Np=Dp("1f77b4aec7e8ff7f0effbb782ca02c98df8ad62728ff98969467bdc5b0d58c564bc49c94e377c2f7b6d27f7f7fc7c7c7bcbd22dbdb8d17becf9edae5"),Rp=Dp("393b795254a36b6ecf9c9ede6379398ca252b5cf6bcedb9c8c6d31bd9e39e7ba52e7cb94843c39ad494ad6616be7969c7b4173a55194ce6dbdde9ed6"),Tp=Dp("3182bd6baed69ecae1c6dbefe6550dfd8d3cfdae6bfdd0a231a35474c476a1d99bc7e9c0756bb19e9ac8bcbddcdadaeb636363969696bdbdbdd9d9d9"),Pp=Dp("4c78a8f58518e4575672b7b254a24beeca3bb279a2ff9da69d755dbab0ac"),Lp=Dp("4c78a89ecae9f58518ffbf7954a24b88d27ab79a20f2cf5b43989483bcb6e45756ff9d9879706ebab0acd67195fcbfd2b279a2d6a5c99e765fd8b5a5"),qp=new Array(3).concat("67a9cff7f7f7f1a340","0571b092c5defdb863e66101","0571b092c5def7f7f7fdb863e66101","2166ac67a9cfd1e5f0fee0b6f1a340b35806","2166ac67a9cfd1e5f0f7f7f7fee0b6f1a340b35806","2166ac4393c392c5ded1e5f0fee0b6fdb863e08214b35806","2166ac4393c392c5ded1e5f0f7f7f7fee0b6fdb863e08214b35806","0530612166ac4393c392c5ded1e5f0fee0b6fdb863e08214b358067f3b08","0530612166ac4393c392c5ded1e5f0f7f7f7fee0b6fdb863e08214b358067f3b08").map(Dp);function Up(t){for(var e=t.length/6|0,n=new Array(e),r=0;r<e;)n[r]="#"+t.slice(6*r,6*++r);return n}var Fp=Up("1f77b4ff7f0e2ca02cd627289467bd8c564be377c27f7f7fbcbd2217becf"),jp=Up("7fc97fbeaed4fdc086ffff99386cb0f0027fbf5b17666666"),Ip=Up("1b9e77d95f027570b3e7298a66a61ee6ab02a6761d666666"),$p=Up("a6cee31f78b4b2df8a33a02cfb9a99e31a1cfdbf6fff7f00cab2d66a3d9affff99b15928"),Bp=Up("fbb4aeb3cde3ccebc5decbe4fed9a6ffffcce5d8bdfddaecf2f2f2"),Wp=Up("b3e2cdfdcdaccbd5e8f4cae4e6f5c9fff2aef1e2cccccccc"),Yp=Up("e41a1c377eb84daf4a984ea3ff7f00ffff33a65628f781bf999999"),Gp=Up("66c2a5fc8d628da0cbe78ac3a6d854ffd92fe5c494b3b3b3"),Hp=Up("8dd3c7ffffb3bebadafb807280b1d3fdb462b3de69fccde5d9d9d9bc80bdccebc5ffed6f");function Vp(t){return Jh(t[t.length-1])}var Xp=new Array(3).concat("d8b365f5f5f55ab4ac","a6611adfc27d80cdc1018571","a6611adfc27df5f5f580cdc1018571","8c510ad8b365f6e8c3c7eae55ab4ac01665e","8c510ad8b365f6e8c3f5f5f5c7eae55ab4ac01665e","8c510abf812ddfc27df6e8c3c7eae580cdc135978f01665e","8c510abf812ddfc27df6e8c3f5f5f5c7eae580cdc135978f01665e","5430058c510abf812ddfc27df6e8c3c7eae580cdc135978f01665e003c30","5430058c510abf812ddfc27df6e8c3f5f5f5c7eae580cdc135978f01665e003c30").map(Up),Jp=Vp(Xp),Zp=new Array(3).concat("af8dc3f7f7f77fbf7b","7b3294c2a5cfa6dba0008837","7b3294c2a5cff7f7f7a6dba0008837","762a83af8dc3e7d4e8d9f0d37fbf7b1b7837","762a83af8dc3e7d4e8f7f7f7d9f0d37fbf7b1b7837","762a839970abc2a5cfe7d4e8d9f0d3a6dba05aae611b7837","762a839970abc2a5cfe7d4e8f7f7f7d9f0d3a6dba05aae611b7837","40004b762a839970abc2a5cfe7d4e8d9f0d3a6dba05aae611b783700441b","40004b762a839970abc2a5cfe7d4e8f7f7f7d9f0d3a6dba05aae611b783700441b").map(Up),Qp=Vp(Zp),Kp=new Array(3).concat("e9a3c9f7f7f7a1d76a","d01c8bf1b6dab8e1864dac26","d01c8bf1b6daf7f7f7b8e1864dac26","c51b7de9a3c9fde0efe6f5d0a1d76a4d9221","c51b7de9a3c9fde0eff7f7f7e6f5d0a1d76a4d9221","c51b7dde77aef1b6dafde0efe6f5d0b8e1867fbc414d9221","c51b7dde77aef1b6dafde0eff7f7f7e6f5d0b8e1867fbc414d9221","8e0152c51b7dde77aef1b6dafde0efe6f5d0b8e1867fbc414d9221276419","8e0152c51b7dde77aef1b6dafde0eff7f7f7e6f5d0b8e1867fbc414d9221276419").map(Up),tg=Vp(Kp),eg=new Array(3).concat("998ec3f7f7f7f1a340","5e3c99b2abd2fdb863e66101","5e3c99b2abd2f7f7f7fdb863e66101","542788998ec3d8daebfee0b6f1a340b35806","542788998ec3d8daebf7f7f7fee0b6f1a340b35806","5427888073acb2abd2d8daebfee0b6fdb863e08214b35806","5427888073acb2abd2d8daebf7f7f7fee0b6fdb863e08214b35806","2d004b5427888073acb2abd2d8daebfee0b6fdb863e08214b358067f3b08","2d004b5427888073acb2abd2d8daebf7f7f7fee0b6fdb863e08214b358067f3b08").map(Up),ng=Vp(eg),rg=new Array(3).concat("ef8a62f7f7f767a9cf","ca0020f4a58292c5de0571b0","ca0020f4a582f7f7f792c5de0571b0","b2182bef8a62fddbc7d1e5f067a9cf2166ac","b2182bef8a62fddbc7f7f7f7d1e5f067a9cf2166ac","b2182bd6604df4a582fddbc7d1e5f092c5de4393c32166ac","b2182bd6604df4a582fddbc7f7f7f7d1e5f092c5de4393c32166ac","67001fb2182bd6604df4a582fddbc7d1e5f092c5de4393c32166ac053061","67001fb2182bd6604df4a582fddbc7f7f7f7d1e5f092c5de4393c32166ac053061").map(Up),ig=Vp(rg),ag=new Array(3).concat("ef8a62ffffff999999","ca0020f4a582bababa404040","ca0020f4a582ffffffbababa404040","b2182bef8a62fddbc7e0e0e09999994d4d4d","b2182bef8a62fddbc7ffffffe0e0e09999994d4d4d","b2182bd6604df4a582fddbc7e0e0e0bababa8787874d4d4d","b2182bd6604df4a582fddbc7ffffffe0e0e0bababa8787874d4d4d","67001fb2182bd6604df4a582fddbc7e0e0e0bababa8787874d4d4d1a1a1a","67001fb2182bd6604df4a582fddbc7ffffffe0e0e0bababa8787874d4d4d1a1a1a").map(Up),og=Vp(ag),ug=new Array(3).concat("fc8d59ffffbf91bfdb","d7191cfdae61abd9e92c7bb6","d7191cfdae61ffffbfabd9e92c7bb6","d73027fc8d59fee090e0f3f891bfdb4575b4","d73027fc8d59fee090ffffbfe0f3f891bfdb4575b4","d73027f46d43fdae61fee090e0f3f8abd9e974add14575b4","d73027f46d43fdae61fee090ffffbfe0f3f8abd9e974add14575b4","a50026d73027f46d43fdae61fee090e0f3f8abd9e974add14575b4313695","a50026d73027f46d43fdae61fee090ffffbfe0f3f8abd9e974add14575b4313695").map(Up),sg=Vp(ug),fg=new Array(3).concat("fc8d59ffffbf91cf60","d7191cfdae61a6d96a1a9641","d7191cfdae61ffffbfa6d96a1a9641","d73027fc8d59fee08bd9ef8b91cf601a9850","d73027fc8d59fee08bffffbfd9ef8b91cf601a9850","d73027f46d43fdae61fee08bd9ef8ba6d96a66bd631a9850","d73027f46d43fdae61fee08bffffbfd9ef8ba6d96a66bd631a9850","a50026d73027f46d43fdae61fee08bd9ef8ba6d96a66bd631a9850006837","a50026d73027f46d43fdae61fee08bffffbfd9ef8ba6d96a66bd631a9850006837").map(Up),cg=Vp(fg),lg=new Array(3).concat("fc8d59ffffbf99d594","d7191cfdae61abdda42b83ba","d7191cfdae61ffffbfabdda42b83ba","d53e4ffc8d59fee08be6f59899d5943288bd","d53e4ffc8d59fee08bffffbfe6f59899d5943288bd","d53e4ff46d43fdae61fee08be6f598abdda466c2a53288bd","d53e4ff46d43fdae61fee08bffffbfe6f598abdda466c2a53288bd","9e0142d53e4ff46d43fdae61fee08be6f598abdda466c2a53288bd5e4fa2","9e0142d53e4ff46d43fdae61fee08bffffbfe6f598abdda466c2a53288bd5e4fa2").map(Up),hg=Vp(lg),dg=new Array(3).concat("e5f5f999d8c92ca25f","edf8fbb2e2e266c2a4238b45","edf8fbb2e2e266c2a42ca25f006d2c","edf8fbccece699d8c966c2a42ca25f006d2c","edf8fbccece699d8c966c2a441ae76238b45005824","f7fcfde5f5f9ccece699d8c966c2a441ae76238b45005824","f7fcfde5f5f9ccece699d8c966c2a441ae76238b45006d2c00441b").map(Up),pg=Vp(dg),gg=new Array(3).concat("e0ecf49ebcda8856a7","edf8fbb3cde38c96c688419d","edf8fbb3cde38c96c68856a7810f7c","edf8fbbfd3e69ebcda8c96c68856a7810f7c","edf8fbbfd3e69ebcda8c96c68c6bb188419d6e016b","f7fcfde0ecf4bfd3e69ebcda8c96c68c6bb188419d6e016b","f7fcfde0ecf4bfd3e69ebcda8c96c68c6bb188419d810f7c4d004b").map(Up),vg=Vp(gg),mg=new Array(3).concat("e0f3dba8ddb543a2ca","f0f9e8bae4bc7bccc42b8cbe","f0f9e8bae4bc7bccc443a2ca0868ac","f0f9e8ccebc5a8ddb57bccc443a2ca0868ac","f0f9e8ccebc5a8ddb57bccc44eb3d32b8cbe08589e","f7fcf0e0f3dbccebc5a8ddb57bccc44eb3d32b8cbe08589e","f7fcf0e0f3dbccebc5a8ddb57bccc44eb3d32b8cbe0868ac084081").map(Up),yg=Vp(mg),bg=new Array(3).concat("fee8c8fdbb84e34a33","fef0d9fdcc8afc8d59d7301f","fef0d9fdcc8afc8d59e34a33b30000","fef0d9fdd49efdbb84fc8d59e34a33b30000","fef0d9fdd49efdbb84fc8d59ef6548d7301f990000","fff7ecfee8c8fdd49efdbb84fc8d59ef6548d7301f990000","fff7ecfee8c8fdd49efdbb84fc8d59ef6548d7301fb300007f0000").map(Up),_g=Vp(bg),xg=new Array(3).concat("ece2f0a6bddb1c9099","f6eff7bdc9e167a9cf02818a","f6eff7bdc9e167a9cf1c9099016c59","f6eff7d0d1e6a6bddb67a9cf1c9099016c59","f6eff7d0d1e6a6bddb67a9cf3690c002818a016450","fff7fbece2f0d0d1e6a6bddb67a9cf3690c002818a016450","fff7fbece2f0d0d1e6a6bddb67a9cf3690c002818a016c59014636").map(Up),wg=Vp(xg),kg=new Array(3).concat("ece7f2a6bddb2b8cbe","f1eef6bdc9e174a9cf0570b0","f1eef6bdc9e174a9cf2b8cbe045a8d","f1eef6d0d1e6a6bddb74a9cf2b8cbe045a8d","f1eef6d0d1e6a6bddb74a9cf3690c00570b0034e7b","fff7fbece7f2d0d1e6a6bddb74a9cf3690c00570b0034e7b","fff7fbece7f2d0d1e6a6bddb74a9cf3690c00570b0045a8d023858").map(Up),Mg=Vp(kg),Eg=new Array(3).concat("e7e1efc994c7dd1c77","f1eef6d7b5d8df65b0ce1256","f1eef6d7b5d8df65b0dd1c77980043","f1eef6d4b9dac994c7df65b0dd1c77980043","f1eef6d4b9dac994c7df65b0e7298ace125691003f","f7f4f9e7e1efd4b9dac994c7df65b0e7298ace125691003f","f7f4f9e7e1efd4b9dac994c7df65b0e7298ace125698004367001f").map(Up),Sg=Vp(Eg),Ag=new Array(3).concat("fde0ddfa9fb5c51b8a","feebe2fbb4b9f768a1ae017e","feebe2fbb4b9f768a1c51b8a7a0177","feebe2fcc5c0fa9fb5f768a1c51b8a7a0177","feebe2fcc5c0fa9fb5f768a1dd3497ae017e7a0177","fff7f3fde0ddfcc5c0fa9fb5f768a1dd3497ae017e7a0177","fff7f3fde0ddfcc5c0fa9fb5f768a1dd3497ae017e7a017749006a").map(Up),Cg=Vp(Ag),Og=new Array(3).concat("edf8b17fcdbb2c7fb8","ffffcca1dab441b6c4225ea8","ffffcca1dab441b6c42c7fb8253494","ffffccc7e9b47fcdbb41b6c42c7fb8253494","ffffccc7e9b47fcdbb41b6c41d91c0225ea80c2c84","ffffd9edf8b1c7e9b47fcdbb41b6c41d91c0225ea80c2c84","ffffd9edf8b1c7e9b47fcdbb41b6c41d91c0225ea8253494081d58").map(Up),zg=Vp(Og),Dg=new Array(3).concat("f7fcb9addd8e31a354","ffffccc2e69978c679238443","ffffccc2e69978c67931a354006837","ffffccd9f0a3addd8e78c67931a354006837","ffffccd9f0a3addd8e78c67941ab5d238443005a32","ffffe5f7fcb9d9f0a3addd8e78c67941ab5d238443005a32","ffffe5f7fcb9d9f0a3addd8e78c67941ab5d238443006837004529").map(Up),Ng=Vp(Dg),Rg=new Array(3).concat("fff7bcfec44fd95f0e","ffffd4fed98efe9929cc4c02","ffffd4fed98efe9929d95f0e993404","ffffd4fee391fec44ffe9929d95f0e993404","ffffd4fee391fec44ffe9929ec7014cc4c028c2d04","ffffe5fff7bcfee391fec44ffe9929ec7014cc4c028c2d04","ffffe5fff7bcfee391fec44ffe9929ec7014cc4c02993404662506").map(Up),Tg=Vp(Rg),Pg=new Array(3).concat("ffeda0feb24cf03b20","ffffb2fecc5cfd8d3ce31a1c","ffffb2fecc5cfd8d3cf03b20bd0026","ffffb2fed976feb24cfd8d3cf03b20bd0026","ffffb2fed976feb24cfd8d3cfc4e2ae31a1cb10026","ffffccffeda0fed976feb24cfd8d3cfc4e2ae31a1cb10026","ffffccffeda0fed976feb24cfd8d3cfc4e2ae31a1cbd0026800026").map(Up),Lg=Vp(Pg),qg=new Array(3).concat("deebf79ecae13182bd","eff3ffbdd7e76baed62171b5","eff3ffbdd7e76baed63182bd08519c","eff3ffc6dbef9ecae16baed63182bd08519c","eff3ffc6dbef9ecae16baed64292c62171b5084594","f7fbffdeebf7c6dbef9ecae16baed64292c62171b5084594","f7fbffdeebf7c6dbef9ecae16baed64292c62171b508519c08306b").map(Up),Ug=Vp(qg),Fg=new Array(3).concat("e5f5e0a1d99b31a354","edf8e9bae4b374c476238b45","edf8e9bae4b374c47631a354006d2c","edf8e9c7e9c0a1d99b74c47631a354006d2c","edf8e9c7e9c0a1d99b74c47641ab5d238b45005a32","f7fcf5e5f5e0c7e9c0a1d99b74c47641ab5d238b45005a32","f7fcf5e5f5e0c7e9c0a1d99b74c47641ab5d238b45006d2c00441b").map(Up),jg=Vp(Fg),Ig=new Array(3).concat("f0f0f0bdbdbd636363","f7f7f7cccccc969696525252","f7f7f7cccccc969696636363252525","f7f7f7d9d9d9bdbdbd969696636363252525","f7f7f7d9d9d9bdbdbd969696737373525252252525","fffffff0f0f0d9d9d9bdbdbd969696737373525252252525","fffffff0f0f0d9d9d9bdbdbd969696737373525252252525000000").map(Up),$g=Vp(Ig),Bg=new Array(3).concat("efedf5bcbddc756bb1","f2f0f7cbc9e29e9ac86a51a3","f2f0f7cbc9e29e9ac8756bb154278f","f2f0f7dadaebbcbddc9e9ac8756bb154278f","f2f0f7dadaebbcbddc9e9ac8807dba6a51a34a1486","fcfbfdefedf5dadaebbcbddc9e9ac8807dba6a51a34a1486","fcfbfdefedf5dadaebbcbddc9e9ac8807dba6a51a354278f3f007d").map(Up),Wg=Vp(Bg),Yg=new Array(3).concat("fee0d2fc9272de2d26","fee5d9fcae91fb6a4acb181d","fee5d9fcae91fb6a4ade2d26a50f15","fee5d9fcbba1fc9272fb6a4ade2d26a50f15","fee5d9fcbba1fc9272fb6a4aef3b2ccb181d99000d","fff5f0fee0d2fcbba1fc9272fb6a4aef3b2ccb181d99000d","fff5f0fee0d2fcbba1fc9272fb6a4aef3b2ccb181da50f1567000d").map(Up),Gg=Vp(Yg),Hg=new Array(3).concat("fee6cefdae6be6550d","feeddefdbe85fd8d3cd94701","feeddefdbe85fd8d3ce6550da63603","feeddefdd0a2fdae6bfd8d3ce6550da63603","feeddefdd0a2fdae6bfd8d3cf16913d948018c2d04","fff5ebfee6cefdd0a2fdae6bfd8d3cf16913d948018c2d04","fff5ebfee6cefdd0a2fdae6bfd8d3cf16913d94801a636037f2704").map(Up),Vg=Vp(Hg),Xg=Ad(Uh(300,.5,0),Uh(-240,.5,1)),Jg=Ad(Uh(-100,.75,.35),Uh(80,1.5,.8)),Zg=Ad(Uh(260,.75,.35),Uh(80,1.5,.8)),Qg=Uh();function Kg(t){(t<0||1<t)&&(t-=Math.floor(t));var e=Math.abs(t-.5);return Qg.h=360*t-100,Qg.s=1.5-1.5*e,Qg.l=.8-.9*e,Qg+""}var tv=oh(),ev=Math.PI/3,nv=2*Math.PI/3;function rv(t){var e;return t=(.5-t)*Math.PI,tv.r=255*(e=Math.sin(t))*e,tv.g=255*(e=Math.sin(t+ev))*e,tv.b=255*(e=Math.sin(t+nv))*e,tv+""}function iv(e){var n=e.length;return function(t){return e[Math.max(0,Math.min(n-1,Math.floor(t*n)))]}}var av=iv(Up("44015444025645045745055946075a46085c460a5d460b5e470d60470e6147106347116447136548146748166848176948186a481a6c481b6d481c6e481d6f481f70482071482173482374482475482576482677482878482979472a7a472c7a472d7b472e7c472f7d46307e46327e46337f463480453581453781453882443983443a83443b84433d84433e85423f854240864241864142874144874045884046883f47883f48893e49893e4a893e4c8a3d4d8a3d4e8a3c4f8a3c508b3b518b3b528b3a538b3a548c39558c39568c38588c38598c375a8c375b8d365c8d365d8d355e8d355f8d34608d34618d33628d33638d32648e32658e31668e31678e31688e30698e306a8e2f6b8e2f6c8e2e6d8e2e6e8e2e6f8e2d708e2d718e2c718e2c728e2c738e2b748e2b758e2a768e2a778e2a788e29798e297a8e297b8e287c8e287d8e277e8e277f8e27808e26818e26828e26828e25838e25848e25858e24868e24878e23888e23898e238a8d228b8d228c8d228d8d218e8d218f8d21908d21918c20928c20928c20938c1f948c1f958b1f968b1f978b1f988b1f998a1f9a8a1e9b8a1e9c891e9d891f9e891f9f881fa0881fa1881fa1871fa28720a38620a48621a58521a68522a78522a88423a98324aa8325ab8225ac8226ad8127ad8128ae8029af7f2ab07f2cb17e2db27d2eb37c2fb47c31b57b32b67a34b67935b77937b87838b9773aba763bbb753dbc743fbc7340bd7242be7144bf7046c06f48c16e4ac16d4cc26c4ec36b50c46a52c56954c56856c66758c7655ac8645cc8635ec96260ca6063cb5f65cb5e67cc5c69cd5b6ccd5a6ece5870cf5773d05675d05477d1537ad1517cd2507fd34e81d34d84d44b86d54989d5488bd6468ed64590d74393d74195d84098d83e9bd93c9dd93ba0da39a2da37a5db36a8db34aadc32addc30b0dd2fb2dd2db5de2bb8de29bade28bddf26c0df25c2df23c5e021c8e020cae11fcde11dd0e11cd2e21bd5e21ad8e219dae319dde318dfe318e2e418e5e419e7e419eae51aece51befe51cf1e51df4e61ef6e620f8e621fbe723fde725")),ov=iv(Up("00000401000501010601010802010902020b02020d03030f03031204041405041606051806051a07061c08071e0907200a08220b09240c09260d0a290e0b2b100b2d110c2f120d31130d34140e36150e38160f3b180f3d19103f1a10421c10441d11471e114920114b21114e22115024125325125527125829115a2a115c2c115f2d11612f116331116533106734106936106b38106c390f6e3b0f703d0f713f0f72400f74420f75440f764510774710784910784a10794c117a4e117b4f127b51127c52137c54137d56147d57157e59157e5a167e5c167f5d177f5f187f601880621980641a80651a80671b80681c816a1c816b1d816d1d816e1e81701f81721f817320817521817621817822817922827b23827c23827e24828025828125818326818426818627818827818928818b29818c29818e2a81902a81912b81932b80942c80962c80982d80992d809b2e7f9c2e7f9e2f7fa02f7fa1307ea3307ea5317ea6317da8327daa337dab337cad347cae347bb0357bb2357bb3367ab5367ab73779b83779ba3878bc3978bd3977bf3a77c03a76c23b75c43c75c53c74c73d73c83e73ca3e72cc3f71cd4071cf4070d0416fd2426fd3436ed5446dd6456cd8456cd9466bdb476adc4869de4968df4a68e04c67e24d66e34e65e44f64e55064e75263e85362e95462ea5661eb5760ec5860ed5a5fee5b5eef5d5ef05f5ef1605df2625df2645cf3655cf4675cf4695cf56b5cf66c5cf66e5cf7705cf7725cf8745cf8765cf9785df9795df97b5dfa7d5efa7f5efa815ffb835ffb8560fb8761fc8961fc8a62fc8c63fc8e64fc9065fd9266fd9467fd9668fd9869fd9a6afd9b6bfe9d6cfe9f6dfea16efea36ffea571fea772fea973feaa74feac76feae77feb078feb27afeb47bfeb67cfeb77efeb97ffebb81febd82febf84fec185fec287fec488fec68afec88cfeca8dfecc8ffecd90fecf92fed194fed395fed597fed799fed89afdda9cfddc9efddea0fde0a1fde2a3fde3a5fde5a7fde7a9fde9aafdebacfcecaefceeb0fcf0b2fcf2b4fcf4b6fcf6b8fcf7b9fcf9bbfcfbbdfcfdbf")),uv=iv(Up("00000401000501010601010802010a02020c02020e03021004031204031405041706041907051b08051d09061f0a07220b07240c08260d08290e092b10092d110a30120a32140b34150b37160b39180c3c190c3e1b0c411c0c431e0c451f0c48210c4a230c4c240c4f260c51280b53290b552b0b572d0b592f0a5b310a5c320a5e340a5f3609613809623909633b09643d09653e0966400a67420a68440a68450a69470b6a490b6a4a0c6b4c0c6b4d0d6c4f0d6c510e6c520e6d540f6d550f6d57106e59106e5a116e5c126e5d126e5f136e61136e62146e64156e65156e67166e69166e6a176e6c186e6d186e6f196e71196e721a6e741a6e751b6e771c6d781c6d7a1d6d7c1d6d7d1e6d7f1e6c801f6c82206c84206b85216b87216b88226a8a226a8c23698d23698f24699025689225689326679526679727669827669a28659b29649d29649f2a63a02a63a22b62a32c61a52c60a62d60a82e5fa92e5eab2f5ead305dae305cb0315bb1325ab3325ab43359b63458b73557b93556ba3655bc3754bd3853bf3952c03a51c13a50c33b4fc43c4ec63d4dc73e4cc83f4bca404acb4149cc4248ce4347cf4446d04545d24644d34743d44842d54a41d74b3fd84c3ed94d3dda4e3cdb503bdd513ade5238df5337e05536e15635e25734e35933e45a31e55c30e65d2fe75e2ee8602de9612bea632aeb6429eb6628ec6726ed6925ee6a24ef6c23ef6e21f06f20f1711ff1731df2741cf3761bf37819f47918f57b17f57d15f67e14f68013f78212f78410f8850ff8870ef8890cf98b0bf98c0af98e09fa9008fa9207fa9407fb9606fb9706fb9906fb9b06fb9d07fc9f07fca108fca309fca50afca60cfca80dfcaa0ffcac11fcae12fcb014fcb216fcb418fbb61afbb81dfbba1ffbbc21fbbe23fac026fac228fac42afac62df9c72ff9c932f9cb35f8cd37f8cf3af7d13df7d340f6d543f6d746f5d949f5db4cf4dd4ff4df53f4e156f3e35af3e55df2e661f2e865f2ea69f1ec6df1ed71f1ef75f1f179f2f27df2f482f3f586f3f68af4f88ef5f992f6fa96f8fb9af9fc9dfafda1fcffa4")),sv=iv(Up("0d088710078813078916078a19068c1b068d1d068e20068f2206902406912605912805922a05932c05942e05952f059631059733059735049837049938049a3a049a3c049b3e049c3f049c41049d43039e44039e46039f48039f4903a04b03a14c02a14e02a25002a25102a35302a35502a45601a45801a45901a55b01a55c01a65e01a66001a66100a76300a76400a76600a76700a86900a86a00a86c00a86e00a86f00a87100a87201a87401a87501a87701a87801a87a02a87b02a87d03a87e03a88004a88104a78305a78405a78606a68707a68808a68a09a58b0aa58d0ba58e0ca48f0da4910ea3920fa39410a29511a19613a19814a099159f9a169f9c179e9d189d9e199da01a9ca11b9ba21d9aa31e9aa51f99a62098a72197a82296aa2395ab2494ac2694ad2793ae2892b02991b12a90b22b8fb32c8eb42e8db52f8cb6308bb7318ab83289ba3388bb3488bc3587bd3786be3885bf3984c03a83c13b82c23c81c33d80c43e7fc5407ec6417dc7427cc8437bc9447aca457acb4679cc4778cc4977cd4a76ce4b75cf4c74d04d73d14e72d24f71d35171d45270d5536fd5546ed6556dd7566cd8576bd9586ada5a6ada5b69db5c68dc5d67dd5e66de5f65de6164df6263e06363e16462e26561e26660e3685fe4695ee56a5de56b5de66c5ce76e5be76f5ae87059e97158e97257ea7457eb7556eb7655ec7754ed7953ed7a52ee7b51ef7c51ef7e50f07f4ff0804ef1814df1834cf2844bf3854bf3874af48849f48948f58b47f58c46f68d45f68f44f79044f79143f79342f89441f89540f9973ff9983ef99a3efa9b3dfa9c3cfa9e3bfb9f3afba139fba238fca338fca537fca636fca835fca934fdab33fdac33fdae32fdaf31fdb130fdb22ffdb42ffdb52efeb72dfeb82cfeba2cfebb2bfebd2afebe2afec029fdc229fdc328fdc527fdc627fdc827fdca26fdcb26fccd25fcce25fcd025fcd225fbd324fbd524fbd724fad824fada24f9dc24f9dd25f8df25f8e125f7e225f7e425f6e626f6e826f5e926f5eb27f4ed27f3ee27f3f027f2f227f1f426f1f525f0f724f0f921")),fv=Object.freeze({schemeCategory10:Fp,schemeAccent:jp,schemeDark2:Ip,schemePaired:$p,schemePastel1:Bp,schemePastel2:Wp,schemeSet1:Yp,schemeSet2:Gp,schemeSet3:Hp,interpolateBrBG:Jp,schemeBrBG:Xp,interpolatePRGn:Qp,schemePRGn:Zp,interpolatePiYG:tg,schemePiYG:Kp,interpolatePuOr:ng,schemePuOr:eg,interpolateRdBu:ig,schemeRdBu:rg,interpolateRdGy:og,schemeRdGy:ag,interpolateRdYlBu:sg,schemeRdYlBu:ug,interpolateRdYlGn:cg,schemeRdYlGn:fg,interpolateSpectral:hg,schemeSpectral:lg,interpolateBuGn:pg,schemeBuGn:dg,interpolateBuPu:vg,schemeBuPu:gg,interpolateGnBu:yg,schemeGnBu:mg,interpolateOrRd:_g,schemeOrRd:bg,interpolatePuBuGn:wg,schemePuBuGn:xg,interpolatePuBu:Mg,schemePuBu:kg,interpolatePuRd:Sg,schemePuRd:Eg,interpolateRdPu:Cg,schemeRdPu:Ag,interpolateYlGnBu:zg,schemeYlGnBu:Og,interpolateYlGn:Ng,schemeYlGn:Dg,interpolateYlOrBr:Tg,schemeYlOrBr:Rg,interpolateYlOrRd:Lg,schemeYlOrRd:Pg,interpolateBlues:Ug,schemeBlues:qg,interpolateGreens:jg,schemeGreens:Fg,interpolateGreys:$g,schemeGreys:Ig,interpolatePurples:Wg,schemePurples:Bg,interpolateReds:Gg,schemeReds:Yg,interpolateOranges:Vg,schemeOranges:Hg,interpolateCubehelixDefault:Xg,interpolateRainbow:Kg,interpolateWarm:Jg,interpolateCool:Zg,interpolateSinebow:rv,interpolateViridis:av,interpolateMagma:ov,interpolateInferno:uv,interpolatePlasma:sv}),cv={blueorange:qp},lv={category10:Fp,accent:jp,dark2:Ip,paired:$p,pastel1:Bp,pastel2:Wp,set1:Yp,set2:Gp,set3:Hp,category20:Np,category20b:Rp,category20c:Tp,tableau10:Pp,tableau20:Lp,viridis:av,magma:ov,inferno:uv,plasma:sv,rainbow:Kg,sinebow:rv,blueorange:Jh(E(qp))};function hv(t,e){lv[t]=fv["interpolate"+e],cv[t]=fv["scheme"+e]}function dv(t,e){if(1<arguments.length)return lv[t]=e,this;var n=t.split("-");return t=n[0],(n=+n[1]+1)&&cv.hasOwnProperty(t)?cv[t][n-1]:!n&&lv.hasOwnProperty(t)?lv[t]:void 0}hv("blues","Blues"),hv("greens","Greens"),hv("greys","Greys"),hv("purples","Purples"),hv("reds","Reds"),hv("oranges","Oranges"),hv("brownbluegreen","BrBG"),hv("purplegreen","PRGn"),hv("pinkyellowgreen","PiYG"),hv("purpleorange","PuOr"),hv("redblue","RdBu"),hv("redgrey","RdGy"),hv("redyellowblue","RdYlBu"),hv("redyellowgreen","RdYlGn"),hv("spectral","Spectral"),hv("bluegreen","BuGn"),hv("bluepurple","BuPu"),hv("greenblue","GnBu"),hv("orangered","OrRd"),hv("purplebluegreen","PuBuGn"),hv("purpleblue","PuBu"),hv("purplered","PuRd"),hv("redpurple","RdPu"),hv("yellowgreenblue","YlGnBu"),hv("yellowgreen","YlGn"),hv("yelloworangebrown","YlOrBr"),hv("yelloworangered","YlOrRd");var pv={millisecond:ge,second:ye,minute:be,hour:_e,day:xe,week:ke,month:Se,year:Ae},gv={millisecond:ge,second:ye,minute:Ce,hour:Oe,day:ze,week:Ne,month:Pe,year:Le};function vv(t){return pv.hasOwnProperty(t)&&pv[t]}function mv(t){return gv.hasOwnProperty(t)&&gv[t]}function yv(t,e){var n;return J(e)&&(n=e.step,e=e.interval),p(e)&&(e="time"===t.type?vv(e):"utc"===t.type?mv(e):Ft("Only time and utc scales accept interval strings."),n&&(e=e.every(n))),e}function bv(e,t,n){var r=e.range(),i=r[0],a=E(r);if(a<i&&(r=a,a=i,i=r),t=t.filter(function(t){return!((t=e(t))<i||a<t)}),0<n&&1<t.length){for(var o=[t[0],E(t)];t.length>n&&3<=t.length;)t=t.filter(function(t,e){return!(e%2)});t.length<3&&(t=o)}return t}function _v(t,e){return t.ticks?t.ticks(e):t.domain()}function xv(t,e,n){var r,i,a=t.tickFormat?t.tickFormat(e,n):n?Hd(n):String;return t.type===hl?(r=a,i=function(t){var e=Id(t||",");{if(null==e.precision){switch(e.precision=12,e.type){case"%":e.precision-=2;break;case"e":e.precision-=1}return a=Hd(e),o=Hd(".1f")(1)[1],function(t){var e,n,r=a(t),i=r.indexOf(o);if(i<0)return r;for(e=function(t,e){var n,r=t.lastIndexOf("e");if(0<r)return r;for(r=t.length;--r>e;)if(48<=(n=t.charCodeAt(r))&&n<=57)return r+1}(r,i),n=e<r.length?r.slice(e):"";--e>i;)if("0"!==r[e]){++e;break}return r.slice(0,e)+n}}return Hd(e)}var a,o}(n),function(t){return r(t)?i(t):""}):a}function wv(t){Er.call(this,null,t)}function kv(t){Er.call(this,null,t)}function Mv(){return dt({})}function Ev(t){return t.exit}function Sv(t){Er.call(this,null,t)}$(wv,Er).transform=function(t,e){if(this.value&&!t.modified())return e.StopPropagation;var n=e.fork(e.NO_SOURCE|e.NO_FIELDS),r=this.value,i=t.scale,a=null==t.count?t.values?t.values.length:10:yv(i,t.count),o=t.format||xv(i,a,t.formatSpecifier),u=t.values?bv(i,t.values,a):_v(i,a);return r&&(n.rem=r),r=u.map(function(t,e){return dt({index:e/(u.length-1),value:t,label:o(t)})}),t.extra&&r.length&&r.push(dt({index:-1,extra:{value:r[0].value},label:""})),n.source=r,n.add=r,this.value=r,n},$(kv,Er).transform=function(t,e){var n=e.dataflow,r=e.fork(e.NO_SOURCE|e.NO_FIELDS),i=t.item||Mv,a=t.key||lt,o=this.value;return d(r.encode)&&(r.encode=null),o&&(t.modified("key")||e.modified(a))&&Ft("DataJoin does not support modified key function or fields."),o||(e=e.addAll(),this.value=o=I().test(Ev),o.lookup=function(t){return o.get(a(t))}),e.visit(e.ADD,function(t){var e=a(t),n=o.get(e);n?n.exit?(o.empty--,r.add.push(n)):r.mod.push(n):(o.set(e,n=i(t)),r.add.push(n)),n.datum=t,n.exit=!1}),e.visit(e.MOD,function(t){var e=a(t),n=o.get(e);n&&(n.datum=t,r.mod.push(n))}),e.visit(e.REM,function(t){var e=a(t),n=o.get(e);t!==n.datum||n.exit||(r.rem.push(n),n.exit=!0,++o.empty)}),e.changed(e.ADD_MOD)&&r.modifies("datum"),t.clean&&o.empty>n.cleanThreshold&&n.runAfter(o.clean),r},$(Sv,Er).transform=function(n,t){var r=t.fork(t.ADD_REM),e=n.encoders,i=t.encode;if(d(i)){if(!r.changed()&&!i.every(function(t){return e[t]}))return t.StopPropagation;i=i[0],r.encode=null}var a="enter"===i,o=e.update||h,u=e.enter||h,s=e.exit||h,f=(i&&!a?e[i]:o)||h;if(t.changed(t.ADD)&&(t.visit(t.ADD,function(t){u(t,n),o(t,n),f!==h&&f!==o&&f(t,n)}),r.modifies(u.output),r.modifies(o.output),f!==h&&f!==o&&r.modifies(f.output)),t.changed(t.REM)&&s!==h&&(t.visit(t.REM,function(t){s(t,n)}),r.modifies(s.output)),a||f!==h){var c=t.MOD|(n.modified()?t.REFLOW:0);a?(t.visit(c,function(t){var e=u(t,n);(f(t,n)||e)&&r.mod.push(t)}),r.mod.length&&r.modifies(u.output)):t.visit(c,function(t){f(t,n)&&r.mod.push(t)}),r.mod.length&&r.modifies(f.output)}return r.changed()?r:t.StopPropagation};var Av="symbol",Cv={};function Ov(t,e,n){return n===Av&&Cv[t.type]?(o=e,function(t,e,n){var r=n[e+1]||n.max||1/0,i=zv(t,o),a=zv(r,o);return i&&a?i+"–"+a:a?"< "+a:"≥ "+i}):"discrete"===n?(i=e,function(t,e){return e?i(t):null}):(r=e,function(t){return r(t)});var r,i,o}function zv(t,e){return isFinite(t)?e(t):null}function Dv(t){Er.call(this,[],t)}Cv[bl]=function(t){var e=[-1/0].concat(t.quantiles());return e.max=1/0,e},Cv[_l]=function(t){var e=t.domain(),n=e[0],r=E(e),i=t.range().length,a=new Array(i),o=0;a[0]=-1/0;for(;++o<i;)a[o]=(o*r-(o-i)*n)/i;return a.max=1/0,a},Cv[xl]=function(t){var e=[-1/0].concat(t.domain());return e.max=1/0,e},Cv["bin-linear"]=Cv[wl]=function(t){var e=t.domain();return e.max=e.pop(),e},$(Dv,Er).transform=function(n,t){if(null!=this.value&&!n.modified())return t.StopPropagation;var e,r,i,a,o,u,s,f=t.fork(t.NO_SOURCE|t.NO_FIELDS),c=this.value,l=n.type||Av,h=n.scale,d=null==n.count?5:yv(h,n.count),p=n.format||xv(h,d,n.formatSpecifier),g=n.values||(u=d,(s=Cv[(o=h).type])?s(o):_v(o,u));return p=Ov(h,p,l),c&&(f.rem=c),l===Av?(P(i=n.size)?(n.values||0!==h(g[0])||(g=g.slice(1)),a=g.reduce(function(t,e){return Math.max(t,i(e,n))},0)):i=q(a=i||8),c=g.map(function(t,e){return dt({index:e,label:p(t,e,g),value:t,offset:a,size:i(t,n)})})):"gradient"===l?(e=h.domain(),r=Cp(h,e[0],E(e)),g.length<3&&!n.values&&e[0]!==E(e)&&(g=[e[0],E(e)]),c=g.map(function(t,e){return dt({index:e,label:p(t,e,g),value:t,perc:r(t)})})):(i=g.length-1,r=function(t){var e=t.domain(),n=e.length-1,r=+e[0],i=+E(e),a=i-r;if(t.type===xl){var o=n?a/n:.1;a=(i+=o)-(r-=o)}return function(t){return(t-r)/a}}(h),c=g.map(function(t,e){return dt({index:e,label:p(t,e,g),value:t,perc:e?r(t):0,perc2:e===i?1:r(g[e+1])})})),f.source=c,f.add=c,this.value=c,f};var Nv=I({line:Uv,"line-radial":function(t,e,n,r){return Uv(e*Math.cos(t),e*Math.sin(t),r*Math.cos(n),r*Math.sin(n))},arc:Fv,"arc-radial":function(t,e,n,r){return Fv(e*Math.cos(t),e*Math.sin(t),r*Math.cos(n),r*Math.sin(n))},curve:jv,"curve-radial":function(t,e,n,r){return jv(e*Math.cos(t),e*Math.sin(t),r*Math.cos(n),r*Math.sin(n))},"orthogonal-horizontal":function(t,e,n,r){return"M"+t+","+e+"V"+r+"H"+n},"orthogonal-vertical":function(t,e,n,r){return"M"+t+","+e+"H"+n+"V"+r},"orthogonal-radial":function(t,e,n,r){var i=Math.cos(t),a=Math.sin(t),o=Math.cos(n),u=Math.sin(n),s=Math.abs(n-t)>Math.PI?n<=t:t<n;return"M"+e*i+","+e*a+"A"+e+","+e+" 0 0,"+(s?1:0)+" "+e*o+","+e*u+"L"+r*o+","+r*u},"diagonal-horizontal":function(t,e,n,r){var i=(t+n)/2;return"M"+t+","+e+"C"+i+","+e+" "+i+","+r+" "+n+","+r},"diagonal-vertical":function(t,e,n,r){var i=(e+r)/2;return"M"+t+","+e+"C"+t+","+i+" "+n+","+i+" "+n+","+r},"diagonal-radial":function(t,e,n,r){var i=Math.cos(t),a=Math.sin(t),o=Math.cos(n),u=Math.sin(n),s=(e+r)/2;return"M"+e*i+","+e*a+"C"+s*i+","+s*a+" "+s*o+","+s*u+" "+r*o+","+r*u}});function Rv(t){return t.source.x}function Tv(t){return t.source.y}function Pv(t){return t.target.x}function Lv(t){return t.target.y}function qv(t){Er.call(this,{},t)}function Uv(t,e,n,r){return"M"+t+","+e+"L"+n+","+r}function Fv(t,e,n,r){var i=n-t,a=r-e,o=Math.sqrt(i*i+a*a)/2;return"M"+t+","+e+"A"+o+","+o+" "+180*Math.atan2(a,i)/Math.PI+" 0 1 "+n+","+r}function jv(t,e,n,r){var i=n-t,a=r-e,o=.2*(i+a),u=.2*(a-i);return"M"+t+","+e+"C"+(t+o)+","+(e+u)+" "+(n+u)+","+(r-o)+" "+n+","+r}function Iv(t){Er.call(this,null,t)}qv.Definition={type:"LinkPath",metadata:{modifies:!0},params:[{name:"sourceX",type:"field",default:"source.x"},{name:"sourceY",type:"field",default:"source.y"},{name:"targetX",type:"field",default:"target.x"},{name:"targetY",type:"field",default:"target.y"},{name:"orient",type:"enum",default:"vertical",values:["horizontal","vertical","radial"]},{name:"shape",type:"enum",default:"line",values:["line","arc","curve","diagonal","orthogonal"]},{name:"as",type:"string",default:"path"}]},$(qv,Er).transform=function(t,e){var n=t.sourceX||Rv,r=t.sourceY||Tv,i=t.targetX||Pv,a=t.targetY||Lv,o=t.as||"path",u=t.orient||"vertical",s=t.shape||"line",f=Nv.get(s+"-"+u)||Nv.get(s);return f||Ft("LinkPath unsupported type: "+t.shape+(t.orient?"-"+t.orient:"")),e.visit(e.SOURCE,function(t){t[o]=f(n(t),r(t),i(t),a(t))}),e.reflow(t.modified()).modifies(o)},Iv.Definition={type:"Pie",metadata:{modifies:!0},params:[{name:"field",type:"field"},{name:"startAngle",type:"number",default:0},{name:"endAngle",type:"number",default:6.283185307179586},{name:"sort",type:"boolean",default:!1},{name:"as",type:"string",array:!0,length:2,default:["startAngle","endAngle"]}]},$(Iv,Er).transform=function(t,e){var n,r,i,a=t.as||["startAngle","endAngle"],o=a[0],u=a[1],s=t.field||b,f=t.startAngle||0,c=null!=t.endAngle?t.endAngle:2*Math.PI,l=e.source,h=l.map(s),d=h.length,p=f,g=(c-f)/function(t,e){var n,r=t.length,i=-1,a=0;if(null==e)for(;++i<r;)(n=+t[i])&&(a+=n);else for(;++i<r;)(n=+e(t[i],i,t))&&(a+=n);return a}(h),v=Vr(d);for(t.sort&&v.sort(function(t,e){return h[t]-h[e]}),n=0;n<d;++n)i=h[v[n]],(r=l[v[n]])[o]=p,r[u]=p+=i*g;return this.value=h,e.reflow(t.modified()).modifies(a)};var $v=5,Bv=it([ml,dl,pl]),Wv=it([ml,hl,dl,pl,"time","utc"]),Yv=it(["set","modified","clear","type","scheme","schemeExtent","schemeCount","domain","domainMin","domainMid","domainMax","domainRaw","domainImplicit","nice","zero","range","rangeStep","round","reverse","interpolate","interpolateGamma"]);function Gv(t){Er.call(this,null,t),this.modified(!0)}function Hv(t,e,n){t===hl&&(Math.abs(e.reduce(function(t,e){return t+(e<0?-1:0<e?1:0)},0))!==e.length&&n.warn("Log scale domain includes zero: "+Z(e)));return e}function Vv(t,e,n){return P(t)&&(e||n)?Ap(t,Xv(e||[0,1],n)):t}function Xv(t,e){return e?t.slice().reverse():t}function Jv(t){Er.call(this,null,t)}$(Gv,Er).transform=function(t,e){var n,r=e.dataflow,i=this.value;for(n in i&&!t.modified("type")||(this.value=i=Mp((t.type||ml).toLowerCase())()),t)if(!Yv[n]){if("padding"===n&&Wv[i.type])continue;P(i[n])?i[n](t[n]):r.warn("Unsupported scale property: "+n)}return function(t,e,n){var r=e.round||!1,i=e.range;if(null!=e.rangeStep)i=function(t,e,n){t!==gl&&t!==vl&&Ft("Only band and point scales support rangeStep.");var r=(null!=e.paddingOuter?e.paddingOuter:e.padding)||0,i=t===vl?1:(null!=e.paddingInner?e.paddingInner:e.padding)||0;return[0,e.rangeStep*Ml(n,i,r)]}(t.type,e,n);else if(e.scheme){if(P(i=function(t,e,n){var r,i=e.scheme.toLowerCase(),a=dv(i),o=e.schemeExtent;a||Ft("Unrecognized scheme name: "+e.scheme);return n=t===xl?n+1:t===wl?n-1:t===bl||t===_l?+e.schemeCount||$v:n,t===kl?Vv(a,o,e.reverse):!o&&(r=dv(i+"-"+n))?r:P(a)?function(t,e){for(var n=new Array(e),r=e+1,i=0;i<e;)n[i]=t(++i/r);return n}(Vv(a,o),n):t===yl?a:a.slice(0,n)}(t.type,e,n)))return t.interpolator(i)}else if(i&&t.type===kl)return t.interpolator(Jh(Xv(i,e.reverse)));i&&e.interpolate&&t.interpolate?t.interpolate(zp(e.interpolate,e.interpolateGamma)):P(t.round)?t.round(r):P(t.rangeRound)&&t.interpolate(r?od:ad);i&&t.range(Xv(i,e.reverse))}(i,t,function(t,e,n){var r=(i=t,a=e.domainRaw,o=n,a?(i.domain(Hv(i.type,a,o)),a.length):-1);var i,a,o;if(-1<r)return r;var u,s,f=e.domain,c=t.type,l=e.zero||void 0===e.zero&&Bv[c];if(!f)return 0;Wv[c]&&e.padding&&f[0]!==E(f)&&(h=c,d=f,p=e.range,g=e.padding,v=e.exponent,m=Math.abs(E(p)-p[0]),y=m/(m-2*g),b=h===hl?R(d,null,y):h===pl?T(d,null,y,.5):h===dl?T(d,null,y,v):N(d,null,y),(d=d.slice())[0]=b[0],d[d.length-1]=b[1],f=d);var h,d,p,g,v,m,y,b;(l||null!=e.domainMin||null!=e.domainMax||null!=e.domainMid)&&(u=(f=f.slice()).length-1||1,l&&(0<f[0]&&(f[0]=0),f[u]<0&&(f[u]=0)),null!=e.domainMin&&(f[0]=e.domainMin),null!=e.domainMax&&(f[u]=e.domainMax),null!=e.domainMid&&(((s=e.domainMid)<f[0]||s>f[u])&&n.warn("Scale domainMid exceeds domain min or max.",s),f.splice(u,0,s)));t.domain(Hv(c,f,n)),c===yl&&t.unknown(e.domainImplicit?Ul:void 0);e.nice&&t.nice&&t.nice(!0!==e.nice&&yv(t,e.nice)||null);return f.length}(i,t,r)),e.fork(e.NO_SOURCE|e.NO_FIELDS)},$(Jv,Er).transform=function(t,e){var n=t.modified("sort")||e.changed(e.ADD)||e.modified(t.sort.fields)||e.modified("datum");return n&&e.source.sort(t.sort),this.modified(n),e};function Zv(t){Er.call(this,null,t)}function Qv(t,e,n,r,i){for(var a,o=(e-t.sum)/2,u=t.length,s=0;s<u;++s)(a=t[s])[r]=o,a[i]=o+=Math.abs(n(a))}function Kv(t,e,n,r,i){for(var a,o=1/t.sum,u=0,s=t.length,f=0,c=0;f<s;++f)(a=t[f])[r]=u,a[i]=u=o*(c+=Math.abs(n(a)))}function tm(t,e,n,r,i){for(var a,o,u=0,s=0,f=t.length,c=0;c<f;++c)(a=n(o=t[c]))<0?(o[r]=s,o[i]=s+=a):(o[r]=u,o[i]=u+=a)}Zv.Definition={type:"Stack",metadata:{modifies:!0},params:[{name:"field",type:"field"},{name:"groupby",type:"field",array:!0},{name:"sort",type:"compare"},{name:"offset",type:"enum",default:"zero",values:["zero","center","normalize"]},{name:"as",type:"string",array:!0,length:2,default:["y0","y1"]}]},$(Zv,Er).transform=function(t,e){var n,r,i,a,o=t.as||["y0","y1"],u=o[0],s=o[1],f=t.field||b,c="center"===t.offset?Qv:"normalize"===t.offset?Kv:tm;for(r=0,i=(n=function(t,e,n,r){var i,a,o,u,s,f,c,l,h,d=[],p=function(t){return t(s)};if(null==e)d.push(t.slice());else for(i={},a=0,o=t.length;a<o;++a)s=t[a],f=e.map(p),(c=i[f])||(i[f]=c=[],d.push(c)),c.push(s);for(h=f=0,u=d.length;f<u;++f){for(c=d[f],l=a=0,o=c.length;a<o;++a)l+=Math.abs(r(c[a]));c.sum=l,h<l&&(h=l),n&&c.sort(n)}return d.max=h,d}(e.source,t.groupby,t.sort,f)).length,a=n.max;r<i;++r)c(n[r],a,f,u,s);return e.reflow(t.modified()).modifies(o)};var em=Object.freeze({axisticks:wv,datajoin:kv,encode:Sv,legendentries:Dv,linkpath:qv,pie:Iv,scale:Gv,sortitems:Jv,stack:Zv,validTicks:bv}),nm=Array.prototype.slice;function rm(t,e){return t-e}function im(t){return function(){return t}}function am(t,e){for(var n,r=-1,i=e.length;++r<i;)if(n=om(t,e[r]))return n;return 0}function om(t,e){for(var n,r,i,a,o,u,s,f,c,l,h=e[0],d=e[1],p=-1,g=0,v=t.length,m=v-1;g<v;m=g++){var y=t[g],b=y[0],_=y[1],x=t[m],w=x[0],k=x[1];if(l=void 0,a=s=y,u=c=e,((o=f=x)[0]-a[0])*(u[1]-a[1])==(u[0]-a[0])*(o[1]-a[1])&&(n=s[l=+(s[0]===f[0])],r=c[l],i=f[l],n<=r&&r<=i||i<=r&&r<=n))return 0;d<_!=d<k&&h<(w-b)*(d-_)/(k-_)+b&&(p=-p)}return p}function um(){}var sm=[[],[[[1,1.5],[.5,1]]],[[[1.5,1],[1,1.5]]],[[[1.5,1],[.5,1]]],[[[1,.5],[1.5,1]]],[[[1,1.5],[.5,1]],[[1,.5],[1.5,1]]],[[[1,.5],[1,1.5]]],[[[1,.5],[.5,1]]],[[[.5,1],[1,.5]]],[[[1,1.5],[1,.5]]],[[[.5,1],[1,.5]],[[1.5,1],[1,1.5]]],[[[1.5,1],[1,.5]]],[[[.5,1],[1.5,1]]],[[[1,1.5],[1.5,1]]],[[[.5,1],[1,1.5]]],[]];function fm(){var h=1,d=1,a=ei,o=e;function r(e){var t=a(e);if(Array.isArray(t))t=t.slice().sort(rm);else{var n=Hr(e),r=n[0],i=n[1];t=ti(r,i,t),t=Vr(Math.floor(r/t)*t,Math.floor(i/t)*t,t)}return t.map(function(t){return u(e,t)})}function u(e,n){var i=[],r=[];return function(t,e,u){var s,f,n,r,i,a,c=new Array,l=new Array;s=f=-1,r=t[0]>=e,sm[r<<1].forEach(o);for(;++s<h-1;)n=r,r=t[s+1]>=e,sm[n|r<<1].forEach(o);sm[r<<0].forEach(o);for(;++f<d-1;){for(s=-1,r=t[f*h+h]>=e,i=t[f*h]>=e,sm[r<<1|i<<2].forEach(o);++s<h-1;)n=r,r=t[f*h+h+s+1]>=e,a=i,i=t[f*h+s+1]>=e,sm[n|r<<1|i<<2|a<<3].forEach(o);sm[r|i<<3].forEach(o)}s=-1,i=t[f*h]>=e,sm[i<<2].forEach(o);for(;++s<h-1;)a=i,i=t[f*h+s+1]>=e,sm[i<<2|a<<3].forEach(o);function o(t){var e,n,r=[t[0][0]+s,t[0][1]+f],i=[t[1][0]+s,t[1][1]+f],a=p(r),o=p(i);(e=l[a])?(n=c[o])?(delete l[e.end],delete c[n.start],e===n?(e.ring.push(i),u(e.ring)):c[e.start]=l[n.end]={start:e.start,end:n.end,ring:e.ring.concat(n.ring)}):(delete l[e.end],e.ring.push(i),l[e.end=o]=e):(e=c[o])?(n=l[a])?(delete c[e.start],delete l[n.end],e===n?(e.ring.push(i),u(e.ring)):c[n.start]=l[e.end]={start:n.start,end:e.end,ring:n.ring.concat(e.ring)}):(delete c[e.start],e.ring.unshift(r),c[e.start=a]=e):c[a]=l[o]={start:a,end:o,ring:[r,i]}}sm[i<<3].forEach(o)}(e,n,function(t){o(t,e,n),0<function(t){for(var e=0,n=t.length,r=t[n-1][1]*t[0][0]-t[n-1][0]*t[0][1];++e<n;)r+=t[e-1][1]*t[e][0]-t[e-1][0]*t[e][1];return r}(t)?i.push([t]):r.push(t)}),r.forEach(function(t){for(var e,n=0,r=i.length;n<r;++n)if(-1!==am((e=i[n])[0],t))return void e.push(t)}),{type:"MultiPolygon",value:n,coordinates:i}}function p(t){return 2*t[0]+t[1]*(h+1)*4}function e(t,u,s){t.forEach(function(t){var e,n=t[0],r=t[1],i=0|n,a=0|r,o=u[a*h+i];0<n&&n<h&&i===n&&(e=u[a*h+i-1],t[0]=n+(s-e)/(o-e)-.5),0<r&&r<d&&a===r&&(e=u[(a-1)*h+i],t[1]=r+(s-e)/(o-e)-.5)})}return r.contour=u,r.size=function(t){if(!arguments.length)return[h,d];var e=Math.ceil(t[0]),n=Math.ceil(t[1]);if(!(0<e&&0<n))throw new Error("invalid size");return h=e,d=n,r},r.thresholds=function(t){return arguments.length?(a="function"==typeof t?t:Array.isArray(t)?im(nm.call(t)):im(t),r):a},r.smooth=function(t){return arguments.length?(o=t?e:um,r):o===e},r}function cm(t,e,n){for(var r=t.width,i=t.height,a=1+(n<<1),o=0;o<i;++o)for(var u=0,s=0;u<r+n;++u)u<r&&(s+=t.data[u+o*r]),n<=u&&(a<=u&&(s-=t.data[u-a+o*r]),e.data[u-n+o*r]=s/Math.min(u+1,r-1+a-u,a))}function lm(t,e,n){for(var r=t.width,i=t.height,a=1+(n<<1),o=0;o<r;++o)for(var u=0,s=0;u<i+n;++u)u<i&&(s+=t.data[o+u*r]),n<=u&&(a<=u&&(s-=t.data[o+(u-a)*r]),e.data[o+(u-n)*r]=s/Math.min(u+1,i-1+a-u,a))}function hm(t){return t[0]}function dm(t){return t[1]}function pm(){return 1}var gm=["size","smooth"],vm=["x","y","weight","size","cellSize","bandwidth"];function mm(t){Er.call(this,null,t)}mm.Definition={type:"Contour",metadata:{generates:!0},params:[{name:"size",type:"number",array:!0,length:2,required:!0},{name:"values",type:"number",array:!0},{name:"x",type:"field"},{name:"y",type:"field"},{name:"weight",type:"field"},{name:"cellSize",type:"number"},{name:"bandwidth",type:"number"},{name:"count",type:"number"},{name:"smooth",type:"boolean"},{name:"nice",type:"boolean",default:!1},{name:"thresholds",type:"number",array:!0}]},$(mm,Er).transform=function(e,t){if(this.value&&!t.changed()&&!e.modified())return t.StopPropagation;var n,r,i,o,a=t.fork(t.NO_SOURCE|t.NO_FIELDS),u=e.count||10;return e.values?(n=fm(),r=gm,i=e.values):(n=function(){var u=hm,s=dm,f=pm,r=960,i=500,a=20,c=2,l=3*a,h=r+2*l>>c,d=i+2*l>>c,p=im(20);function e(t){var o=new Float32Array(h*d),e=new Float32Array(h*d);t.forEach(function(t,e,n){var r=+u(t,e,n)+l>>c,i=+s(t,e,n)+l>>c,a=+f(t,e,n);0<=r&&r<h&&0<=i&&i<d&&(o[r+i*h]+=a)}),cm({width:h,height:d,data:o},{width:h,height:d,data:e},a>>c),lm({width:h,height:d,data:e},{width:h,height:d,data:o},a>>c),cm({width:h,height:d,data:o},{width:h,height:d,data:e},a>>c),lm({width:h,height:d,data:e},{width:h,height:d,data:o},a>>c),cm({width:h,height:d,data:o},{width:h,height:d,data:e},a>>c),lm({width:h,height:d,data:e},{width:h,height:d,data:o},a>>c);var n=p(o);if(!Array.isArray(n)){var r=ri(o);n=ti(0,r,n),(n=Vr(0,Math.floor(r/n)*n,n)).shift()}return fm().thresholds(n).size([h,d])(o).map(g)}function g(t){return t.value*=Math.pow(2,-2*c),t.coordinates.forEach(n),t}function n(t){t.forEach(o)}function o(t){t.forEach(v)}function v(t){t[0]=t[0]*Math.pow(2,c)-l,t[1]=t[1]*Math.pow(2,c)-l}function m(){return h=r+2*(l=3*a)>>c,d=i+2*l>>c,e}return e.x=function(t){return arguments.length?(u="function"==typeof t?t:im(+t),e):u},e.y=function(t){return arguments.length?(s="function"==typeof t?t:im(+t),e):s},e.weight=function(t){return arguments.length?(f="function"==typeof t?t:im(+t),e):f},e.size=function(t){if(!arguments.length)return[r,i];var e=Math.ceil(t[0]),n=Math.ceil(t[1]);if(!(0<=e||0<=e))throw new Error("invalid size");return r=e,i=n,m()},e.cellSize=function(t){if(!arguments.length)return 1<<c;if(!(1<=(t=+t)))throw new Error("invalid cell size");return c=Math.floor(Math.log(t)/Math.LN2),m()},e.thresholds=function(t){return arguments.length?(p="function"==typeof t?t:Array.isArray(t)?im(nm.call(t)):im(t),e):p},e.bandwidth=function(t){if(!arguments.length)return Math.sqrt(a*(a+1));if(!(0<=(t=+t)))throw new Error("invalid bandwidth");return a=Math.round((Math.sqrt(4*t*t+1)-1)/2),m()},e}(),r=vm,i=t.materialize(t.SOURCE).source),n.thresholds(e.thresholds||(e.nice?u:(o=u,function(t){for(var e=Hr(t),n=e[0],r=e[1]-n,i=[],a=1;a<=o;++a)i.push(n+r*a/(o+1));return i}))),r.forEach(function(t){null!=e[t]&&n[t](e[t])}),this.value&&(a.rem=this.value),i=i&&i.length?n(i).map(dt):[],this.value=a.source=a.add=i,a};var ym="FeatureCollection";function bm(t){Er.call(this,null,t)}function _m(){return new xm}function xm(){this.reset()}bm.Definition={type:"GeoJSON",metadata:{},params:[{name:"fields",type:"field",array:!0,length:2},{name:"geojson",type:"field"}]},$(bm,Er).transform=function(t,e){var n,r=this._features,i=this._points,a=t.fields,o=a&&a[0],u=a&&a[1],s=t.geojson,f=e.ADD;n=t.modified()||e.changed(e.REM)||e.modified(x(s))||o&&e.modified(x(o))||u&&e.modified(x(u)),this.value&&!n||(f=e.SOURCE,this._features=r=[],this._points=i=[]),s&&e.visit(f,function(t){r.push(s(t))}),o&&u&&(e.visit(f,function(t){var e=o(t),n=u(t);null!=e&&null!=n&&(e=+e)===e&&(n=+n)===n&&i.push([e,n])}),r=r.concat({type:"Feature",geometry:{type:"MultiPoint",coordinates:i}})),this.value={type:ym,features:r}},xm.prototype={constructor:xm,reset:function(){this.s=this.t=0},add:function(t){km(wm,t,this.t),km(this,wm.s,this.s),this.s?this.t+=wm.t:this.s=wm.t},valueOf:function(){return this.s}};var wm=new xm;function km(t,e,n){var r=t.s=e+n,i=r-e,a=r-i;t.t=e-a+(n-i)}var Mm=1e-6,Em=Math.PI,Sm=Em/2,Am=Em/4,Cm=2*Em,Om=180/Em,zm=Em/180,Dm=Math.abs,Nm=Math.atan,Rm=Math.atan2,Tm=Math.cos,Pm=Math.ceil,Lm=Math.exp,qm=Math.log,Um=Math.pow,Fm=Math.sin,jm=Math.sign||function(t){return 0<t?1:t<0?-1:0},Im=Math.sqrt,$m=Math.tan;function Bm(t){return 1<t?0:t<-1?Em:Math.acos(t)}function Wm(t){return 1<t?Sm:t<-1?-Sm:Math.asin(t)}function Ym(){}function Gm(t,e){t&&Vm.hasOwnProperty(t.type)&&Vm[t.type](t,e)}var Hm={Feature:function(t,e){Gm(t.geometry,e)},FeatureCollection:function(t,e){for(var n=t.features,r=-1,i=n.length;++r<i;)Gm(n[r].geometry,e)}},Vm={Sphere:function(t,e){e.sphere()},Point:function(t,e){t=t.coordinates,e.point(t[0],t[1],t[2])},MultiPoint:function(t,e){for(var n=t.coordinates,r=-1,i=n.length;++r<i;)t=n[r],e.point(t[0],t[1],t[2])},LineString:function(t,e){Xm(t.coordinates,e,0)},MultiLineString:function(t,e){for(var n=t.coordinates,r=-1,i=n.length;++r<i;)Xm(n[r],e,0)},Polygon:function(t,e){Jm(t.coordinates,e)},MultiPolygon:function(t,e){for(var n=t.coordinates,r=-1,i=n.length;++r<i;)Jm(n[r],e)},GeometryCollection:function(t,e){for(var n=t.geometries,r=-1,i=n.length;++r<i;)Gm(n[r],e)}};function Xm(t,e,n){var r,i=-1,a=t.length-n;for(e.lineStart();++i<a;)r=t[i],e.point(r[0],r[1],r[2]);e.lineEnd()}function Jm(t,e){var n=-1,r=t.length;for(e.polygonStart();++n<r;)Xm(t[n],e,1);e.polygonEnd()}function Zm(t,e){t&&Hm.hasOwnProperty(t.type)?Hm[t.type](t,e):Gm(t,e)}var Qm,Km,ty,ey,ny,ry=_m(),iy=_m(),ay={point:Ym,lineStart:Ym,lineEnd:Ym,polygonStart:function(){ry.reset(),ay.lineStart=oy,ay.lineEnd=uy},polygonEnd:function(){var t=+ry;iy.add(t<0?Cm+t:t),this.lineStart=this.lineEnd=this.point=Ym},sphere:function(){iy.add(Cm)}};function oy(){ay.point=sy}function uy(){fy(Qm,Km)}function sy(t,e){ay.point=fy,Qm=t,Km=e,ty=t*=zm,ey=Tm(e=(e*=zm)/2+Am),ny=Fm(e)}function fy(t,e){var n=(t*=zm)-ty,r=0<=n?1:-1,i=r*n,a=Tm(e=(e*=zm)/2+Am),o=Fm(e),u=ny*o,s=ey*a+u*Tm(i),f=u*r*Fm(i);ry.add(Rm(f,s)),ty=t,ey=a,ny=o}function cy(t){return[Rm(t[1],t[0]),Wm(t[2])]}function ly(t){var e=t[0],n=t[1],r=Tm(n);return[r*Tm(e),r*Fm(e),Fm(n)]}function hy(t,e){return t[0]*e[0]+t[1]*e[1]+t[2]*e[2]}function dy(t,e){return[t[1]*e[2]-t[2]*e[1],t[2]*e[0]-t[0]*e[2],t[0]*e[1]-t[1]*e[0]]}function py(t,e){t[0]+=e[0],t[1]+=e[1],t[2]+=e[2]}function gy(t,e){return[t[0]*e,t[1]*e,t[2]*e]}function vy(t){var e=Im(t[0]*t[0]+t[1]*t[1]+t[2]*t[2]);t[0]/=e,t[1]/=e,t[2]/=e}var my,yy,by,_y,xy,wy,ky,My,Ey,Sy,Ay,Cy,Oy,zy,Dy,Ny,Ry,Ty,Py,Ly,qy,Uy,Fy,jy,Iy,$y,By=_m(),Wy={point:Yy,lineStart:Hy,lineEnd:Vy,polygonStart:function(){Wy.point=Xy,Wy.lineStart=Jy,Wy.lineEnd=Zy,By.reset(),ay.polygonStart()},polygonEnd:function(){ay.polygonEnd(),Wy.point=Yy,Wy.lineStart=Hy,Wy.lineEnd=Vy,ry<0?(my=-(by=180),yy=-(_y=90)):Mm<By?_y=90:By<-Mm&&(yy=-90),Sy[0]=my,Sy[1]=by}};function Yy(t,e){Ey.push(Sy=[my=t,by=t]),e<yy&&(yy=e),_y<e&&(_y=e)}function Gy(t,e){var n=ly([t*zm,e*zm]);if(My){var r=dy(My,n),i=dy([r[1],-r[0],0],r);vy(i),i=cy(i);var a,o=t-xy,u=0<o?1:-1,s=i[0]*Om*u,f=180<Dm(o);f^(u*xy<s&&s<u*t)?(a=i[1]*Om,_y<a&&(_y=a)):f^(u*xy<(s=(s+360)%360-180)&&s<u*t)?(a=-i[1]*Om)<yy&&(yy=a):(e<yy&&(yy=e),_y<e&&(_y=e)),f?t<xy?Qy(my,t)>Qy(my,by)&&(by=t):Qy(t,by)>Qy(my,by)&&(my=t):my<=by?(t<my&&(my=t),by<t&&(by=t)):xy<t?Qy(my,t)>Qy(my,by)&&(by=t):Qy(t,by)>Qy(my,by)&&(my=t)}else Ey.push(Sy=[my=t,by=t]);e<yy&&(yy=e),_y<e&&(_y=e),My=n,xy=t}function Hy(){Wy.point=Gy}function Vy(){Sy[0]=my,Sy[1]=by,Wy.point=Yy,My=null}function Xy(t,e){if(My){var n=t-xy;By.add(180<Dm(n)?n+(0<n?360:-360):n)}else wy=t,ky=e;ay.point(t,e),Gy(t,e)}function Jy(){ay.lineStart()}function Zy(){Xy(wy,ky),ay.lineEnd(),Dm(By)>Mm&&(my=-(by=180)),Sy[0]=my,Sy[1]=by,My=null}function Qy(t,e){return(e-=t)<0?e+360:e}function Ky(t,e){return t[0]-e[0]}function tb(t,e){return t[0]<=t[1]?t[0]<=e&&e<=t[1]:e<t[0]||t[1]<e}var eb={sphere:Ym,point:nb,lineStart:ib,lineEnd:ub,polygonStart:function(){eb.lineStart=sb,eb.lineEnd=fb},polygonEnd:function(){eb.lineStart=ib,eb.lineEnd=ub}};function nb(t,e){t*=zm;var n=Tm(e*=zm);rb(n*Tm(t),n*Fm(t),Fm(e))}function rb(t,e,n){Oy+=(t-Oy)/++Ay,zy+=(e-zy)/Ay,Dy+=(n-Dy)/Ay}function ib(){eb.point=ab}function ab(t,e){t*=zm;var n=Tm(e*=zm);jy=n*Tm(t),Iy=n*Fm(t),$y=Fm(e),eb.point=ob,rb(jy,Iy,$y)}function ob(t,e){t*=zm;var n=Tm(e*=zm),r=n*Tm(t),i=n*Fm(t),a=Fm(e),o=Rm(Im((o=Iy*a-$y*i)*o+(o=$y*r-jy*a)*o+(o=jy*i-Iy*r)*o),jy*r+Iy*i+$y*a);Cy+=o,Ny+=o*(jy+(jy=r)),Ry+=o*(Iy+(Iy=i)),Ty+=o*($y+($y=a)),rb(jy,Iy,$y)}function ub(){eb.point=nb}function sb(){eb.point=cb}function fb(){lb(Uy,Fy),eb.point=nb}function cb(t,e){Uy=t,Fy=e,t*=zm,e*=zm,eb.point=lb;var n=Tm(e);jy=n*Tm(t),Iy=n*Fm(t),$y=Fm(e),rb(jy,Iy,$y)}function lb(t,e){t*=zm;var n=Tm(e*=zm),r=n*Tm(t),i=n*Fm(t),a=Fm(e),o=Iy*a-$y*i,u=$y*r-jy*a,s=jy*i-Iy*r,f=Im(o*o+u*u+s*s),c=Wm(f),l=f&&-c/f;Py+=l*o,Ly+=l*u,qy+=l*s,Cy+=c,Ny+=c*(jy+(jy=r)),Ry+=c*(Iy+(Iy=i)),Ty+=c*($y+($y=a)),rb(jy,Iy,$y)}function hb(n,r){function t(t,e){return t=n(t,e),r(t[0],t[1])}return n.invert&&r.invert&&(t.invert=function(t,e){return(t=r.invert(t,e))&&n.invert(t[0],t[1])}),t}function db(t,e){return[Em<t?t-Cm:t<-Em?t+Cm:t,e]}function pb(t,e,n){return(t%=Cm)?e||n?hb(vb(t),mb(e,n)):vb(t):e||n?mb(e,n):db}function gb(n){return function(t,e){return[Em<(t+=n)?t-Cm:t<-Em?t+Cm:t,e]}}function vb(t){var e=gb(t);return e.invert=gb(-t),e}function mb(t,e){var u=Tm(t),s=Fm(t),f=Tm(e),c=Fm(e);function n(t,e){var n=Tm(e),r=Tm(t)*n,i=Fm(t)*n,a=Fm(e),o=a*u+r*s;return[Rm(i*f-o*c,r*u-a*s),Wm(o*f+i*c)]}return n.invert=function(t,e){var n=Tm(e),r=Tm(t)*n,i=Fm(t)*n,a=Fm(e),o=a*f-i*c;return[Rm(i*f+a*c,r*u+o*s),Wm(o*u-r*s)]},n}function yb(t,e){(e=ly(e))[0]-=t,vy(e);var n=Bm(-e[1]);return((-e[2]<0?-n:n)+Cm-Mm)%Cm}function bb(){var n,e=[];return{point:function(t,e){n.push([t,e])},lineStart:function(){e.push(n=[])},lineEnd:Ym,rejoin:function(){1<e.length&&e.push(e.pop().concat(e.shift()))},result:function(){var t=e;return e=[],n=null,t}}}function _b(t,e){return Dm(t[0]-e[0])<Mm&&Dm(t[1]-e[1])<Mm}function xb(t,e,n,r){this.x=t,this.z=e,this.o=n,this.e=r,this.v=!1,this.n=this.p=null}function wb(t,e,n,r,a){var o,i,u=[],s=[];if(t.forEach(function(t){if(!((e=t.length-1)<=0)){var e,n,r=t[0],i=t[e];if(_b(r,i)){for(a.lineStart(),o=0;o<e;++o)a.point((r=t[o])[0],r[1]);a.lineEnd()}else u.push(n=new xb(r,t,null,!0)),s.push(n.o=new xb(r,null,n,!1)),u.push(n=new xb(i,t,null,!1)),s.push(n.o=new xb(i,null,n,!0))}}),u.length){for(s.sort(e),kb(u),kb(s),o=0,i=s.length;o<i;++o)s[o].e=n=!n;for(var f,c,l=u[0];;){for(var h=l,d=!0;h.v;)if((h=h.n)===l)return;f=h.z,a.lineStart();do{if(h.v=h.o.v=!0,h.e){if(d)for(o=0,i=f.length;o<i;++o)a.point((c=f[o])[0],c[1]);else r(h.x,h.n.x,1,a);h=h.n}else{if(d)for(f=h.p.z,o=f.length-1;0<=o;--o)a.point((c=f[o])[0],c[1]);else r(h.x,h.p.x,-1,a);h=h.p}f=(h=h.o).z,d=!d}while(!h.v);a.lineEnd()}}}function kb(t){if(e=t.length){for(var e,n,r=0,i=t[0];++r<e;)i.n=n=t[r],n.p=i,i=n;i.n=n=t[0],n.p=i}}db.invert=db;var Mb=_m();function Eb(v,m,y,b){return function(u){var s,f,c,n=m(u),l=bb(),h=m(l),d=!1,e={point:r,lineStart:i,lineEnd:a,polygonStart:function(){e.point=p,e.lineStart=o,e.lineEnd=g,f=[],s=[]},polygonEnd:function(){e.point=r,e.lineStart=i,e.lineEnd=a,f=ii(f);var t=function(t,e){var n=e[0],r=e[1],i=Fm(r),a=[Fm(n),-Tm(n),0],o=0,u=0;Mb.reset(),1===i?r=Sm+Mm:-1===i&&(r=-Sm-Mm);for(var s=0,f=t.length;s<f;++s)if(l=(c=t[s]).length)for(var c,l,h=c[l-1],d=h[0],p=h[1]/2+Am,g=Fm(p),v=Tm(p),m=0;m<l;++m,d=b,g=x,v=w,h=y){var y=c[m],b=y[0],_=y[1]/2+Am,x=Fm(_),w=Tm(_),k=b-d,M=0<=k?1:-1,E=M*k,S=Em<E,A=g*x;if(Mb.add(Rm(A*M*Fm(E),v*w+A*Tm(E))),o+=S?k+M*Cm:k,S^n<=d^n<=b){var C=dy(ly(h),ly(y));vy(C);var O=dy(a,C);vy(O);var z=(S^0<=k?-1:1)*Wm(O[2]);(z<r||r===z&&(C[0]||C[1]))&&(u+=S^0<=k?1:-1)}}return(o<-Mm||o<Mm&&Mb<-Mm)^1&u}(s,b);f.length?(d||(u.polygonStart(),d=!0),wb(f,Ab,t,y,u)):t&&(d||(u.polygonStart(),d=!0),u.lineStart(),y(null,null,1,u),u.lineEnd()),d&&(u.polygonEnd(),d=!1),f=s=null},sphere:function(){u.polygonStart(),u.lineStart(),y(null,null,1,u),u.lineEnd(),u.polygonEnd()}};function r(t,e){v(t,e)&&u.point(t,e)}function t(t,e){n.point(t,e)}function i(){e.point=t,n.lineStart()}function a(){e.point=r,n.lineEnd()}function p(t,e){c.push([t,e]),h.point(t,e)}function o(){h.lineStart(),c=[]}function g(){p(c[0][0],c[0][1]),h.lineEnd();var t,e,n,r,i=h.clean(),a=l.result(),o=a.length;if(c.pop(),s.push(c),c=null,o)if(1&i){if(0<(e=(n=a[0]).length-1)){for(d||(u.polygonStart(),d=!0),u.lineStart(),t=0;t<e;++t)u.point((r=n[t])[0],r[1]);u.lineEnd()}}else 1<o&&2&i&&a.push(a.pop().concat(a.shift())),f.push(a.filter(Sb))}return e}}function Sb(t){return 1<t.length}function Ab(t,e){return((t=t.x)[0]<0?t[1]-Sm-Mm:Sm-t[1])-((e=e.x)[0]<0?e[1]-Sm-Mm:Sm-e[1])}var Cb=Eb(function(){return!0},function(l){var h,d=NaN,p=NaN,g=NaN;return{lineStart:function(){l.lineStart(),h=1},point:function(t,e){var n,r,i,a,o,u,s,f=0<t?Em:-Em,c=Dm(t-d);Dm(c-Em)<Mm?(l.point(d,p=0<(p+e)/2?Sm:-Sm),l.point(g,p),l.lineEnd(),l.lineStart(),l.point(f,p),l.point(t,p),h=0):g!==f&&Em<=c&&(Dm(d-g)<Mm&&(d-=g*Mm),Dm(t-f)<Mm&&(t-=f*Mm),r=p,a=e,s=Fm((n=d)-(i=t)),p=Dm(s)>Mm?Nm((Fm(r)*(u=Tm(a))*Fm(i)-Fm(a)*(o=Tm(r))*Fm(n))/(o*u*s)):(r+a)/2,l.point(g,p),l.lineEnd(),l.lineStart(),l.point(f,p),h=0),l.point(d=t,p=e),g=f},lineEnd:function(){l.lineEnd(),d=p=NaN},clean:function(){return 2-h}}},function(t,e,n,r){var i;if(null==t)i=n*Sm,r.point(-Em,i),r.point(0,i),r.point(Em,i),r.point(Em,0),r.point(Em,-i),r.point(0,-i),r.point(-Em,-i),r.point(-Em,0),r.point(-Em,i);else if(Dm(t[0]-e[0])>Mm){var a=t[0]<e[0]?Em:-Em;i=n*a/2,r.point(-a,i),r.point(0,i),r.point(a,i)}else r.point(e[0],e[1])},[-Em,-Sm]);function Ob(i){var S=Tm(i),a=6*zm,d=0<S,p=Dm(S)>Mm;function g(t,e){return Tm(t)*Tm(e)>S}function v(t,e,n){var r=[1,0,0],i=dy(ly(t),ly(e)),a=hy(i,i),o=i[0],u=a-o*o;if(!u)return!n&&t;var s=S*a/u,f=-S*o/u,c=dy(r,i),l=gy(r,s);py(l,gy(i,f));var h=c,d=hy(l,h),p=hy(h,h),g=d*d-p*(hy(l,l)-1);if(!(g<0)){var v=Im(g),m=gy(h,(-d-v)/p);if(py(m,l),m=cy(m),!n)return m;var y,b=t[0],_=e[0],x=t[1],w=e[1];_<b&&(y=b,b=_,_=y);var k=_-b,M=Dm(k-Em)<Mm;if(!M&&w<x&&(y=x,x=w,w=y),M||k<Mm?M?0<x+w^m[1]<(Dm(m[0]-b)<Mm?x:w):x<=m[1]&&m[1]<=w:Em<k^(b<=m[0]&&m[0]<=_)){var E=gy(h,(-d+v)/p);return py(E,l),[m,cy(E)]}}}function m(t,e){var n=d?i:Em-i,r=0;return t<-n?r|=1:n<t&&(r|=2),e<-n?r|=4:n<e&&(r|=8),r}return Eb(g,function(u){var s,f,c,l,h;return{lineStart:function(){l=c=!1,h=1},point:function(t,e){var n,r=[t,e],i=g(t,e),a=d?i?0:m(t,e):i?m(t+(t<0?Em:-Em),e):0;if(!s&&(l=c=i)&&u.lineStart(),i!==c&&(!(n=v(s,r))||_b(s,n)||_b(r,n))&&(r[0]+=Mm,r[1]+=Mm,i=g(r[0],r[1])),i!==c)h=0,i?(u.lineStart(),n=v(r,s),u.point(n[0],n[1])):(n=v(s,r),u.point(n[0],n[1]),u.lineEnd()),s=n;else if(p&&s&&d^i){var o;a&f||!(o=v(r,s,!0))||(h=0,d?(u.lineStart(),u.point(o[0][0],o[0][1]),u.point(o[1][0],o[1][1]),u.lineEnd()):(u.point(o[1][0],o[1][1]),u.lineEnd(),u.lineStart(),u.point(o[0][0],o[0][1])))}!i||s&&_b(s,r)||u.point(r[0],r[1]),s=r,c=i,f=a},lineEnd:function(){c&&u.lineEnd(),s=null},clean:function(){return h|(l&&c)<<1}}},function(t,e,n,r){!function(t,e,n,r,i,a){if(n){var o=Tm(e),u=Fm(e),s=r*n;null==i?(i=e+r*Cm,a=e-s/2):(i=yb(o,i),a=yb(o,a),(0<r?i<a:a<i)&&(i+=r*Cm));for(var f,c=i;0<r?a<c:c<a;c-=s)f=cy([o,-u*Tm(c),-u*Fm(c)]),t.point(f[0],f[1])}}(r,i,a,n,t,e)},d?[0,-i]:[-Em,i-Em])}var zb=1e9,Db=-zb;function Nb(m,y,b,_){function x(t,e){return m<=t&&t<=b&&y<=e&&e<=_}function w(t,e,n,r){var i=0,a=0;if(null==t||(i=o(t,n))!==(a=o(e,n))||u(t,e)<0^0<n)for(;r.point(0===i||3===i?m:b,1<i?_:y),(i=(i+n+4)%4)!==a;);else r.point(e[0],e[1])}function o(t,e){return Dm(t[0]-m)<Mm?0<e?0:3:Dm(t[0]-b)<Mm?0<e?2:1:Dm(t[1]-y)<Mm?0<e?1:0:0<e?3:2}function k(t,e){return u(t.x,e.x)}function u(t,e){var n=o(t,1),r=o(e,1);return n!==r?n-r:0===n?e[1]-t[1]:1===n?t[0]-e[0]:2===n?t[1]-e[1]:e[0]-t[0]}return function(r){var i,l,a,o,u,s,f,c,h,d,p,g=r,t=bb(),e={point:n,lineStart:function(){e.point=v,l&&l.push(a=[]);d=!0,h=!1,f=c=NaN},lineEnd:function(){i&&(v(o,u),s&&h&&t.rejoin(),i.push(t.result()));e.point=n,h&&g.lineEnd()},polygonStart:function(){g=t,i=[],l=[],p=!0},polygonEnd:function(){var t=function(){for(var t=0,e=0,n=l.length;e<n;++e)for(var r,i,a=l[e],o=1,u=a.length,s=a[0],f=s[0],c=s[1];o<u;++o)r=f,i=c,s=a[o],f=s[0],c=s[1],i<=_?_<c&&(c-i)*(m-r)<(f-r)*(_-i)&&++t:c<=_&&(f-r)*(_-i)<(c-i)*(m-r)&&--t;return t}(),e=p&&t,n=(i=ii(i)).length;(e||n)&&(r.polygonStart(),e&&(r.lineStart(),w(null,null,1,r),r.lineEnd()),n&&wb(i,k,t,w,r),r.polygonEnd());g=r,i=l=a=null}};function n(t,e){x(t,e)&&g.point(t,e)}function v(t,e){var n=x(t,e);if(l&&a.push([t,e]),d)o=t,u=e,d=!1,(s=n)&&(g.lineStart(),g.point(t,e));else if(n&&h)g.point(t,e);else{var r=[f=Math.max(Db,Math.min(zb,f)),c=Math.max(Db,Math.min(zb,c))],i=[t=Math.max(Db,Math.min(zb,t)),e=Math.max(Db,Math.min(zb,e))];!function(t,e,n,r,i,a){var o,u=t[0],s=t[1],f=0,c=1,l=e[0]-u,h=e[1]-s;if(o=n-u,l||!(0<o)){if(o/=l,l<0){if(o<f)return;o<c&&(c=o)}else if(0<l){if(c<o)return;f<o&&(f=o)}if(o=i-u,l||!(o<0)){if(o/=l,l<0){if(c<o)return;f<o&&(f=o)}else if(0<l){if(o<f)return;o<c&&(c=o)}if(o=r-s,h||!(0<o)){if(o/=h,h<0){if(o<f)return;o<c&&(c=o)}else if(0<h){if(c<o)return;f<o&&(f=o)}if(o=a-s,h||!(o<0)){if(o/=h,h<0){if(c<o)return;f<o&&(f=o)}else if(0<h){if(o<f)return;o<c&&(c=o)}return 0<f&&(t[0]=u+f*l,t[1]=s+f*h),c<1&&(e[0]=u+c*l,e[1]=s+c*h),!0}}}}}(r,i,m,y,b,_)?n&&(g.lineStart(),g.point(t,e),p=!1):(h||(g.lineStart(),g.point(r[0],r[1])),g.point(i[0],i[1]),n||g.lineEnd(),p=!1)}f=t,c=e,h=n}return e}}_m();function Rb(t,e,n){var r=Vr(t,e-Mm,n).concat(e);return function(e){return r.map(function(t){return[e,t]})}}function Tb(t,e,n){var r=Vr(t,e-Mm,n).concat(e);return function(e){return r.map(function(t){return[t,e]})}}function Pb(t){return t}var Lb,qb,Ub,Fb,jb=_m(),Ib=_m(),$b={point:Ym,lineStart:Ym,lineEnd:Ym,polygonStart:function(){$b.lineStart=Bb,$b.lineEnd=Gb},polygonEnd:function(){$b.lineStart=$b.lineEnd=$b.point=Ym,jb.add(Dm(Ib)),Ib.reset()},result:function(){var t=jb/2;return jb.reset(),t}};function Bb(){$b.point=Wb}function Wb(t,e){$b.point=Yb,Lb=Ub=t,qb=Fb=e}function Yb(t,e){Ib.add(Fb*t-Ub*e),Ub=t,Fb=e}function Gb(){Yb(Lb,qb)}var Hb=1/0,Vb=Hb,Xb=-Hb,Jb=Xb,Zb={point:function(t,e){t<Hb&&(Hb=t);Xb<t&&(Xb=t);e<Vb&&(Vb=e);Jb<e&&(Jb=e)},lineStart:Ym,lineEnd:Ym,polygonStart:Ym,polygonEnd:Ym,result:function(){var t=[[Hb,Vb],[Xb,Jb]];return Xb=Jb=-(Vb=Hb=1/0),t}};var Qb,Kb,t_,e_,n_=0,r_=0,i_=0,a_=0,o_=0,u_=0,s_=0,f_=0,c_=0,l_={point:h_,lineStart:d_,lineEnd:v_,polygonStart:function(){l_.lineStart=m_,l_.lineEnd=y_},polygonEnd:function(){l_.point=h_,l_.lineStart=d_,l_.lineEnd=v_},result:function(){var t=c_?[s_/c_,f_/c_]:u_?[a_/u_,o_/u_]:i_?[n_/i_,r_/i_]:[NaN,NaN];return n_=r_=i_=a_=o_=u_=s_=f_=c_=0,t}};function h_(t,e){n_+=t,r_+=e,++i_}function d_(){l_.point=p_}function p_(t,e){l_.point=g_,h_(t_=t,e_=e)}function g_(t,e){var n=t-t_,r=e-e_,i=Im(n*n+r*r);a_+=i*(t_+t)/2,o_+=i*(e_+e)/2,u_+=i,h_(t_=t,e_=e)}function v_(){l_.point=h_}function m_(){l_.point=b_}function y_(){__(Qb,Kb)}function b_(t,e){l_.point=__,h_(Qb=t_=t,Kb=e_=e)}function __(t,e){var n=t-t_,r=e-e_,i=Im(n*n+r*r);a_+=i*(t_+t)/2,o_+=i*(e_+e)/2,u_+=i,s_+=(i=e_*t-t_*e)*(t_+t),f_+=i*(e_+e),c_+=3*i,h_(t_=t,e_=e)}function x_(t){this._context=t}x_.prototype={_radius:4.5,pointRadius:function(t){return this._radius=t,this},polygonStart:function(){this._line=0},polygonEnd:function(){this._line=NaN},lineStart:function(){this._point=0},lineEnd:function(){0===this._line&&this._context.closePath(),this._point=NaN},point:function(t,e){switch(this._point){case 0:this._context.moveTo(t,e),this._point=1;break;case 1:this._context.lineTo(t,e);break;default:this._context.moveTo(t+this._radius,e),this._context.arc(t,e,this._radius,0,Cm)}},result:Ym};var w_,k_,M_,E_,S_,A_=_m(),C_={point:Ym,lineStart:function(){C_.point=O_},lineEnd:function(){w_&&z_(k_,M_),C_.point=Ym},polygonStart:function(){w_=!0},polygonEnd:function(){w_=null},result:function(){var t=+A_;return A_.reset(),t}};function O_(t,e){C_.point=z_,k_=E_=t,M_=S_=e}function z_(t,e){E_-=t,S_-=e,A_.add(Im(E_*E_+S_*S_)),E_=t,S_=e}function D_(){this._string=[]}function N_(t){return"m0,"+t+"a"+t+","+t+" 0 1,1 0,"+-2*t+"a"+t+","+t+" 0 1,1 0,"+2*t+"z"}function R_(e,n){var r,i,a=4.5;function o(t){return t&&("function"==typeof a&&i.pointRadius(+a.apply(this,arguments)),Zm(t,r(i))),i.result()}return o.area=function(t){return Zm(t,r($b)),$b.result()},o.measure=function(t){return Zm(t,r(C_)),C_.result()},o.bounds=function(t){return Zm(t,r(Zb)),Zb.result()},o.centroid=function(t){return Zm(t,r(l_)),l_.result()},o.projection=function(t){return arguments.length?(r=null==t?(e=null,Pb):(e=t).stream,o):e},o.context=function(t){return arguments.length?(i=null==t?(n=null,new D_):new x_(n=t),"function"!=typeof a&&i.pointRadius(a),o):n},o.pointRadius=function(t){return arguments.length?(a="function"==typeof t?t:(i.pointRadius(+t),+t),o):a},o.projection(e).context(n)}function T_(r){return function(t){var e=new P_;for(var n in r)e[n]=r[n];return e.stream=t,e}}function P_(){}function L_(t,e,n){var r=t.clipExtent&&t.clipExtent();return t.scale(150).translate([0,0]),null!=r&&t.clipExtent(null),Zm(n,t.stream(Zb)),e(Zb.result()),null!=r&&t.clipExtent(r),t}function q_(o,u,t){return L_(o,function(t){var e=u[1][0]-u[0][0],n=u[1][1]-u[0][1],r=Math.min(e/(t[1][0]-t[0][0]),n/(t[1][1]-t[0][1])),i=+u[0][0]+(e-r*(t[1][0]+t[0][0]))/2,a=+u[0][1]+(n-r*(t[1][1]+t[0][1]))/2;o.scale(150*r).translate([i,a])},t)}function U_(t,e,n){return q_(t,[[0,0],e],n)}function F_(a,o,t){return L_(a,function(t){var e=+o,n=e/(t[1][0]-t[0][0]),r=(e-n*(t[1][0]+t[0][0]))/2,i=-n*t[0][1];a.scale(150*n).translate([r,i])},t)}function j_(a,o,t){return L_(a,function(t){var e=+o,n=e/(t[1][1]-t[0][1]),r=-n*t[0][0],i=(e-n*(t[1][1]+t[0][1]))/2;a.scale(150*n).translate([r,i])},t)}D_.prototype={_radius:4.5,_circle:N_(4.5),pointRadius:function(t){return(t=+t)!==this._radius&&(this._radius=t,this._circle=null),this},polygonStart:function(){this._line=0},polygonEnd:function(){this._line=NaN},lineStart:function(){this._point=0},lineEnd:function(){0===this._line&&this._string.push("Z"),this._point=NaN},point:function(t,e){switch(this._point){case 0:this._string.push("M",t,",",e),this._point=1;break;case 1:this._string.push("L",t,",",e);break;default:null==this._circle&&(this._circle=N_(this._radius)),this._string.push("M",t,",",e,this._circle)}},result:function(){if(this._string.length){var t=this._string.join("");return this._string=[],t}return null}},P_.prototype={constructor:P_,point:function(t,e){this.stream.point(t,e)},sphere:function(){this.stream.sphere()},lineStart:function(){this.stream.lineStart()},lineEnd:function(){this.stream.lineEnd()},polygonStart:function(){this.stream.polygonStart()},polygonEnd:function(){this.stream.polygonEnd()}};var I_=16,$_=Tm(30*zm);function B_(t,e){return+e?function(O,z){function D(t,e,n,r,i,a,o,u,s,f,c,l,h,d){var p=o-t,g=u-e,v=p*p+g*g;if(4*z<v&&h--){var m=r+f,y=i+c,b=a+l,_=Im(m*m+y*y+b*b),x=Wm(b/=_),w=Dm(Dm(b)-1)<Mm||Dm(n-s)<Mm?(n+s)/2:Rm(y,m),k=O(w,x),M=k[0],E=k[1],S=M-t,A=E-e,C=g*S-p*A;(z<C*C/v||.3<Dm((p*S+g*A)/v-.5)||r*f+i*c+a*l<$_)&&(D(t,e,n,r,i,a,M,E,w,m/=_,y/=_,b,h,d),d.point(M,E),D(M,E,w,m,y,b,o,u,s,f,c,l,h,d))}}return function(i){var n,r,a,o,u,s,f,c,l,h,d,p,g={point:t,lineStart:e,lineEnd:m,polygonStart:function(){i.polygonStart(),g.lineStart=y},polygonEnd:function(){i.polygonEnd(),g.lineStart=e}};function t(t,e){t=O(t,e),i.point(t[0],t[1])}function e(){c=NaN,g.point=v,i.lineStart()}function v(t,e){var n=ly([t,e]),r=O(t,e);D(c,l,f,h,d,p,c=r[0],l=r[1],f=t,h=n[0],d=n[1],p=n[2],I_,i),i.point(c,l)}function m(){g.point=t,i.lineEnd()}function y(){e(),g.point=b,g.lineEnd=_}function b(t,e){v(n=t,e),r=c,a=l,o=h,u=d,s=p,g.point=v}function _(){D(c,l,f,h,d,p,r,a,n,o,u,s,I_,i),(g.lineEnd=m)()}return g}}(t,e):(n=t,T_({point:function(t,e){t=n(t,e),this.stream.point(t[0],t[1])}}));var n}var W_=T_({point:function(t,e){this.stream.point(t*zm,e*zm)}});function Y_(t,n,r,e){var i=Tm(e),a=Fm(e),o=i*t,u=a*t,s=i/t,f=a/t,c=(a*r-i*n)/t,l=(a*n+i*r)/t;function h(t,e){return[o*t-u*e+n,r-u*t-o*e]}return h.invert=function(t,e){return[s*t-f*e+c,l-f*t-s*e]},h}function G_(t){return H_(function(){return t})()}function H_(t){var n,i,e,r,a,o,u,s,f,c,l=150,h=480,d=250,p=0,g=0,v=0,m=0,y=0,b=0,_=null,x=Cb,w=null,k=Pb,M=.5;function E(t){return s(t[0]*zm,t[1]*zm)}function S(t){return(t=s.invert(t[0],t[1]))&&[t[0]*Om,t[1]*Om]}function A(){var t=Y_(l,0,0,b).apply(null,n(p,g)),e=(b?Y_:function(n,r,i){function t(t,e){return[r+n*t,i-n*e]}return t.invert=function(t,e){return[(t-r)/n,(i-e)/n]},t})(l,h-t[0],d-t[1],b);return i=pb(v,m,y),u=hb(n,e),s=hb(i,u),o=B_(u,M),C()}function C(){return f=c=null,E}return E.stream=function(t){return f&&c===t?f:f=W_((r=i,T_({point:function(t,e){var n=r(t,e);return this.stream.point(n[0],n[1])}})(x(o(k(c=t))))));var r},E.preclip=function(t){return arguments.length?(x=t,_=void 0,C()):x},E.postclip=function(t){return arguments.length?(k=t,w=e=r=a=null,C()):k},E.clipAngle=function(t){return arguments.length?(x=+t?Ob(_=t*zm):(_=null,Cb),C()):_*Om},E.clipExtent=function(t){return arguments.length?(k=null==t?(w=e=r=a=null,Pb):Nb(w=+t[0][0],e=+t[0][1],r=+t[1][0],a=+t[1][1]),C()):null==w?null:[[w,e],[r,a]]},E.scale=function(t){return arguments.length?(l=+t,A()):l},E.translate=function(t){return arguments.length?(h=+t[0],d=+t[1],A()):[h,d]},E.center=function(t){return arguments.length?(p=t[0]%360*zm,g=t[1]%360*zm,A()):[p*Om,g*Om]},E.rotate=function(t){return arguments.length?(v=t[0]%360*zm,m=t[1]%360*zm,y=2<t.length?t[2]%360*zm:0,A()):[v*Om,m*Om,y*Om]},E.angle=function(t){return arguments.length?(b=t%360*zm,A()):b*Om},E.precision=function(t){return arguments.length?(o=B_(u,M=t*t),C()):Im(M)},E.fitExtent=function(t,e){return q_(E,t,e)},E.fitSize=function(t,e){return U_(E,t,e)},E.fitWidth=function(t,e){return F_(E,t,e)},E.fitHeight=function(t,e){return j_(E,t,e)},function(){return n=t.apply(this,arguments),E.invert=n.invert&&S,A()}}function V_(t){var e=0,n=Em/3,r=H_(t),i=r(e,n);return i.parallels=function(t){return arguments.length?r(e=t[0]*zm,n=t[1]*zm):[e*Om,n*Om]},i}function X_(t,e){var n=Fm(t),r=(n+Fm(e))/2;if(Dm(r)<Mm)return function(t){var n=Tm(t);function e(t,e){return[t*n,Fm(e)/n]}return e.invert=function(t,e){return[t/n,Wm(e*n)]},e}(t);var i=1+n*(2*r-n),a=Im(i)/r;function o(t,e){var n=Im(i-2*r*Fm(e))/r;return[n*Fm(t*=r),a-n*Tm(t)]}return o.invert=function(t,e){var n=a-e;return[Rm(t,Dm(n))/r*jm(n),Wm((i-(t*t+n*n)*r*r)/(2*r))]},o}function J_(){return V_(X_).scale(155.424).center([0,33.6442])}function Z_(){return J_().parallels([29.5,45.5]).scale(1070).translate([480,250]).rotate([96,0]).center([-.6,38.7])}function Q_(a){return function(t,e){var n=Tm(t),r=Tm(e),i=a(n*r);return[i*r*Fm(t),i*Fm(e)]}}function K_(o){return function(t,e){var n=Im(t*t+e*e),r=o(n),i=Fm(r),a=Tm(r);return[Rm(t*i,n*a),Wm(n&&e*i/n)]}}var tx=Q_(function(t){return Im(2/(1+t))});tx.invert=K_(function(t){return 2*Wm(t/2)});var ex=Q_(function(t){return(t=Bm(t))&&t/Fm(t)});function nx(t,e){return[t,qm($m((Sm+e)/2))]}function rx(n){var r,i,a,o=G_(n),e=o.center,u=o.scale,s=o.translate,f=o.clipExtent,c=null;function l(){var t=Em*u(),e=o(function(e){function t(t){return(t=e(t[0]*zm,t[1]*zm))[0]*=Om,t[1]*=Om,t}return e=pb(e[0]*zm,e[1]*zm,2<e.length?e[2]*zm:0),t.invert=function(t){return(t=e.invert(t[0]*zm,t[1]*zm))[0]*=Om,t[1]*=Om,t},t}(o.rotate()).invert([0,0]));return f(null==c?[[e[0]-t,e[1]-t],[e[0]+t,e[1]+t]]:n===nx?[[Math.max(e[0]-t,c),r],[Math.min(e[0]+t,i),a]]:[[c,Math.max(e[1]-t,r)],[i,Math.min(e[1]+t,a)]])}return o.scale=function(t){return arguments.length?(u(t),l()):u()},o.translate=function(t){return arguments.length?(s(t),l()):s()},o.center=function(t){return arguments.length?(e(t),l()):e()},o.clipExtent=function(t){return arguments.length?(null==t?c=r=i=a=null:(c=+t[0][0],r=+t[0][1],i=+t[1][0],a=+t[1][1]),l()):null==c?null:[[c,r],[i,a]]},l()}function ix(t){return $m((Sm+t)/2)}function ax(t,e){var n=Tm(t),i=t===e?Fm(t):qm(n/Tm(e))/qm(ix(e)/ix(t)),a=n*Um(ix(t),i)/i;if(!i)return nx;function r(t,e){0<a?e<-Sm+Mm&&(e=-Sm+Mm):Sm-Mm<e&&(e=Sm-Mm);var n=a/Um(ix(e),i);return[n*Fm(i*t),a-n*Tm(i*t)]}return r.invert=function(t,e){var n=a-e,r=jm(i)*Im(t*t+n*n);return[Rm(t,Dm(n))/i*jm(n),2*Nm(Um(a/r,1/i))-Sm]},r}function ox(t,e){return[t,e]}function ux(t,e){var n=Tm(t),i=t===e?Fm(t):(n-Tm(e))/(e-t),a=n/i+t;if(Dm(i)<Mm)return ox;function r(t,e){var n=a-e,r=i*t;return[n*Fm(r),a-n*Tm(r)]}return r.invert=function(t,e){var n=a-e;return[Rm(t,Dm(n))/i*jm(n),a-jm(i)*Im(t*t+n*n)]},r}function sx(t,e){var n=Tm(e),r=Tm(t)*n;return[n*Fm(t)/r,Fm(e)/r]}function fx(n,r,i,a){return 1===n&&1===r&&0===i&&0===a?Pb:T_({point:function(t,e){this.stream.point(t*n+i,e*r+a)}})}function cx(t,e){var n=e*e,r=n*n;return[t*(.8707-.131979*n+r*(r*(.003971*n-.001529*r)-.013791)),e*(1.007226+n*(.015085+r*(.028874*n-.044475-.005916*r)))]}function lx(t,e){return[Tm(e)*Fm(t),Fm(e)]}function hx(t,e){var n=Tm(e),r=1+Tm(t)*n;return[n*Fm(t)/r,Fm(e)/r]}function dx(t,e){return[qm($m((Sm+e)/2)),-t]}ex.invert=K_(function(t){return t}),nx.invert=function(t,e){return[t,2*Nm(Lm(e))-Sm]},ox.invert=ox,sx.invert=K_(Nm),cx.invert=function(t,e){var n,r=e,i=25;do{var a=r*r,o=a*a;r-=n=(r*(1.007226+a*(.015085+o*(.028874*a-.044475-.005916*o)))-e)/(1.007226+a*(.045255+o*(.259866*a-.311325-.005916*11*o)))}while(Dm(n)>Mm&&0<--i);return[t/(.8707+(a=r*r)*(a*(a*a*a*(.003971-.001529*a)-.013791)-.131979)),r]},lx.invert=K_(Wm),hx.invert=K_(function(t){return 2*Nm(t)}),dx.invert=function(t,e){return[-e,2*Nm(Lm(t))-Sm]};var px=R_(),gx=["clipAngle","clipExtent","scale","translate","center","rotate","parallels","precision","reflectX","reflectY","coefficient","distance","fraction","lobes","parallel","radius","ratio","spacing","tilt"];function vx(t,e){if(!t||"string"!=typeof t)throw new Error("Projection type must be a name string.");return t=t.toLowerCase(),1<arguments.length?(yx[t]=(r=t,i=e,function t(){var n=i();return n.type=r,n.path=R_().projection(n),n.copy=n.copy||function(){var e=t();return gx.forEach(function(t){n.hasOwnProperty(t)&&e[t](n[t]())}),e.path.pointRadius(n.path.pointRadius()),e},n}),this):yx.hasOwnProperty(t)?yx[t]:null;var r,i}function mx(t){return t&&t.path||px}var yx={albers:Z_,albersusa:function(){var e,n,i,a,o,r,u=Z_(),s=J_().rotate([154,0]).center([-2,58.5]).parallels([55,65]),f=J_().rotate([157,0]).center([-3,19.9]).parallels([8,18]),c={point:function(t,e){r=[t,e]}};function l(t){var e=t[0],n=t[1];return r=null,i.point(e,n),r||(a.point(e,n),r)||(o.point(e,n),r)}function h(){return e=n=null,l}return l.invert=function(t){var e=u.scale(),n=u.translate(),r=(t[0]-n[0])/e,i=(t[1]-n[1])/e;return(.12<=i&&i<.234&&-.425<=r&&r<-.214?s:.166<=i&&i<.234&&-.214<=r&&r<-.115?f:u).invert(t)},l.stream=function(t){return e&&n===t?e:(r=[u.stream(n=t),s.stream(t),f.stream(t)],i=r.length,e={point:function(t,e){for(var n=-1;++n<i;)r[n].point(t,e)},sphere:function(){for(var t=-1;++t<i;)r[t].sphere()},lineStart:function(){for(var t=-1;++t<i;)r[t].lineStart()},lineEnd:function(){for(var t=-1;++t<i;)r[t].lineEnd()},polygonStart:function(){for(var t=-1;++t<i;)r[t].polygonStart()},polygonEnd:function(){for(var t=-1;++t<i;)r[t].polygonEnd()}});var r,i},l.precision=function(t){return arguments.length?(u.precision(t),s.precision(t),f.precision(t),h()):u.precision()},l.scale=function(t){return arguments.length?(u.scale(t),s.scale(.35*t),f.scale(t),l.translate(u.translate())):u.scale()},l.translate=function(t){if(!arguments.length)return u.translate();var e=u.scale(),n=+t[0],r=+t[1];return i=u.translate(t).clipExtent([[n-.455*e,r-.238*e],[n+.455*e,r+.238*e]]).stream(c),a=s.translate([n-.307*e,r+.201*e]).clipExtent([[n-.425*e+Mm,r+.12*e+Mm],[n-.214*e-Mm,r+.234*e-Mm]]).stream(c),o=f.translate([n-.205*e,r+.212*e]).clipExtent([[n-.214*e+Mm,r+.166*e+Mm],[n-.115*e-Mm,r+.234*e-Mm]]).stream(c),h()},l.fitExtent=function(t,e){return q_(l,t,e)},l.fitSize=function(t,e){return U_(l,t,e)},l.fitWidth=function(t,e){return F_(l,t,e)},l.fitHeight=function(t,e){return j_(l,t,e)},l.scale(1070)},azimuthalequalarea:function(){return G_(tx).scale(124.75).clipAngle(179.999)},azimuthalequidistant:function(){return G_(ex).scale(79.4188).clipAngle(179.999)},conicconformal:function(){return V_(ax).scale(109.5).parallels([30,30])},conicequalarea:J_,conicequidistant:function(){return V_(ux).scale(131.154).center([0,13.9389])},equirectangular:function(){return G_(ox).scale(152.63)},gnomonic:function(){return G_(sx).scale(144.049).clipAngle(60)},identity:function(){var e,n,r,i,a,o,u=1,s=0,f=0,c=1,l=1,h=Pb,d=null,p=Pb;function g(){return i=a=null,o}return o={stream:function(t){return i&&a===t?i:i=h(p(a=t))},postclip:function(t){return arguments.length?(p=t,d=e=n=r=null,g()):p},clipExtent:function(t){return arguments.length?(p=null==t?(d=e=n=r=null,Pb):Nb(d=+t[0][0],e=+t[0][1],n=+t[1][0],r=+t[1][1]),g()):null==d?null:[[d,e],[n,r]]},scale:function(t){return arguments.length?(h=fx((u=+t)*c,u*l,s,f),g()):u},translate:function(t){return arguments.length?(h=fx(u*c,u*l,s=+t[0],f=+t[1]),g()):[s,f]},reflectX:function(t){return arguments.length?(h=fx(u*(c=t?-1:1),u*l,s,f),g()):c<0},reflectY:function(t){return arguments.length?(h=fx(u*c,u*(l=t?-1:1),s,f),g()):l<0},fitExtent:function(t,e){return q_(o,t,e)},fitSize:function(t,e){return U_(o,t,e)},fitWidth:function(t,e){return F_(o,t,e)},fitHeight:function(t,e){return j_(o,t,e)}}},mercator:function(){return rx(nx).scale(961/Cm)},naturalEarth1:function(){return G_(cx).scale(175.295)},orthographic:function(){return G_(lx).scale(249.5).clipAngle(90+Mm)},stereographic:function(){return G_(hx).scale(250).clipAngle(142)},transversemercator:function(){var t=rx(dx),e=t.center,n=t.rotate;return t.center=function(t){return arguments.length?e([-t[1],t[0]]):[(t=e())[1],-t[0]]},t.rotate=function(t){return arguments.length?n([t[0],t[1],2<t.length?t[2]+90:90]):[(t=n())[0],t[1],t[2]-90]},n([0,0,90]).scale(159.155)}};for(var bx in yx)vx(bx,yx[bx]);function _x(t){Er.call(this,null,t)}function xx(t){Er.call(this,null,t)}function wx(t){Er.call(this,null,t)}function kx(t){Er.call(this,[],t),this.generator=function(){var e,n,r,i,a,o,u,s,f,c,l,h,d=10,p=d,g=90,v=360,m=2.5;function y(){return{type:"MultiLineString",coordinates:t()}}function t(){return Vr(Pm(i/g)*g,r,g).map(l).concat(Vr(Pm(s/v)*v,u,v).map(h)).concat(Vr(Pm(n/d)*d,e,d).filter(function(t){return Dm(t%g)>Mm}).map(f)).concat(Vr(Pm(o/p)*p,a,p).filter(function(t){return Dm(t%v)>Mm}).map(c))}return y.lines=function(){return t().map(function(t){return{type:"LineString",coordinates:t}})},y.outline=function(){return{type:"Polygon",coordinates:[l(i).concat(h(u).slice(1),l(r).reverse().slice(1),h(s).reverse().slice(1))]}},y.extent=function(t){return arguments.length?y.extentMajor(t).extentMinor(t):y.extentMinor()},y.extentMajor=function(t){return arguments.length?(i=+t[0][0],r=+t[1][0],s=+t[0][1],u=+t[1][1],r<i&&(t=i,i=r,r=t),u<s&&(t=s,s=u,u=t),y.precision(m)):[[i,s],[r,u]]},y.extentMinor=function(t){return arguments.length?(n=+t[0][0],e=+t[1][0],o=+t[0][1],a=+t[1][1],e<n&&(t=n,n=e,e=t),a<o&&(t=o,o=a,a=t),y.precision(m)):[[n,o],[e,a]]},y.step=function(t){return arguments.length?y.stepMajor(t).stepMinor(t):y.stepMinor()},y.stepMajor=function(t){return arguments.length?(g=+t[0],v=+t[1],y):[g,v]},y.stepMinor=function(t){return arguments.length?(d=+t[0],p=+t[1],y):[d,p]},y.precision=function(t){return arguments.length?(m=+t,f=Rb(o,a,90),c=Tb(n,e,m),l=Rb(s,u,90),h=Tb(i,r,m),y):m},y.extentMajor([[-180,-90+Mm],[180,90-Mm]]).extentMinor([[-180,-80-Mm],[180,80+Mm]])}()}function Mx(t){Er.call(this,null,t),this.modified(!0)}function Ex(t,e,n){P(t[e])&&t[e](n)}_x.Definition={type:"GeoPath",metadata:{modifies:!0},params:[{name:"projection",type:"projection"},{name:"field",type:"field"},{name:"pointRadius",type:"number",expr:!0},{name:"as",type:"string",default:"path"}]},$(_x,Er).transform=function(t,e){var n=e.fork(e.ALL),r=this.value,i=t.field||c,a=t.as||"path",o=n.SOURCE;!r||t.modified()?(this.value=r=mx(t.projection),n.materialize().reflow()):o=i===c||e.modified(i.fields)?n.ADD_MOD:n.ADD;var u=function(t,e){var n=t.pointRadius();t.context(null),null!=e&&t.pointRadius(e);return n}(r,t.pointRadius);return n.visit(o,function(t){t[a]=r(i(t))}),r.pointRadius(u),n.modifies(a)},xx.Definition={type:"GeoPoint",metadata:{modifies:!0},params:[{name:"projection",type:"projection",required:!0},{name:"fields",type:"field",array:!0,required:!0,length:2},{name:"as",type:"string",array:!0,length:2,default:["x","y"]}]},$(xx,Er).transform=function(t,e){var n,r=t.projection,i=t.fields[0],a=t.fields[1],o=t.as||["x","y"],u=o[0],s=o[1];function f(t){var e=r([i(t),a(t)]);e?(t[u]=e[0],t[s]=e[1]):(t[u]=void 0,t[s]=void 0)}return t.modified()?e=e.materialize().reflow(!0).visit(e.SOURCE,f):(n=e.modified(i.fields)||e.modified(a.fields),e.visit(n?e.ADD_MOD:e.ADD,f)),e.modifies(o)},wx.Definition={type:"GeoShape",metadata:{modifies:!0},params:[{name:"projection",type:"projection"},{name:"field",type:"field",default:"datum"},{name:"pointRadius",type:"number",expr:!0},{name:"as",type:"string",default:"shape"}]},$(wx,Er).transform=function(t,e){var r,i,a,n,o=e.fork(e.ALL),u=this.value,s=t.field||l("datum"),f=t.as||"shape",c=o.ADD_MOD;return u&&!t.modified()||(this.value=(r=mx(t.projection),i=s,a=t.pointRadius,(n=null==a?function(t){return r(i(t))}:function(t){var e=r.pointRadius(),n=r.pointRadius(a)(i(t));return r.pointRadius(e),n}).context=function(t){return r.context(t),n},u=n),o.materialize().reflow(),c=o.SOURCE),o.visit(c,function(t){t[f]=u}),o.modifies(f)},kx.Definition={type:"Graticule",metadata:{changes:!0},params:[{name:"extent",type:"array",array:!0,length:2,content:{type:"number",array:!0,length:2}},{name:"extentMajor",type:"array",array:!0,length:2,content:{type:"number",array:!0,length:2}},{name:"extentMinor",type:"array",array:!0,length:2,content:{type:"number",array:!0,length:2}},{name:"step",type:"number",array:!0,length:2},{name:"stepMajor",type:"number",array:!0,length:2,default:[90,360]},{name:"stepMinor",type:"number",array:!0,length:2,default:[10,10]},{name:"precision",type:"number",default:2.5}]},$(kx,Er).transform=function(t,e){var n,r=this.value,i=this.generator;if(!r.length||t.modified())for(var a in t)P(i[a])&&i[a](t[a]);return n=i(),r.length?e.mod.push(vt(r[0],n)):e.add.push(dt(n)),r[0]=n,e},$(Mx,Er).transform=function(e,t){var n,r,i,a,o=this.value;return!o||e.modified("type")?(this.value=o=function(t){var e=vx((t||"mercator").toLowerCase());e||Ft("Unrecognized projection type: "+t);return e()}(e.type),gx.forEach(function(t){null!=e[t]&&Ex(o,t,e[t])})):gx.forEach(function(t){e.modified(t)&&Ex(o,t,e[t])}),null!=e.pointRadius&&o.path.pointRadius(e.pointRadius),e.fit&&(n=o,a=(r=e).fit,i=1===(a=Q(a)).length?a[0]:{type:ym,features:a.reduce(function(t,e){return e&&e.type===ym?t.push.apply(t,e.features):d(e)?t.push.apply(t,e):t.push(e),t},[])},r.extent?n.fitExtent(r.extent,i):r.size&&n.fitSize(r.size,i)),t.fork(t.NO_SOURCE|t.NO_FIELDS)};var Sx=Object.freeze({contour:mm,geojson:bm,geopath:_x,geopoint:xx,geoshape:wx,graticule:kx,projection:Mx});function Ax(t){return function(){return t}}function Cx(){return 1e-6*(Math.random()-.5)}function Ox(t,e,n,r){if(isNaN(e)||isNaN(n))return t;var i,a,o,u,s,f,c,l,h,d=t._root,p={data:r},g=t._x0,v=t._y0,m=t._x1,y=t._y1;if(!d)return t._root=p,t;for(;d.length;)if((f=e>=(a=(g+m)/2))?g=a:m=a,(c=n>=(o=(v+y)/2))?v=o:y=o,!(d=(i=d)[l=c<<1|f]))return i[l]=p,t;if(u=+t._x.call(null,d.data),s=+t._y.call(null,d.data),e===u&&n===s)return p.next=d,i?i[l]=p:t._root=p,t;for(;i=i?i[l]=new Array(4):t._root=new Array(4),(f=e>=(a=(g+m)/2))?g=a:m=a,(c=n>=(o=(v+y)/2))?v=o:y=o,(l=c<<1|f)==(h=(o<=s)<<1|a<=u););return i[h]=d,i[l]=p,t}function zx(t,e,n,r,i){this.node=t,this.x0=e,this.y0=n,this.x1=r,this.y1=i}function Dx(t){return t[0]}function Nx(t){return t[1]}function Rx(t,e,n){var r=new Tx(null==e?Dx:e,null==n?Nx:n,NaN,NaN,NaN,NaN);return null==t?r:r.addAll(t)}function Tx(t,e,n,r,i,a){this._x=t,this._y=e,this._x0=n,this._y0=r,this._x1=i,this._y1=a,this._root=void 0}function Px(t){for(var e={data:t.data},n=e;t=t.next;)n=n.next={data:t.data};return e}var Lx=Rx.prototype=Tx.prototype;function qx(t){return t.x+t.vx}function Ux(t){return t.y+t.vy}function Fx(t){return t.index}function jx(t,e){var n=t.get(e);if(!n)throw new Error("missing: "+e);return n}Lx.copy=function(){var t,e,n=new Tx(this._x,this._y,this._x0,this._y0,this._x1,this._y1),r=this._root;if(!r)return n;if(!r.length)return n._root=Px(r),n;for(t=[{source:r,target:n._root=new Array(4)}];r=t.pop();)for(var i=0;i<4;++i)(e=r.source[i])&&(e.length?t.push({source:e,target:r.target[i]=new Array(4)}):r.target[i]=Px(e));return n},Lx.add=function(t){var e=+this._x.call(null,t),n=+this._y.call(null,t);return Ox(this.cover(e,n),e,n,t)},Lx.addAll=function(t){var e,n,r,i,a=t.length,o=new Array(a),u=new Array(a),s=1/0,f=1/0,c=-1/0,l=-1/0;for(n=0;n<a;++n)isNaN(r=+this._x.call(null,e=t[n]))||isNaN(i=+this._y.call(null,e))||((o[n]=r)<s&&(s=r),c<r&&(c=r),(u[n]=i)<f&&(f=i),l<i&&(l=i));for(c<s&&(s=this._x0,c=this._x1),l<f&&(f=this._y0,l=this._y1),this.cover(s,f).cover(c,l),n=0;n<a;++n)Ox(this,o[n],u[n],t[n]);return this},Lx.cover=function(t,e){if(isNaN(t=+t)||isNaN(e=+e))return this;var n=this._x0,r=this._y0,i=this._x1,a=this._y1;if(isNaN(n))i=(n=Math.floor(t))+1,a=(r=Math.floor(e))+1;else{if(!(t<n||i<t||e<r||a<e))return this;var o,u,s=i-n,f=this._root;switch(u=(e<(r+a)/2)<<1|t<(n+i)/2){case 0:for(;(o=new Array(4))[u]=f,f=o,a=r+(s*=2),(i=n+s)<t||a<e;);break;case 1:for(;(o=new Array(4))[u]=f,f=o,a=r+(s*=2),t<(n=i-s)||a<e;);break;case 2:for(;(o=new Array(4))[u]=f,f=o,r=a-(s*=2),(i=n+s)<t||e<r;);break;case 3:for(;(o=new Array(4))[u]=f,f=o,r=a-(s*=2),t<(n=i-s)||e<r;);}this._root&&this._root.length&&(this._root=f)}return this._x0=n,this._y0=r,this._x1=i,this._y1=a,this},Lx.data=function(){var e=[];return this.visit(function(t){if(!t.length)for(;e.push(t.data),t=t.next;);}),e},Lx.extent=function(t){return arguments.length?this.cover(+t[0][0],+t[0][1]).cover(+t[1][0],+t[1][1]):isNaN(this._x0)?void 0:[[this._x0,this._y0],[this._x1,this._y1]]},Lx.find=function(t,e,n){var r,i,a,o,u,s,f,c=this._x0,l=this._y0,h=this._x1,d=this._y1,p=[],g=this._root;for(g&&p.push(new zx(g,c,l,h,d)),null==n?n=1/0:(c=t-n,l=e-n,h=t+n,d=e+n,n*=n);s=p.pop();)if(!(!(g=s.node)||(i=s.x0)>h||(a=s.y0)>d||(o=s.x1)<c||(u=s.y1)<l))if(g.length){var v=(i+o)/2,m=(a+u)/2;p.push(new zx(g[3],v,m,o,u),new zx(g[2],i,m,v,u),new zx(g[1],v,a,o,m),new zx(g[0],i,a,v,m)),(f=(m<=e)<<1|v<=t)&&(s=p[p.length-1],p[p.length-1]=p[p.length-1-f],p[p.length-1-f]=s)}else{var y=t-+this._x.call(null,g.data),b=e-+this._y.call(null,g.data),_=y*y+b*b;if(_<n){var x=Math.sqrt(n=_);c=t-x,l=e-x,h=t+x,d=e+x,r=g.data}}return r},Lx.remove=function(t){if(isNaN(a=+this._x.call(null,t))||isNaN(o=+this._y.call(null,t)))return this;var e,n,r,i,a,o,u,s,f,c,l,h,d=this._root,p=this._x0,g=this._y0,v=this._x1,m=this._y1;if(!d)return this;if(d.length)for(;;){if((f=a>=(u=(p+v)/2))?p=u:v=u,(c=o>=(s=(g+m)/2))?g=s:m=s,!(d=(e=d)[l=c<<1|f]))return this;if(!d.length)break;(e[l+1&3]||e[l+2&3]||e[l+3&3])&&(n=e,h=l)}for(;d.data!==t;)if(!(d=(r=d).next))return this;return(i=d.next)&&delete d.next,r?i?r.next=i:delete r.next:e?(i?e[l]=i:delete e[l],(d=e[0]||e[1]||e[2]||e[3])&&d===(e[3]||e[2]||e[1]||e[0])&&!d.length&&(n?n[h]=d:this._root=d)):this._root=i,this},Lx.removeAll=function(t){for(var e=0,n=t.length;e<n;++e)this.remove(t[e]);return this},Lx.root=function(){return this._root},Lx.size=function(){var e=0;return this.visit(function(t){if(!t.length)for(;++e,t=t.next;);}),e},Lx.visit=function(t){var e,n,r,i,a,o,u=[],s=this._root;for(s&&u.push(new zx(s,this._x0,this._y0,this._x1,this._y1));e=u.pop();)if(!t(s=e.node,r=e.x0,i=e.y0,a=e.x1,o=e.y1)&&s.length){var f=(r+a)/2,c=(i+o)/2;(n=s[3])&&u.push(new zx(n,f,c,a,o)),(n=s[2])&&u.push(new zx(n,r,c,f,o)),(n=s[1])&&u.push(new zx(n,f,i,a,c)),(n=s[0])&&u.push(new zx(n,r,i,f,c))}return this},Lx.visitAfter=function(t){var e,n=[],r=[];for(this._root&&n.push(new zx(this._root,this._x0,this._y0,this._x1,this._y1));e=n.pop();){var i=e.node;if(i.length){var a,o=e.x0,u=e.y0,s=e.x1,f=e.y1,c=(o+s)/2,l=(u+f)/2;(a=i[0])&&n.push(new zx(a,o,u,c,l)),(a=i[1])&&n.push(new zx(a,c,u,s,l)),(a=i[2])&&n.push(new zx(a,o,l,c,f)),(a=i[3])&&n.push(new zx(a,c,l,s,f))}r.push(e)}for(;e=r.pop();)t(e.node,e.x0,e.y0,e.x1,e.y1);return this},Lx.x=function(t){return arguments.length?(this._x=t,this):this._x},Lx.y=function(t){return arguments.length?(this._y=t,this):this._y};var Ix={value:function(){}};function $x(){for(var t,e=0,n=arguments.length,r={};e<n;++e){if(!(t=arguments[e]+"")||t in r)throw new Error("illegal type: "+t);r[t]=[]}return new Bx(r)}function Bx(t){this._=t}function Wx(t,e){for(var n,r=0,i=t.length;r<i;++r)if((n=t[r]).name===e)return n.value}function Yx(t,e,n){for(var r=0,i=t.length;r<i;++r)if(t[r].name===e){t[r]=Ix,t=t.slice(0,r).concat(t.slice(r+1));break}return null!=n&&t.push({name:e,value:n}),t}Bx.prototype=$x.prototype={constructor:Bx,on:function(t,e){var n,r,i=this._,a=(r=i,(t+"").trim().split(/^|\s+/).map(function(t){var e="",n=t.indexOf(".");if(0<=n&&(e=t.slice(n+1),t=t.slice(0,n)),t&&!r.hasOwnProperty(t))throw new Error("unknown type: "+t);return{type:t,name:e}})),o=-1,u=a.length;if(!(arguments.length<2)){if(null!=e&&"function"!=typeof e)throw new Error("invalid callback: "+e);for(;++o<u;)if(n=(t=a[o]).type)i[n]=Yx(i[n],t.name,e);else if(null==e)for(n in i)i[n]=Yx(i[n],t.name,null);return this}for(;++o<u;)if((n=(t=a[o]).type)&&(n=Wx(i[n],t.name)))return n},copy:function(){var t={},e=this._;for(var n in e)t[n]=e[n].slice();return new Bx(t)},call:function(t,e){if(0<(n=arguments.length-2))for(var n,r,i=new Array(n),a=0;a<n;++a)i[a]=arguments[a+2];if(!this._.hasOwnProperty(t))throw new Error("unknown type: "+t);for(a=0,n=(r=this._[t]).length;a<n;++a)r[a].value.apply(e,i)},apply:function(t,e,n){if(!this._.hasOwnProperty(t))throw new Error("unknown type: "+t);for(var r=this._[t],i=0,a=r.length;i<a;++i)r[i].value.apply(e,n)}};var Gx,Hx,Vx=0,Xx=0,Jx=0,Zx=1e3,Qx=0,Kx=0,tw=0,ew="object"==typeof performance&&performance.now?performance:Date,nw="object"==typeof window&&window.requestAnimationFrame?window.requestAnimationFrame.bind(window):function(t){setTimeout(t,17)};function rw(){return Kx||(nw(iw),Kx=ew.now()+tw)}function iw(){Kx=0}function aw(){this._call=this._time=this._next=null}function ow(t,e,n){var r=new aw;return r.restart(t,e,n),r}function uw(){Kx=(Qx=ew.now())+tw,Vx=Xx=0;try{!function(){rw(),++Vx;for(var t,e=Gx;e;)0<=(t=Kx-e._time)&&e._call.call(null,t),e=e._next;--Vx}()}finally{Vx=0,function(){var t,e,n=Gx,r=1/0;for(;n;)n._call?(r>n._time&&(r=n._time),n=(t=n)._next):(e=n._next,n._next=null,n=t?t._next=e:Gx=e);Hx=t,fw(r)}(),Kx=0}}function sw(){var t=ew.now(),e=t-Qx;Zx<e&&(tw-=e,Qx=t)}function fw(t){Vx||(Xx&&(Xx=clearTimeout(Xx)),24<t-Kx?(t<1/0&&(Xx=setTimeout(uw,t-ew.now()-tw)),Jx&&(Jx=clearInterval(Jx))):(Jx||(Qx=ew.now(),Jx=setInterval(sw,Zx)),Vx=1,nw(uw)))}function cw(t){return t.x}function lw(t){return t.y}aw.prototype=ow.prototype={constructor:aw,restart:function(t,e,n){if("function"!=typeof t)throw new TypeError("callback is not a function");n=(null==n?rw():+n)+(null==e?0:+e),this._next||Hx===this||(Hx?Hx._next=this:Gx=this,Hx=this),this._call=t,this._time=n,fw()},stop:function(){this._call&&(this._call=null,this._time=1/0,fw())}};var hw=10,dw=Math.PI*(3-Math.sqrt(5));var pw={center:function(a,o){var u;function e(){var t,e,n=u.length,r=0,i=0;for(t=0;t<n;++t)r+=(e=u[t]).x,i+=e.y;for(r=r/n-a,i=i/n-o,t=0;t<n;++t)(e=u[t]).x-=r,e.y-=i}return null==a&&(a=0),null==o&&(o=0),e.initialize=function(t){u=t},e.x=function(t){return arguments.length?(a=+t,e):a},e.y=function(t){return arguments.length?(o=+t,e):o},e},collide:function(r){var a,o,v=1,u=1;function e(){for(var t,e,l,h,d,p,g,n=a.length,r=0;r<u;++r)for(e=Rx(a,qx,Ux).visitAfter(s),t=0;t<n;++t)l=a[t],p=o[l.index],g=p*p,h=l.x+l.vx,d=l.y+l.vy,e.visit(i);function i(t,e,n,r,i){var a=t.data,o=t.r,u=p+o;if(!a)return h+u<e||r<h-u||d+u<n||i<d-u;if(a.index>l.index){var s=h-a.x-a.vx,f=d-a.y-a.vy,c=s*s+f*f;c<u*u&&(0===s&&(c+=(s=Cx())*s),0===f&&(c+=(f=Cx())*f),c=(u-(c=Math.sqrt(c)))/c*v,l.vx+=(s*=c)*(u=(o*=o)/(g+o)),l.vy+=(f*=c)*u,a.vx-=s*(u=1-u),a.vy-=f*u)}}}function s(t){if(t.data)return t.r=o[t.data.index];for(var e=t.r=0;e<4;++e)t[e]&&t[e].r>t.r&&(t.r=t[e].r)}function n(){if(a){var t,e,n=a.length;for(o=new Array(n),t=0;t<n;++t)e=a[t],o[e.index]=+r(e,t,a)}}return"function"!=typeof r&&(r=Ax(null==r?1:+r)),e.initialize=function(t){a=t,n()},e.iterations=function(t){return arguments.length?(u=+t,e):u},e.strength=function(t){return arguments.length?(v=+t,e):v},e.radius=function(t){return arguments.length?(r="function"==typeof t?t:Ax(+t),n(),e):r},e},nbody:function(){var i,s,f,c,r=Ax(-30),l=1,h=1/0,d=.81;function e(t){var e,n=i.length,r=Rx(i,cw,lw).visitAfter(a);for(f=t,e=0;e<n;++e)s=i[e],r.visit(o)}function n(){if(i){var t,e,n=i.length;for(c=new Array(n),t=0;t<n;++t)e=i[t],c[e.index]=+r(e,t,i)}}function a(t){var e,n,r,i,a,o=0,u=0;if(t.length){for(r=i=a=0;a<4;++a)(e=t[a])&&(n=Math.abs(e.value))&&(o+=e.value,u+=n,r+=n*e.x,i+=n*e.y);t.x=r/u,t.y=i/u}else for((e=t).x=e.data.x,e.y=e.data.y;o+=c[e.data.index],e=e.next;);t.value=o}function o(t,e,n,r){if(!t.value)return!0;var i=t.x-s.x,a=t.y-s.y,o=r-e,u=i*i+a*a;if(o*o/d<u)return u<h&&(0===i&&(u+=(i=Cx())*i),0===a&&(u+=(a=Cx())*a),u<l&&(u=Math.sqrt(l*u)),s.vx+=i*t.value*f/u,s.vy+=a*t.value*f/u),!0;if(!(t.length||h<=u))for((t.data!==s||t.next)&&(0===i&&(u+=(i=Cx())*i),0===a&&(u+=(a=Cx())*a),u<l&&(u=Math.sqrt(l*u)));t.data!==s&&(o=c[t.data.index]*f/u,s.vx+=i*o,s.vy+=a*o),t=t.next;);}return e.initialize=function(t){i=t,n()},e.strength=function(t){return arguments.length?(r="function"==typeof t?t:Ax(+t),n(),e):r},e.distanceMin=function(t){return arguments.length?(l=t*t,e):Math.sqrt(l)},e.distanceMax=function(t){return arguments.length?(h=t*t,e):Math.sqrt(h)},e.theta=function(t){return arguments.length?(d=t*t,e):Math.sqrt(d)},e},link:function(l){var h,d,a,o,p,u=Fx,n=function(t){return 1/Math.min(o[t.source.index],o[t.target.index])},r=Ax(30),g=1;function e(t){for(var e=0,n=l.length;e<g;++e)for(var r,i,a,o,u,s,f,c=0;c<n;++c)i=(r=l[c]).source,o=(a=r.target).x+a.vx-i.x-i.vx||Cx(),u=a.y+a.vy-i.y-i.vy||Cx(),o*=s=((s=Math.sqrt(o*o+u*u))-d[c])/s*t*h[c],u*=s,a.vx-=o*(f=p[c]),a.vy-=u*f,i.vx+=o*(f=1-f),i.vy+=u*f}function i(){if(a){var t,e,n=a.length,r=l.length,i=Al(a,u);for(t=0,o=new Array(n);t<r;++t)(e=l[t]).index=t,"object"!=typeof e.source&&(e.source=jx(i,e.source)),"object"!=typeof e.target&&(e.target=jx(i,e.target)),o[e.source.index]=(o[e.source.index]||0)+1,o[e.target.index]=(o[e.target.index]||0)+1;for(t=0,p=new Array(r);t<r;++t)e=l[t],p[t]=o[e.source.index]/(o[e.source.index]+o[e.target.index]);h=new Array(r),s(),d=new Array(r),f()}}function s(){if(a)for(var t=0,e=l.length;t<e;++t)h[t]=+n(l[t],t,l)}function f(){if(a)for(var t=0,e=l.length;t<e;++t)d[t]=+r(l[t],t,l)}return null==l&&(l=[]),e.initialize=function(t){a=t,i()},e.links=function(t){return arguments.length?(l=t,i(),e):l},e.id=function(t){return arguments.length?(u=t,e):u},e.iterations=function(t){return arguments.length?(g=+t,e):g},e.strength=function(t){return arguments.length?(n="function"==typeof t?t:Ax(+t),s(),e):n},e.distance=function(t){return arguments.length?(r="function"==typeof t?t:Ax(+t),f(),e):r},e},x:function(n){var i,a,o,r=Ax(.1);function e(t){for(var e,n=0,r=i.length;n<r;++n)(e=i[n]).vx+=(o[n]-e.x)*a[n]*t}function u(){if(i){var t,e=i.length;for(a=new Array(e),o=new Array(e),t=0;t<e;++t)a[t]=isNaN(o[t]=+n(i[t],t,i))?0:+r(i[t],t,i)}}return"function"!=typeof n&&(n=Ax(null==n?0:+n)),e.initialize=function(t){i=t,u()},e.strength=function(t){return arguments.length?(r="function"==typeof t?t:Ax(+t),u(),e):r},e.x=function(t){return arguments.length?(n="function"==typeof t?t:Ax(+t),u(),e):n},e},y:function(n){var i,a,o,r=Ax(.1);function e(t){for(var e,n=0,r=i.length;n<r;++n)(e=i[n]).vy+=(o[n]-e.y)*a[n]*t}function u(){if(i){var t,e=i.length;for(a=new Array(e),o=new Array(e),t=0;t<e;++t)a[t]=isNaN(o[t]=+n(i[t],t,i))?0:+r(i[t],t,i)}}return"function"!=typeof n&&(n=Ax(null==n?0:+n)),e.initialize=function(t){i=t,u()},e.strength=function(t){return arguments.length?(r="function"==typeof t?t:Ax(+t),u(),e):r},e.y=function(t){return arguments.length?(n="function"==typeof t?t:Ax(+t),u(),e):n},e}},gw="forces",vw=["alpha","alphaMin","alphaTarget","velocityDecay","forces"],mw=["static","iterations"],yw=["x","y","vx","vy"];function bw(t){Er.call(this,null,t)}bw.Definition={type:"Force",metadata:{modifies:!0},params:[{name:"static",type:"boolean",default:!1},{name:"restart",type:"boolean",default:!1},{name:"iterations",type:"number",default:300},{name:"alpha",type:"number",default:1},{name:"alphaMin",type:"number",default:.001},{name:"alphaTarget",type:"number",default:0},{name:"velocityDecay",type:"number",default:.4},{name:"forces",type:"param",array:!0,params:[{key:{force:"center"},params:[{name:"x",type:"number",default:0},{name:"y",type:"number",default:0}]},{key:{force:"collide"},params:[{name:"radius",type:"number",expr:!0},{name:"strength",type:"number",default:.7},{name:"iterations",type:"number",default:1}]},{key:{force:"nbody"},params:[{name:"strength",type:"number",default:-30},{name:"theta",type:"number",default:.9},{name:"distanceMin",type:"number",default:1},{name:"distanceMax",type:"number"}]},{key:{force:"link"},params:[{name:"links",type:"data"},{name:"id",type:"field"},{name:"distance",type:"number",default:30,expr:!0},{name:"strength",type:"number",expr:!0},{name:"iterations",type:"number",default:1}]},{key:{force:"x"},params:[{name:"strength",type:"number",default:.1},{name:"x",type:"field"}]},{key:{force:"y"},params:[{name:"strength",type:"number",default:.1},{name:"y",type:"field"}]}]},{name:"as",type:"string",array:!0,modify:!1,default:yw}]};var _w=$(bw,Er);function xw(t,e,n,r){var i,a,o,u,s=Q(e.forces);for(i=0,a=vw.length;i<a;++i)(o=vw[i])!==gw&&e.modified(o)&&t[o](e[o]);for(i=0,a=s.length;i<a;++i)u=gw+i,(o=n||e.modified(gw,i)?kw(s[i]):r&&ww(s[i],r)?t.force(u):null)&&t.force(u,o);for(a=t.numForces||0;i<a;++i)t.force(gw+i,null);return t.numForces=s.length,t}function ww(t,e){var n,r;for(n in t)if(P(r=t[n])&&e.modified(x(r)))return 1;return 0}function kw(t){var e,n;for(n in pw.hasOwnProperty(t.force)||Ft("Unrecognized force: "+t.force),e=pw[t.force](),t)P(e[n])&&Mw(e[n],t[n],t);return e}function Mw(t,e,n){t(P(e)?function(t){return e(t,n)}:e)}_w.transform=function(t,e){var n,r,i,a,o,u,s,f,c=this.value,l=e.changed(e.ADD_REM),h=t.modified(vw),d=t.iterations||300;if(c?(l&&(e.modifies("index"),c.nodes(e.source)),(h||e.changed(e.MOD))&&xw(c,t,0,e)):(this.value=(i=e.source,a=t,o=function(c){var n,r=1,e=.001,i=1-Math.pow(e,1/300),a=0,o=.6,u=Al(),t=ow(f),s=$x("tick","end");function f(){l(),s.call("tick",n),r<e&&(t.stop(),s.call("end",n))}function l(){var t,e,n=c.length;for(r+=(a-r)*i,u.each(function(t){t(r)}),t=0;t<n;++t)null==(e=c[t]).fx?e.x+=e.vx*=o:(e.x=e.fx,e.vx=0),null==e.fy?e.y+=e.vy*=o:(e.y=e.fy,e.vy=0)}function h(){for(var t,e=0,n=c.length;e<n;++e){if((t=c[e]).index=e,isNaN(t.x)||isNaN(t.y)){var r=hw*Math.sqrt(e),i=e*dw;t.x=r*Math.cos(i),t.y=r*Math.sin(i)}(isNaN(t.vx)||isNaN(t.vy))&&(t.vx=t.vy=0)}}function d(t){return t.initialize&&t.initialize(c),t}return null==c&&(c=[]),h(),n={tick:l,restart:function(){return t.restart(f),n},stop:function(){return t.stop(),n},nodes:function(t){return arguments.length?(c=t,h(),u.each(d),n):c},alpha:function(t){return arguments.length?(r=+t,n):r},alphaMin:function(t){return arguments.length?(e=+t,n):e},alphaDecay:function(t){return arguments.length?(i=+t,n):+i},alphaTarget:function(t){return arguments.length?(a=+t,n):a},velocityDecay:function(t){return arguments.length?(o=1-t,n):1-o},force:function(t,e){return 1<arguments.length?(null==e?u.remove(t):u.set(t,d(e)),n):u.get(t)},find:function(t,e,n){var r,i,a,o,u,s=0,f=c.length;for(null==n?n=1/0:n*=n,s=0;s<f;++s)(a=(r=t-(o=c[s]).x)*r+(i=e-o.y)*i)<n&&(u=o,n=a);return u},on:function(t,e){return 1<arguments.length?(s.on(t,e),n):s.on(t)}}}(i),u=!1,s=o.stop,f=o.restart,o.stopped=function(){return u},o.restart=function(){return u=!1,f()},o.stop=function(){return u=!0,s()},c=xw(o,a,!0).on("end",function(){u=!0})),c.on("tick",(n=e.dataflow,r=this,function(){n.touch(r).run()})),t.static||(l=!0,c.tick()),e.modifies("index")),h||l||t.modified(mw)||e.changed()&&t.restart)if(c.alpha(Math.max(c.alpha(),t.alpha||1)).alphaDecay(1-Math.pow(c.alphaMin(),1/d)),t.static)for(c.stop();0<=--d;)c.tick();else if(c.stopped()&&c.restart(),!l)return e.StopPropagation;return this.finish(t,e)},_w.finish=function(t,e){for(var n,r=e.dataflow,i=this._argops,a=0,o=i.length;a<o;++a)if((n=i[a]).name===gw&&"link"===n.op._argval.force)for(var u,s=n.op._argops,f=0,c=s.length;f<c;++f)if("links"===s[f].name&&(u=s[f].op.source)){r.pulse(u,r.changeset().reflow());break}return e.reflow(t.modified()).modifies(yw)};var Ew=Object.freeze({force:bw});function Sw(t,n,r){var i={};return t.each(function(t){var e=t.data;r(e)&&(i[n(e)]=t)}),t.lookup=i,t}function Aw(t,e){return t.parent===e.parent?1:2}function Cw(t,e){return t+e.x}function Ow(t,e){return Math.max(t,e.y)}function zw(t){var e=0,n=t.children,r=n&&n.length;if(r)for(;0<=--r;)e+=n[r].value;else e=1;t.value=e}function Dw(t,e){var n,r,i,a,o,u=new Pw(t),s=+t.value&&(u.value=t.value),f=[u];for(null==e&&(e=Nw);n=f.pop();)if(s&&(n.value=+n.data.value),(i=e(n.data))&&(o=i.length))for(n.children=new Array(o),a=o-1;0<=a;--a)f.push(r=n.children[a]=new Pw(i[a])),r.parent=n,r.depth=n.depth+1;return u.eachBefore(Tw)}function Nw(t){return t.children}function Rw(t){t.data=t.data.data}function Tw(t){for(var e=0;t.height=e,(t=t.parent)&&t.height<++e;);}function Pw(t){this.data=t,this.depth=this.height=0,this.parent=null}Pw.prototype=Dw.prototype={constructor:Pw,count:function(){return this.eachAfter(zw)},each:function(t){var e,n,r,i,a=this,o=[a];do{for(e=o.reverse(),o=[];a=e.pop();)if(t(a),n=a.children)for(r=0,i=n.length;r<i;++r)o.push(n[r])}while(o.length);return this},eachAfter:function(t){for(var e,n,r,i=this,a=[i],o=[];i=a.pop();)if(o.push(i),e=i.children)for(n=0,r=e.length;n<r;++n)a.push(e[n]);for(;i=o.pop();)t(i);return this},eachBefore:function(t){for(var e,n,r=this,i=[r];r=i.pop();)if(t(r),e=r.children)for(n=e.length-1;0<=n;--n)i.push(e[n]);return this},sum:function(i){return this.eachAfter(function(t){for(var e=+i(t.data)||0,n=t.children,r=n&&n.length;0<=--r;)e+=n[r].value;t.value=e})},sort:function(e){return this.eachBefore(function(t){t.children&&t.children.sort(e)})},path:function(t){for(var e=this,n=function(t,e){if(t===e)return t;var n=t.ancestors(),r=e.ancestors(),i=null;for(t=n.pop(),e=r.pop();t===e;)i=t,t=n.pop(),e=r.pop();return i}(e,t),r=[e];e!==n;)e=e.parent,r.push(e);for(var i=r.length;t!==n;)r.splice(i,0,t),t=t.parent;return r},ancestors:function(){for(var t=this,e=[t];t=t.parent;)e.push(t);return e},descendants:function(){var e=[];return this.each(function(t){e.push(t)}),e},leaves:function(){var e=[];return this.eachBefore(function(t){t.children||e.push(t)}),e},links:function(){var e=this,n=[];return e.each(function(t){t!==e&&n.push({source:t.parent,target:t})}),n},copy:function(){return Dw(this).eachBefore(Rw)}};var Lw=Array.prototype.slice;function qw(t){for(var e,n,r=0,i=(t=function(t){for(var e,n,r=t.length;r;)n=Math.random()*r--|0,e=t[r],t[r]=t[n],t[n]=e;return t}(Lw.call(t))).length,a=[];r<i;)e=t[r],n&&jw(n,e)?++r:(n=$w(a=Uw(a,e)),r=0);return n}function Uw(t,e){var n,r;if(Iw(e,t))return[e];for(n=0;n<t.length;++n)if(Fw(e,t[n])&&Iw(Bw(t[n],e),t))return[t[n],e];for(n=0;n<t.length-1;++n)for(r=n+1;r<t.length;++r)if(Fw(Bw(t[n],t[r]),e)&&Fw(Bw(t[n],e),t[r])&&Fw(Bw(t[r],e),t[n])&&Iw(Ww(t[n],t[r],e),t))return[t[n],t[r],e];throw new Error}function Fw(t,e){var n=t.r-e.r,r=e.x-t.x,i=e.y-t.y;return n<0||n*n<r*r+i*i}function jw(t,e){var n=t.r-e.r+1e-6,r=e.x-t.x,i=e.y-t.y;return 0<n&&r*r+i*i<n*n}function Iw(t,e){for(var n=0;n<e.length;++n)if(!jw(t,e[n]))return!1;return!0}function $w(t){switch(t.length){case 1:return{x:(e=t[0]).x,y:e.y,r:e.r};case 2:return Bw(t[0],t[1]);case 3:return Ww(t[0],t[1],t[2])}var e}function Bw(t,e){var n=t.x,r=t.y,i=t.r,a=e.x,o=e.y,u=e.r,s=a-n,f=o-r,c=u-i,l=Math.sqrt(s*s+f*f);return{x:(n+a+s/l*c)/2,y:(r+o+f/l*c)/2,r:(l+i+u)/2}}function Ww(t,e,n){var r=t.x,i=t.y,a=t.r,o=e.x,u=e.y,s=e.r,f=n.x,c=n.y,l=n.r,h=r-o,d=r-f,p=i-u,g=i-c,v=s-a,m=l-a,y=r*r+i*i-a*a,b=y-o*o-u*u+s*s,_=y-f*f-c*c+l*l,x=d*p-h*g,w=(p*_-g*b)/(2*x)-r,k=(g*v-p*m)/x,M=(d*b-h*_)/(2*x)-i,E=(h*m-d*v)/x,S=k*k+E*E-1,A=2*(a+w*k+M*E),C=w*w+M*M-a*a,O=-(S?(A+Math.sqrt(A*A-4*S*C))/(2*S):C/A);return{x:r+w+k*O,y:i+M+E*O,r:O}}function Yw(t,e,n){var r,i,a,o,u=t.x-e.x,s=t.y-e.y,f=u*u+s*s;f?(i=e.r+n.r,i*=i,o=t.r+n.r,(o*=o)<i?(r=(f+o-i)/(2*f),a=Math.sqrt(Math.max(0,o/f-r*r)),n.x=t.x-r*u-a*s,n.y=t.y-r*s+a*u):(r=(f+i-o)/(2*f),a=Math.sqrt(Math.max(0,i/f-r*r)),n.x=e.x+r*u-a*s,n.y=e.y+r*s+a*u)):(n.x=e.x+n.r,n.y=e.y)}function Gw(t,e){var n=t.r+e.r-1e-6,r=e.x-t.x,i=e.y-t.y;return 0<n&&r*r+i*i<n*n}function Hw(t){var e=t._,n=t.next._,r=e.r+n.r,i=(e.x*n.r+n.x*e.r)/r,a=(e.y*n.r+n.y*e.r)/r;return i*i+a*a}function Vw(t){this._=t,this.next=null,this.previous=null}function Xw(t){if("function"!=typeof t)throw new Error;return t}function Jw(){return 0}function Zw(t){return function(){return t}}function Qw(t){return Math.sqrt(t.value)}function Kw(e){return function(t){t.children||(t.r=Math.max(0,+e(t)||0))}}function tk(o,u){return function(t){if(e=t.children){var e,n,r,i=e.length,a=o(t)*u||0;if(a)for(n=0;n<i;++n)e[n].r+=a;if(r=function(t){if(!(i=t.length))return 0;var e,n,r,i,a,o,u,s,f,c,l;if((e=t[0]).x=0,e.y=0,!(1<i))return e.r;if(n=t[1],e.x=-n.r,n.x=e.r,n.y=0,!(2<i))return e.r+n.r;Yw(n,e,r=t[2]),e=new Vw(e),n=new Vw(n),r=new Vw(r),e.next=r.previous=n,n.next=e.previous=r,r.next=n.previous=e;t:for(u=3;u<i;++u){Yw(e._,n._,r=t[u]),r=new Vw(r),s=n.next,f=e.previous,c=n._.r,l=e._.r;do{if(c<=l){if(Gw(s._,r._)){n=s,(e.next=n).previous=e,--u;continue t}c+=s._.r,s=s.next}else{if(Gw(f._,r._)){((e=f).next=n).previous=e,--u;continue t}l+=f._.r,f=f.previous}}while(s!==f.next);for(r.previous=e,r.next=n,e.next=n.previous=n=r,a=Hw(e);(r=r.next)!==n;)(o=Hw(r))<a&&(e=r,a=o);n=e.next}for(e=[n._],r=n;(r=r.next)!==n;)e.push(r._);for(r=qw(e),u=0;u<i;++u)(e=t[u]).x-=r.x,e.y-=r.y;return r.r}(e),a)for(n=0;n<i;++n)e[n].r-=a;t.r=r+a}}}function ek(n){return function(t){var e=t.parent;t.r*=n,e&&(t.x=e.x+n*t.x,t.y=e.y+n*t.y)}}function nk(t){t.x0=Math.round(t.x0),t.y0=Math.round(t.y0),t.x1=Math.round(t.x1),t.y1=Math.round(t.y1)}function rk(t,e,n,r,i){for(var a,o=t.children,u=-1,s=o.length,f=t.value&&(r-e)/t.value;++u<s;)(a=o[u]).y0=n,a.y1=i,a.x0=e,a.x1=e+=a.value*f}var ik={depth:-1},ak={};function ok(t){return t.id}function uk(t){return t.parentId}function sk(){var l=ok,h=uk;function e(t){var e,n,r,i,a,o,u,s=t.length,f=new Array(s),c={};for(n=0;n<s;++n)e=t[n],a=f[n]=new Pw(e),null!=(o=l(e,n,t))&&(o+="")&&(c[u="$"+(a.id=o)]=u in c?ak:a);for(n=0;n<s;++n)if(a=f[n],null!=(o=h(t[n],n,t))&&(o+="")){if(!(i=c["$"+o]))throw new Error("missing: "+o);if(i===ak)throw new Error("ambiguous: "+o);i.children?i.children.push(a):i.children=[a],a.parent=i}else{if(r)throw new Error("multiple roots");r=a}if(!r)throw new Error("no root");if(r.parent=ik,r.eachBefore(function(t){t.depth=t.parent.depth+1,--s}).eachBefore(Tw),r.parent=null,0<s)throw new Error("cycle");return r}return e.id=function(t){return arguments.length?(l=Xw(t),e):l},e.parentId=function(t){return arguments.length?(h=Xw(t),e):h},e}function fk(t,e){return t.parent===e.parent?1:2}function ck(t){var e=t.children;return e?e[0]:t.t}function lk(t){var e=t.children;return e?e[e.length-1]:t.t}function hk(t,e){this._=t,this.parent=null,this.children=null,this.A=null,(this.a=this).z=0,this.m=0,this.c=0,this.s=0,this.t=null,this.i=e}function dk(t,e,n,r,i){for(var a,o=t.children,u=-1,s=o.length,f=t.value&&(i-n)/t.value;++u<s;)(a=o[u]).x0=e,a.x1=r,a.y0=n,a.y1=n+=a.value*f}hk.prototype=Object.create(Pw.prototype);var pk=(1+Math.sqrt(5))/2;function gk(t,e,n,r,i,a){for(var o,u,s,f,c,l,h,d,p,g,v,m=[],y=e.children,b=0,_=0,x=y.length,w=e.value;b<x;){for(s=i-n,f=a-r;!(c=y[_++].value)&&_<x;);for(l=h=c,v=c*c*(g=Math.max(f/s,s/f)/(w*t)),p=Math.max(h/v,v/l);_<x;++_){if(c+=u=y[_].value,u<l&&(l=u),h<u&&(h=u),v=c*c*g,p<(d=Math.max(h/v,v/l))){c-=u;break}p=d}m.push(o={value:c,dice:s<f,children:y.slice(b,_)}),o.dice?rk(o,n,r,i,w?r+=f*c/w:a):dk(o,n,r,w?n+=s*c/w:i,a),w-=c,b=_}return m}var vk=function e(a){function t(t,e,n,r,i){gk(a,t,e,n,r,i)}return t.ratio=function(t){return e(1<(t=+t)?t:1)},t}(pk);var mk=function e(d){function t(t,e,n,r,i){if((a=t._squarify)&&a.ratio===d)for(var a,o,u,s,f,c=-1,l=a.length,h=t.value;++c<l;){for(u=(o=a[c]).children,s=o.value=0,f=u.length;s<f;++s)o.value+=u[s].value;o.dice?rk(o,e,n,r,n+=(i-n)*o.value/h):dk(o,e,n,e+=(r-e)*o.value/h,i),h-=o.value}else t._squarify=a=gk(d,t,e,n,r,i),a.ratio=d}return t.ratio=function(t){return e(1<(t=+t)?t:1)},t}(pk);function yk(t){Er.call(this,null,t)}function bk(t){return t.values}function _k(t){Er.call(this,null,t)}yk.Definition={type:"Nest",metadata:{treesource:!0,changes:!0},params:[{name:"keys",type:"field",array:!0},{name:"generate",type:"boolean"}]},$(yk,Er).transform=function(t,e){e.source||Ft("Nest transform requires an upstream data source.");var n=t.generate,r=t.modified(),i=e.clone(),a=this.value;return(!a||r||e.changed())&&(a&&a.each(function(t){t.children&&ct(t.data)&&i.rem.push(t.data)}),this.value=a=Dw({values:Q(t.keys).reduce(function(t,e){return t.key(e),t},Cl()).entries(i.source)},bk),n&&a.each(function(t){t.children&&(t=dt(t.data),i.add.push(t),i.source.push(t))}),Sw(a,lt,lt)),i.source.root=a,i},$(_k,Er).transform=function(t,e){e.source&&e.source.root||Ft(this.constructor.name+" transform requires a backing tree data source.");var n=this.layout(t.method),r=this.fields,i=e.source.root,a=t.as||r;t.field&&i.sum(t.field),t.sort&&i.sort(t.sort),function(t,e,n){for(var r,i=0,a=e.length;i<a;++i)(r=e[i])in n&&t[r](n[r])}(n,this.params,t);try{this.value=n(i)}catch(t){Ft(t)}return i.each(function(t){!function(t,e,n){for(var r=t.data,i=0,a=e.length-1;i<a;++i)r[n[i]]=t[e[i]];r[n[a]]=t.children?t.children.length:0}(t,r,a)}),e.reflow(t.modified()).modifies(a).modifies("leaf")};var xk=["x","y","r","depth","children"];function wk(t){_k.call(this,t)}wk.Definition={type:"Pack",metadata:{tree:!0,modifies:!0},params:[{name:"field",type:"field"},{name:"sort",type:"compare"},{name:"padding",type:"number",default:0},{name:"radius",type:"field",default:null},{name:"size",type:"number",array:!0,length:2},{name:"as",type:"string",array:!0,length:xk.length,default:xk}]};var kk=$(wk,_k);kk.layout=function(){var n=null,e=1,r=1,i=Jw;function a(t){return t.x=e/2,t.y=r/2,n?t.eachBefore(Kw(n)).eachAfter(tk(i,.5)).eachBefore(ek(1)):t.eachBefore(Kw(Qw)).eachAfter(tk(Jw,1)).eachAfter(tk(i,t.r/Math.min(e,r))).eachBefore(ek(Math.min(e,r)/(2*t.r))),t}return a.radius=function(t){return arguments.length?(n=null==(e=t)?null:Xw(e),a):n;var e},a.size=function(t){return arguments.length?(e=+t[0],r=+t[1],a):[e,r]},a.padding=function(t){return arguments.length?(i="function"==typeof t?t:Zw(+t),a):i},a},kk.params=["size","padding"],kk.fields=xk;var Mk=["x0","y0","x1","y1","depth","children"];function Ek(t){_k.call(this,t)}Ek.Definition={type:"Partition",metadata:{tree:!0,modifies:!0},params:[{name:"field",type:"field"},{name:"sort",type:"compare"},{name:"padding",type:"number",default:0},{name:"round",type:"boolean",default:!1},{name:"size",type:"number",array:!0,length:2},{name:"as",type:"string",array:!0,length:Mk.length,default:Mk}]};var Sk=$(Ek,_k);function Ak(t){Er.call(this,null,t)}Sk.layout=function(){var n=1,r=1,u=0,i=!1;function e(t){var a,o,e=t.height+1;return t.x0=t.y0=u,t.x1=n,t.y1=r/e,t.eachBefore((a=r,o=e,function(t){t.children&&rk(t,t.x0,a*(t.depth+1)/o,t.x1,a*(t.depth+2)/o);var e=t.x0,n=t.y0,r=t.x1-u,i=t.y1-u;r<e&&(e=r=(e+r)/2),i<n&&(n=i=(n+i)/2),t.x0=e,t.y0=n,t.x1=r,t.y1=i})),i&&t.eachBefore(nk),t}return e.round=function(t){return arguments.length?(i=!!t,e):i},e.size=function(t){return arguments.length?(n=+t[0],r=+t[1],e):[n,r]},e.padding=function(t){return arguments.length?(u=+t,e):u},e},Sk.params=["size","round","padding"],Sk.fields=Mk,Ak.Definition={type:"Stratify",metadata:{treesource:!0},params:[{name:"key",type:"field",required:!0},{name:"parentKey",type:"field",required:!0}]},$(Ak,Er).transform=function(t,e){e.source||Ft("Stratify transform requires an upstream data source.");var n=this.value,r=t.modified(),i=e.fork(e.ALL).materialize(e.SOURCE),a=!this.value||r||e.changed(e.ADD_REM)||e.modified(t.key.fields)||e.modified(t.parentKey.fields);return i.source=i.source.slice(),a&&(n=i.source.length?Sw(sk().id(t.key).parentId(t.parentKey)(i.source),t.key,g):Sw(sk()([{}]),t.key,t.key)),i.source.root=this.value=n,i};var Ck={tidy:function(){var b=fk,f=1,c=1,l=null;function e(t){var e=function(t){for(var e,n,r,i,a,o=new hk(t,0),u=[o];e=u.pop();)if(r=e._.children)for(e.children=new Array(a=r.length),i=a-1;0<=i;--i)u.push(n=e.children[i]=new hk(r[i],i)),n.parent=e;return(o.parent=new hk(null,0)).children=[o],o}(t);if(e.eachAfter(h),e.parent.m=-e.z,e.eachBefore(d),l)t.eachBefore(p);else{var n=t,r=t,i=t;t.eachBefore(function(t){t.x<n.x&&(n=t),t.x>r.x&&(r=t),t.depth>i.depth&&(i=t)});var a=n===r?1:b(n,r)/2,o=a-n.x,u=f/(r.x+a+o),s=c/(i.depth||1);t.eachBefore(function(t){t.x=(t.x+o)*u,t.y=t.depth*s})}return t}function h(t){var e=t.children,n=t.parent.children,r=t.i?n[t.i-1]:null;if(e){!function(t){for(var e,n=0,r=0,i=t.children,a=i.length;0<=--a;)(e=i[a]).z+=n,e.m+=n,n+=e.s+(r+=e.c)}(t);var i=(e[0].z+e[e.length-1].z)/2;r?(t.z=r.z+b(t._,r._),t.m=t.z-i):t.z=i}else r&&(t.z=r.z+b(t._,r._));t.parent.A=function(t,e,n){if(e){for(var r,i=t,a=t,o=e,u=i.parent.children[0],s=i.m,f=a.m,c=o.m,l=u.m;o=lk(o),i=ck(i),o&&i;)u=ck(u),(a=lk(a)).a=t,0<(r=o.z+c-i.z-s+b(o._,i._))&&(m=t,y=n,h=(v=o).a.parent===m.parent?v.a:y,g=(p=r)/((d=t).i-h.i),d.c-=g,d.s+=p,h.c+=g,d.z+=p,d.m+=p,s+=r,f+=r),c+=o.m,s+=i.m,l+=u.m,f+=a.m;o&&!lk(a)&&(a.t=o,a.m+=c-f),i&&!ck(u)&&(u.t=i,u.m+=s-l,n=t)}var h,d,p,g,v,m,y;return n}(t,r,t.parent.A||n[0])}function d(t){t._.x=t.z+t.parent.m,t.m+=t.parent.m}function p(t){t.x*=f,t.y=t.depth*c}return e.separation=function(t){return arguments.length?(b=t,e):b},e.size=function(t){return arguments.length?(l=!1,f=+t[0],c=+t[1],e):l?null:[f,c]},e.nodeSize=function(t){return arguments.length?(l=!0,f=+t[0],c=+t[1],e):l?[f,c]:null},e},cluster:function(){var u=Aw,s=1,f=1,c=!1;function e(e){var r,i=0;e.eachAfter(function(t){var e,n=t.children;n?(t.x=(e=n).reduce(Cw,0)/e.length,t.y=1+n.reduce(Ow,0)):(t.x=r?i+=u(t,r):0,t.y=0,r=t)});var t=function(t){for(var e;e=t.children;)t=e[0];return t}(e),n=function(t){for(var e;e=t.children;)t=e[e.length-1];return t}(e),a=t.x-u(t,n)/2,o=n.x+u(n,t)/2;return e.eachAfter(c?function(t){t.x=(t.x-e.x)*s,t.y=(e.y-t.y)*f}:function(t){t.x=(t.x-a)/(o-a)*s,t.y=(1-(e.y?t.y/e.y:1))*f})}return e.separation=function(t){return arguments.length?(u=t,e):u},e.size=function(t){return arguments.length?(c=!1,s=+t[0],f=+t[1],e):c?null:[s,f]},e.nodeSize=function(t){return arguments.length?(c=!0,s=+t[0],f=+t[1],e):c?[s,f]:null},e}},Ok=["x","y","depth","children"];function zk(t){_k.call(this,t)}zk.Definition={type:"Tree",metadata:{tree:!0,modifies:!0},params:[{name:"field",type:"field"},{name:"sort",type:"compare"},{name:"method",type:"enum",default:"tidy",values:["tidy","cluster"]},{name:"size",type:"number",array:!0,length:2},{name:"nodeSize",type:"number",array:!0,length:2},{name:"as",type:"string",array:!0,length:Ok.length,default:Ok}]};var Dk=$(zk,_k);function Nk(t){Er.call(this,[],t)}Dk.layout=function(t){var e=t||"tidy";if(Ck.hasOwnProperty(e))return Ck[e]();Ft("Unrecognized Tree layout method: "+e)},Dk.params=["size","nodeSize","separation"],Dk.fields=Ok,Nk.Definition={type:"TreeLinks",metadata:{tree:!0,generates:!0,changes:!0},params:[]},$(Nk,Er).transform=function(t,e){var n=this.value,r=e.source&&e.source.root,i=e.fork(e.NO_SOURCE),a={};return r||Ft("TreeLinks transform requires a tree data source."),e.changed(e.ADD_REM)?(i.rem=n,e.visit(e.SOURCE,function(t){a[lt(t)]=1}),r.each(function(t){var e=t.data,n=t.parent&&t.parent.data;n&&a[lt(e)]&&a[lt(n)]&&i.add.push(dt({source:n,target:e}))}),this.value=i.add):e.changed(e.MOD)&&(e.visit(e.MOD,function(t){a[lt(t)]=1}),n.forEach(function(t){(a[lt(t.source)]||a[lt(t.target)])&&i.mod.push(t)})),i};var Rk={binary:function(t,e,n,r,i){var a,o,y=t.children,u=y.length,b=new Array(u+1);for(b[0]=o=a=0;a<u;++a)b[a+1]=o+=y[a].value;!function t(e,n,r,i,a,o,u){if(n-1<=e){var s=y[e];return s.x0=i,s.y0=a,s.x1=o,void(s.y1=u)}for(var f=b[e],c=r/2+f,l=e+1,h=n-1;l<h;){var d=l+h>>>1;b[d]<c?l=d+1:h=d}c-b[l-1]<b[l]-c&&e+1<l&&--l;var p=b[l]-f,g=r-p;if(u-a<o-i){var v=(i*g+o*p)/r;t(e,l,p,i,a,v,u),t(l,n,g,v,a,o,u)}else{var m=(a*g+u*p)/r;t(e,l,p,i,a,o,m),t(l,n,g,i,m,o,u)}}(0,u,t.value,e,n,r,i)},dice:rk,slice:dk,slicedice:function(t,e,n,r,i){(1&t.depth?dk:rk)(t,e,n,r,i)},squarify:vk,resquarify:mk},Tk=["x0","y0","x1","y1","depth","children"];function Pk(t){_k.call(this,t)}Pk.Definition={type:"Treemap",metadata:{tree:!0,modifies:!0},params:[{name:"field",type:"field"},{name:"sort",type:"compare"},{name:"method",type:"enum",default:"squarify",values:["squarify","resquarify","binary","dice","slice","slicedice"]},{name:"padding",type:"number",default:0},{name:"paddingInner",type:"number",default:0},{name:"paddingOuter",type:"number",default:0},{name:"paddingTop",type:"number",default:0},{name:"paddingRight",type:"number",default:0},{name:"paddingBottom",type:"number",default:0},{name:"paddingLeft",type:"number",default:0},{name:"ratio",type:"number",default:1.618033988749895},{name:"round",type:"boolean",default:!1},{name:"size",type:"number",array:!0,length:2},{name:"as",type:"string",array:!0,length:Tk.length,default:Tk}]};var Lk=$(Pk,_k);Lk.layout=function(){var n=function(){var o=vk,e=!1,n=1,r=1,u=[0],s=Jw,f=Jw,c=Jw,l=Jw,h=Jw;function i(t){return t.x0=t.y0=0,t.x1=n,t.y1=r,t.eachBefore(a),u=[0],e&&t.eachBefore(nk),t}function a(t){var e=u[t.depth],n=t.x0+e,r=t.y0+e,i=t.x1-e,a=t.y1-e;i<n&&(n=i=(n+i)/2),a<r&&(r=a=(r+a)/2),t.x0=n,t.y0=r,t.x1=i,t.y1=a,t.children&&(e=u[t.depth+1]=s(t)/2,n+=h(t)-e,r+=f(t)-e,(i-=c(t)-e)<n&&(n=i=(n+i)/2),(a-=l(t)-e)<r&&(r=a=(r+a)/2),o(t,n,r,i,a))}return i.round=function(t){return arguments.length?(e=!!t,i):e},i.size=function(t){return arguments.length?(n=+t[0],r=+t[1],i):[n,r]},i.tile=function(t){return arguments.length?(o=Xw(t),i):o},i.padding=function(t){return arguments.length?i.paddingInner(t).paddingOuter(t):i.paddingInner()},i.paddingInner=function(t){return arguments.length?(s="function"==typeof t?t:Zw(+t),i):s},i.paddingOuter=function(t){return arguments.length?i.paddingTop(t).paddingRight(t).paddingBottom(t).paddingLeft(t):i.paddingTop()},i.paddingTop=function(t){return arguments.length?(f="function"==typeof t?t:Zw(+t),i):f},i.paddingRight=function(t){return arguments.length?(c="function"==typeof t?t:Zw(+t),i):c},i.paddingBottom=function(t){return arguments.length?(l="function"==typeof t?t:Zw(+t),i):l},i.paddingLeft=function(t){return arguments.length?(h="function"==typeof t?t:Zw(+t),i):h},i}();return n.ratio=function(t){var e=n.tile();e.ratio&&n.tile(e.ratio(t))},n.method=function(t){Rk.hasOwnProperty(t)?n.tile(Rk[t]):Ft("Unrecognized Treemap layout method: "+t)},n},Lk.params=["method","ratio","size","round","padding","paddingInner","paddingOuter","paddingTop","paddingRight","paddingBottom","paddingLeft"],Lk.fields=Tk;var qk=Object.freeze({nest:yk,pack:wk,partition:Ek,stratify:Ak,tree:zk,treelinks:Nk,treemap:Pk});function Uk(t){return function(){return t}}function Fk(t){return t[0]}function jk(t){return t[1]}function Ik(){this._=null}function $k(t){t.U=t.C=t.L=t.R=t.P=t.N=null}function Bk(t,e){var n=e,r=e.R,i=n.U;i?i.L===n?i.L=r:i.R=r:t._=r,r.U=i,n.U=r,n.R=r.L,n.R&&(n.R.U=n),r.L=n}function Wk(t,e){var n=e,r=e.L,i=n.U;i?i.L===n?i.L=r:i.R=r:t._=r,r.U=i,n.U=r,n.L=r.R,n.L&&(n.L.U=n),r.R=n}function Yk(t){for(;t.L;)t=t.L;return t}function Gk(t,e,n,r){var i=[null,null],a=pM.push(i)-1;return i.left=t,i.right=e,n&&Vk(i,t,e,n),r&&Vk(i,e,t,r),hM[t.index].halfedges.push(a),hM[e.index].halfedges.push(a),i}function Hk(t,e,n){var r=[e,n];return r.left=t,r}function Vk(t,e,n,r){t[0]||t[1]?t.left===n?t[1]=r:t[0]=r:(t[0]=r,t.left=e,t.right=n)}function Xk(t,e,n,r,i){var a,o=t[0],u=t[1],s=o[0],f=o[1],c=0,l=1,h=u[0]-s,d=u[1]-f;if(a=e-s,h||!(0<a)){if(a/=h,h<0){if(a<c)return;a<l&&(l=a)}else if(0<h){if(l<a)return;c<a&&(c=a)}if(a=r-s,h||!(a<0)){if(a/=h,h<0){if(l<a)return;c<a&&(c=a)}else if(0<h){if(a<c)return;a<l&&(l=a)}if(a=n-f,d||!(0<a)){if(a/=d,d<0){if(a<c)return;a<l&&(l=a)}else if(0<d){if(l<a)return;c<a&&(c=a)}if(a=i-f,d||!(a<0)){if(a/=d,d<0){if(l<a)return;c<a&&(c=a)}else if(0<d){if(a<c)return;a<l&&(l=a)}return(0<c||l<1)&&(0<c&&(t[0]=[s+c*h,f+c*d]),l<1&&(t[1]=[s+l*h,f+l*d])),!0}}}}}function Jk(t,e,n,r,i){var a=t[1];if(a)return!0;var o,u,s=t[0],f=t.left,c=t.right,l=f[0],h=f[1],d=c[0],p=c[1],g=(l+d)/2,v=(h+p)/2;if(p===h){if(g<e||r<=g)return;if(d<l){if(s){if(s[1]>=i)return}else s=[g,n];a=[g,i]}else{if(s){if(s[1]<n)return}else s=[g,i];a=[g,n]}}else if(u=v-(o=(l-d)/(p-h))*g,o<-1||1<o)if(d<l){if(s){if(s[1]>=i)return}else s=[(n-u)/o,n];a=[(i-u)/o,i]}else{if(s){if(s[1]<n)return}else s=[(i-u)/o,i];a=[(n-u)/o,n]}else if(h<p){if(s){if(s[0]>=r)return}else s=[e,o*e+u];a=[r,o*r+u]}else{if(s){if(s[0]<e)return}else s=[r,o*r+u];a=[e,o*e+u]}return t[0]=s,t[1]=a,!0}function Zk(t,e){return e[+(e.left!==t.site)]}Ik.prototype={constructor:Ik,insert:function(t,e){var n,r,i;if(t){if(e.P=t,e.N=t.N,t.N&&(t.N.P=e),t.N=e,t.R){for(t=t.R;t.L;)t=t.L;t.L=e}else t.R=e;n=t}else this._?(t=Yk(this._),e.P=null,(e.N=t).P=t.L=e,n=t):(e.P=e.N=null,this._=e,n=null);for(e.L=e.R=null,e.U=n,e.C=!0,t=e;n&&n.C;)n===(r=n.U).L?(i=r.R)&&i.C?(n.C=i.C=!1,r.C=!0,t=r):(t===n.R&&(Bk(this,n),n=(t=n).U),n.C=!1,r.C=!0,Wk(this,r)):(i=r.L)&&i.C?(n.C=i.C=!1,r.C=!0,t=r):(t===n.L&&(Wk(this,n),n=(t=n).U),n.C=!1,r.C=!0,Bk(this,r)),n=t.U;this._.C=!1},remove:function(t){t.N&&(t.N.P=t.P),t.P&&(t.P.N=t.N),t.N=t.P=null;var e,n,r,i=t.U,a=t.L,o=t.R;if(n=a?o?Yk(o):a:o,i?i.L===t?i.L=n:i.R=n:this._=n,a&&o?(r=n.C,n.C=t.C,((n.L=a).U=n)!==o?(i=n.U,n.U=t.U,t=n.R,i.L=t,(n.R=o).U=n):(n.U=i,t=(i=n).R)):(r=t.C,t=n),t&&(t.U=i),!r)if(t&&t.C)t.C=!1;else{do{if(t===this._)break;if(t===i.L){if((e=i.R).C&&(e.C=!1,i.C=!0,Bk(this,i),e=i.R),e.L&&e.L.C||e.R&&e.R.C){e.R&&e.R.C||(e.L.C=!1,e.C=!0,Wk(this,e),e=i.R),e.C=i.C,i.C=e.R.C=!1,Bk(this,i),t=this._;break}}else if((e=i.L).C&&(e.C=!1,i.C=!0,Wk(this,i),e=i.L),e.L&&e.L.C||e.R&&e.R.C){e.L&&e.L.C||(e.R.C=!1,e.C=!0,Bk(this,e),e=i.L),e.C=i.C,i.C=e.L.C=!1,Wk(this,i),t=this._;break}e.C=!0,i=(t=i).U}while(!t.C);t&&(t.C=!1)}}};var Qk,Kk=[];function tM(){$k(this),this.x=this.y=this.arc=this.site=this.cy=null}function eM(t){var e=t.P,n=t.N;if(e&&n){var r=e.site,i=t.site,a=n.site;if(r!==a){var o=i[0],u=i[1],s=r[0]-o,f=r[1]-u,c=a[0]-o,l=a[1]-u,h=2*(s*l-f*c);if(!(-vM<=h)){var d=s*s+f*f,p=c*c+l*l,g=(l*d-f*p)/h,v=(s*p-c*d)/h,m=Kk.pop()||new tM;m.arc=t,m.site=i,m.x=g+o,m.y=(m.cy=v+u)+Math.sqrt(g*g+v*v),t.circle=m;for(var y=null,b=dM._;b;)if(m.y<b.y||m.y===b.y&&m.x<=b.x){if(!b.L){y=b.P;break}b=b.L}else{if(!b.R){y=b;break}b=b.R}dM.insert(y,m),y||(Qk=m)}}}}function nM(t){var e=t.circle;e&&(e.P||(Qk=e.N),dM.remove(e),Kk.push(e),$k(e),t.circle=null)}var rM=[];function iM(){$k(this),this.edge=this.site=this.circle=null}function aM(t){var e=rM.pop()||new iM;return e.site=t,e}function oM(t){nM(t),lM.remove(t),rM.push(t),$k(t)}function uM(t){var e=t.circle,n=e.x,r=e.cy,i=[n,r],a=t.P,o=t.N,u=[t];oM(t);for(var s=a;s.circle&&Math.abs(n-s.circle.x)<gM&&Math.abs(r-s.circle.cy)<gM;)a=s.P,u.unshift(s),oM(s),s=a;u.unshift(s),nM(s);for(var f=o;f.circle&&Math.abs(n-f.circle.x)<gM&&Math.abs(r-f.circle.cy)<gM;)o=f.N,u.push(f),oM(f),f=o;u.push(f),nM(f);var c,l=u.length;for(c=1;c<l;++c)f=u[c],s=u[c-1],Vk(f.edge,s.site,f.site,i);s=u[0],(f=u[l-1]).edge=Gk(s.site,f.site,null,i),eM(s),eM(f)}function sM(t){for(var e,n,r,i,a,o=t[0],u=t[1],s=lM._;s;)if(r=fM(s,u)-o,gM<r)s=s.L;else{if(i=o-cM(s,u),!(gM<i)){-gM<r?(e=s.P,n=s):-gM<i?n=(e=s).N:e=n=s;break}if(!s.R){e=s;break}s=s.R}hM[(a=t).index]={site:a,halfedges:[]};var f=aM(t);if(lM.insert(e,f),e||n){if(e===n)return nM(e),n=aM(e.site),lM.insert(f,n),f.edge=n.edge=Gk(e.site,f.site),eM(e),void eM(n);if(n){nM(e),nM(n);var c=e.site,l=c[0],h=c[1],d=t[0]-l,p=t[1]-h,g=n.site,v=g[0]-l,m=g[1]-h,y=2*(d*m-p*v),b=d*d+p*p,_=v*v+m*m,x=[(m*b-p*_)/y+l,(d*_-v*b)/y+h];Vk(n.edge,c,g,x),f.edge=Gk(c,t,null,x),n.edge=Gk(t,g,null,x),eM(e),eM(n)}else f.edge=Gk(e.site,f.site)}}function fM(t,e){var n=t.site,r=n[0],i=n[1],a=i-e;if(!a)return r;var o=t.P;if(!o)return-1/0;var u=(n=o.site)[0],s=n[1],f=s-e;if(!f)return u;var c=u-r,l=1/a-1/f,h=c/f;return l?(-h+Math.sqrt(h*h-2*l*(c*c/(-2*f)-s+f/2+i-a/2)))/l+r:(r+u)/2}function cM(t,e){var n=t.N;if(n)return fM(n,e);var r=t.site;return r[1]===e?r[0]:1/0}var lM,hM,dM,pM,gM=1e-6,vM=1e-12;function mM(t,e){return e[1]-t[1]||e[0]-t[0]}function yM(t,e){var n,r,i,a=t.sort(mM).pop();for(pM=[],hM=new Array(t.length),lM=new Ik,dM=new Ik;;)if(i=Qk,a&&(!i||a[1]<i.y||a[1]===i.y&&a[0]<i.x))a[0]===n&&a[1]===r||(sM(a),n=a[0],r=a[1]),a=t.pop();else{if(!i)break;uM(i.arc)}if(function(){for(var t,e,n,r,i=0,a=hM.length;i<a;++i)if((t=hM[i])&&(r=(e=t.halfedges).length)){var o=new Array(r),u=new Array(r);for(n=0;n<r;++n)o[n]=n,u[n]=(s=t,f=pM[e[n]],h=l=void 0,c=s.site,l=f.left,h=f.right,c===h&&(h=l,l=c),h?Math.atan2(h[1]-l[1],h[0]-l[0]):(c===l?(l=f[1],h=f[0]):(l=f[0],h=f[1]),Math.atan2(l[0]-h[0],h[1]-l[1])));for(o.sort(function(t,e){return u[e]-u[t]}),n=0;n<r;++n)u[n]=e[o[n]];for(n=0;n<r;++n)e[n]=u[n]}var s,f,c,l,h}(),e){var o=+e[0][0],u=+e[0][1],s=+e[1][0],f=+e[1][1];!function(t,e,n,r){for(var i,a=pM.length;a--;)Jk(i=pM[a],t,e,n,r)&&Xk(i,t,e,n,r)&&(Math.abs(i[0][0]-i[1][0])>gM||Math.abs(i[0][1]-i[1][1])>gM)||delete pM[a]}(o,u,s,f),function(t,e,n,r){var i,a,o,u,s,f,c,l,h,d,p,g,v,m,y=hM.length,b=!0;for(i=0;i<y;++i)if(a=hM[i]){for(o=a.site,u=(s=a.halfedges).length;u--;)pM[s[u]]||s.splice(u,1);for(u=0,f=s.length;u<f;)v=a,p=(d=(m=pM[s[u]])[+(m.left===v.site)])[0],g=d[1],l=(c=Zk(a,pM[s[++u%f]]))[0],h=c[1],(Math.abs(p-l)>gM||Math.abs(g-h)>gM)&&(s.splice(u,0,pM.push(Hk(o,d,Math.abs(p-t)<gM&&gM<r-g?[t,Math.abs(l-t)<gM?h:r]:Math.abs(g-r)<gM&&gM<n-p?[Math.abs(h-r)<gM?l:n,r]:Math.abs(p-n)<gM&&gM<g-e?[n,Math.abs(l-n)<gM?h:e]:Math.abs(g-e)<gM&&gM<p-t?[Math.abs(h-e)<gM?l:t,e]:null))-1),++f);f&&(b=!1)}if(b){var _,x,w,k=1/0;for(i=0,b=null;i<y;++i)(a=hM[i])&&(w=(_=(o=a.site)[0]-t)*_+(x=o[1]-e)*x)<k&&(k=w,b=a);if(b){var M=[t,e],E=[t,r],S=[n,r],A=[n,e];b.halfedges.push(pM.push(Hk(o=b.site,M,E))-1,pM.push(Hk(o,E,S))-1,pM.push(Hk(o,S,A))-1,pM.push(Hk(o,A,M))-1)}}for(i=0;i<y;++i)(a=hM[i])&&(a.halfedges.length||delete hM[i])}(o,u,s,f)}this.edges=pM,this.cells=hM,lM=dM=pM=hM=null}function bM(t){Er.call(this,null,t)}yM.prototype={constructor:yM,polygons:function(){var n=this.edges;return this.cells.map(function(e){var t=e.halfedges.map(function(t){return Zk(e,n[t])});return t.data=e.site.data,t})},triangles:function(){var h=[],d=this.edges;return this.cells.forEach(function(t,e){if(r=(n=t.halfedges).length)for(var n,r,i,a,o,u,s=t.site,f=-1,c=d[n[r-1]],l=c.left===s?c.right:c.left;++f<r;)i=l,l=(c=d[n[f]]).left===s?c.right:c.left,i&&l&&e<i.index&&e<l.index&&(o=i,u=l,((a=s)[0]-u[0])*(o[1]-a[1])-(a[0]-o[0])*(u[1]-a[1])<0)&&h.push([s.data,i.data,l.data])}),h},links:function(){return this.edges.filter(function(t){return t.right}).map(function(t){return{source:t.left.data,target:t.right.data}})},find:function(o,u,t){for(var e,s,f=this,c=f._found||0,n=f.cells.length;!(s=f.cells[c]);)if(++c>=n)return null;for(var r=o-s.site[0],i=u-s.site[1],l=r*r+i*i;s=f.cells[e=c],c=null,s.halfedges.forEach(function(t){var e=f.edges[t],n=e.left;if(n!==s.site&&n||(n=e.right)){var r=o-n[0],i=u-n[1],a=r*r+i*i;a<l&&(l=a,c=n.index)}}),null!==c;);return f._found=e,null==t||l<=t*t?s.site:null}},bM.Definition={type:"Voronoi",metadata:{modifies:!0},params:[{name:"x",type:"field",required:!0},{name:"y",type:"field",required:!0},{name:"size",type:"number",array:!0,length:2},{name:"extent",type:"array",array:!0,length:2,default:[[-1e5,-1e5],[1e5,1e5]],content:{type:"number",array:!0,length:2}},{name:"as",type:"string",default:"path"}]};var _M=$(bM,Er),xM=[[-1e5,-1e5],[1e5,1e5]];_M.transform=function(t,e){var n,r,i,a,o=t.as||"path",u=e.source;for(n=function(){var i=Fk,a=jk,e=null;function n(r){return new yM(r.map(function(t,e){var n=[Math.round(i(t,e,r)/gM)*gM,Math.round(a(t,e,r)/gM)*gM];return n.index=e,n.data=t,n}),e)}return n.polygons=function(t){return n(t).polygons()},n.links=function(t){return n(t).links()},n.triangles=function(t){return n(t).triangles()},n.x=function(t){return arguments.length?(i="function"==typeof t?t:Uk(+t),n):i},n.y=function(t){return arguments.length?(a="function"==typeof t?t:Uk(+t),n):a},n.extent=function(t){return arguments.length?(e=null==t?null:[[+t[0][0],+t[0][1]],[+t[1][0],+t[1][1]]],n):e&&[[e[0][0],e[0][1]],[e[1][0],e[1][1]]]},n.size=function(t){return arguments.length?(e=null==t?null:[[0,0],[+t[0],+t[1]]],n):e&&[e[1][0]-e[0][0],e[1][1]-e[0][1]]},n}().x(t.x).y(t.y),t.size?n.size(t.size):n.extent(t.extent||xM),this.value=n=n(u),r=n.polygons(),i=0,a=u.length;i<a;++i)u[i][o]=r[i]?"M"+r[i].join("L")+"Z":null;return e.reflow(t.modified()).modifies(o)};var wM=Object.freeze({voronoi:bM}),kM=Math.PI/180,MM=64,EM=2048;function SM(){var s,f,c,l,h,d,p,E=[256,256],S=zM,g=[],A=Math.random,e={};function v(t,e,n){for(var r,i,a,o,u,s=e.x,f=e.y,c=Math.sqrt(E[0]*E[0]+E[1]*E[1]),l=S(E),h=A()<.5?1:-1,d=-h;(r=l(d+=h))&&(i=~~r[0],a=~~r[1],!(Math.min(Math.abs(i),Math.abs(a))>=c));)if(e.x=s+i,e.y=f+a,!(e.x+e.x0<0||e.y+e.y0<0||e.x+e.x1>E[0]||e.y+e.y1>E[1]||n&&CM(e,t,E[0])||n&&(u=n,!((o=e).x+o.x1>u[0].x&&o.x+o.x0<u[1].x&&o.y+o.y1>u[0].y&&o.y+o.y0<u[1].y)))){for(var p,g=e.sprite,v=e.width>>5,m=E[0]>>5,y=e.x-(v<<4),b=127&y,_=32-b,x=e.y1-e.y0,w=(e.y+e.y0)*m+(y>>5),k=0;k<x;k++){for(var M=p=0;M<=v;M++)t[w+M]|=p<<_|(M<v?(p=g[k*v+M])>>>b:0);w+=m}return!(e.sprite=null)}return!1}return e.layout=function(){for(var t=function(t){t.width=t.height=1;var e=Math.sqrt(t.getContext("2d").getImageData(0,0,1,1).data.length>>2);t.width=(MM<<5)/e,t.height=EM/e;var n=t.getContext("2d");return n.fillStyle=n.strokeStyle="red",n.textAlign="center",{context:n,ratio:e}}(fo()),e=function(t){var e=[],n=-1;for(;++n<t;)e[n]=0;return e}((E[0]>>5)*E[1]),n=null,r=g.length,i=-1,a=[],o=g.map(function(t){return{text:s(t),font:f(t),style:l(t),weight:h(t),rotate:d(t),size:~~c(t),padding:p(t),xoff:0,yoff:0,x1:0,y1:0,x0:0,y0:0,hasText:!1,sprite:null,datum:t}}).sort(function(t,e){return e.size-t.size});++i<r;){var u=o[i];u.x=E[0]*(A()+.5)>>1,u.y=E[1]*(A()+.5)>>1,AM(t,u,o,i),u.hasText&&v(e,u,n)&&(a.push(u),n?OM(n,u):n=[{x:u.x+u.x0,y:u.y+u.y0},{x:u.x+u.x1,y:u.y+u.y1}],u.x-=E[0]>>1,u.y-=E[1]>>1)}return a},e.words=function(t){return arguments.length?(g=t,e):g},e.size=function(t){return arguments.length?(E=[+t[0],+t[1]],e):E},e.font=function(t){return arguments.length?(f=DM(t),e):f},e.fontStyle=function(t){return arguments.length?(l=DM(t),e):l},e.fontWeight=function(t){return arguments.length?(h=DM(t),e):h},e.rotate=function(t){return arguments.length?(d=DM(t),e):d},e.text=function(t){return arguments.length?(s=DM(t),e):s},e.spiral=function(t){return arguments.length?(S=NM[t]||t,e):S},e.fontSize=function(t){return arguments.length?(c=DM(t),e):c},e.padding=function(t){return arguments.length?(p=DM(t),e):p},e.random=function(t){return arguments.length?(A=t,e):A},e}function AM(t,e,n,r){if(!e.sprite){var i=t.context,a=t.ratio;i.clearRect(0,0,(MM<<5)/a,EM/a);var o,u,s,f,c,l=0,h=0,d=0,p=n.length;for(--r;++r<p;){if(e=n[r],i.save(),i.font=e.style+" "+e.weight+" "+~~((e.size+1)/a)+"px "+e.font,o=i.measureText(e.text+"m").width*a,s=e.size<<1,e.rotate){var g=Math.sin(e.rotate*kM),v=Math.cos(e.rotate*kM),m=o*v,y=o*g,b=s*v,_=s*g;o=Math.max(Math.abs(m+_),Math.abs(m-_))+31>>5<<5,s=~~Math.max(Math.abs(y+b),Math.abs(y-b))}else o=o+31>>5<<5;if(d<s&&(d=s),MM<<5<=l+o&&(h+=d,d=l=0),EM<=h+s)break;i.translate((l+(o>>1))/a,(h+(s>>1))/a),e.rotate&&i.rotate(e.rotate*kM),i.fillText(e.text,0,0),e.padding&&(i.lineWidth=2*e.padding,i.strokeText(e.text,0,0)),i.restore(),e.width=o,e.height=s,e.xoff=l,e.yoff=h,e.x1=o>>1,e.y1=s>>1,e.x0=-e.x1,e.y0=-e.y1,e.hasText=!0,l+=o}for(var x=i.getImageData(0,0,(MM<<5)/a,EM/a).data,w=[];0<=--r;)if((e=n[r]).hasText){for(u=(o=e.width)>>5,s=e.y1-e.y0,f=0;f<s*u;f++)w[f]=0;if(null==(l=e.xoff))return;h=e.yoff;var k=0,M=-1;for(c=0;c<s;c++){for(f=0;f<o;f++){var E=u*c+(f>>5),S=x[(h+c)*(MM<<5)+(l+f)<<2]?1<<31-f%32:0;w[E]|=S,k|=S}k?M=c:(e.y0++,s--,c--,h++)}e.y1=e.y0+M,e.sprite=w.slice(0,(e.y1-e.y0)*u)}}}function CM(t,e,n){n>>=5;for(var r,i=t.sprite,a=t.width>>5,o=t.x-(a<<4),u=127&o,s=32-u,f=t.y1-t.y0,c=(t.y+t.y0)*n+(o>>5),l=0;l<f;l++){for(var h=r=0;h<=a;h++)if((r<<s|(h<a?(r=i[l*a+h])>>>u:0))&e[c+h])return!0;c+=n}return!1}function OM(t,e){var n=t[0],r=t[1];e.x+e.x0<n.x&&(n.x=e.x+e.x0),e.y+e.y0<n.y&&(n.y=e.y+e.y0),e.x+e.x1>r.x&&(r.x=e.x+e.x1),e.y+e.y1>r.y&&(r.y=e.y+e.y1)}function zM(t){var e=t[0]/t[1];return function(t){return[e*(t*=.1)*Math.cos(t),t*Math.sin(t)]}}function DM(t){return"function"==typeof t?t:function(){return t}}var NM={archimedean:zM,rectangular:function(t){var n=4*t[0]/t[1],r=0,i=0;return function(t){var e=t<0?-1:1;switch(Math.sqrt(1+4*e*t)-e&3){case 0:r+=n;break;case 1:i+=4;break;case 2:r-=n;break;default:i-=4}return[r,i]}}},RM=["x","y","font","fontSize","fontStyle","fontWeight","angle"],TM=["text","font","rotate","fontSize","fontStyle","fontWeight"];function PM(t){Er.call(this,SM(),t)}PM.Definition={type:"Wordcloud",metadata:{modifies:!0},params:[{name:"size",type:"number",array:!0,length:2},{name:"font",type:"string",expr:!0,default:"sans-serif"},{name:"fontStyle",type:"string",expr:!0,default:"normal"},{name:"fontWeight",type:"string",expr:!0,default:"normal"},{name:"fontSize",type:"number",expr:!0,default:14},{name:"fontSizeRange",type:"number",array:"nullable",default:[10,50]},{name:"rotate",type:"number",expr:!0,default:0},{name:"text",type:"field"},{name:"spiral",type:"string",values:["archimedean","rectangular"]},{name:"padding",type:"number",expr:!0},{name:"as",type:"string",array:!0,length:7,default:RM}]},$(PM,Er).transform=function(n,r){var t=n.modified();if(t||r.changed(r.ADD_REM)||TM.some(function(t){var e=n[t];return P(e)&&r.modified(e.fields)})){var e,i=r.materialize(r.SOURCE).source,a=this.value,o=n.as||RM,u=n.fontSize||14;if(P(u)?e=n.fontSizeRange:u=q(u),e){var s=u,f=Mp("sqrt")().domain(function(t,e){for(var n,r=1/0,i=-1/0,a=0,o=e.length;a<o;++a)(n=t(e[a]))<r&&(r=n),i<n&&(i=n);return[r,i]}(s,i)).range(e);u=function(t){return f(s(t))}}i.forEach(function(t){t[o[0]]=NaN,t[o[1]]=NaN,t[o[3]]=0});for(var c,l,h=a.words(i).text(n.text).size(n.size||[500,500]).padding(n.padding||1).spiral(n.spiral||"archimedean").rotate(n.rotate||0).font(n.font||"sans-serif").fontStyle(n.fontStyle||"normal").fontWeight(n.fontWeight||"normal").fontSize(u).random(y.random).layout(),d=a.size(),p=d[0]>>1,g=d[1]>>1,v=0,m=h.length;v<m;++v)(l=(c=h[v]).datum)[o[0]]=c.x+p,l[o[1]]=c.y+g,l[o[2]]=c.font,l[o[3]]=c.size,l[o[4]]=c.style,l[o[5]]=c.weight,l[o[6]]=c.rotate;return r.reflow(t).modifies(o)}};var LM=Object.freeze({wordcloud:PM});function qM(t){return new Uint32Array(t)}function UM(t,e,n){var r=(e<257?function(t){return new Uint8Array(t)}:e<65537?function(t){return new Uint16Array(t)}:qM)(t);return n&&r.set(n),r}function FM(t,e,n){var s=1<<e;return{one:s,zero:~s,range:n.slice(),bisect:t.bisect,index:t.index,size:t.size,onAdd:function(t,e){var n,r=this.bisect(this.range,t.value),i=t.index,a=r[0],o=r[1],u=i.length;for(n=0;n<a;++n)e[i[n]]|=s;for(n=o;n<u;++n)e[i[n]]|=s;return this}}}function jM(){var h=qM(0),d=[],p=0;return{insert:function(t,e,n){if(!e.length)return[];var r,i,a,o,u,s=p,f=e.length,c=Array(f),l=qM(f);for(a=0;a<f;++a)c[a]=t(e[a]),l[a]=a;if(u=l,(o=c).sort.call(u,function(t,e){var n=o[t],r=o[e];return n<r?-1:r<n?1:0}),c=function(t,e){for(var n=e.length,r=new Array(n);n--;)r[n]=t[e[n]];return r}(o,u),s)r=d,i=h,d=Array(s+f),h=qM(s+f),function(t,e,n,r,i,a,o,u,s){var f,c=0,l=0;for(f=0;c<r&&l<o;++f)e[c]<i[l]?(u[f]=e[c],s[f]=n[c++]):(u[f]=i[l],s[f]=a[l++]+t);for(;c<r;++c,++f)u[f]=e[c],s[f]=n[c];for(;l<o;++l,++f)u[f]=i[l],s[f]=a[l]+t}(n,r,i,s,c,l,f,d,h);else{if(0<n)for(a=0;a<f;++a)l[a]+=n;d=c,h=l}return p=s+f,{index:l,value:c}},remove:function(t,e){var n,r,i,a=p;for(r=0;!e[h[r]]&&r<a;++r);for(i=r;r<a;++r)e[n=h[r]]||(h[i]=n,d[i]=d[r],++i);p=a-t},bisect:function(t,e){var n;return e?n=e.length:(e=d,n=p),[Yr(e,t[0],0,n),Wr(e,t[1],0,n)]},reindex:function(t){for(var e=0,n=p;e<n;++e)h[e]=t[h[e]]},index:function(){return h},size:function(){return p}}}function IM(t){var n,s,r,f,c;Er.call(this,(n=8,s=[],r=qM(0),f=UM(0,n),c=UM(0,n),{data:function(){return s},seen:function(){return t=r,e=s.length,r=t.length>=e?t:((n=n||new t.constructor(e)).set(t),n);var t,e,n},add:function(t){for(var e,n=0,r=s.length,i=t.length;n<i;++n)(e=t[n])._index=r++,s.push(e)},remove:function(t,e){var n,r,i,a=s.length,o=Array(a-t),u=s;for(r=0;!e[r]&&r<a;++r)o[r]=s[r],u[r]=r;for(i=r;r<a;++r)n=s[r],e[r]?u[r]=-1:(u[r]=i,f[i]=f[r],c[i]=c[r],(o[i]=n)._index=i++),f[r]=0;return s=o,u},size:function(){return s.length},curr:function(){return f},prev:function(){return c},reset:function(t){c[t]=f[t]},all:function(){return n<257?255:n<65537?65535:4294967295},set:function(t,e){f[t]|=e},clear:function(t,e){f[t]&=~e},resize:function(t,e){(f.length<t||n<e)&&(n=Math.max(e,n),f=UM(t,n,f),c=UM(t,n))}}),t),this._indices=null,this._dims=null}IM.Definition={type:"CrossFilter",metadata:{},params:[{name:"fields",type:"field",array:!0,required:!0},{name:"query",type:"array",array:!0,required:!0,content:{type:"number",array:!0,length:2}}]};var $M=$(IM,Er);function BM(t){Er.call(this,null,t)}$M.transform=function(t,e){return this._dims?t.modified("fields")||t.fields.some(function(t){return e.modified(t.fields)})?this.reinit(t,e):this.eval(t,e):this.init(t,e)},$M.init=function(t,e){for(var n,r,i=t.fields,a=t.query,o=this._indices={},u=this._dims=[],s=a.length,f=0;f<s;++f)r=o[n=i[f].fname]||(o[n]=jM()),u.push(FM(r,f,a[f]));return this.eval(t,e)},$M.reinit=function(t,e){var n,r,i,a,o,u,s,f,c,l=e.materialize().fork(),h=t.fields,d=t.query,p=this._indices,g=this._dims,v=this.value,m=v.curr(),y=v.prev(),b=v.all(),_=l.rem=l.add,x=l.mod,w=d.length,k={};if(y.set(m),e.rem.length&&(o=this.remove(t,e,l)),e.add.length&&v.add(e.add),e.mod.length)for(u={},s=0,f=(a=e.mod).length;s<f;++s)u[a[s]._index]=1;for(s=0;s<w;++s)c=h[s],(!g[s]||t.modified("fields",s)||e.modified(c.fields))&&((n=k[i=c.fname])||(p[i]=r=jM(),k[i]=n=r.insert(c,e.source,0)),g[s]=FM(r,s,d[s]).onAdd(n,m));for(s=0,f=v.data().length;s<f;++s)o[s]||(y[s]!==m[s]?_.push(s):u[s]&&m[s]!==b&&x.push(s));return v.mask=(1<<w)-1,l},$M.eval=function(t,e){var n=e.materialize().fork(),r=this._dims.length,i=0;return e.rem.length&&(this.remove(t,e,n),i|=(1<<r)-1),t.modified("query")&&!t.modified("fields")&&(i|=this.update(t,e,n)),e.add.length&&(this.insert(t,e,n),i|=(1<<r)-1),e.mod.length&&(this.modify(e,n),i|=(1<<r)-1),this.value.mask=i,n},$M.insert=function(t,e,n){var r,i,a,o=e.add,u=this.value,s=this._dims,f=this._indices,c=t.fields,l={},h=n.add,d=u.size(),p=d+o.length,g=s.length;u.resize(p,g),u.add(o);var v=u.curr(),m=u.prev(),y=u.all();for(r=0;r<g;++r)a=l[i=c[r].fname]||(l[i]=f[i].insert(c[r],o,d)),s[r].onAdd(a,v);for(;d<p;++d)m[d]=y,v[d]!==y&&h.push(d)},$M.modify=function(t,e){var n,r,i,a=e.mod,o=this.value,u=o.curr(),s=o.all(),f=t.mod;for(n=0,r=f.length;n<r;++n)u[i=f[n]._index]!==s&&a.push(i)},$M.remove=function(t,e,n){var r,i,a,o,u=this._indices,s=this.value,f=s.curr(),c=s.prev(),l=s.all(),h={},d=n.rem,p=e.rem;for(r=0,i=p.length;r<i;++r)h[a=p[r]._index]=1,c[a]=o=f[a],o!==(f[a]=l)&&d.push(a);for(a in u)u[a].remove(i,h);return this.reindex(e,i,h),h},$M.reindex=function(t,n,r){var i=this._indices,a=this.value;t.runAfter(function(){var t=a.remove(n,r);for(var e in i)i[e].reindex(t)})},$M.update=function(t,e,n){var r,i,a=this._dims,o=t.query,u=e.stamp,s=a.length,f=0;for(i=n.filters=0;i<s;++i)t.modified("query",i)&&(r=i,++f);if(1===f)f=a[r].one,this.incrementOne(a[r],o[r],n.add,n.rem);else for(f=i=0;i<s;++i)t.modified("query",i)&&(f|=a[i].one,this.incrementAll(a[i],o[i],u,n.add),n.rem=n.add);return f},$M.incrementAll=function(t,e,n,r){var i,a,o,u=this.value,s=u.seen(),f=u.curr(),c=u.prev(),l=t.index(),h=t.bisect(t.range),d=t.bisect(e),p=d[0],g=d[1],v=h[0],m=h[1],y=t.one;if(p<v)for(i=p,a=Math.min(v,g);i<a;++i)s[o=l[i]]!==n&&(c[o]=f[o],s[o]=n,r.push(o)),f[o]^=y;else if(v<p)for(i=v,a=Math.min(p,m);i<a;++i)s[o=l[i]]!==n&&(c[o]=f[o],s[o]=n,r.push(o)),f[o]^=y;if(m<g)for(i=Math.max(p,m),a=g;i<a;++i)s[o=l[i]]!==n&&(c[o]=f[o],s[o]=n,r.push(o)),f[o]^=y;else if(g<m)for(i=Math.max(v,g),a=m;i<a;++i)s[o=l[i]]!==n&&(c[o]=f[o],s[o]=n,r.push(o)),f[o]^=y;t.range=e.slice()},$M.incrementOne=function(t,e,n,r){var i,a,o,u=this.value.curr(),s=t.index(),f=t.bisect(t.range),c=t.bisect(e),l=c[0],h=c[1],d=f[0],p=f[1],g=t.one;if(l<d)for(i=l,a=Math.min(d,h);i<a;++i)u[o=s[i]]^=g,n.push(o);else if(d<l)for(i=d,a=Math.min(l,p);i<a;++i)u[o=s[i]]^=g,r.push(o);if(p<h)for(i=Math.max(l,p),a=h;i<a;++i)u[o=s[i]]^=g,n.push(o);else if(h<p)for(i=Math.max(d,h),a=p;i<a;++i)u[o=s[i]]^=g,r.push(o);t.range=e.slice()},BM.Definition={type:"ResolveFilter",metadata:{},params:[{name:"ignore",type:"number",required:!0,description:"A bit mask indicating which filters to ignore."},{name:"filter",type:"object",required:!0,description:"Per-tuple filter bitmaps from a CrossFilter transform."}]},$(BM,Er).transform=function(t,e){var n=~(t.ignore||0),r=t.filter,i=r.mask;if(0==(i&n))return e.StopPropagation;var a=e.fork(e.ALL),o=r.data(),u=r.curr(),s=r.prev(),f=function(t){return u[t]&n?null:o[t]};return a.filter(a.MOD,f),i&i-1?(a.filter(a.ADD,function(t){var e=u[t]&n;return!e&&e^s[t]&n?o[t]:null}),a.filter(a.REM,function(t){var e=u[t]&n;return e&&!(e^e^s[t]&n)?o[t]:null})):(a.filter(a.ADD,f),a.filter(a.REM,function(t){return(u[t]&n)===i?o[t]:null})),a.filter(a.SOURCE,function(t){return f(t._index)})};var WM=Object.freeze({crossfilter:IM,resolvefilter:BM}),YM="default";function GM(t){var a=t._signals.cursor;a||(t._signals.cursor=a=t.add({user:YM,item:null})),t.on(t.events("view","mousemove"),a,function(t,e){var n=a.value,r=n?p(n)?n:n.user:YM,i=e.item&&e.item.cursor||null;return n&&r===n.user&&i==n.item?n:{user:r,item:i}}),t.add(null,function(t){var e,n=t.cursor,r=this.value;return p(n)||(r=n.item,n=n.user),e=n&&n!==YM?n:r||n,"undefined"!=typeof document&&document.body&&(document.body.style.cursor=e),r},{cursor:a})}function HM(t,e){var n=t._runtime.data;return n.hasOwnProperty(e)||Ft("Unrecognized data set: "+e),n[e]}function VM(t,e){mt(e)||Ft("Second argument to changes must be a changeset.");var n=HM(this,t);return n.modified=!0,this.pulse(n.input,e)}function XM(t){var e=t.padding();return Math.max(0,t._viewWidth+e.left+e.right)}function JM(t){var e=t.padding();return Math.max(0,t._viewHeight+e.top+e.bottom)}function ZM(t){var e=t.padding(),n=t._origin;return[e.left+n[0],e.top+n[1]]}function QM(t,e,n){var r,i,a=t._renderer.canvas();return a&&(i=ZM(t),(r=Pf(e.changedTouches?e.changedTouches[0]:e,a))[0]-=i[0],r[1]-=i[1]),e.dataflow=t,e.vega=function(t,r,n){var i=r?"group"===r.mark.marktype?r:r.mark.group:null;function a(t){var e,n=i;if(t)for(e=r;e;e=e.mark.group)if(e.mark.name===t){n=e;break}return n&&n.mark&&n.mark.interactive?n:{}}function e(t){if(!t)return n;p(t)&&(t=a(t));for(var e=n.slice();t;)e[0]-=t.x||0,e[1]-=t.y||0,t=t.mark&&t.mark.group;return e}return{view:q(t),item:q(r||{}),group:a,xy:e,x:function(t){return e(t)[0]},y:function(t){return e(t)[1]}}}(t,n,r),e.item=n,e}var KM={trap:!1};function tE(t){return t.item}function eE(t){var e=t.item.mark.source;return e.source||e}function nE(n){return function(t,e){return e.vega.view().changeset().encode(e.item,n)}}function rE(t,e,n){var r=document.createElement(t);for(var i in e)r.setAttribute(i,e[i]);return null!=n&&(r.textContent=n),r}var iE="vega-bind",aE="vega-bind-name",oE="vega-bind-radio",uE="vega-option-";function sE(e,t,n){if(t){var r=n.param,i=n.state;return i||(i=n.state={elements:null,active:!1,set:null,update:function(t){t!==e.signal(r.signal)&&(i.source=!0,e.signal(r.signal,t).run())}},r.debounce&&(i.update=U(r.debounce,i.update))),function(t,e,n,r){var i=rE("div",{class:iE});i.appendChild(rE("span",{class:aE},n.name||n.signal)),e.appendChild(i);var a=fE;switch(n.input){case"checkbox":a=cE;break;case"select":a=lE;break;case"radio":a=hE;break;case"range":a=dE}a(t,i,n,r)}(i,t,r,e.signal(r.signal)),i.active||(e.on(e._signals[r.signal],null,function(){i.source?i.source=!1:i.set(e.signal(r.signal))}),i.active=!0),i}}function fE(t,e,n,r){var i=rE("input");for(var a in n)"signal"!==a&&"element"!==a&&i.setAttribute("input"===a?"type":a,n[a]);i.setAttribute("name",n.signal),i.value=r,e.appendChild(i),i.addEventListener("input",function(){t.update(i.value)}),t.elements=[i],t.set=function(t){i.value=t}}function cE(t,e,n,r){var i={type:"checkbox",name:n.signal};r&&(i.checked=!0);var a=rE("input",i);e.appendChild(a),a.addEventListener("change",function(){t.update(a.checked)}),t.elements=[a],t.set=function(t){a.checked=!!t||null}}function lE(t,e,r,n){var i=rE("select",{name:r.signal});r.options.forEach(function(t){var e={value:t};pE(t,n)&&(e.selected=!0),i.appendChild(rE("option",e,t+""))}),e.appendChild(i),i.addEventListener("change",function(){t.update(r.options[i.selectedIndex])}),t.elements=[i],t.set=function(t){for(var e=0,n=r.options.length;e<n;++e)if(pE(r.options[e],t))return void(i.selectedIndex=e)}}function hE(i,t,a,o){var u=rE("span",{class:oE});t.appendChild(u),i.elements=a.options.map(function(t){var e=uE+a.signal+"-"+t,n={id:e,type:"radio",name:a.signal,value:t};pE(t,o)&&(n.checked=!0);var r=rE("input",n);return r.addEventListener("change",function(){i.update(t)}),u.appendChild(r),u.appendChild(rE("label",{for:e},t+"")),r}),i.set=function(t){for(var e=i.elements,n=0,r=e.length;n<r;++n)pE(e[n].value,t)&&(e[n].checked=!0)}}function dE(t,e,n,r){r=void 0!==r?r:(+n.max+ +n.min)/2;var i=n.min||Math.min(0,+r)||0,a=n.max||Math.max(100,+r)||100,o=n.step||ti(i,a,100),u=rE("input",{type:"range",name:n.signal,min:i,max:a,step:o}),s=rE("label",{},+(u.value=r));function f(){s.textContent=u.value,t.update(+u.value)}e.appendChild(u),e.appendChild(s),u.addEventListener("input",f),u.addEventListener("change",f),t.elements=[u],t.set=function(t){u.value=t,s.textContent=t}}function pE(t,e){return t===e||t+""==e+""}function gE(t,e,n,r,i){return(e=e||new r(t.loader())).initialize(n,XM(t),JM(t),ZM(t),i).background(t._background)}function vE(e,t){return t?function(){try{t.apply(this,arguments)}catch(t){e.error(t)}}:null}function mE(e,n){if("string"==typeof n){if("undefined"==typeof document)return e.error("DOM document instance not found."),null;if(!(n=document.querySelector(n)))return e.error("Signal bind element not found: "+n),null}if(n)try{n.innerHTML=""}catch(t){n=null,e.error(t)}return n}function yE(t,e,n){var r=Cc(e),i=r&&r.headless;return i?t.runAsync().then(function(){return gE(t,null,null,i,n).renderAsync(t._scenegraph.root)}):Promise.reject("Unrecognized renderer type: "+e)}function bE(t){return+t||0}var _E,xE,wE,kE,ME,EE="outer",SE=["value","update","react","bind"];function AE(t,e){Ft(t+' for "outer" push: '+Z(e))}function CE(e,t){var n=e.name;if(e.push===EE)t.signals[n]||AE("No prior signal definition",n),SE.forEach(function(t){void 0!==e[t]&&AE("Invalid property ",t)});else{var r=t.addSignal(n,e.value);!1===e.react&&(r.react=!1),e.bind&&t.addBinding(n,e.bind)}}function OE(t){this.type=t}OE.prototype.visit=function(t){var e,n,r;if(t(this))return 1;for(n=0,r=(e=function(t){switch(t.type){case"ArrayExpression":return t.elements;case"BinaryExpression":case"LogicalExpression":return[t.left,t.right];case"CallExpression":var e=t.arguments.slice();return e.unshift(t.callee),e;case"ConditionalExpression":return[t.test,t.consequent,t.alternate];case"MemberExpression":return[t.object,t.property];case"ObjectExpression":return t.properties;case"Property":return[t.key,t.value];case"UnaryExpression":return[t.argument];case"Identifier":case"Literal":case"RawCode":default:return[]}}(this)).length;n<r;++n)if(e[n].visit(t))return 1};var zE=1,DE=2,NE=3,RE=4,TE=5,PE=6,LE=7,qE=8;(_E={})[zE]="Boolean",_E[DE]="<end>",_E[NE]="Identifier",_E[RE]="Keyword",_E[TE]="Null",_E[PE]="Numeric",_E[LE]="Punctuator",_E[qE]="String",_E[9]="RegularExpression";var UE="ArrayExpression",FE="BinaryExpression",jE="CallExpression",IE="ConditionalExpression",$E="Identifier",BE="Literal",WE="LogicalExpression",YE="MemberExpression",GE="ObjectExpression",HE="Property",VE="UnaryExpression",XE="Unexpected token %0",JE="Unexpected number",ZE="Unexpected string",QE="Unexpected identifier",KE="Unexpected reserved word",tS="Unexpected end of input",eS="Invalid regular expression",nS="Invalid regular expression: missing /",rS="Octal literals are not allowed in strict mode.",iS="Duplicate data property in object literal not allowed in strict mode",aS="ILLEGAL",oS="Disabled.",uS=new RegExp("[ªµºÀ-ÖØ-öø-ˁˆ-ˑˠ-ˤˬˮͰ-ʹͶͷͺ-ͽͿΆΈ-ΊΌΎ-ΡΣ-ϵϷ-ҁҊ-ԯԱ-Ֆՙա-ևא-תװ-ײؠ-يٮٯٱ-ۓەۥۦۮۯۺ-ۼۿܐܒ-ܯݍ-ޥޱߊ-ߪߴߵߺࠀ-ࠕࠚࠤࠨࡀ-ࡘࢠ-ࢲऄ-हऽॐक़-ॡॱ-ঀঅ-ঌএঐও-নপ-রলশ-হঽৎড়ঢ়য়-ৡৰৱਅ-ਊਏਐਓ-ਨਪ-ਰਲਲ਼ਵਸ਼ਸਹਖ਼-ੜਫ਼ੲ-ੴઅ-ઍએ-ઑઓ-નપ-રલળવ-હઽૐૠૡଅ-ଌଏଐଓ-ନପ-ରଲଳଵ-ହଽଡ଼ଢ଼ୟ-ୡୱஃஅ-ஊஎ-ஐஒ-கஙசஜஞடணதந-பம-ஹௐఅ-ఌఎ-ఐఒ-నప-హఽౘౙౠౡಅ-ಌಎ-ಐಒ-ನಪ-ಳವ-ಹಽೞೠೡೱೲഅ-ഌഎ-ഐഒ-ഺഽൎൠൡൺ-ൿඅ-ඖක-නඳ-රලව-ෆก-ะาำเ-ๆກຂຄງຈຊຍດ-ທນ-ຟມ-ຣລວສຫອ-ະາຳຽເ-ໄໆໜ-ໟༀཀ-ཇཉ-ཬྈ-ྌက-ဪဿၐ-ၕၚ-ၝၡၥၦၮ-ၰၵ-ႁႎႠ-ჅჇჍა-ჺჼ-ቈቊ-ቍቐ-ቖቘቚ-ቝበ-ኈኊ-ኍነ-ኰኲ-ኵኸ-ኾዀዂ-ዅወ-ዖዘ-ጐጒ-ጕጘ-ፚᎀ-ᎏᎠ-Ᏼᐁ-ᙬᙯ-ᙿᚁ-ᚚᚠ-ᛪᛮ-ᛸᜀ-ᜌᜎ-ᜑᜠ-ᜱᝀ-ᝑᝠ-ᝬᝮ-ᝰក-ឳៗៜᠠ-ᡷᢀ-ᢨᢪᢰ-ᣵᤀ-ᤞᥐ-ᥭᥰ-ᥴᦀ-ᦫᧁ-ᧇᨀ-ᨖᨠ-ᩔᪧᬅ-ᬳᭅ-ᭋᮃ-ᮠᮮᮯᮺ-ᯥᰀ-ᰣᱍ-ᱏᱚ-ᱽᳩ-ᳬᳮ-ᳱᳵᳶᴀ-ᶿḀ-ἕἘ-Ἕἠ-ὅὈ-Ὅὐ-ὗὙὛὝὟ-ώᾀ-ᾴᾶ-ᾼιῂ-ῄῆ-ῌῐ-ΐῖ-Ίῠ-Ῥῲ-ῴῶ-ῼⁱⁿₐ-ₜℂℇℊ-ℓℕℙ-ℝℤΩℨK-ℭℯ-ℹℼ-ℿⅅ-ⅉⅎⅠ-ↈⰀ-Ⱞⰰ-ⱞⱠ-ⳤⳫ-ⳮⳲⳳⴀ-ⴥⴧⴭⴰ-ⵧⵯⶀ-ⶖⶠ-ⶦⶨ-ⶮⶰ-ⶶⶸ-ⶾⷀ-ⷆⷈ-ⷎⷐ-ⷖⷘ-ⷞⸯ々-〇〡-〩〱-〵〸-〼ぁ-ゖゝ-ゟァ-ヺー-ヿㄅ-ㄭㄱ-ㆎㆠ-ㆺㇰ-ㇿ㐀-䶵一-鿌ꀀ-ꒌꓐ-ꓽꔀ-ꘌꘐ-ꘟꘪꘫꙀ-ꙮꙿ-ꚝꚠ-ꛯꜗ-ꜟꜢ-ꞈꞋ-ꞎꞐ-ꞭꞰꞱꟷ-ꠁꠃ-ꠅꠇ-ꠊꠌ-ꠢꡀ-ꡳꢂ-ꢳꣲ-ꣷꣻꤊ-ꤥꤰ-ꥆꥠ-ꥼꦄ-ꦲꧏꧠ-ꧤꧦ-ꧯꧺ-ꧾꨀ-ꨨꩀ-ꩂꩄ-ꩋꩠ-ꩶꩺꩾ-ꪯꪱꪵꪶꪹ-ꪽꫀꫂꫛ-ꫝꫠ-ꫪꫲ-ꫴꬁ-ꬆꬉ-ꬎꬑ-ꬖꬠ-ꬦꬨ-ꬮꬰ-ꭚꭜ-ꭟꭤꭥꯀ-ꯢ가-힣ힰ-ퟆퟋ-ퟻ豈-舘並-龎ﬀ-ﬆﬓ-ﬗיִײַ-ﬨשׁ-זּטּ-לּמּנּסּףּפּצּ-ﮱﯓ-ﴽﵐ-ﶏﶒ-ﷇﷰ-ﷻﹰ-ﹴﹶ-ﻼＡ-Ｚａ-ｚｦ-ﾾￂ-ￇￊ-ￏￒ-ￗￚ-ￜ]"),sS=new RegExp("[ªµºÀ-ÖØ-öø-ˁˆ-ˑˠ-ˤˬˮ̀-ʹͶͷͺ-ͽͿΆΈ-ΊΌΎ-ΡΣ-ϵϷ-ҁ҃-҇Ҋ-ԯԱ-Ֆՙա-և֑-ׇֽֿׁׂׅׄא-תװ-ײؐ-ؚؠ-٩ٮ-ۓە-ۜ۟-۪ۨ-ۼۿܐ-݊ݍ-ޱ߀-ߵߺࠀ-࠭ࡀ-࡛ࢠ-ࢲࣤ-ॣ०-९ॱ-ঃঅ-ঌএঐও-নপ-রলশ-হ়-ৄেৈো-ৎৗড়ঢ়য়-ৣ০-ৱਁ-ਃਅ-ਊਏਐਓ-ਨਪ-ਰਲਲ਼ਵਸ਼ਸਹ਼ਾ-ੂੇੈੋ-੍ੑਖ਼-ੜਫ਼੦-ੵઁ-ઃઅ-ઍએ-ઑઓ-નપ-રલળવ-હ઼-ૅે-ૉો-્ૐૠ-ૣ૦-૯ଁ-ଃଅ-ଌଏଐଓ-ନପ-ରଲଳଵ-ହ଼-ୄେୈୋ-୍ୖୗଡ଼ଢ଼ୟ-ୣ୦-୯ୱஂஃஅ-ஊஎ-ஐஒ-கஙசஜஞடணதந-பம-ஹா-ூெ-ைொ-்ௐௗ௦-௯ఀ-ఃఅ-ఌఎ-ఐఒ-నప-హఽ-ౄె-ైొ-్ౕౖౘౙౠ-ౣ౦-౯ಁ-ಃಅ-ಌಎ-ಐಒ-ನಪ-ಳವ-ಹ಼-ೄೆ-ೈೊ-್ೕೖೞೠ-ೣ೦-೯ೱೲഁ-ഃഅ-ഌഎ-ഐഒ-ഺഽ-ൄെ-ൈൊ-ൎൗൠ-ൣ൦-൯ൺ-ൿංඃඅ-ඖක-නඳ-රලව-ෆ්ා-ුූෘ-ෟ෦-෯ෲෳก-ฺเ-๎๐-๙ກຂຄງຈຊຍດ-ທນ-ຟມ-ຣລວສຫອ-ູົ-ຽເ-ໄໆ່-ໍ໐-໙ໜ-ໟༀ༘༙༠-༩༹༵༷༾-ཇཉ-ཬཱ-྄྆-ྗྙ-ྼ࿆က-၉ၐ-ႝႠ-ჅჇჍა-ჺჼ-ቈቊ-ቍቐ-ቖቘቚ-ቝበ-ኈኊ-ኍነ-ኰኲ-ኵኸ-ኾዀዂ-ዅወ-ዖዘ-ጐጒ-ጕጘ-ፚ፝-፟ᎀ-ᎏᎠ-Ᏼᐁ-ᙬᙯ-ᙿᚁ-ᚚᚠ-ᛪᛮ-ᛸᜀ-ᜌᜎ-᜔ᜠ-᜴ᝀ-ᝓᝠ-ᝬᝮ-ᝰᝲᝳក-៓ៗៜ៝០-៩᠋-᠍᠐-᠙ᠠ-ᡷᢀ-ᢪᢰ-ᣵᤀ-ᤞᤠ-ᤫᤰ-᤻᥆-ᥭᥰ-ᥴᦀ-ᦫᦰ-ᧉ᧐-᧙ᨀ-ᨛᨠ-ᩞ᩠-᩿᩼-᪉᪐-᪙ᪧ᪰-᪽ᬀ-ᭋ᭐-᭙᭫-᭳ᮀ-᯳ᰀ-᰷᱀-᱉ᱍ-ᱽ᳐-᳔᳒-ᳶ᳸᳹ᴀ-᷵᷼-ἕἘ-Ἕἠ-ὅὈ-Ὅὐ-ὗὙὛὝὟ-ώᾀ-ᾴᾶ-ᾼιῂ-ῄῆ-ῌῐ-ΐῖ-Ίῠ-Ῥῲ-ῴῶ-ῼ‌‍‿⁀⁔ⁱⁿₐ-ₜ⃐-⃥⃜⃡-⃰ℂℇℊ-ℓℕℙ-ℝℤΩℨK-ℭℯ-ℹℼ-ℿⅅ-ⅉⅎⅠ-ↈⰀ-Ⱞⰰ-ⱞⱠ-ⳤⳫ-ⳳⴀ-ⴥⴧⴭⴰ-ⵧⵯ⵿-ⶖⶠ-ⶦⶨ-ⶮⶰ-ⶶⶸ-ⶾⷀ-ⷆⷈ-ⷎⷐ-ⷖⷘ-ⷞⷠ-ⷿⸯ々-〇〡-〯〱-〵〸-〼ぁ-ゖ゙゚ゝ-ゟァ-ヺー-ヿㄅ-ㄭㄱ-ㆎㆠ-ㆺㇰ-ㇿ㐀-䶵一-鿌ꀀ-ꒌꓐ-ꓽꔀ-ꘌꘐ-ꘫꙀ-꙯ꙴ-꙽ꙿ-ꚝꚟ-꛱ꜗ-ꜟꜢ-ꞈꞋ-ꞎꞐ-ꞭꞰꞱꟷ-ꠧꡀ-ꡳꢀ-꣄꣐-꣙꣠-ꣷꣻ꤀-꤭ꤰ-꥓ꥠ-ꥼꦀ-꧀ꧏ-꧙ꧠ-ꧾꨀ-ꨶꩀ-ꩍ꩐-꩙ꩠ-ꩶꩺ-ꫂꫛ-ꫝꫠ-ꫯꫲ-꫶ꬁ-ꬆꬉ-ꬎꬑ-ꬖꬠ-ꬦꬨ-ꬮꬰ-ꭚꭜ-ꭟꭤꭥꯀ-ꯪ꯬꯭꯰-꯹가-힣ힰ-ퟆퟋ-ퟻ豈-舘並-龎ﬀ-ﬆﬓ-ﬗיִ-ﬨשׁ-זּטּ-לּמּנּסּףּפּצּ-ﮱﯓ-ﴽﵐ-ﶏﶒ-ﷇﷰ-ﷻ︀-️︠-︭︳︴﹍-﹏ﹰ-ﹴﹶ-ﻼ０-９Ａ-Ｚ＿ａ-ｚｦ-ﾾￂ-ￇￊ-ￏￒ-ￗￚ-ￜ]");function fS(t,e){if(!t)throw new Error("ASSERT: "+e)}function cS(t){return 48<=t&&t<=57}function lS(t){return 0<="0123456789abcdefABCDEF".indexOf(t)}function hS(t){return 0<="01234567".indexOf(t)}function dS(t){return 10===t||13===t||8232===t||8233===t}function pS(t){return 36===t||95===t||65<=t&&t<=90||97<=t&&t<=122||92===t||128<=t&&uS.test(String.fromCharCode(t))}function gS(t){return 36===t||95===t||65<=t&&t<=90||97<=t&&t<=122||48<=t&&t<=57||92===t||128<=t&&sS.test(String.fromCharCode(t))}var vS={if:1,in:1,do:1,var:1,for:1,new:1,try:1,let:1,this:1,else:1,case:1,void:1,with:1,enum:1,while:1,break:1,catch:1,throw:1,const:1,yield:1,class:1,super:1,return:1,typeof:1,delete:1,switch:1,export:1,import:1,public:1,static:1,default:1,finally:1,extends:1,package:1,private:1,function:1,continue:1,debugger:1,interface:1,protected:1,instanceof:1,implements:1};function mS(){for(var t,e;wE<kE&&(t=xE.charCodeAt(wE),32===(e=t)||9===e||11===e||12===e||160===e||5760<=e&&0<=[5760,6158,8192,8193,8194,8195,8196,8197,8198,8199,8200,8201,8202,8239,8287,12288,65279].indexOf(e)||dS(t));)++wE}function yS(t){var e,n,r,i=0;for(n="u"===t?4:2,e=0;e<n;++e)wE<kE&&lS(xE[wE])?(r=xE[wE++],i=16*i+"0123456789abcdef".indexOf(r.toLowerCase())):RS({},XE,aS);return String.fromCharCode(i)}function bS(){var t,e,n,r;for(e=0,"}"===(t=xE[wE])&&RS({},XE,aS);wE<kE&&lS(t=xE[wE++]);)e=16*e+"0123456789abcdef".indexOf(t.toLowerCase());return(1114111<e||"}"!==t)&&RS({},XE,aS),e<=65535?String.fromCharCode(e):(n=55296+(e-65536>>10),r=56320+(e-65536&1023),String.fromCharCode(n,r))}function _S(){var t,e;for(t=xE.charCodeAt(wE++),e=String.fromCharCode(t),92===t&&(117!==xE.charCodeAt(wE)&&RS({},XE,aS),++wE,(t=yS("u"))&&"\\"!==t&&pS(t.charCodeAt(0))||RS({},XE,aS),e=t);wE<kE&&gS(t=xE.charCodeAt(wE));)++wE,e+=String.fromCharCode(t),92===t&&(e=e.substr(0,e.length-1),117!==xE.charCodeAt(wE)&&RS({},XE,aS),++wE,(t=yS("u"))&&"\\"!==t&&gS(t.charCodeAt(0))||RS({},XE,aS),e+=t);return e}function xS(){var t,e;return t=wE,{type:1===(e=92===xE.charCodeAt(wE)?_S():function(){var t,e;for(t=wE++;wE<kE;){if(92===(e=xE.charCodeAt(wE)))return wE=t,_S();if(!gS(e))break;++wE}return xE.slice(t,wE)}()).length?NE:vS.hasOwnProperty(e)?RE:"null"===e?TE:"true"===e||"false"===e?zE:NE,value:e,start:t,end:wE}}function wS(){var t,e,n,r,i=wE,a=xE.charCodeAt(wE),o=xE[wE];switch(a){case 46:case 40:case 41:case 59:case 44:case 123:case 125:case 91:case 93:case 58:case 63:case 126:return++wE,{type:LE,value:String.fromCharCode(a),start:i,end:wE};default:if(61===(t=xE.charCodeAt(wE+1)))switch(a){case 43:case 45:case 47:case 60:case 62:case 94:case 124:case 37:case 38:case 42:return wE+=2,{type:LE,value:String.fromCharCode(a)+String.fromCharCode(t),start:i,end:wE};case 33:case 61:return wE+=2,61===xE.charCodeAt(wE)&&++wE,{type:LE,value:xE.slice(i,wE),start:i,end:wE}}}return">>>="===(r=xE.substr(wE,4))?{type:LE,value:r,start:i,end:wE+=4}:">>>"===(n=r.substr(0,3))||"<<="===n||">>="===n?{type:LE,value:n,start:i,end:wE+=3}:o===(e=n.substr(0,2))[1]&&0<="+-<>&|".indexOf(o)||"=>"===e?{type:LE,value:e,start:i,end:wE+=2}:0<="<>=!+-*%&|^/".indexOf(o)?{type:LE,value:o,start:i,end:++wE}:void RS({},XE,aS)}function kS(){var t,e,n;if(fS(cS((n=xE[wE]).charCodeAt(0))||"."===n,"Numeric literal must start with a decimal digit or a decimal point"),e=wE,t="","."!==n){if(t=xE[wE++],n=xE[wE],"0"===t){if("x"===n||"X"===n)return++wE,function(t){for(var e="";wE<kE&&lS(xE[wE]);)e+=xE[wE++];return 0===e.length&&RS({},XE,aS),pS(xE.charCodeAt(wE))&&RS({},XE,aS),{type:PE,value:parseInt("0x"+e,16),start:t,end:wE}}(e);if(hS(n))return function(t){for(var e="0"+xE[wE++];wE<kE&&hS(xE[wE]);)e+=xE[wE++];return(pS(xE.charCodeAt(wE))||cS(xE.charCodeAt(wE)))&&RS({},XE,aS),{type:PE,value:parseInt(e,8),octal:!0,start:t,end:wE}}(e);n&&cS(n.charCodeAt(0))&&RS({},XE,aS)}for(;cS(xE.charCodeAt(wE));)t+=xE[wE++];n=xE[wE]}if("."===n){for(t+=xE[wE++];cS(xE.charCodeAt(wE));)t+=xE[wE++];n=xE[wE]}if("e"===n||"E"===n)if(t+=xE[wE++],"+"!==(n=xE[wE])&&"-"!==n||(t+=xE[wE++]),cS(xE.charCodeAt(wE)))for(;cS(xE.charCodeAt(wE));)t+=xE[wE++];else RS({},XE,aS);return pS(xE.charCodeAt(wE))&&RS({},XE,aS),{type:PE,value:parseFloat(t),start:e,end:wE}}function MS(){var t,e,n,r;return ME=null,mS(),t=wE,e=function(){var t,e,n,r;for(fS("/"===(t=xE[wE]),"Regular expression literal must start with a slash"),e=xE[wE++],r=n=!1;wE<kE;)if(e+=t=xE[wE++],"\\"===t)dS((t=xE[wE++]).charCodeAt(0))&&RS({},nS),e+=t;else if(dS(t.charCodeAt(0)))RS({},nS);else if(n)"]"===t&&(n=!1);else{if("/"===t){r=!0;break}"["===t&&(n=!0)}return r||RS({},nS),{value:e.substr(1,e.length-2),literal:e}}(),n=function(){var t,e,n;for(n=e="";wE<kE&&gS((t=xE[wE]).charCodeAt(0));)++wE,"\\"===t&&wE<kE?RS({},XE,aS):(n+=t,e+=t);return 0<=n.search(/[^gimuy]/g)&&RS({},eS,n),{value:n,literal:e}}(),r=function(t,e){var n=t;0<=e.indexOf("u")&&(n=n.replace(/\\u\{([0-9a-fA-F]+)\}/g,function(t,e){if(parseInt(e,16)<=1114111)return"x";RS({},eS)}).replace(/[\uD800-\uDBFF][\uDC00-\uDFFF]/g,"x"));try{return new RegExp(t,e)}catch(t){return null}}(e.value,n.value),{literal:e.literal+n.literal,value:r,regex:{pattern:e.value,flags:n.value},start:t,end:wE}}function ES(){var t;return mS(),kE<=wE?{type:DE,start:wE,end:wE}:pS(t=xE.charCodeAt(wE))?xS():40===t||41===t||59===t?wS():39===t||34===t?function(){var t,e,n,r,i="",a=!1;for(fS("'"===(t=xE[wE])||'"'===t,"String literal must starts with a quote"),e=wE,++wE;wE<kE;){if((n=xE[wE++])===t){t="";break}if("\\"===n)if((n=xE[wE++])&&dS(n.charCodeAt(0)))"\r"===n&&"\n"===xE[wE]&&++wE;else switch(n){case"u":case"x":"{"===xE[wE]?(++wE,i+=bS()):i+=yS(n);break;case"n":i+="\n";break;case"r":i+="\r";break;case"t":i+="\t";break;case"b":i+="\b";break;case"f":i+="\f";break;case"v":i+="\v";break;default:hS(n)?(0!==(r="01234567".indexOf(n))&&(a=!0),wE<kE&&hS(xE[wE])&&(a=!0,r=8*r+"01234567".indexOf(xE[wE++]),0<="0123".indexOf(n)&&wE<kE&&hS(xE[wE])&&(r=8*r+"01234567".indexOf(xE[wE++]))),i+=String.fromCharCode(r)):i+=n}else{if(dS(n.charCodeAt(0)))break;i+=n}}return""!==t&&RS({},XE,aS),{type:qE,value:i,octal:a,start:e,end:wE}}():46===t?cS(xE.charCodeAt(wE+1))?kS():wS():cS(t)?kS():wS()}function SS(){var t;return wE=(t=ME).end,ME=ES(),wE=t.end,t}function AS(){var t;t=wE,ME=ES(),wE=t}function CS(t,e,n){var r=new OE("||"===t||"&&"===t?WE:FE);return r.operator=t,r.left=e,r.right=n,r}function OS(t){var e=new OE($E);return e.name=t,e}function zS(t){var e=new OE(BE);return e.value=t.value,e.raw=xE.slice(t.start,t.end),t.regex&&("//"===e.raw&&(e.raw="/(?:)/"),e.regex=t.regex),e}function DS(t,e,n){var r=new OE(YE);return r.computed="["===t,r.object=e,r.property=n,r.computed||(n.member=!0),r}function NS(t,e,n){var r=new OE(HE);return r.key=e,r.value=n,r.kind=t,r}function RS(t,e){var n,r=Array.prototype.slice.call(arguments,2),i=e.replace(/%(\d)/g,function(t,e){return fS(e<r.length,"Message reference must be in range"),r[e]});throw(n=new Error(i)).index=wE,n.description=i,n}function TS(t){t.type===DE&&RS(t,tS),t.type===PE&&RS(t,JE),t.type===qE&&RS(t,ZE),t.type===NE&&RS(t,QE),t.type===RE&&RS(t,KE),RS(t,XE,t.value)}function PS(t){var e=SS();e.type===LE&&e.value===t||TS(e)}function LS(t){return ME.type===LE&&ME.value===t}function qS(t){return ME.type===RE&&ME.value===t}function US(){var t,e,n=[];for(wE=ME.start,PS("[");!LS("]");)LS(",")?(SS(),n.push(null)):(n.push(VS()),LS("]")||PS(","));return SS(),t=n,(e=new OE(UE)).elements=t,e}function FS(){var t;return wE=ME.start,(t=SS()).type===qE||t.type===PE?(t.octal&&RS(t,rS),zS(t)):OS(t.value)}function jS(){var t,e,n,r,i,a,o,u=[],s={},f=String;for(wE=ME.start,PS("{");!LS("}");)i=r=n=void 0,wE=ME.start,e="$"+((t=(n=ME).type===NE?(i=FS(),PS(":"),NS("init",i,VS())):n.type!==DE&&n.type!==LE?(r=FS(),PS(":"),NS("init",r,VS())):void TS(n)).key.type===$E?t.key.name:f(t.key.value)),Object.prototype.hasOwnProperty.call(s,e)?RS({},iS):s[e]=!0,u.push(t),LS("}")||PS(",");return PS("}"),a=u,(o=new OE(GE)).properties=a,o}var IS={if:1,this:1};function $S(){var t,e,n,r;if(LS("("))return PS("("),r=XS(),PS(")"),r;if(LS("["))return US();if(LS("{"))return jS();if(t=ME.type,wE=ME.start,t===NE||IS[ME.value])n=OS(SS().value);else if(t===qE||t===PE)ME.octal&&RS(ME,rS),n=zS(SS());else{if(t===RE)throw new Error(oS);t===zE?((e=SS()).value="true"===e.value,n=zS(e)):t===TE?((e=SS()).value=null,n=zS(e)):LS("/")||LS("/=")?(n=zS(MS()),AS()):TS(SS())}return n}function BS(){var t=[];if(PS("("),!LS(")"))for(;wE<kE&&(t.push(VS()),!LS(")"));)PS(",");return PS(")"),t}function WS(){var t,e;return wE=ME.start,t=SS(),(e=t).type!==NE&&e.type!==RE&&e.type!==zE&&e.type!==TE&&TS(t),OS(t.value)}function YS(){var t=function(){var t,e,n,r,i,a;for(t=$S();;)if(LS("."))PS("."),t=DS(".",t,WS());else if(LS("("))e=BS(),r=t,i=e,a=void 0,(a=new OE(jE)).callee=r,a.arguments=i,t=a;else{if(!LS("["))break;n=void 0,PS("["),n=XS(),PS("]"),t=DS("[",t,n)}return t}();if(ME.type===LE&&(LS("++")||LS("--")))throw new Error(oS);return t}function GS(){var t,e,n,r,i;if(ME.type!==LE&&ME.type!==RE)e=YS();else{if(LS("++")||LS("--"))throw new Error(oS);if(LS("+")||LS("-")||LS("~")||LS("!"))t=SS(),e=GS(),n=t.value,r=e,(i=new OE(VE)).operator=n,i.argument=r,i.prefix=!0,e=i;else{if(qS("delete")||qS("void")||qS("typeof"))throw new Error(oS);e=YS()}}return e}function HS(t){var e=0;if(t.type!==LE&&t.type!==RE)return 0;switch(t.value){case"||":e=1;break;case"&&":e=2;break;case"|":e=3;break;case"^":e=4;break;case"&":e=5;break;case"==":case"!=":case"===":case"!==":e=6;break;case"<":case">":case"<=":case">=":case"instanceof":case"in":e=7;break;case"<<":case">>":case">>>":e=8;break;case"+":case"-":e=9;break;case"*":case"/":case"%":e=11}return e}function VS(){var t,e,n,r,i,a,o;return t=function(){var t,e,n,r,i,a,o,u,s,f;if(t=ME,s=GS(),0===(i=HS(r=ME)))return s;for(r.prec=i,SS(),e=[t,ME],a=[s,r,o=GS()];0<(i=HS(ME));){for(;2<a.length&&i<=a[a.length-2].prec;)o=a.pop(),u=a.pop().value,s=a.pop(),e.pop(),n=CS(u,s,o),a.push(n);(r=SS()).prec=i,a.push(r),e.push(ME),n=GS(),a.push(n)}for(n=a[f=a.length-1],e.pop();1<f;)e.pop(),n=CS(a[f-1].value,a[f-2],n),f-=2;return n}(),LS("?")&&(SS(),e=VS(),PS(":"),n=VS(),r=t,i=e,a=n,(o=new OE(IE)).test=r,o.consequent=i,o.alternate=a,t=o),t}function XS(){var t=VS();if(LS(","))throw new Error(oS);return t}var JS={NaN:"NaN",E:"Math.E",LN2:"Math.LN2",LN10:"Math.LN10",LOG2E:"Math.LOG2E",LOG10E:"Math.LOG10E",PI:"Math.PI",SQRT1_2:"Math.SQRT1_2",SQRT2:"Math.SQRT2",MIN_VALUE:"Number.MIN_VALUE",MAX_VALUE:"Number.MAX_VALUE"};function ZS(f){function t(o,u,s){return function(t){return e=o,r=u,i=s,a=f((n=t)[0]),r&&(a=r+"("+a+")",0===r.lastIndexOf("new ",0)&&(a="("+a+")")),a+"."+e+(i<0?"":0===i?"()":"("+n.slice(1).map(f).join(",")+")");var e,n,r,i,a}}var e="new Date",n="String";return{isNaN:"isNaN",isFinite:"isFinite",abs:"Math.abs",acos:"Math.acos",asin:"Math.asin",atan:"Math.atan",atan2:"Math.atan2",ceil:"Math.ceil",cos:"Math.cos",exp:"Math.exp",floor:"Math.floor",log:"Math.log",max:"Math.max",min:"Math.min",pow:"Math.pow",random:"Math.random",round:"Math.round",sin:"Math.sin",sqrt:"Math.sqrt",tan:"Math.tan",clamp:function(t){t.length<3&&Ft("Missing arguments to clamp function."),3<t.length&&Ft("Too many arguments to clamp function.");var e=t.map(f);return"Math.max("+e[1]+", Math.min("+e[2]+","+e[0]+"))"},now:"Date.now",utc:"Date.UTC",datetime:e,date:t("getDate",e,0),day:t("getDay",e,0),year:t("getFullYear",e,0),month:t("getMonth",e,0),hours:t("getHours",e,0),minutes:t("getMinutes",e,0),seconds:t("getSeconds",e,0),milliseconds:t("getMilliseconds",e,0),time:t("getTime",e,0),timezoneoffset:t("getTimezoneOffset",e,0),utcdate:t("getUTCDate",e,0),utcday:t("getUTCDay",e,0),utcyear:t("getUTCFullYear",e,0),utcmonth:t("getUTCMonth",e,0),utchours:t("getUTCHours",e,0),utcminutes:t("getUTCMinutes",e,0),utcseconds:t("getUTCSeconds",e,0),utcmilliseconds:t("getUTCMilliseconds",e,0),length:t("length",null,-1),indexof:t("indexOf",null),lastindexof:t("lastIndexOf",null),slice:t("slice",null),parseFloat:"parseFloat",parseInt:"parseInt",upper:t("toUpperCase",n,0),lower:t("toLowerCase",n,0),substring:t("substring",n),replace:t("replace",n),regexp:"RegExp",test:t("test","RegExp"),if:function(t){t.length<3&&Ft("Missing arguments to if function."),3<t.length&&Ft("Too many arguments to if function.");var e=t.map(f);return"("+e[0]+"?"+e[1]+":"+e[2]+")"}}}var QS={};function KS(t,e,n){var r=t+":"+n,i=QS[r];return i&&i[0]===e||(QS[r]=i=[e,e(n)]),i[1]}function tA(t,e){return KS("timeFormat",Ie,e)(t)}var eA=new Date(2e3,0,1);function nA(t,e,n){return eA.setMonth(t),eA.setDate(e),tA(eA,n)}function rA(t,e,n,r){var i,a=e[0],o=e[e.length-1];return o<a&&(i=a,a=o,o=i),r=void 0===r||r,((n=void 0===n||n)?a<=t:a<t)&&(r?t<=o:t<o)}function iA(e,t,n){try{e[t].apply(e,["EXPRESSION"].concat([].slice.call(n)))}catch(t){e.warn(t)}return n[n.length-1]}var aA="undefined"!=typeof window&&window||null;var oA="Literal",uA="%",sA=":";function fA(t,e){var n;return P(t)?t:p(t)?(n=e.scales[t])&&n.value:void 0}function cA(t,e,n){var r=uA+n;if(!e.hasOwnProperty(r))try{e[r]=t.scaleRef(n)}catch(t){}}function lA(t,e,n,r){if(e[0].type===oA)cA(n,r,e[0].value);else if("Identifier"===e[0].type)for(t in n.scales)cA(n,r,t)}function hA(i,a){return function(t,e,n){if(t){var r=fA(t,(n||this).context);return r&&r.path[i](e)}return a(e)}}var dA=hA("area",function(t){return iy.reset(),Zm(t,ay),2*iy}),pA=hA("bounds",function(t){var e,n,r,i,a,o,u;if(_y=by=-(my=yy=1/0),Ey=[],Zm(t,Wy),n=Ey.length){for(Ey.sort(Ky),e=1,a=[r=Ey[0]];e<n;++e)tb(r,(i=Ey[e])[0])||tb(r,i[1])?(Qy(r[0],i[1])>Qy(r[0],r[1])&&(r[1]=i[1]),Qy(i[0],r[1])>Qy(r[0],r[1])&&(r[0]=i[0])):a.push(r=i);for(o=-1/0,e=0,r=a[n=a.length-1];e<=n;r=i,++e)i=a[e],(u=Qy(r[1],i[0]))>o&&(o=u,my=i[0],by=r[1])}return Ey=Sy=null,my===1/0||yy===1/0?[[NaN,NaN],[NaN,NaN]]:[[my,yy],[by,_y]]}),gA=hA("centroid",function(t){Ay=Cy=Oy=zy=Dy=Ny=Ry=Ty=Py=Ly=qy=0,Zm(t,eb);var e=Py,n=Ly,r=qy,i=e*e+n*n+r*r;return i<1e-12&&(e=Ny,n=Ry,r=Ty,Cy<Mm&&(e=Oy,n=zy,r=Dy),(i=e*e+n*n+r*r)<1e-12)?[NaN,NaN]:[Rm(n,e)*Om,Wm(r/Im(i))*Om]});function vA(t){var e=this.context.data[t];return e?e.values.value:[]}function mA(t,e,n,r){e[0].type!==oA&&Ft("First argument to data functions must be a string literal.");var i=e[0].value,a=sA+i;r.hasOwnProperty(a)||(r[a]=n.getData(i).tuplesRef())}var yA={};function bA(t){return t.data}function _A(t,e){var n=vA.call(e,t);return n.root&&n.root.lookup||yA}function xA(t,e){return t===e||t!=t&&e!=e||!(!d(t)||!d(e)||t.length!==e.length)&&function(t,e){for(var n=0,r=t.length;n<r;++n)if(!xA(t[n],e[n]))return!1;return!0}(t,e)}function wA(n){return function(t){for(var e in n)if(!xA(t[e],n[e]))return!1;return!0}}var kA="bin_",MA="intersect",EA="union",SA="index:unit";function AA(t,e){for(var n,r=e.fields,i=e.values,a=e.getter||(e.getter=[]),o=r.length,u=0;u<o;++u)if(a[u]=a[u]||l(r[u]),W(n=a[u](t))&&(n=S(n)),W(i[u])&&(i[u]=S(i[u])),e[kA+r[u]]){if(W(i[u][0])&&(i[u]=i[u].map(S)),!rA(n,i[u],!0,!1))return!1}else if(n!==i[u])return!1;return!0}function CA(t,e){for(var n,r,i=e.intervals,a=i.length,o=0;o<a;++o){if(n=i[o].extent,r=(i[o].getter||(i[o].getter=l(i[o].field)))(t),!n||n[0]===n[1])return!1;if(W(r)&&(r=S(r)),W(n[0])&&(n=i[o].extent=n.map(S)),Y(n[0])&&!rA(r,n))return!1;if(p(n[0])&&n.indexOf(r)<0)return!1}return!0}function OA(t,e,n,r){for(var i,a,o,u,s,f=this.context.data[t],c=f?f.values.value:[],l=f?f[SA]&&f[SA].value:void 0,h=n===MA,d=c.length,p=0;p<d;++p)if(i=c[p],l&&h){if(-1===(o=(a=a||{})[u=i.unit]||0))continue;if(s=r(e,i),a[u]=s?-1:++o,s&&1===l.size)return!0;if(!s&&o===l.get(u).count)return!1}else if(h^(s=r(e,i)))return s;return d&&h}function zA(t,e,n){return OA.call(this,t,e,n,AA)}function DA(t,e,n,r){e[0].type!==oA&&Ft("First argument to indata must be a string literal.");var i=e[0].value;(2<=e.length&&e[e.length-1].value)!==MA||r.hasOwnProperty("@unit")||(r["@unit"]=n.getData(i).indataRef(n,"unit")),mA(0,e,n,r)}function NA(t,e,n,r){var i,a,o,u,s,f=this.context.data[t],c=f?f.values.value:[],l=f?f[SA]&&f[SA].value:void 0,h=c[0],d=0;if(h){for(i=e?h.encodings.length:h.fields.length;d<i;++d)if(e&&h.encodings[d]===e||n&&h.fields[d]===n){a=d,u=h[kA+h.fields[d]];break}return l&&1===l.size&&(r=EA),l&&r===MA?(s=c.reduce(function(t,e){return(t[e.unit]||(t[e.unit]=[])).push({unit:e.unit,value:e.values[a]}),t},{}),o=Object.keys(s).map(function(t){return{unit:t,value:u?TA(s[t],EA):RA(s[t],EA)}})):o=c.map(function(t){return{unit:t.unit,value:t.values[a]}}),u?TA(o,r):RA(o,r)}}function RA(t,e){for(var n,r,i,a,o={},u=0,s={},f=[],c=0,l=t.length;c<l;++c)r=(n=t[c]).unit,a=n.value,o[r]||(o[r]=++u),(i=s[a])||(s[a]=i={value:a,units:{},count:0}),i.units[r]||(i.units[r]=++i.count);for(a in s)i=s[a],e===MA&&i.count!==u||f.push(i.value);return f.length?f:void 0}function TA(t,e){for(var n,r,i,a,o=e===MA?LA:PA,u=0,s=t.length;u<s;++u)W((n=t[u].value)[0])&&(n=n.map(S)),i=n[0],(a=n[1])<i&&(a=n[0],i=n[1]),r=r?o(r,i,a):[i,a];return r&&r.length&&+r[0]!=+r[1]?r:void 0}function PA(t,e,n){return t[0]>e&&(t[0]=e),t[1]<n&&(t[1]=n),t}function LA(t,e,n){return n<t[0]||t[1]<e?[]:(t[0]<e&&(t[0]=e),t[1]>n&&(t[1]=n),t)}var qA={random:function(){return y.random()},isArray:d,isBoolean:B,isDate:W,isNumber:Y,isObject:J,isRegExp:G,isString:p,isTuple:ct,toBoolean:tt,toDate:nt,toNumber:S,toString:rt,pad:K,peek:E,truncate:at,rgb:oh,lab:kh,hcl:Oh,hsl:ch,sequence:Vr,format:function(t,e){return KS("format",Hd,e)(t)},utcFormat:function(t,e){return KS("utcFormat",Be,e)(t)},utcParse:function(t,e){return KS("utcParse",We,e)(t)},timeFormat:tA,timeParse:function(t,e){return KS("timeParse",$e,e)(t)},monthFormat:function(t){return nA(t,1,"%B")},monthAbbrevFormat:function(t){return nA(t,1,"%b")},dayFormat:function(t){return nA(0,2+t,"%A")},dayAbbrevFormat:function(t){return nA(0,2+t,"%a")},quarter:function(t){return 1+~~(new Date(t).getMonth()/3)},utcquarter:function(t){return 1+~~(new Date(t).getUTCMonth()/3)},warn:function(){return iA(this.context.dataflow,"warn",arguments)},info:function(){return iA(this.context.dataflow,"info",arguments)},debug:function(){return iA(this.context.dataflow,"debug",arguments)},extent:function(t){var e,n,r,i,a=0;if(t&&(e=t.length)){for(n=t[a];null==n||n!=n;n=t[++a]);for(r=i=n;a<e;++a)null!=(n=t[a])&&(n<r&&(r=n),i<n&&(i=n))}return[r,i]},inScope:function(t){var e=this.context.group,n=!1;if(e)for(;t;){if(t===e){n=!0;break}t=t.mark.group}return n},clampRange:function(t,e,n){var r,i=t[0],a=t[1];return a<i&&(r=a,a=i,i=r),n-e<=(r=a-i)?[e,n]:[i=Math.min(Math.max(i,e),n-r),i+r]},pinchDistance:function(t){var e=t.touches,n=e[0].clientX-e[1].clientX,r=e[0].clientY-e[1].clientY;return Math.sqrt(n*n+r*r)},pinchAngle:function(t){var e=t.touches;return Math.atan2(e[0].clientY-e[1].clientY,e[0].clientX-e[1].clientX)},screen:function(){return aA?aA.screen:{}},containerSize:function(){var t=this.context.dataflow,e=t.container&&t.container();return e?[e.clientWidth,e.clientHeight]:[void 0,void 0]},windowSize:function(){return aA?[aA.innerWidth,aA.innerHeight]:[void 0,void 0]},span:function(t){return t[t.length-1]-t[0]||0},merge:function(){var t=[].slice.call(arguments);return t.unshift({}),Ht.apply(null,t)},flush:function(t,e,n,r,i,a){if(!n&&0!==n)return a;var o,u,s=t[0],f=E(t),c=+n;return f<s&&(o=s,s=f,f=o),(o=Math.abs(e-s))<(u=Math.abs(f-e))&&o<=c?r:u<=c?i:a},bandspace:function(t,e,n){return Ml(t||0,e||0,n||0)},inrange:rA,setdata:function(t,e){var n=this.context.dataflow,r=this.context.data[t].input;return n.pulse(r,n.changeset().remove(g).insert(e)),1},pathShape:function(e){var n=null;return function(t){return t?qu(t,n=n||zu(e)):e}},panLinear:C,panLog:O,panPow:z,zoomLinear:N,zoomLog:R,zoomPow:T,encode:function(t,e,n){if(t){var r=this.context.dataflow,i=t.mark.source;r.pulse(i,r.changeset().encode(t,e))}return void 0!==n?n:t},modify:function(t,e,n,r,i,a){var o,u,s=this.context.dataflow,f=this.context.data[t],c=f.input,l=f.changes,h=s.stamp();if(!1===s._trigger||!(c.value.length||e||r))return 0;if((!l||l.stamp<h)&&(f.changes=l=s.changeset(),l.stamp=h,s.runAfter(function(){f.modified=!0,s.pulse(c,l).run()},!0,1)),n&&(o=!0===n?g:d(n)||ct(n)?n:wA(n),l.remove(o)),e&&l.insert(e),r&&(o=wA(r),c.value.some(o)?l.remove(o):l.insert(r)),i)for(u in a)l.modify(i,u,a[u]);return 1}},UA=["view","item","group","xy","x","y"],FA={};function jA(t,e,n){return 1===arguments.length?qA[t]:(qA[t]=e,n&&(FA[t]=n),$A&&($A.functions[t]="this."+t),this)}jA("bandwidth",function(t,e){var n=fA(t,(e||this).context);return n&&n.bandwidth?n.bandwidth():0},lA),jA("copy",function(t,e){var n=fA(t,(e||this).context);return n?n.copy():void 0},lA),jA("domain",function(t,e){var n=fA(t,(e||this).context);return n?n.domain():[]},lA),jA("range",function(t,e){var n=fA(t,(e||this).context);return n&&n.range?n.range():[]},lA),jA("invert",function(t,e,n){var r=fA(t,(n||this).context);return r?d(e)?(r.invertRange||r.invert)(e):(r.invert||r.invertExtent)(e):void 0},lA),jA("scale",function(t,e,n){var r=fA(t,(n||this).context);return r?r(e):void 0},lA),jA("gradient",function(t,e,n,r,i){t=fA(t,(i||this).context);var a=oo(e,n),o=t.domain(),u=o[0],s=o[o.length-1],f=Cp(t,u,s);t.ticks&&(u!==(o=t.ticks(+r||15))[0]&&o.unshift(u),s!==o[o.length-1]&&o.push(s));for(var c=0,l=o.length;c<l;++c)a.stop(f(o[c]),t(o[c]));return a},lA),jA("geoArea",dA,lA),jA("geoBounds",pA,lA),jA("geoCentroid",gA,lA),jA("geoShape",function(t,e,n){var r=fA(t,(n||this).context);return function(t){return r?r.path.context(t)(e):""}},lA),jA("indata",function(t,e,n){var r=this.context.data[t]["index:"+e],i=r?r.value.get(n):void 0;return i?i.count:i},function(t,e,n,r){e[0].type!==oA&&Ft("First argument to indata must be a string literal."),e[1].type!==oA&&Ft("Second argument to indata must be a string literal.");var i=e[0].value,a=e[1].value,o="@"+a;r.hasOwnProperty(o)||(r[o]=n.getData(i).indataRef(n,a))}),jA("data",vA,mA),jA("vlSingle",zA,mA),jA("vlSingleDomain",NA,mA),jA("vlMulti",zA,DA),jA("vlMultiDomain",NA,DA),jA("vlInterval",function(t,e,n){return OA.call(this,t,e,n,CA)},mA),jA("vlIntervalDomain",function(t,e,n,r){var i,a,o,u,s,f=this.context.data[t],c=f?f.values.value:[],l=c[0],h=0;if(l){for(i=l.intervals.length;h<i;++h)if(a=l.intervals[h],e&&a.encoding===e||n&&a.field===n){if(!a.extent)return;o=h,s=2<a.extent.length;break}return u=c.reduce(function(t,e){var n=e.intervals[o].extent,r=s?n.map(function(t){return{unit:e.unit,value:t}}):{unit:e.unit,value:n};return s?t.push.apply(t,r):t.push(r),t},[]),s?RA(u,r):TA(u,r)}},mA),jA("treePath",function(t,e,n){var r=_A(t,this),i=r[e],a=r[n];return i&&a?i.path(a).map(bA):void 0},mA),jA("treeAncestors",function(t,e){var n=_A(t,this)[e];return n?n.ancestors().map(bA):void 0},mA);var IA={blacklist:["_"],whitelist:["datum","event","item"],fieldvar:"datum",globalvar:function(t){return"_["+Z("$"+t)+"]"},functions:function(t){var e=ZS(t);for(var n in UA.forEach(function(t){e[t]="event.vega."+t}),qA)e[n]="this."+n;return e},constants:JS,visitors:FA},$A=function(t){var n=(t=t||{}).whitelist?it(t.whitelist):{},r=t.blacklist?it(t.blacklist):{},i=t.constants||JS,a=(t.functions||ZS)(l),e=t.globalvar,o=t.fieldvar,u={},s={},f=0,c=P(e)?e:function(t){return e+'["'+t+'"]'};function l(t){if(p(t))return t;var e=h[t.type];return null==e&&Ft("Unsupported type: "+t.type),e(t)}var h={Literal:function(t){return t.raw},Identifier:function(t){var e=t.name;return 0<f?e:r.hasOwnProperty(e)?Ft("Illegal identifier: "+e):i.hasOwnProperty(e)?i[e]:n.hasOwnProperty(e)?e:(u[e]=1,c(e))},MemberExpression:function(t){var e=!t.computed,n=l(t.object);e&&(f+=1);var r=l(t.property);return n===o&&(s[r]=1),e&&(f-=1),n+(e?"."+r:"["+r+"]")},CallExpression:function(t){"Identifier"!==t.callee.type&&Ft("Illegal callee type: "+t.callee.type);var e=t.callee.name,n=t.arguments,r=a.hasOwnProperty(e)&&a[e];return r||Ft("Unrecognized function: "+e),P(r)?r(n):r+"("+n.map(l).join(",")+")"},ArrayExpression:function(t){return"["+t.elements.map(l).join(",")+"]"},BinaryExpression:function(t){return"("+l(t.left)+t.operator+l(t.right)+")"},UnaryExpression:function(t){return"("+t.operator+l(t.argument)+")"},ConditionalExpression:function(t){return"("+l(t.test)+"?"+l(t.consequent)+":"+l(t.alternate)+")"},LogicalExpression:function(t){return"("+l(t.left)+t.operator+l(t.right)+")"},ObjectExpression:function(t){return"{"+t.properties.map(l).join(",")+"}"},Property:function(t){f+=1;var e=l(t.key);return f-=1,e+":"+l(t.value)}};function d(t){var e={code:l(t),globals:Object.keys(u),fields:Object.keys(s)};return u={},s={},e}return d.functions=a,d.constants=i,d}(IA),BA="$";function WA(e,r,t){var n,i,a={};try{n=function(t){wE=0,kE=(xE=t).length,ME=null,AS();var e=XS();if(ME.type!==DE)throw new Error("Unexpect token after expression.");return e}(e=p(e)?e:Z(e)+"")}catch(t){Ft("Expression parse error: "+e)}return n.visit(function(t){if("CallExpression"===t.type){var e=t.callee.name,n=IA.visitors[e];n&&n(e,t.arguments,r,a)}}),(i=$A(n)).globals.forEach(function(t){var e=BA+t;!a.hasOwnProperty(e)&&r.getSignal(t)&&(a[e]=r.signalRef(t))}),{$expr:t?t+"return("+i.code+");":i.code,$fields:i.fields,$params:a}}function YA(t,e,n,r){this.id=-1,this.type=t,this.value=e,this.params=n,r&&(this.parent=r)}function GA(t,e,n,r){return new YA(t,e,n,r)}function HA(t,e){return GA("operator",t,e)}function VA(t){var e={$ref:t.id};return t.id<0&&(t.refs=t.refs||[]).push(e),e}var XA={$tupleid:1,toString:function(){return":_tupleid_:"}};function JA(t,e){return e?{$field:t,$name:e}:{$field:t}}var ZA=JA("key");function QA(t,e){return{$compare:t,$order:e}}var KA="descending";function tC(t,e){return(t&&t.signal?"$"+t.signal:t||"")+(t&&e?"_":"")+(e&&e.signal?"$"+e.signal:e||"")}var eC="scope",nC="view";function rC(t){return t&&t.signal}function iC(t){if(rC(t))return!0;if(J(t))for(var e in t)if(iC(t[e]))return!0;return!1}function aC(t,e){return null!=t?t:e}function oC(t){return t&&t.signal||t}var uC="timer";function sC(t,e){return(t.merge?fC:t.stream?cC:t.type?lC:Ft("Invalid stream specification: "+Z(t)))(t,e)}function fC(t,e){var n=hC({merge:t.merge.map(function(t){return sC(t,e)})},t,e);return e.addStream(n).id}function cC(t,e){var n=hC({stream:sC(t.stream,e)},t,e);return e.addStream(n).id}function lC(t,e){var n,r,i;return t.type===uC?(n=e.event(uC,t.throttle),t={between:t.between,filter:t.filter}):n=e.event((i=t.source)===eC?nC:i||nC,t.type),r=hC({stream:n},t,e),1===Object.keys(r).length?n:e.addStream(r).id}function hC(t,e,n){var r,i,a,o,u=e.between;return u&&(2!==u.length&&Ft('Stream "between" parameter must have 2 entries: '+Z(e)),t.between=[sC(u[0],n),sC(u[1],n)]),u=e.filter?Q(e.filter):[],(e.marktype||e.markname||e.markrole)&&u.push((r=e.marktype,i=e.markname,a=e.markrole,(o="event.item")+(r&&"*"!==r?"&&"+o+".mark.marktype==='"+r+"'":"")+(a?"&&"+o+".mark.role==='"+a+"'":"")+(i?"&&"+o+".mark.name==='"+i+"'":""))),e.source===eC&&u.push("inScope(event.item)"),u.length&&(t.filter=WA("("+u.join(")&&(")+")").$expr),null!=(u=e.throttle)&&(t.throttle=+u),null!=(u=e.debounce)&&(t.debounce=+u),e.consume&&(t.consume=!0),t}var dC,pC,gC="view",vC="[",mC="]",yC="{",bC="}",_C=":",xC=",",wC="@",kC=">",MC=/[[\]{}]/,EC={"*":1,arc:1,area:1,group:1,image:1,line:1,path:1,rect:1,rule:1,shape:1,symbol:1,text:1,trail:1};function SC(t,e,n,r,i){for(var a,o=0,u=t.length;e<u;++e){if(a=t[e],!o&&a===n)return e;i&&0<=i.indexOf(a)?--o:r&&0<=r.indexOf(a)&&++o}return e}function AC(t){for(var e=[],n=0,r=t.length,i=0;i<r;)i=SC(t,i,xC,vC+yC,mC+bC),e.push(t.substring(n,i).trim()),n=++i;if(0===e.length)throw"Empty event selector: "+t;return e}function CC(t){return"["===t[0]?function(t){var e,n,r=t.length,i=1;if((i=SC(t,i,mC,vC,mC))===r)throw"Empty between selector: "+t;if(2!==(e=AC(t.substring(1,i))).length)throw"Between selector must have two elements: "+t;if((t=t.slice(i+1).trim())[0]!==kC)throw"Expected '>' after between selector: "+t;{if(e=e.map(CC),(n=CC(t.slice(1).trim())).between)return{between:e,stream:n};n.between=e}return n}(t):function(e){var t,n,r={source:dC},i=[],a=[0,0],o=0,u=0,s=e.length,f=0;if(e[s-1]===bC){if(!(0<=(f=e.lastIndexOf(yC))))throw"Unmatched right brace: "+e;try{a=function(n){var t=n.split(xC);if(!n.length||2<t.length)throw n;return t.map(function(t){var e=+t;if(e!=e)throw n;return e})}(e.substring(f+1,s-1))}catch(t){throw"Invalid throttle specification: "+e}e=e.slice(0,f).trim(),s=e.length,f=0}if(!s)throw e;e[0]===wC&&(o=++f);(t=SC(e,f,_C))<s&&(i.push(e.substring(u,t).trim()),u=f=++t);if((f=SC(e,f,vC))===s)i.push(e.substring(u,s).trim());else if(i.push(e.substring(u,f).trim()),n=[],(u=++f)===s)throw"Unmatched left bracket: "+e;for(;f<s;){if((f=SC(e,f,mC))===s)throw"Unmatched left bracket: "+e;if(n.push(e.substring(u,f).trim()),f<s-1&&e[++f]!==vC)throw"Expected left bracket: "+e;u=++f}if(!(s=i.length)||MC.test(i[s-1]))throw"Invalid event selector: "+e;1<s?(r.type=i[1],o?r.markname=i[0].slice(1):(c=i[0],pC.hasOwnProperty(c)?r.marktype=i[0]:r.source=i[0])):r.type=i[0];var c;"!"===r.type.slice(-1)&&(r.consume=!0,r.type=r.type.slice(0,-1));null!=n&&(r.filter=n);a[0]&&(r.throttle=a[0]);a[1]&&(r.debounce=a[1]);return r}(t)}var OC="var datum=event.item&&event.item.datum;";function zC(t,r,e){var n,i,a,o,u,s=t.events,f=t.update,c=t.encode,l=[];s||Ft("Signal update missing events specification."),p(s)&&(a=s,o=r.isSubscope()?eC:nC,dC=o||gC,pC=u||EC,s=AC(a.trim()).map(CC)),(s=Q(s).filter(function(t){return t.signal||t.scale?(l.push(t),0):1})).length&&l.push(1<s.length?{merge:s}:s[0]),null!=c&&(f&&Ft("Signal encode and update are mutually exclusive."),f="encode(item(),"+Z(c)+")"),n=p(f)?WA(f,r,OC):null!=f.expr?WA(f.expr,r,OC):null!=f.value?f.value:null!=f.signal?{$expr:"_.value",$params:{value:r.signalRef(f.signal)}}:Ft("Invalid signal update specification."),i={target:e,update:n},t.force&&(i.options={force:!0}),l.forEach(function(t){var e,n;r.addUpdate(Ht((n=r,{source:(e=t).signal?n.signalRef(e.signal):e.scale?n.scaleRef(e.scale):sC(e,n)}),i))})}function DC(r){return function(t,e,n){return GA(r,e,t||void 0,n)}}var NC=DC("aggregate"),RC=DC("axisticks"),TC=DC("bound"),PC=DC("collect"),LC=DC("compare"),qC=DC("datajoin"),UC=DC("encode"),FC=DC("expression"),jC=DC("facet"),IC=DC("field"),$C=DC("key"),BC=DC("legendentries"),WC=DC("load"),YC=DC("mark"),GC=DC("multiextent"),HC=DC("multivalues"),VC=DC("overlap"),XC=DC("params"),JC=DC("prefacet"),ZC=DC("projection"),QC=DC("proxy"),KC=DC("relay"),tO=DC("render"),eO=DC("scale"),nO=DC("sieve"),rO=DC("sortitems"),iO=DC("viewlayout"),aO=DC("values"),oO=0,uO=["identity","ordinal","band","point","bin-linear","bin-ordinal","quantize","quantile","threshold","linear","pow","sqrt","log","sequential","time","utc"],sO=it(uO),fO=it(uO.slice(4,9)),cO=it(uO.slice(9)),lO=it(uO.slice(1,6));function hO(t){return lO.hasOwnProperty(t)}function dO(t){return fO.hasOwnProperty(t)}function pO(t){return"quantile"===t}function gO(t,e){var n,r,i,a,o=e.getScale(t.name).params;for(n in o.domain=yO(t.domain,t,e),null!=t.range&&(o.range=function t(e,n,r){var i=e.range,a=n.config.range;{if(i.signal)return n.signalRef(i.signal);if(p(i)){if(a&&a.hasOwnProperty(i))return e=Ht({},e,{range:a[i]}),t(e,n,r);"width"===i?i=[0,{signal:"width"}]:"height"===i?i=hO(e.type)?[0,{signal:"height"}]:[{signal:"height"},0]:Ft("Unrecognized scale range value: "+Z(i))}else{if(i.scheme)return r.scheme=vO(i.scheme,n),i.extent&&(r.schemeExtent=(o=i.extent,u=n,o.signal?u.signalRef(o.signal):o.map(function(t){return vO(t,u)}))),void(i.count&&(r.schemeCount=vO(i.count,n)));if(i.step)return void(r.rangeStep=vO(i.step,n));if(hO(e.type)&&!d(i))return yO(i,e,n);d(i)||Ft("Unsupported range type: "+Z(i))}}var o,u;return i.map(function(t){return vO(t,n)})}(t,e,o)),null!=t.interpolate&&(r=t.interpolate,(i=o).interpolate=vO(r.type||r),null!=r.gamma&&(i.interpolateGamma=vO(r.gamma))),null!=t.nice&&(a=t.nice,o.nice=J(a)?{interval:vO(a.interval),step:vO(a.step)}:vO(a)),t)o.hasOwnProperty(n)||"name"===n||(o[n]=vO(t[n],e))}function vO(t,e){return J(t)?t.signal?e.signalRef(t.signal):Ft("Unsupported object: "+Z(t)):t}function mO(t){Ft("Can not find data set: "+Z(t))}function yO(t,e,n){if(t)return t.signal?n.signalRef(t.signal):(d(t)?function(t,e,n){return t.map(function(t){return vO(t,n)})}:t.fields?function(t,e,n){var r=t.data,i=t.fields.reduce(function(t,e){return e=p(e)?{data:r,field:e}:d(e)||e.signal?function(t,e){var n="_:vega:_"+oO++,r=PC({});if(d(t))r.value={$ingest:t};else if(t.signal){var i="setdata("+Z(n)+","+t.signal+")";r.params.input=e.signalRef(i)}return e.addDataPipeline(n,[r,nO({})]),{data:n,field:"data"}}(e,n):e,t.push(e),t},[]);return(hO(e.type)?function(t,n,e){var r,i,a;return r=e.map(function(t){var e=n.getData(t.data);return e||mO(t.data),e.countsRef(n,t.field)}),i=n.add(NC({groupby:ZA,ops:["sum"],fields:[n.fieldRef("count")],as:["count"],pulse:r})),a=n.add(PC({pulse:VA(i)})),VA(n.add(aO({field:ZA,sort:n.sortRef(bO(t.sort,!0)),pulse:VA(a)})))}:pO(e.type)?function(t,n,e){var r=e.map(function(t){var e=n.getData(t.data);return e||mO(t.data),e.domainRef(n,t.field)});return VA(n.add(HC({values:r})))}:function(t,n,e){var r=e.map(function(t){var e=n.getData(t.data);return e||mO(t.data),e.extentRef(n,t.field)});return VA(n.add(GC({extents:r})))})(t,n,i)}:function(t,e,n){var r=n.getData(t.data);r||mO(t.data);return hO(e.type)?r.valuesRef(n,t.field,bO(t.sort,!1)):pO(e.type)?r.domainRef(n,t.field):r.extentRef(n,t.field)})(t,e,n);null==e.domainMin&&null==e.domainMax||Ft("No scale domain defined for domainMin/domainMax to override.")}function bO(t,e){return t&&(t.field||t.op?t.field||"count"===t.op?e&&t.field?Ft("Multiple domain scales can not sort by field."):e&&t.op&&"count"!==t.op&&Ft("Multiple domain scales support op count only."):Ft("No field provided for sort aggregate op: "+t.op):J(t)?t.field="key":t={field:"key"}),t}function _O(t,e,n){return d(t)?t.map(function(t){return _O(t,e,n)}):J(t)?t.signal?n.signalRef(t.signal):"fit"===e?t:Ft("Unsupported parameter object: "+Z(t)):t}var xO="top",wO="left",kO="right",MO="bottom",EO="vertical",SO="index",AO="label",CO="offset",OO="perc",zO="perc2",DO="size",NO="value",RO="guide-label",TO="guide-title",PO="group-title",LO="symbol",qO="gradient",UO="discrete",FO=["size","shape","fill","stroke","strokeDash","opacity"],jO={name:1,interactive:1},IO=it(["rule"]),$O=it(["group","image","rect"]);function BO(t,e,n,r){var i=WA(t,e);return i.$fields.forEach(function(t){r[t]=1}),Ht(n,i.$params),i.$expr}function WO(t,e,n,r){return function t(e,n,r,i){var a,o,u;if(e.signal)a="datum",u=BO(e.signal,n,r,i);else if(e.group||e.parent){for(o=Math.max(1,e.level||1),a="item";0<o--;)a+=".mark.group";e.parent?(u=e.parent,a+=".datum"):u=e.group}else e.datum?(a="datum",u=e.datum):Ft("Invalid field reference: "+Z(e));e.signal||(p(u)?(i[u]=1,u=m(u).map(Z).join("][")):u=t(u,n,r,i));return a+"["+u+"]"}(J(t)?t:{datum:t},e,n,r)}function YO(t,e,n,r,i){var a,o,u,s=GO(t.scale,n,r,i);return null!=t.range?(o=s+".range()",e=0===(a=+t.range)?o+"[0]":"($="+o+","+(1===a?"$[$.length-1]":"$[0]+"+a+"*($[$.length-1]-$[0])")+")"):(void 0!==e&&(e=s+"("+e+")"),t.band&&(u=function(t,e){if(!p(t))return-1;var n=e.scaleType(t);return"band"===n||"point"===n?1:0}(t.scale,n))&&(a=(o=s+".bandwidth")+"()"+(1===(a=+t.band)?"":"*"+a),u<0&&(a="("+o+"?"+a+":0)"),e=(e?e+"+":"")+a,t.extra&&(e="(datum.extra?"+s+"(datum.extra.value):"+e+")")),null==e&&(e="0")),e}function GO(t,e,n,r){var i;if(p(t))i=uA+t,n.hasOwnProperty(i)||(n[i]=e.scaleRef(t)),i=Z(i);else{for(i in e.scales)n[uA+i]=e.scaleRef(i);i=Z(uA)+"+"+(t.signal?"("+BO(t.signal,e,n,r)+")":WO(t,e,n,r))}return"_["+i+"]"}function HO(t,e,n,r){return J(t)?"("+VO(null,t,e,n,r)+")":t}function VO(t,e,n,r,i){if(null!=e.gradient)return o=n,u=r,s=i,"this.gradient("+GO((a=e).gradient,o,u,s)+","+Z(a.start)+","+Z(a.stop)+","+Z(a.count)+")";var a,o,u,s,f=e.signal?BO(e.signal,n,r,i):e.color?function(t,i,a,o){function e(t,e,n,r){return"this."+t+"("+[VO(null,e,i,a,o),VO(null,n,i,a,o),VO(null,r,i,a,o)].join(",")+").toString()"}return t.c?e("hcl",t.h,t.c,t.l):t.h||t.s?e("hsl",t.h,t.s,t.l):t.l||t.a?e("lab",t.l,t.a,t.b):t.r||t.g||t.b?e("rgb",t.r,t.g,t.b):null}(e.color,n,r,i):null!=e.field?WO(e.field,n,r,i):void 0!==e.value?Z(e.value):void 0;return null!=e.scale&&(f=YO(e,f,n,r,i)),void 0===f&&(f=null),null!=e.exponent&&(f="Math.pow("+f+","+HO(e.exponent,n,r,i)+")"),null!=e.mult&&(f+="*"+HO(e.mult,n,r,i)),null!=e.offset&&(f+="+"+HO(e.offset,n,r,i)),e.round&&(f="Math.round("+f+")"),f}function XO(t,e,n){return t+"["+Z(e)+"]="+n+";"}function JO(t,e,n,r,i){var a="";return e.forEach(function(t){var e=VO(0,t,n,r,i);a+=t.test?BO(t.test,n,r,i)+"?"+e+":":e}),":"===E(a)&&(a+="null"),XO("o",t,a)}function ZO(t,e,n,r){var i,a,o,u,s,f={},c="var o=item,datum=o.datum,$;";for(i in t)a=t[i],d(a)?c+=JO(i,a,r,n,f):c+=XO("o",i,VO(0,a,r,n,f));return c+=(o=t,s="",IO[u=e]||(o.x2&&(o.x?($O[u]&&(s+="if(o.x>o.x2)$=o.x,o.x=o.x2,o.x2=$;"),s+="o.width=o.x2-o.x;"):s+="o.x=o.x2-(o.width||0);"),o.xc&&(s+="o.x=o.xc-(o.width||0)/2;"),o.y2&&(o.y?($O[u]&&(s+="if(o.y>o.y2)$=o.y,o.y=o.y2,o.y2=$;"),s+="o.height=o.y2-o.y;"):s+="o.y=o.y2-(o.height||0);"),o.yc&&(s+="o.y=o.yc-(o.height||0)/2;")),s),{$expr:c+="return 1;",$fields:Object.keys(f),$output:Object.keys(t)}}var QO="mark",KO="frame",tz="scope",ez="axis",nz="axis-domain",rz="axis-grid",iz="axis-label",az="axis-tick",oz="axis-title",uz="legend",sz="legend-band",fz="legend-entry",cz="legend-gradient",lz="legend-label",hz="legend-symbol",dz="legend-title",pz="title";function gz(t){return J(t)?Ht({},t):{value:t}}function vz(t,e,n,r){return null!=n?(J(n)&&!d(n)?t.update[e]=n:t[r||"enter"][e]={value:n},1):0}function mz(t,e,n){for(var r in e)n&&n.hasOwnProperty(r)||(t[r]=Ht(t[r]||{},e[r]));return t}function yz(t,e,n,r,i,a){var o,u;for(u in(a=a||{}).encoders={$encode:o={}},t=function(r,t,e,n,i){var a,o,u={};"legend"!=e&&0!==String(e).indexOf("axis")||(e=null);for(a in o=e===KO?i.group:e===QO?Ht({},i.mark,i[t]):null)_z(a,r)||("fill"===a||"stroke"===a)&&(_z("fill",r)||_z("stroke",r))||(u[a]=bz(o[a]));return Q(n).forEach(function(t){var e=i.style&&i.style[t];for(var n in e)_z(n,r)||(u[n]=bz(e[n]))}),(r=Ht({},r)).enter=Ht(u,r.enter),r}(t,e,n,r,i.config))o[u]=ZO(t[u],e,a,i);return a}function bz(t){return t&&t.signal?{signal:t.signal}:{value:t}}function _z(t,e){return e&&(e.enter&&e.enter[t]||e.update&&e.update[t])}function xz(t,e,n,r,i,a,o){return{type:t,name:o?o.name:void 0,role:e,style:o&&o.style||n,key:r,from:i,interactive:!(!o||!o.interactive),encode:mz(a,o,jO)}}function wz(t,e,n){return aC(e[t],n[t])}function kz(t,e){return aC(t.direction,e)===EO}function Mz(t,e){return aC(t.gradientLength,e.gradientLength||e.gradientWidth)}function Ez(t,e){return aC(t.gradientThickness,e.gradientThickness||e.gradientHeight)}function Sz(t,e){var n=e&&(e.update&&e.update[t]||e.enter&&e.enter[t]);return n&&n.signal?n:n?n.value:null}var Az="group",Cz="rect",Oz="rule",zz="symbol",Dz="text";var Nz="datum."+OO+'<=0?"left":datum.'+OO+'>=1?"right":"center"',Rz="datum."+OO+'<=0?"bottom":datum.'+OO+'>=1?"top":"middle"';function Tz(t,e,n,r){var i,a,o,u,s,f={value:0},c=kz(t,e.gradientDirection),l=gz(Ez(t,e)),h=Mz(t,e),d=wz("labelOverlap",t,e),p="";return vz(i={enter:a={opacity:f},update:o={opacity:{value:1},text:{field:AO}},exit:{opacity:f}},"fill",wz("labelColor",t,e)),vz(i,"font",wz("labelFont",t,e)),vz(i,"fontSize",wz("labelFontSize",t,e)),vz(i,"fontWeight",wz("labelFontWeight",t,e)),vz(i,"fillOpacity",wz("labelOpacity",t,e)),vz(i,"limit",aC(t.labelLimit,e.gradientLabelLimit)),c?(a.align={value:"left"},a.baseline=o.baseline={signal:Rz},u="y",s="x",p="1-"):(a.align=o.align={signal:Nz},a.baseline={value:"top"},u="x",s="y"),a[u]=o[u]={signal:p+"datum."+OO,mult:h},a[s]=o[s]=l,l.offset=aC(t.labelOffset,e.gradientLabelOffset)||0,t=xz(Dz,lz,RO,NO,r,i,n),d&&(t.overlap={method:d,order:"datum."+SO}),t}function Pz(t,e,n,r,i,a,o,u){return{type:Az,name:n,role:t,style:e,from:r,interactive:i||!1,encode:a,marks:o,layout:u}}var Lz={value:0};function qz(t,e){return{align:wz("gridAlign",t,e),center:{row:!0,column:!1},columns:(n=t,r=e,aC(n.columns,aC(r.columns,+kz(n,r.symbolDirection)))),padding:{row:wz("rowPadding",t,e),column:wz("columnPadding",t,e)}};var n,r}function Uz(t){return J(t)&&t.signal?t.signal:Z(t)}function Fz(t){var e=t.role||"";return e.indexOf("axis")&&e.indexOf("legend")?t.type===Az?tz:e||QO:e}function jz(t,e){var n=Cr(t.type);n||Ft("Unrecognized transform type: "+Z(t.type));var r=GA(n.type.toLowerCase(),null,Iz(n,t,e));return t.signal&&e.addSignal(t.signal,e.proxy(r)),r.metadata=n.metadata||{},r}function Iz(t,e,n){var r,i,a,o={};for(i=0,a=t.params.length;i<a;++i)o[(r=t.params[i]).name]=$z(r,e,n);return o}function $z(e,t,n){var r,i,a,o=e.type,u=t[e.name];if("index"===o)return function(t,e,n){p(e.from)||Ft('Lookup "from" parameter must be a string literal.');return n.getData(e.from).lookupRef(n,e.key)}(0,t,n);{if(void 0!==u)return"param"===o?(i=n,a=t[(r=e).name],r.array?(d(a)||Ft("Expected an array of sub-parameters. Instead: "+Z(a)),a.map(function(t){return Wz(r,t,i)})):Wz(r,a,i)):"projection"===o?n.projectionRef(t[e.name]):e.array&&!rC(u)?u.map(function(t){return Bz(e,t,n)}):Bz(e,u,n);e.required&&Ft("Missing required "+Z(t.type)+" parameter: "+Z(e.name))}}function Bz(t,e,n){var r=t.type;if(rC(e))return Yz(r)?Ft("Expression references can not be signals."):Gz(r)?n.fieldRef(e):Hz(r)?n.compareRef(e):n.signalRef(e.signal);var i,a,o=t.expr||Gz(r);return o&&((a=e)&&a.expr)?n.exprRef(e.expr,e.as):o&&((i=e)&&i.field)?JA(e.field,e.as):Yz(r)?WA(e,n):"data"===r?VA(n.getData(e).values):Gz(r)?JA(e):Hz(r)?n.compareRef(e):e}function Wz(t,e,n){var r,i,a,o,u;for(o=0,u=t.params.length;o<u;++o){for(a in(i=t.params[o]).key)if(i.key[a]!==e[a]){i=null;break}if(i)break}return i||Ft("Unsupported parameter: "+Z(e)),r=Ht(Iz(i,e,n),i.key),VA(n.add(XC(r)))}function Yz(t){return"expr"===t}function Gz(t){return"field"===t}function Hz(t){return"compare"===t}function Vz(t,e){return t.$ref?t:t.data&&t.data.$ref?t.data:VA(e.getData(t.data).output)}function Xz(t,e,n,r,i){this.scope=t,this.input=e,this.output=n,this.values=r,this.aggregate=i,this.index={}}Xz.fromEntries=function(t,e){var n=e.length,r=1,i=e[0],a=e[n-1],o=e[n-2],u=null;for(t.add(e[0]);r<n;++r)e[r].params.pulse=VA(e[r-1]),t.add(e[r]),"aggregate"===e[r].type&&(u=e[r]);return new Xz(t,i,o,a,u)};var Jz=Xz.prototype;function Zz(t){return p(t)?t:null}function Qz(t,e,n){var r,i=tC(n.op,n.field);if(e.ops){for(var a=0,o=e.as.length;a<o;++a)if(e.as[a]===i)return}else e.ops=["count"],e.fields=[null],e.as=["count"];n.op&&(e.ops.push((r=n.op.signal)?t.signalRef(r):n.op),e.fields.push(t.fieldRef(n.field)),e.as.push(i))}function Kz(t,e,n,r,i,a,o){var u,s,f,c=e[n]||(e[n]={}),l=J(f=a)?(f.order===KA?"-":"+")+tC(f.op,f.field):"",h=Zz(i);if(null!=h&&(t=e.scope,u=c[h+=l?"|"+l:""]),!u){var d=a?{field:ZA,pulse:e.countsRef(t,i,a)}:{field:t.fieldRef(i),pulse:VA(e.output)};l&&(d.sort=t.sortRef(a)),s=t.add(GA(r,void 0,d)),o&&(e.index[i]=s),u=VA(s),null!=h&&(c[h]=u)}return u}function tD(t,e,n){var r,i=t.remove,a=t.insert,o=t.toggle,u=t.modify,s=t.values,f=e.add(HA());r=WA("if("+t.trigger+',modify("'+n+'",'+[a,i,o,u,s].map(function(t){return null==t?"null":t}).join(",")+"),0)",e),f.update=r.$expr,f.params=r.$params}function eD(t,n){var e,r,i,a,o,u,s,f,c,l,h,d,p,g,v,m,y,b,_,x,w,k,M,E,S,A,C,O,z,D,N,R,T,P,L,q,U,F,j,I,$,B,W=Fz(t),Y=t.type===Az,G=t.from&&t.from.facet,H=t.layout||W===tz||W===KO,V=W===QO||H||G,X=t.overlap;g=t.from,v=Y,m=n,g?(y=g.facet)&&(v||Ft("Only group marks can be faceted."),null!=y.field?x=w=Vz(y,m):(g.data?w=VA(m.getData(g.data).aggregate):((_=jz(Ht({type:"aggregate",groupby:Q(y.groupby)},y.aggregate),m)).params.key=m.keyRef(y.groupby),_.params.pulse=Vz(y,m),x=w=VA(m.add(_))),b=m.keyRef(y.groupby,!0))):x=VA(m.add(PC(null,[{}]))),x||(x=Vz(g,m)),i={key:b,pulse:x,parent:w},c=VA(r=n.add(qC({key:i.key||(t.key?JA(t.key):void 0),pulse:i.pulse,clean:!Y}))),r=a=n.add(PC({pulse:c})),l=VA(r=n.add(YC({markdef:(C=t,{marktype:C.type,name:C.name||void 0,role:C.role||Fz(C),zindex:+C.zindex||void 0}),interactive:(S=t.interactive,A=n,S&&S.signal?A.signalRef(S.signal):!1!==S),clip:(k=t.clip,M=n,J(k)&&(k.signal?E=k.signal:k.path?E="pathShape("+Uz(k.path)+")":k.sphere&&(E="geoShape("+Uz(k.sphere)+', {type: "Sphere"})')),E?M.signalRef(E):!!k),context:{$context:!0},groups:n.lookup(),parent:n.signals.parent?n.signalRef("parent"):null,index:n.markpath(),pulse:VA(r)}))),(r=n.add(UC(yz(t.encode,t.type,W,t.style,n,{pulse:l})))).params.parent=n.encode(),t.transform&&t.transform.forEach(function(t){var e=jz(t,n);(e.metadata.generates||e.metadata.changes)&&Ft("Mark transforms should not generate new data."),e.params.pulse=VA(r),n.add(r=e)}),t.sort&&(r=n.add(rO({sort:n.compareRef(t.sort,!0),pulse:VA(r)}))),h=VA(r),(G||H)&&(d=VA(H=n.add(iO({layout:n.objectProperty(t.layout),legendMargin:n.config.legendMargin,mark:l,pulse:h})))),p=VA(o=n.add(TC({mark:l,pulse:d||h}))),Y&&(V&&((e=n.operators).pop(),H&&e.pop()),n.pushState(h,d||p,c),G?(P=n,L=i,I=(T=t).from.facet,$=I.name,B=Vz(I,P),I.name||Ft("Facet must have a name: "+Z(I)),I.data||Ft("Facet must reference a data set: "+Z(I)),I.field?j=P.add(JC({field:P.fieldRef(I.field),pulse:B})):I.groupby?j=P.add(jC({key:P.keyRef(I.groupby),group:VA(P.proxy(L.parent)),pulse:B})):Ft("Facet must specify groupby or field: "+Z(I)),U=(q=P.fork()).add(PC()),F=q.add(nO({pulse:VA(U)})),q.addData($,new Xz(q,U,U,F)),q.addSignal("parent",null),j.params.subflow={$subflow:hD(T,q).toRuntime()}):V?(O=t,D=i,N=(z=n).add(JC({pulse:D.pulse})),(R=z.fork()).add(nO()),R.addSignal("parent",null),N.params.subflow={$subflow:hD(O,R).toRuntime()}):hD(t,n),n.popState(),V&&(H&&e.push(H),e.push(o))),X&&(p=function(t,e,n){var r,i=t.method,a=t.bound,o={method:rC(i)?n.signalRef(i.signal):i,pulse:e};t.order&&(o.sort=n.compareRef({field:t.order}));a&&(r=a.tolerance,o.boundTolerance=rC(r)?n.signalRef(r.signal):+r,o.boundScale=n.scaleRef(a.scale),o.boundOrient=a.orient);return VA(n.add(VC(o)))}(X,p,n)),u=n.add(tO({pulse:p})),s=n.add(nO({pulse:VA(u)},void 0,n.parent())),null!=t.name&&(f=t.name,n.addData(f,new Xz(n,a,u,s)),t.on&&t.on.forEach(function(t){(t.insert||t.remove||t.toggle)&&Ft("Marks only support modify triggers."),tD(t,n,f)}))}function nD(n,t){var e,r,i,a,o,u,s,f,c,l,h,d,p,g,v,m,y,b,_,x,w,k,M,E,S,A,C,O,z,D,N,R,T,P,L,q,U,F,j,I,$,B,W,Y,G,H,V,X,J,Z,Q,K,tt,et,nt,rt,it,at,ot,ut,st,ft,ct,lt,ht,dt,pt,gt,vt,mt,yt,bt,_t,xt,wt,kt,Mt,Et,St,At,Ct,Ot,zt,Dt,Nt=t.config.legend,Rt=n.encode||{},Tt=Rt.legend||{},Pt=Tt.name||void 0,Lt=Tt.interactive,qt=Tt.style,Ut=FO.reduce(function(t,e){return t||n[e]},0);return Ut||Ft("Missing valid scale for legend."),o=function(t,e){var n=t.type||LO;t.type||1!==(i=t,FO.reduce(function(t,e){return t+(i[e]?1:0)},0))||!t.fill&&!t.stroke||(r=e,n=cO.hasOwnProperty(r)?qO:dO(e)?UO:LO);var r;var i;return n!==qO?n:dO(e)?UO:qO}(n,t.scaleType(Ut)),u={orient:wz("orient",n,Nt),title:null!=n.title,type:o},s=VA(t.add(PC(null,[u]))),Tt=mz((vz(d={enter:{},update:{}},"offset",wz("offset",l=n,h=Nt)),vz(d,"padding",wz("padding",l,h)),vz(d,"titlePadding",wz("titlePadding",l,h)),vz(d,"fill",wz("fillColor",l,h)),vz(d,"stroke",wz("strokeColor",l,h)),vz(d,"strokeWidth",wz("strokeWidth",l,h)),vz(d,"cornerRadius",wz("cornerRadius",l,h)),vz(d,"strokeDash",h.strokeDash),d),Tt,jO),e={enter:{x:{value:0},y:{value:0}}},f=VA(t.add(BC(i={type:o,scale:t.scaleRef(Ut),count:t.objectProperty(n.tickCount),values:t.objectProperty(n.values),formatSpecifier:t.property(n.format)}))),o===qO?(a=[(lt=n,ht=Ut,dt=Nt,pt=Rt.gradient,xt={value:0},wt=kz(lt,dt.gradientDirection),kt=Ez(lt,dt),Mt=Mz(lt,dt),wt?(mt=[0,1],yt=[0,0],bt=kt,_t=Mt):(mt=[0,0],yt=[1,0],bt=Mt,_t=kt),vz(gt={enter:vt={opacity:xt,x:xt,y:xt,width:gz(bt),height:gz(_t)},update:Ht({},vt,{opacity:{value:1},fill:{gradient:ht,start:mt,stop:yt}}),exit:{opacity:xt}},"stroke",wz("gradientStrokeColor",lt,dt)),vz(gt,"strokeWidth",wz("gradientStrokeWidth",lt,dt)),vz(gt,"opacity",wz("gradientOpacity",lt,dt),"update"),xz(Cz,cz,null,void 0,void 0,gt,pt)),Tz(n,Nt,Rt.labels,f)],i.count=i.count||t.signalRef("max(2,2*floor(("+oC(Mz(n,Nt))+")/100))")):o===UO?a=[(X=n,J=Ut,Z=Nt,Q=Rt.gradient,K=f,ot={value:0},ut=kz(X,Z.gradientDirection),st=Ez(X,Z),ft=Mz(X,Z),ct="",ut?(nt="y",it="y2",rt="x",at="width",ct="1-"):(nt="x",it="x2",rt="y",at="height"),(et={opacity:ot,fill:{scale:J,field:NO}})[nt]={signal:ct+"datum."+OO,mult:ft},et[rt]=ot,et[it]={signal:ct+"datum."+zO,mult:ft},et[at]=gz(st),vz(tt={enter:et,update:Ht({},et,{opacity:{value:1}}),exit:{opacity:ot}},"stroke",wz("gradientStrokeColor",X,Z)),vz(tt,"strokeWidth",wz("gradientStrokeWidth",X,Z)),vz(tt,"opacity",wz("gradientOpacity",X,Z),"update"),xz(Cz,sz,null,NO,K,tt,Q)),Tz(n,Nt,Rt.labels,f)]:(r=qz(n,Nt),a=[(S=n,A=Nt,C=Rt,O=f,z=oC(r.columns),U=C.entries,F=!(!U||!U.interactive),j=U?U.name:void 0,I=wz("clipHeight",S,A),$=wz("symbolOffset",S,A),B={data:"value"},W={},Y=z+"?datum."+CO+":datum."+DO,G=I?gz(I):{field:DO},H="datum."+SO,V="max(1,"+z+")",G.mult=.5,W={enter:D={opacity:Lz,x:{signal:Y,mult:.5,offset:$},y:G},update:N={opacity:{value:1},x:D.x,y:D.y},exit:{opacity:Lz}},S.fill||(vz(W,"fill",A.symbolBaseFillColor),vz(W,"stroke",A.symbolBaseStrokeColor)),vz(W,"shape",wz("symbolType",S,A)),vz(W,"size",wz("symbolSize",S,A)),vz(W,"strokeWidth",wz("symbolStrokeWidth",S,A)),vz(W,"fill",wz("symbolFillColor",S,A)),vz(W,"stroke",wz("symbolStrokeColor",S,A)),vz(W,"opacity",wz("symbolOpacity",S,A),"update"),FO.forEach(function(t){S[t]&&(N[t]=D[t]={scale:S[t],field:NO})}),T=xz(zz,hz,null,NO,B,W,C.symbols),I&&(T.clip=!0),(R=gz($)).offset=wz("labelOffset",S,A),vz(W={enter:D={opacity:Lz,x:{signal:Y,offset:R},y:G},update:N={opacity:{value:1},text:{field:AO},x:D.x,y:D.y},exit:{opacity:Lz}},"align",wz("labelAlign",S,A)),vz(W,"baseline",wz("labelBaseline",S,A)),vz(W,"fill",wz("labelColor",S,A)),vz(W,"font",wz("labelFont",S,A)),vz(W,"fontSize",wz("labelFontSize",S,A)),vz(W,"fontWeight",wz("labelFontWeight",S,A)),vz(W,"limit",wz("labelLimit",S,A)),vz(W,"fillOpacity",wz("labelOpacity",S,A)),P=xz(Dz,lz,RO,NO,B,W,C.labels),W={enter:{noBound:{value:!0},width:Lz,height:I?gz(I):Lz,opacity:Lz},exit:{opacity:Lz},update:N={opacity:{value:1},row:{signal:null},column:{signal:null}}},kz(S,A.symbolDirection)?(L="ceil(item.mark.items.length/"+V+")",N.row.signal=H+"%"+L,N.column.signal="floor("+H+"/"+L+")",q={field:["row",H]}):(N.row.signal="floor("+H+"/"+V+")",N.column.signal=H+"%"+V,q={field:H}),N.column.signal=z+"?"+N.column.signal+":"+H,(S=Pz(tz,null,j,O={facet:{data:O,name:"value",groupby:SO}},F,mz(W,U,jO),[T,P])).sort=q,S)],i.size=(p=n,g=t,v=a[0].marks,b=Sz("strokeWidth",v[0].encode),y=p.size?'scale("'+p.size+'",datum)':Sz("size",v[0].encode),_=v[1].encode,x=g,w=RO,m=Sz("fontSize",_)||(k="fontSize",M=w,(E=x.config.style[M])&&E[k]),WA("max(ceil(sqrt("+oC(y)+")+"+oC(b)+"),"+oC(m)+")",g))),a=[Pz(fz,null,null,s,Lt,e,a,r)],u.title&&a.push((Et=n,St=Nt,At=Rt.title,Ct=s,vz(Ot={enter:zt={opacity:Dt={value:0},x:{field:{group:"padding"}},y:{field:{group:"padding"}}},update:{opacity:{value:1},text:gz(Et.title),x:zt.x,y:zt.y},exit:{opacity:Dt}},"align",wz("titleAlign",Et,St)),vz(Ot,"baseline",wz("titleBaseline",Et,St)),vz(Ot,"fill",wz("titleColor",Et,St)),vz(Ot,"font",wz("titleFont",Et,St)),vz(Ot,"fontSize",wz("titleFontSize",Et,St)),vz(Ot,"fontWeight",wz("titleFontWeight",Et,St)),vz(Ot,"limit",wz("titleLimit",Et,St)),vz(Ot,"fillOpacity",wz("titleOpacity",Et,St)),xz(Dz,dz,TO,null,Ct,Ot,At))),c=Pz(uz,qt,Pt,s,Lt,Tt,a),n.zindex&&(c.zindex=n.zindex),eD(c,t)}function rD(t,e,n){return'item.anchor==="start"?'+t+':item.anchor==="end"?'+e+":"+n}Jz.countsRef=function(t,e,n){var r,i,a,o=this.counts||(this.counts={}),u=Zz(e);return null!=u&&(t=this.scope,r=o[u]),r?n&&n.field&&Qz(t,r.agg.params,n):(a={groupby:t.fieldRef(e,"key"),pulse:VA(this.output)},n&&n.field&&Qz(t,a,n),r={agg:i=t.add(NC(a)),ref:VA(r=t.add(PC({pulse:VA(i)})))},null!=u&&(o[u]=r)),r.ref},Jz.tuplesRef=function(){return VA(this.values)},Jz.extentRef=function(t,e){return Kz(t,this,"extent","extent",e,!1)},Jz.domainRef=function(t,e){return Kz(t,this,"domain","values",e,!1)},Jz.valuesRef=function(t,e,n){return Kz(t,this,"vals","values",e,n||!0)},Jz.lookupRef=function(t,e){return Kz(t,this,"lookup","tupleindex",e,!1)},Jz.indataRef=function(t,e){return Kz(t,this,"indata","tupleindex",e,!0,!0)};var iD=rD(Z(wO),Z(kO),Z("center")),aD=rD('+(item.orient==="'+kO+'")','+(item.orient!=="'+wO+'")',"0.5");function oD(t,e){t=p(t)?{text:t}:t;var n,r,i,a=e.config.title,o=Ht({},t.encode);return n={orient:wz("orient",t,a)},r=VA(e.add(PC(null,[n]))),o.name=t.name,o.interactive=t.interactive,i=function(t,e,n,r){var i,a,o,u,s,f={value:0},c=t.text,l=wz("orient",t,e),h=wz("anchor",t,e),d=l===wO||l===xO?-1:1,p=l===xO||l===MO,g={group:p?"width":"height"};u={field:g,mult:{signal:aD}},s=d<0?f:p?{field:{group:"height"}}:{field:{group:"width"}},i={enter:a={opacity:f},update:o={opacity:{value:1},text:gz(c),anchor:gz(h),orient:gz(l),extent:{field:g},align:{signal:iD}},exit:{opacity:f}},p?(o.x=u,o.y=s,a.angle=f,a.baseline={value:l===xO?MO:xO}):(o.x=s,o.y=u,a.angle={value:90*d},a.baseline={value:MO});return vz(i,"align",wz("align",t,e),"update"),vz(i,"angle",wz("angle",t,e)),vz(i,"baseline",wz("baseline",t,e)),vz(i,"fill",wz("color",t,e)),vz(i,"font",wz("font",t,e)),vz(i,"fontSize",wz("fontSize",t,e)),vz(i,"fontWeight",wz("fontWeight",t,e)),vz(i,"frame",wz("frame",t,e)),vz(i,"limit",wz("limit",t,e)),vz(i,"offset",wz("offset",t,e)||0),xz(Dz,pz,t.style||PO,null,r,i,n)}(t,a,o,r),t.zindex&&(i.zindex=t.zindex),eD(i,e)}function uD(e,n){var r=[];e.transform&&e.transform.forEach(function(t){r.push(jz(t,n))}),e.on&&e.on.forEach(function(t){tD(t,n,e.name)}),n.addDataPipeline(e.name,function(t,e,n){var r,i,a,o,u,s=[],f=null,c=!1,l=!1;t.values?s.push(f=sD({$ingest:t.values,$format:t.format})):t.url?(f=iC(t.url)||iC(t.format)?{$load:VA(e.add((h=e,d=t,WC({url:h.property(d.url),format:h.objectProperty(d.format)}))))}:{$request:t.url,$format:t.format},s.push(f=sD(f))):t.source&&(f=r=Q(t.source).map(function(t){return VA(e.getData(t).output)}),s.push(null));var h,d;for(i=0,a=n.length;i<a;++i)o=n[i],u=o.metadata,f||u.source||s.push(f=sD()),s.push(o),u.generates&&(l=!0),u.modifies&&!l&&(c=!0),u.source?f=o:u.changes&&(f=null);r&&(a=r.length-1,s[0]=KC({derive:c,pulse:a?r:r[0]}),(c||a)&&s.splice(1,0,sD()));f||s.push(sD());return s.push(nO({})),s}(e,n,r))}function sD(t){var e=PC({},t);return e.metadata={source:!0},e}function fD(t,e){return{scale:t.scale,range:e}}function cD(t,e,n,r,i){return{signal:'flush(range("'+t+'"), scale("'+t+'", datum.value), '+e+","+n+","+r+","+i+")"}}function lD(t,e){var n,r,i,a,o,u,s,f,c,l,h,d,p,g,v,m,y,b,_,x,w,k,M,E,S,A,C,O,z,D,N,R,T,P,L,q,U,F,j,I,$,B,W,Y,G,H,V,X,J,Z,Q,K,tt,et,nt,rt,it,at,ot,ut,st,ft,ct,lt,ht,dt,pt,gt,vt,mt,yt,bt,_t,xt,wt,kt,Mt,Et,St,At,Ct,Ot,zt,Dt,Nt,Rt,Tt,Pt,Lt,qt,Ut,Ft,jt,It=(s=t,c=(f=e).config,l=s.orient,h=l===xO||l===MO?c.axisX:c.axisY,d=c["axis"+l[0].toUpperCase()+l.slice(1)],p="band"===f.scaleType(s.scale)&&c.axisBand,h||d||p?Ht({},c.axis,h,d,p):c.axis),$t=t.encode||{},Bt=$t.axis||{},Wt=Bt.name||void 0,Yt=Bt.interactive,Gt=Bt.style;return n={orient:t.orient,ticks:!!wz("ticks",t,It),labels:!!wz("labels",t,It),grid:!!wz("grid",t,It),domain:!!wz("domain",t,It),title:!!aC(t.title,!1)},r=VA(e.add(PC({},[n]))),Bt=mz({update:{range:{signal:'abs(span(range("'+t.scale+'")))'},offset:gz(aC(t.offset,0)),position:gz(aC(t.position,0)),titlePadding:gz(wz("titlePadding",t,It)),minExtent:gz(wz("minExtent",t,It)),maxExtent:gz(wz("maxExtent",t,It))}},$t.axis,jO),i=VA(e.add(RC({scale:e.scaleRef(t.scale),extra:e.property(wz("tickExtra",t,It)),count:e.objectProperty(t.tickCount),values:e.objectProperty(t.values),formatSpecifier:e.property(t.format)}))),u=[],n.grid&&u.push((g=t,v=It,m=$t.grid,y=i,C=g.orient,O=g.gridScale,D=(z=C===wO||C===xO?1:-1)*g.offset||0,vz(b={enter:_={opacity:N={value:0}},update:w={opacity:{value:1}},exit:x={opacity:N}},"stroke",wz("gridColor",g,v)),vz(b,"strokeDash",wz("gridDash",g,v)),vz(b,"strokeOpacity",wz("gridOpacity",g,v)),vz(b,"strokeWidth",wz("gridWidth",g,v)),k={scale:g.scale,field:NO,band:wz("bandPosition",g,v),round:wz("tickRound",g,v),extra:wz("tickExtra",g,v),offset:wz("tickOffset",g,v)},C===xO||C===MO?(M="x",E="y",A="height"):(M="y",E="x",A="width"),S=E+"2",w[M]=_[M]=x[M]=k,O?(_[E]={scale:O,range:0,mult:z,offset:D},w[S]=_[S]={scale:O,range:1,mult:z,offset:D}):(_[E]={value:D},w[S]=_[S]={signal:A,mult:z,offset:D}),xz(Oz,rz,null,NO,y,b,m))),n.ticks&&(a=wz("tickSize",t,It),u.push((R=t,T=It,P=$t.ticks,L=i,q=a,W=R.orient,Y=W===wO||W===xO?-1:1,vz(U={enter:F={opacity:G={value:0}},update:I={opacity:{value:1}},exit:j={opacity:G}},"stroke",wz("tickColor",R,T)),vz(U,"strokeOpacity",wz("tickOpacity",R,T)),vz(U,"strokeWidth",wz("tickWidth",R,T)),($=gz(q)).mult=Y,B={scale:R.scale,field:NO,band:wz("bandPosition",R,T),round:wz("tickRound",R,T),extra:wz("tickExtra",R,T),offset:wz("tickOffset",R,T)},W===xO||W===MO?(I.y=F.y=G,I.y2=F.y2=$,I.x=F.x=j.x=B):(I.x=F.x=G,I.x2=F.x2=$,I.y=F.y=j.y=B),xz(Oz,az,null,NO,L,U,P)))),n.labels&&(a=n.ticks?a:0,u.push((H=t,V=It,X=$t.labels,J=i,Z=a,ut=H.orient,st=ut===wO||ut===xO?-1:1,ft=ut===xO||ut===MO,ct=H
[truncated: 28,988 more chars]
