# Supplementary material for: Signatures of landscape and captivity in the gut microbiota of Southern Hairy-nosed Wombats (Lasiorhinus latifrons)
Source: Anim Microbiome. 2021 Jan 6;3:4. doi: 10.1186/s42523-020-00068-y (PMC7934541; doi:10.1186/s42523-020-00068-y)
Supplement: Supplementary file 10 — Additional file 10: SI_File_2. QIIME2 qzv file of ANCOM test at family level (captive and wild samples). [file 42523_2020_68_MOESM10_ESM.qzv › f6ed9c16-6785-46af-9f96-24e084e80892/provenance/action/metadata.tsv]

#SampleID	Captive
#q2:types	categorical
Ksoil	No
K1A	No
K1B	No
K2	No
K3	No
K4	No
K5	No
K6	No
K7	No
K8	No
K9	No
K10	No
K11	No
K12	No
K13	No
K14	No
K15	No
K16	No
K17	No
K18	No
K19	No
K20	No
Bsoil	No
B1	No
B2	No
B3	No
B4	No
B5	No
B6	No
B7	No
B8	No
B9	No
B10	No
B11	No
B12	No
B13	No
B14	No
B15	No
B16	No
B17	No
M1a	Yes
M1b	Yes
M1c	Yes
M2	Yes
M3a	Yes
M3b	Yes
M4a	Yes
M4b	Yes
M5	Yes
M6	Yes
M7a	Yes
M7b	Yes
M8	Yes
M9a	Yes
M9b	Yes
M10a	Yes
M10b	Yes
M11	Yes
M12	Yes
M13	Yes
M14	Yes
Wsoil	No
W1	No
W2	No
W3	No
W4	No
W5	No
W6	No
W7	No
W8	No
W9	No
W10	No
W11	No
W12	No
W13	No
W14	No
W15	No
W18	No
W16	No
W17	No
W19	No
W20	No
W21	No
W22	No
W23	No
E1-EBC1	NA
E2-EBC2	NA
E3-EBC3	NA
E4-EBC4	NA
E5-EBC5	NA
E6-EBC6	NA
E7-EBC7	NA
E8-EBC8	NA
E9-EBC9	NA
E10-EBC10	NA
E11-EBC11	NA
E12-EBC12	NA
