# Supplementary material for: Signatures of landscape and captivity in the gut microbiota of Southern Hairy-nosed Wombats (Lasiorhinus latifrons)
Source: Anim Microbiome. 2021 Jan 6;3:4. doi: 10.1186/s42523-020-00068-y (PMC7934541; doi:10.1186/s42523-020-00068-y)
Supplement: Supplementary file 10 — Additional file 10: SI_File_2. QIIME2 qzv file of ANCOM test at family level (captive and wild samples). [file 42523_2020_68_MOESM10_ESM.qzv › f6ed9c16-6785-46af-9f96-24e084e80892/provenance/artifacts/1cec9ac2-3e53-46d8-b5f8-7ad2beaa29e1/action/metadata.tsv]

#SampleID	Name	SampleType	GPS	Population	Captive	Warren	Date Collected	Sex	Extraction Kit	Date Extracted	Lot No.	Associated EBC	Manfred IDs	Notes
#q2:types	categorical	categorical	categorical	categorical	categorical	categorical	categorical	categorical	categorical	categorical	categorical	categorical	categorical	categorical
Ksoil	Ksoil	Soil	54H 0370111, 6177450	Kooloola	No	-	3/03/2019	N	Qiagen DNeasy Powersoil	7/06/2019	1600-27051	EBC3		Spin columns & PowerBead Tubes from 1600-54007, Red supernatant through C4, Collected from site Kd
K1A	K1A	Faecal	54H 0370713, 6177166	Kooloola	No	Ka	3/03/2019	U	Qiagen DNeasy Powersoil	28/05/2019	1600-27051	EBC1		Small C2 pellet, Spin columns from 1600-50599
K1B	K1B	Faecal	54H 0370713, 6177166	Kooloola	No	Ka	3/03/2019	U	Qiagen DNeasy Powersoil	28/05/2019	1600-27051	EBC1		Spin columns from 1600-50599
K2	K2	Faecal	54H 0370713, 6177166	Kooloola	No	Ka	3/03/2019	U	Qiagen DNeasy Powersoil	28/05/2019	1600-27051	EBC1		Large C2 pellet, Spin columns from 1600-50599
K3	K3	Faecal	54H 0370713, 6177166	Kooloola	No	Ka	3/03/2019	U	Qiagen DNeasy Powersoil	30/05/2019	1600-27051	EBC2		Spin columns from 1600-54007
K4	K4	Faecal	54H 0370309, 6177201	Kooloola	No	Kb	3/03/2019	U	Qiagen DNeasy Powersoil	7/06/2019	1600-27051	EBC3		Spin columns & PowerBead Tubes from 1600-54007
K5	K5	Faecal	54H 0370309, 6177201	Kooloola	No	Kb	3/03/2019	U	Qiagen DNeasy Powersoil	28/06/2019	1630-11363	EBC4		C3, C4, C5, C6 from 1600-27051
K6	K6	Faecal	54H 0370175, 6177340	Kooloola	No	Kc	3/03/2019	U	Qiagen DNeasy Powersoil	28/06/2019	1630-11363	EBC4		C3, C4, C5, C6 from 1600-27051
K7	K7	Faecal	54H 0370175, 6177340	Kooloola	No	Kc	3/03/2019	U	Qiagen DNeasy Powersoil	1/07/2019	1630-11363	EBC5		C1 from 1600-54007, C4 from 1600-27051
K8	K8	Faecal	54H 0370111, 6177450	Kooloola	No	Kd	3/03/2019	U	Qiagen DNeasy Powersoil	18/07/2019	1600-54007	EBC9
K9	K9	Faecal	54H 0370156, 6177479	Kooloola	No	Ke	3/03/2019	U	Qiagen DNeasy Powersoil	18/07/2019	1600-54007	EBC9
K10	K10	Faecal	54H 0370156, 6177479	Kooloola	No	Ke	3/03/2019	U	Qiagen DNeasy Powersoil	5/07/2019	1630-11363	EBC6		C1 from 1600-54007
K11	K11	Faecal	54H 0370071, 6177704	Kooloola	No	Kf	3/03/2019	U	Qiagen DNeasy Powersoil	5/07/2019	1630-11363	EBC6		C1 from 1600-54007
K12	K12	Faecal	54H 0369664, 6178278	Kooloola	No	Kg	3/03/2019	U	Qiagen DNeasy Powersoil	11/07/2019	1600-54007	EBC7
K13	K13	Faecal	54H 0369626, 6178034	Kooloola	No	Kh	3/03/2019	U	Qiagen DNeasy Powersoil	11/07/2019	1600-54007	EBC7
K14	K14	Faecal	54H 0369626, 6178034	Kooloola	No	Kh	3/03/2019	U	Qiagen DNeasy Powersoil	12/07/2019	1600-54007	EBC8		Sample frozen at step 28.1 over weekend
K15	K15	Faecal	54H 0369626, 6178034	Kooloola	No	Kh	3/03/2019	U	Qiagen DNeasy Powersoil	24/07/2019		EBC10
K16	K16	Faecal	54H 0369606, 6177989	Kooloola	No	Ki	3/03/2019	U	Qiagen DNeasy Powersoil	11/07/2019	1600-54007	EBC7
K17	K17	Faecal	54H 0369606, 6177989	Kooloola	No	Ki	3/03/2019	U	Qiagen DNeasy Powersoil	12/07/2019	1600-54007	EBC8		Sample frozen at step 28.1 over weekend
K18	K18	Faecal	54H 0369715, 6177703	Kooloola	No	Kj	3/03/2019	U	Qiagen DNeasy Powersoil	12/07/2019	1600-54007	EBC8		Sample frozen at step 28.1 over weekend
K19	K19	Faecal	54H 0369715, 6177703	Kooloola	No	Kj	3/03/2019	U	Qiagen DNeasy Powersoil	25/07/2019		EBC 11
K20	K20	Faecal	54H 0369911, 6176955	Kooloola	No	Kl	3/03/2019	U	Qiagen DNeasy Powersoil	26/07/2019		EBC12
Bsoil	Bsoil	Soil	-	Brookfield	No	-	4/03/2019	N	Qiagen DNeasy Powersoil	18/07/2019	1600-54007	EBC9
B1	B1	Faecal	54H 0361354, 6197023	Brookfield	No	Ba	4/03/2019	U	Qiagen DNeasy Powersoil	30/05/2019	1600-27051	EBC2		Darker EtOH Supernatant, Spin columns from 1600-54007
B2	B2	Faecal	54H 0361354, 6197023	Brookfield	No	Ba	4/03/2019	U	Qiagen DNeasy Powersoil	7/06/2019	1600-27051	EBC3		Spin columns & PowerBead Tubes from 1600-54007
B3	B3	Faecal	54H 0361354, 6197023	Brookfield	No	Ba	4/03/2019	U	Qiagen DNeasy Powersoil	28/06/2019	1630-11363	EBC4		C3, C4, C5, C6 from 1600-27051
B4	B4	Faecal	54H 0361354, 6197023	Brookfield	No	Ba	4/03/2019	U	Qiagen DNeasy Powersoil	1/07/2019	1630-11363	EBC5		C1 from 1600-54007, C4 from 1600-27051
B5	B5	Faecal	54H 0361785, 6197456	Brookfield	No	Bb	4/03/2019	U	Qiagen DNeasy Powersoil	28/06/2019	1630-11363	EBC4		C3, C4, C5, C6 from 1600-27051
B6	B6	Faecal	54H 0361845, 6197400	Brookfield	No	Bc	4/03/2019	U	Qiagen DNeasy Powersoil	1/07/2019	1630-11363	EBC5		C1 from 1600-54007, C4 from 1600-27051
B7	B7	Faecal	54H 0361845, 6197400	Brookfield	No	Bc	4/03/2019	U	Qiagen DNeasy Powersoil	18/07/2019	1600-54007	EBC9
B8	B8	Faecal	54H 0361845, 6197400	Brookfield	No	Bc	4/03/2019	U	Qiagen DNeasy Powersoil	5/07/2019	1630-11363	EBC6		C1 from 1600-54007
B9	B9	Faecal	54H 0362258, 6197643	Brookfield	No	Bd	4/03/2019	U	Qiagen DNeasy Powersoil	18/07/2019	1600-54007	EBC9
B10	B10	Faecal	54H 0363448, 6197391	Brookfield	No	Be	4/03/2019	U	Qiagen DNeasy Powersoil	24/07/2019		EBC10
B11	B11	Faecal	54H 0363448, 6197391	Brookfield	No	Be	4/03/2019	U	Qiagen DNeasy Powersoil	5/07/2019	1630-11363	EBC6		C1 from 1600-54007, some C2 pellet sucked up
B12	B12	Faecal	54H 0363448, 6197391	Brookfield	No	Be	4/03/2019	U	Qiagen DNeasy Powersoil	11/07/2019	1600-54007	EBC7
B13	B13	Faecal	54H 0363448, 6197391	Brookfield	No	Be	4/03/2019	U	Qiagen DNeasy Powersoil	12/07/2019	1600-54007	EBC8		Sample frozen at step 28.1 over weekend
B14	B14	Faecal	54H 0363789, 6197444	Brookfield	No	Bf	4/03/2019	U	Qiagen DNeasy Powersoil	11/07/2019	1600-54007	EBC7
B15	B15	Faecal	54H 0363789, 6197444	Brookfield	No	Bf	4/03/2019	U	Qiagen DNeasy Powersoil	25/07/2019		EBC 11
B16	B16	Faecal	54H 0363752, 6197388	Brookfield	No	Bg	4/03/2019	U	Qiagen DNeasy Powersoil	25/07/2019		EBC 11
B17	B17	Faecal	54H 0364319, 6197085	Brookfield	No	Bh	4/03/2019	U	Qiagen DNeasy Powersoil	26/07/2019		EBC12
M1a	M1a	Faecal	-	Captive	Yes	Cb	13/05/2019		Qiagen DNeasy Powersoil	28/06/2019	1630-11363	EBC4	Dassie - 416	C3, C4, C5, C6 from 1600-27051, red supernatant through C3
M1b	M1b	Faecal	-	Captive	Yes	Cb	18/05/2019		Qiagen DNeasy Powersoil	1/07/2019	1630-11363	EBC5	Dassie - 416	C1 from 1600-54007, C4 from 1600-27051
M1c	M1c	Faecal	-	Captive	Yes	Cb	1/06/2019		Qiagen DNeasy Powersoil	18/07/2019	1600-54007	EBC9	Dassie - 416
M2	M2	Faecal	-	Captive	Yes	Cb	13/05/2019		Qiagen DNeasy Powersoil	18/07/2019	1600-54007	EBC9	Dangles - 269
M3a	M3a	Faecal	-	Captive	Yes	Cb	13/05/2019		Qiagen DNeasy Powersoil	18/07/2019	1600-54007	EBC9	Zanayah - 144
M3b	M3b	Faecal	-	Captive	Yes	Cb	1/06/2019		Qiagen DNeasy Powersoil	5/07/2019	1630-11363	EBC6	Zanayah - 144	C1 from 1600-54007, dark red supernatant
M4a	M4a	Faecal	-	Captive	Yes	Cb	13/05/2019		Qiagen DNeasy Powersoil	24/07/2019		EBC10	Lillie -347
M4b	M4b	Faecal	-	Captive	Yes	Cb	1/06/2019		Qiagen DNeasy Powersoil	5/07/2019	1630-11363	EBC6	Lillie -347	C1 from 1600-54007
M5	M5	Faecal	-	Captive	Yes	Cb	13/05/2019		Qiagen DNeasy Powersoil	24/07/2019		EBC10	Anya - ?
M6	M6	Faecal	-	Captive	Yes	Cb	13/05/2019		Qiagen DNeasy Powersoil	11/07/2019	1600-54007	EBC7	? - 434	Infant, tiny pellets, sample cloudy until flow-through
M7a	M7a	Faecal	-	Captive	Yes	Cb	21/05/2019		Qiagen DNeasy Powersoil	11/07/2019	1600-54007	EBC7	Kipp - ?
M7b	M7b	Faecal	-	Captive	Yes	Cb	1/06/2019		Qiagen DNeasy Powersoil	12/07/2019	1600-54007	EBC8		Sample frozen at step 28.1 over weekend
M8	M8	Faecal	-	Captive	Yes	Cb	1/06/2019		Qiagen DNeasy Powersoil	11/07/2019	1600-54007	EBC7	Boris - 405	Hard pellets
M9a	M9a	Faecal	-	Captive	Yes	Cb	21/05/2019		Qiagen DNeasy Powersoil	11/07/2019	1600-54007	EBC7	Lottie - ?
M9b	M9b	Faecal	-	Captive	Yes	Cb	1/06/2019		Qiagen DNeasy Powersoil	12/07/2019	1600-54007	EBC8		Sample frozen at step 28.1 over weekend
M10a	M10a	Faecal	-	Captive	Yes	Cb	28/05/2019		Qiagen DNeasy Powersoil	11/07/2019	1600-54007	EBC7	Jaffa - ?
M10b	M10b	Faecal	-	Captive	Yes	Cb	1/06/2019		Qiagen DNeasy Powersoil	24/07/2019		EBC10	Jaffa - ?
M11	M11	Faecal	-	Captive	Yes	Cb	1/06/2019		Qiagen DNeasy Powersoil	24/07/2019		EBC10	Henry - ?	Hard pellets
M12	M12	Faecal	-	Captive	Yes	Cb	5/06/2019		Qiagen DNeasy Powersoil	25/07/2019		EBC 11	Dozer - ?
M13	M13	Faecal	-	Captive	Yes	Cb	20/05/2019		Qiagen DNeasy Powersoil	25/07/2019		EBC 11	Ahita - ?
M14	M14	Faecal	-	Captive	Yes	Cb	5/06/2019		Qiagen DNeasy Powersoil	26/07/2019		EBC12	Malcom - ?	Infant, tiny pellets
Wsoil	Wsoil	Soil	54H 0352805, 6245217	Wonga	No	-	20/06/2019	N	Qiagen DNeasy Powersoil	24/07/2019		EBC10		From site Wg warren
W1	W1	Faecal	54H 0354066, 6248909	Wonga	No	Wa	19/06/2019	U	Qiagen DNeasy Powersoil	28/06/2019	1630-11363	EBC4		C3, C4, C5, C6 from 1600-27051
W2	W2	Faecal	54H 0354066, 6248909	Wonga	No	Wa	19/06/2019	U	Qiagen DNeasy Powersoil	1/07/2019	1630-11363	EBC5		C1 from 1600-54007, C4 from 1600-27051
W3	W3	Faecal	54H 0353651, 6249183	Wonga	No	Wb	19/06/2019	U	Qiagen DNeasy Powersoil	28/06/2019	1630-11363	EBC4		C3, C4, C5, C6 from 1600-27051
W4	W4	Faecal	54H 0353651, 6249183	Wonga	No	Wb	19/06/2019	U	Qiagen DNeasy Powersoil	18/07/2019	1600-54007	EBC9
W5	W5	Faecal	54H 0353651, 6249183	Wonga	No	Wb	19/06/2019	U	Qiagen DNeasy Powersoil	5/07/2019	1630-11363	EBC6		C1 from 1600-54007
W6	W6	Faecal	54H 0353762, 6247895	Wonga	No	Wc	19/06/2019	U	Qiagen DNeasy Powersoil	1/07/2019	1630-11363	EBC5		C1 from 1600-54007, C4 from 1600-27051
W7	W7	Faecal	54H 0353268, 6248341	Wonga	No	Wd	19/06/2019	U	Qiagen DNeasy Powersoil	18/07/2019	1600-54007	EBC9
W8	W8	Faecal	54H 0353268, 6248341	Wonga	No	Wd	19/06/2019	U	Qiagen DNeasy Powersoil	11/07/2019	1600-54007	EBC7
W9	W9	Faecal	54H 0352609, 6248270	Wonga	No	We	19/06/2019	U	Qiagen DNeasy Powersoil	24/07/2019		EBC10
W10	W10	Faecal	54H 0352609, 6248270	Wonga	No	We	19/06/2019	U	Qiagen DNeasy Powersoil	11/07/2019	1600-54007	EBC7
W11	W11	Faecal	54H 0352609, 6248270	Wonga	No	We	19/06/2019	U	Qiagen DNeasy Powersoil	25/07/2019		EBC 11
W12	W12	Faecal	54H 0352609, 6248270	Wonga	No	We	19/06/2019	U	Qiagen DNeasy Powersoil	26/07/2019		EBC12
W13	W13	Faecal	54H 0352855, 6245075	Wonga	No	Wf	20/06/2019	U	Qiagen DNeasy Powersoil	11/07/2019	1600-54007	EBC7
W14	W14	Faecal	54H 0352855, 6245075	Wonga	No	Wf	20/06/2019	U	Qiagen DNeasy Powersoil	25/07/2019		EBC 11
W15	W15	Faecal	54H 0352805, 6245217	Wonga	No	Wg	20/06/2019	U	Qiagen DNeasy Powersoil	11/07/2019	1600-54007	EBC7
W18	W18	Faecal	54H 0352805, 6245217	Wonga	No	Wg	20/06/2019	U	Qiagen DNeasy Powersoil	25/07/2019		EBC 11
W16	W16	Faecal	54H 0352749, 6245309	Wonga	No	Wh	20/06/2019	U	Qiagen DNeasy Powersoil	24/07/2019		EBC10
W17	W17	Faecal	54H 0352749, 6245309	Wonga	No	Wh	20/06/2019	U	Qiagen DNeasy Powersoil	25/07/2019		EBC 11
W19	W19	Faecal	54H 0352233, 6246650	Wonga	No	Wi	20/06/2019	U	Qiagen DNeasy Powersoil	24/07/2019		EBC10
W20	W20	Faecal	54H 0352233, 6246650	Wonga	No	Wi	20/06/2019	U	Qiagen DNeasy Powersoil	25/07/2019		EBC 11
W21	W21	Faecal	54H 0352574, 6248951	Wonga	No	Wj	20/06/2019	U	Qiagen DNeasy Powersoil	24/07/2019		EBC10
W22	W22	Faecal	54H 0352574, 6248951	Wonga	No	Wj	20/06/2019	U	Qiagen DNeasy Powersoil	26/07/2019		EBC12
W23	W23	Faecal	54H 0352404, 6248911	Wonga	No	Wk	20/06/2019	U	Qiagen DNeasy Powersoil	26/07/2019		EBC12
E1-EBC1	EBC1	Control		Controls	NA	Controls		N	Qiagen DNeasy Powersoil	28/05/2019	1600-27051			Spin columns from 1600-50599
E2-EBC2	EBC2	Control		Controls	NA	Controls		N	Qiagen DNeasy Powersoil	30/05/2019	1600-27051			Spin columns from 1600-54007
E3-EBC3	EBC3	Control		Controls	NA	Controls		N	Qiagen DNeasy Powersoil	7/06/2019	1600-27051			Spin columns & PowerBead Tubes from 1600-54007
E4-EBC4	EBC4	Control		Controls	NA	Controls		N	Qiagen DNeasy Powersoil	28/06/2019	1630-11363			C3, C4, C5, C6 from 1600-27051
E5-EBC5	EBC5	Control		Controls	NA	Controls		N	Qiagen DNeasy Powersoil	1/07/2019	1630-11363			C1 from 1600-54007, C4 from 1600-27051
E6-EBC6	EBC6	Control		Controls	NA	Controls		N	Qiagen DNeasy Powersoil	5/07/2019	1630-11363			C1 from 1600-54007
E7-EBC7	EBC7	Control		Controls	NA	Controls		N	Qiagen DNeasy Powersoil	11/07/2019	1600-54007
E8-EBC8	EBC8	Control		Controls	NA	Controls		N	Qiagen DNeasy Powersoil	12/07/2019	1600-54007
E9-EBC9	EBC9	Control		Controls	NA	Controls		N	Qiagen DNeasy Powersoil	18/07/2019
E10-EBC10	EBC10	Control		Controls	NA	Controls		N	Qiagen DNeasy Powersoil	24/07/2019
E11-EBC11	EBC11	Control		Controls	NA	Controls		N	Qiagen DNeasy Powersoil	25/07/2019
E12-EBC12	EBC12	Control		Controls	NA	Controls		N	Qiagen DNeasy Powersoil	26/07/2019
