# Supplementary material for: Signatures of landscape and captivity in the gut microbiota of Southern Hairy-nosed Wombats (Lasiorhinus latifrons)
Source: Anim Microbiome. 2021 Jan 6;3:4. doi: 10.1186/s42523-020-00068-y (PMC7934541; doi:10.1186/s42523-020-00068-y)
Supplement: Supplementary file 10 — Additional file 10: SI_File_2. QIIME2 qzv file of ANCOM test at family level (captive and wild samples). [file 42523_2020_68_MOESM10_ESM.qzv › f6ed9c16-6785-46af-9f96-24e084e80892/provenance/artifacts/cca2fa9a-bd9d-4c2b-b130-3a88db62f659/metadata.yaml]

uuid: cca2fa9a-bd9d-4c2b-b130-3a88db62f659
type: SampleData[SequencesWithQuality]
format: SingleLanePerSampleSingleEndFastqDirFmt
