# Supplementary material for: Signatures of landscape and captivity in the gut microbiota of Southern Hairy-nosed Wombats (Lasiorhinus latifrons)
Source: Anim Microbiome. 2021 Jan 6;3:4. doi: 10.1186/s42523-020-00068-y (PMC7934541; doi:10.1186/s42523-020-00068-y)
Supplement: Supplementary file 10 — Additional file 10: SI_File_2. QIIME2 qzv file of ANCOM test at family level (captive and wild samples). [file 42523_2020_68_MOESM10_ESM.qzv › f6ed9c16-6785-46af-9f96-24e084e80892/provenance/artifacts/cca2fa9a-bd9d-4c2b-b130-3a88db62f659/action/action.yaml]

execution:
    uuid: b05d6aa7-0823-4a58-90c3-05678768332f
    runtime:
        start: 2020-08-06T15:23:22.444411+09:30
        end: 2020-08-06T15:24:09.742245+09:30
        duration: 47 seconds, and 297834 microseconds

action:
    type: import
    format: CasavaOneEightSingleLanePerSampleDirFmt
    manifest:
    -   name: B10_S74_L001_R1_001.fastq.gz
        md5sum: c413d35977b1afb5721d3372583ee435
    -   name: B11_S32_L001_R1_001.fastq.gz
        md5sum: c780590b3af2ec6b55890828e5e08984
    -   name: B12_S40_L001_R1_001.fastq.gz
        md5sum: b951bbd3c7aae9af1bd403652f1cf029
    -   name: B13_S57_L001_R1_001.fastq.gz
        md5sum: befb3b68f177e2fff7be0b47a94bf37d
    -   name: B14_S41_L001_R1_001.fastq.gz
        md5sum: df4292afbcb60c1a9708d64150528bad
    -   name: B15_S86_L001_R1_001.fastq.gz
        md5sum: 9358fd362dc1292b8525c4094602ab4d
    -   name: B16_S87_L001_R1_001.fastq.gz
        md5sum: 6d0cd62c8bb906dd938502bf94c44e20
    -   name: B17_S98_L001_R1_001.fastq.gz
        md5sum: 883ef85a2ac00a02397c036c0eee46cd
    -   name: B1_S7_L001_R1_001.fastq.gz
        md5sum: 90d8e70f884c510ee364a4f1f1ad77a5
    -   name: B2_S12_L001_R1_001.fastq.gz
        md5sum: 454501c6ca3887e4f32923ed197c4de9
    -   name: B3_S15_L001_R1_001.fastq.gz
        md5sum: 874097c393f3ec0d8ffbc803296c0909
    -   name: B4_S22_L001_R1_001.fastq.gz
        md5sum: 085e8c115fd80b1d36a1df93de180c54
    -   name: B5_S16_L001_R1_001.fastq.gz
        md5sum: 6521752b3ab92ecfbf5af8fc3cb9a713
    -   name: B6_S23_L001_R1_001.fastq.gz
        md5sum: 43450662f91a9704fb9166170f8c3a82
    -   name: B7_S65_L001_R1_001.fastq.gz
        md5sum: 72f8d88451a1b5b66fc1782f9ae8c46f
    -   name: B8_S31_L001_R1_001.fastq.gz
        md5sum: faf8f21c826a01e6099ffef58a0271ce
    -   name: B9_S66_L001_R1_001.fastq.gz
        md5sum: 58d27e00056e52930dc4edfcbc324db3
    -   name: Bsoil_S64_L001_R1_001.fastq.gz
        md5sum: 151e06ded177382aba5aa3abbea9c564
    -   name: E1-EBC1_S1_L001_R1_001.fastq.gz
        md5sum: e7e53946583ba71b22a9ecb55648c64e
    -   name: E10-EBC10_S84_L001_R1_001.fastq.gz
        md5sum: 0af7c1fedd99ec0fdeb3314d0e572837
    -   name: E11-EBC11_S96_L001_R1_001.fastq.gz
        md5sum: e7c3e4804b1bf035d8668597a493c4c1
    -   name: E12-EBC12_S103_L001_R1_001.fastq.gz
        md5sum: a939757a40e1b1e3060699095d281ea3
    -   name: E2-EBC2_S5_L001_R1_001.fastq.gz
        md5sum: d4afb7481688dc9ddcf3f24c961e16e5
    -   name: E3-EBC3_S9_L001_R1_001.fastq.gz
        md5sum: c25c869092600f9c17f0d1479b89bd12
    -   name: E4-EBC4_S20_L001_R1_001.fastq.gz
        md5sum: f1c35d69a40235dea3f7d782db7a18ef
    -   name: E5-EBC5_S28_L001_R1_001.fastq.gz
        md5sum: 6d1ccf34388f6c9f765a5923d837dcdc
    -   name: E6-EBC6_S36_L001_R1_001.fastq.gz
        md5sum: ff468a8f169aede5f444503bbcdfa33c
    -   name: E7-EBC7_S52_L001_R1_001.fastq.gz
        md5sum: 6a294dbaac9f1d07068de7b3773db1f4
    -   name: E8-EBC8_S60_L001_R1_001.fastq.gz
        md5sum: fba19e45cb1c71fc55dce4f041878ba6
    -   name: E9-EBC9_S72_L001_R1_001.fastq.gz
        md5sum: 1dff4c748f9d12888713b574240ec031
    -   name: K10_S29_L001_R1_001.fastq.gz
        md5sum: 20452383d3f7bb4eda0fbb7d43d9375b
    -   name: K11_S30_L001_R1_001.fastq.gz
        md5sum: 561d92382264ad70172dc9a9feee7ab6
    -   name: K12_S37_L001_R1_001.fastq.gz
        md5sum: 2c5b3d8418cd499d4b8d4567a65a3377
    -   name: K13_S38_L001_R1_001.fastq.gz
        md5sum: 093fd7bd48fccbad7624e59d22211119
    -   name: K14_S53_L001_R1_001.fastq.gz
        md5sum: e4b6408bbab5e96b6e30c02aaea32a96
    -   name: K15_S73_L001_R1_001.fastq.gz
        md5sum: a958c7c3f3d6a6e55a7c20b8b7ec5c77
    -   name: K16_S39_L001_R1_001.fastq.gz
        md5sum: 098b78082588b58e2017bfbf9715caa9
    -   name: K17_S54_L001_R1_001.fastq.gz
        md5sum: 8f78bd8eaf32f1502af2973a132a6c60
    -   name: K18_S55_L001_R1_001.fastq.gz
        md5sum: 6d8af489087f622181066c2016136ed4
    -   name: K19_S85_L001_R1_001.fastq.gz
        md5sum: 405ee61bd3b0b0cc4574e9cee834ffd0
    -   name: K1A_S2_L001_R1_001.fastq.gz
        md5sum: e2c5a19e3b09d0334c92729a760a0cdb
    -   name: K1B_S3_L001_R1_001.fastq.gz
        md5sum: c629e8bbb9624f166f6a0c5141ef22f5
    -   name: K20_S97_L001_R1_001.fastq.gz
        md5sum: 6f6711c64c25bb9f9f55cab45915c892
    -   name: K2_S4_L001_R1_001.fastq.gz
        md5sum: a6de8bc8f142d0cfc9c1dfb4240f524a
    -   name: K3_S6_L001_R1_001.fastq.gz
        md5sum: 5521d24a17afe2270ebbcd049a59f506
    -   name: K4_S11_L001_R1_001.fastq.gz
        md5sum: 60ecec37ef540abbbd0361bc1b24d627
    -   name: K5_S13_L001_R1_001.fastq.gz
        md5sum: 27aa3680535454ece30e6538db9f6f83
    -   name: K6_S14_L001_R1_001.fastq.gz
        md5sum: 01552f4ebef64526fbe93f3747ac3f1e
    -   name: K7_S21_L001_R1_001.fastq.gz
        md5sum: 2648adf7ad7b54c77cdb9e6e44e51ad2
    -   name: K8_S62_L001_R1_001.fastq.gz
        md5sum: fb59a5b6040f1ee4f64252522b7c96b6
    -   name: K9_S63_L001_R1_001.fastq.gz
        md5sum: 4d0d04b030319376d36afd9cdc248953
    -   name: Ksoil_S10_L001_R1_001.fastq.gz
        md5sum: f5bc52d479e9244f8c6ceca719f3b93c
    -   name: M10a_S46_L001_R1_001.fastq.gz
        md5sum: 199621c311377a0327c1a837a7fff817
    -   name: M10b_S77_L001_R1_001.fastq.gz
        md5sum: c8c720d4bb81e2c4ac447a9084766c6f
    -   name: M11_S78_L001_R1_001.fastq.gz
        md5sum: 093340bc378b3cbf0d24d74e3ca04e51
    -   name: M12_S89_L001_R1_001.fastq.gz
        md5sum: 82e44592c693b63b743067f7ec515d34
    -   name: M13_S90_L001_R1_001.fastq.gz
        md5sum: d461ad4618e1a0baaf97ccbbe2001ebb
    -   name: M14_S99_L001_R1_001.fastq.gz
        md5sum: b0c5dae422a3e2af91efb596805d0ef6
    -   name: M1a_S17_L001_R1_001.fastq.gz
        md5sum: f7712ab2f262b7f81a060342611e1f06
    -   name: M1b_S25_L001_R1_001.fastq.gz
        md5sum: 9d3641eafb8a8c71e3fe6dff645a3804
    -   name: M1c_S67_L001_R1_001.fastq.gz
        md5sum: 80da064801774b8959591516b8f2aff8
    -   name: M2_S68_L001_R1_001.fastq.gz
        md5sum: b39441d187aa82d7c408b019886395f0
    -   name: M3a_S69_L001_R1_001.fastq.gz
        md5sum: 2fb4e2862d086176984c0b0ccdc1b8a1
    -   name: M3b_S33_L001_R1_001.fastq.gz
        md5sum: fc269347d3d41a38c147f2bb1b6b612e
    -   name: M4a_S75_L001_R1_001.fastq.gz
        md5sum: 794be16aa66357bed821cb1d848a6fe6
    -   name: M4b_S34_L001_R1_001.fastq.gz
        md5sum: 4c72cd8519ec8fe16ee7ad72ab793ed1
    -   name: M5_S76_L001_R1_001.fastq.gz
        md5sum: cc38886a22bc91686b192da405398bdb
    -   name: M6_S42_L001_R1_001.fastq.gz
        md5sum: c9084fd5789bae58bf84ea58b4c71476
    -   name: M7a_S43_L001_R1_001.fastq.gz
        md5sum: 9181da36474f31c283b2c4fb35964e3d
    -   name: M7b_S58_L001_R1_001.fastq.gz
        md5sum: ea91b3cd26a3bbfeedbb57573f86dcce
    -   name: M8_S44_L001_R1_001.fastq.gz
        md5sum: bee017f7c8bd3671acdfba98a7aae0cb
    -   name: M9a_S45_L001_R1_001.fastq.gz
        md5sum: 12cdf4c62be3b11c7447cbf09f28e213
    -   name: M9b_S59_L001_R1_001.fastq.gz
        md5sum: 19b54d9139db6a5d85b3c3a93c2b5771
    -   name: W10_S49_L001_R1_001.fastq.gz
        md5sum: 059ee40e15c8d2222f03ea0c0c3af8fa
    -   name: W11_S91_L001_R1_001.fastq.gz
        md5sum: 2f9bac2208e6047b63f0b3bc06cfa355
    -   name: W12_S100_L001_R1_001.fastq.gz
        md5sum: 16db1866ab6eeb86c9b92a1de4561b97
    -   name: W13_S50_L001_R1_001.fastq.gz
        md5sum: 66819041150508816367dba0877518f6
    -   name: W14_S92_L001_R1_001.fastq.gz
        md5sum: 9e0bd141f1e257c2921b8cf1db2022c0
    -   name: W15_S51_L001_R1_001.fastq.gz
        md5sum: 014d4b9974a889eca2f23139ab32c816
    -   name: W16_S81_L001_R1_001.fastq.gz
        md5sum: 2a77e0cc00a0a7c81aeb9ae50279010c
    -   name: W17_S94_L001_R1_001.fastq.gz
        md5sum: 5406658d33380b076d2b97af2937625d
    -   name: W18_S93_L001_R1_001.fastq.gz
        md5sum: 631cd5e8f5c53b29ab26c83846810eb8
    -   name: W19_S82_L001_R1_001.fastq.gz
        md5sum: 04093722565fd8e1df4248a0315190df
    -   name: W1_S18_L001_R1_001.fastq.gz
        md5sum: d2aabfdc9be91f106417a954749a6b34
    -   name: W20_S95_L001_R1_001.fastq.gz
        md5sum: 44dcc62073e39188d4f845b642c42fa6
    -   name: W21_S83_L001_R1_001.fastq.gz
        md5sum: 17c70c2bf9bdda38e9c7be2c0e6a1b77
    -   name: W22_S101_L001_R1_001.fastq.gz
        md5sum: 1273af30ab23f0539373bde5b61a25e3
    -   name: W23_S102_L001_R1_001.fastq.gz
        md5sum: 7a2681467f9d5ca21f9e5d68ad538f61
    -   name: W2_S26_L001_R1_001.fastq.gz
        md5sum: 680ee62ad19c8f0eefee4e6c5a06ba83
    -   name: W3_S19_L001_R1_001.fastq.gz
        md5sum: e945ffb176c52ad828df4856f4ccdf8e
    -   name: W4_S70_L001_R1_001.fastq.gz
        md5sum: d0b0a21398c76c49e7de6f053f537a04
    -   name: W5_S35_L001_R1_001.fastq.gz
        md5sum: 14f834098aec3288a8fc77ba83477213
    -   name: W6_S27_L001_R1_001.fastq.gz
        md5sum: fcb92ef2790ed0f380963c3f8dac915f
    -   name: W7_S71_L001_R1_001.fastq.gz
        md5sum: 0434e6de86824813e5bb26eee876cb2c
    -   name: W8_S48_L001_R1_001.fastq.gz
        md5sum: 09f421daedb924fc87779fcf551d7136
    -   name: W9_S80_L001_R1_001.fastq.gz
        md5sum: 01f851fdcc5cd7d67b35c386b80de624
    -   name: Wsoil_S79_L001_R1_001.fastq.gz
        md5sum: d1b9b3d3dc76f07321c05e7943f09685

transformers:
    output:
    -   from: CasavaOneEightSingleLanePerSampleDirFmt
        to: SingleLanePerSampleSingleEndFastqDirFmt
        plugin: !ref 'environment:plugins:types'

environment:
    platform: linux-x86_64
    python: |-
        3.6.7 | packaged by conda-forge | (default, Mar  4 2020, 16:55:12)
        [GCC 7.3.0]
    framework:
        version: 2020.2.0
        website: https://qiime2.org
        citations:
        - !cite 'framework|qiime2:2020.2.0|0'
    plugins:
        types:
            version: 2020.2.0
            website: https://github.com/qiime2/q2-types
    python-packages:
        zipp: 3.0.0
        xopen: 0.8.4
        widgetsnbextension: 3.5.1
        wheel: 0.34.2
        webencodings: 0.5.1
        wcwidth: 0.1.8
        urllib3: 1.25.7
        unifrac: 0.10.0
        tzlocal: 2.0.0
        traitlets: 4.3.3
        tornado: 6.0.3
        testpath: 0.4.4
        terminado: 0.8.3
        statsmodels: 0.11.1
        six: 1.14.0
        setuptools: 45.2.0.post20200209
        sepp: 4.3.10
        Send2Trash: 1.5.0
        seaborn: 0.10.0
        scipy: 1.4.1
        scikit-learn: 0.22.1
        scikit-bio: 0.5.5
        requests: 2.23.0
        qiime2: 2020.2.0
        q2templates: 2020.2.0
        q2cli: 2020.2.0
        q2-vsearch: 2020.2.0
        q2-types: 2020.2.0
        q2-taxa: 2020.2.0
        q2-sample-classifier: 2020.2.0
        q2-quality-filter: 2020.2.0
        q2-quality-control: 2020.2.0
        q2-phylogeny: 2020.2.0
        q2-metadata: 2020.2.0
        q2-longitudinal: 2020.2.0
        q2-gneiss: 2020.2.0
        q2-fragment-insertion: 2020.2.0
        q2-feature-table: 2020.2.0
        q2-feature-classifier: 2020.2.0
        q2-emperor: 2020.2.0
        q2-diversity: 2020.2.0
        q2-demux: 2020.2.0
        q2-deblur: 2020.2.0
        q2-dada2: 2020.2.0
        q2-cutadapt: 2020.2.0
        q2-composition: 2020.2.0
        q2-alignment: 2020.2.0
        pyzmq: 19.0.0
        PyYAML: 5.3.1
        pytz: '2019.3'
        python-dateutil: 2.8.1
        pytest: 5.3.5
        PySocks: 1.7.1
        pyrsistent: 0.15.7
        pyparsing: 2.4.6
        pyOpenSSL: 19.1.0
        Pygments: 2.5.2
        pycparser: '2.19'
        py: 1.8.1
        ptyprocess: 0.6.0
        psutil: 5.7.0
        prompt-toolkit: 3.0.3
        prometheus-client: 0.7.1
        pluggy: 0.12.0
        pip: 20.0.2
        Pillow: 7.0.0
        pickleshare: 0.7.5
        pexpect: 4.8.0
        patsy: 0.5.1
        parso: 0.6.1
        pandocfilters: 1.4.2
        pandas: 0.25.3
        packaging: '20.1'
        olefile: '0.46'
        numpy: 1.18.1
        notebook: 6.0.3
        nose: 1.3.7
        networkx: '2.4'
        nbformat: 5.0.4
        nbconvert: 5.6.1
        natsort: 7.0.1
        msgpack: 1.0.0
        more-itertools: 8.2.0
        mistune: 0.8.4
        matplotlib: 3.1.1
        MarkupSafe: 1.1.1
        lockfile: 0.12.2
        kiwisolver: 1.1.0
        jupyter-core: 4.6.3
        jupyter-client: 6.0.0
        jsonschema: 3.2.0
        joblib: 0.14.1
        Jinja2: 2.11.1
        jedi: 0.16.0
        ipywidgets: 7.5.1
        ipython: 7.12.0
        ipython-genutils: 0.2.0
        ipykernel: 5.1.4
        importlib-metadata: 1.5.0
        ijson: 2.6.1
        idna: '2.9'
        hdmedians: '0.13'
        h5py: 2.10.0
        gneiss: 0.4.6
        future: 0.18.2
        fastcluster: 1.1.26
        entrypoints: '0.3'
        emperor: 1.0.0
        dnaio: 0.4.1
        DendroPy: 4.4.0
        defusedxml: 0.6.0
        decorator: 4.4.1
        deblur: 1.1.0
        Cython: 0.29.15
        cycler: 0.10.0
        cutadapt: '2.8'
        cryptography: '2.8'
        Click: '7.0'
        chardet: 3.0.4
        cffi: 1.13.2
        certifi: 2020.6.20
        CacheControl: 0.12.5
        bokeh: 1.4.0
        bleach: 3.1.1
        biom-format: 2.1.8
        bibtexparser: 1.1.0
        backcall: 0.1.0
        attrs: 19.3.0
