# Supplementary material for: Signatures of landscape and captivity in the gut microbiota of Southern Hairy-nosed Wombats (Lasiorhinus latifrons)
Source: Anim Microbiome. 2021 Jan 6;3:4. doi: 10.1186/s42523-020-00068-y (PMC7934541; doi:10.1186/s42523-020-00068-y)
Supplement: Supplementary file 11 — Additional file 11: SI_File_3. QIIME2 qzv file of ANCOM test at the ASV level (captive and wild samples). [file 42523_2020_68_MOESM11_ESM.qzv]

Archive with 62 entries (62 files):
- be699df9-32b3-4a7b-b107-85e93c89e28f/VERSION
- be699df9-32b3-4a7b-b107-85e93c89e28f/checksums.md5
- be699df9-32b3-4a7b-b107-85e93c89e28f/metadata.yaml
- be699df9-32b3-4a7b-b107-85e93c89e28f/data/ancom.tsv
- be699df9-32b3-4a7b-b107-85e93c89e28f/data/data.tsv
- be699df9-32b3-4a7b-b107-85e93c89e28f/data/index.html
- be699df9-32b3-4a7b-b107-85e93c89e28f/data/percent-abundances.tsv
- be699df9-32b3-4a7b-b107-85e93c89e28f/data/css/spinkit.css
- be699df9-32b3-4a7b-b107-85e93c89e28f/data/js/vega-embed.min.js
- be699df9-32b3-4a7b-b107-85e93c89e28f/data/js/vega.min.js
- be699df9-32b3-4a7b-b107-85e93c89e28f/data/licenses/vega-embed.txt
- be699df9-32b3-4a7b-b107-85e93c89e28f/data/licenses/vega.txt
- be699df9-32b3-4a7b-b107-85e93c89e28f/data/q2templateassets/css/base-template.css
- be699df9-32b3-4a7b-b107-85e93c89e28f/data/q2templateassets/css/bootstrap.min.css
- be699df9-32b3-4a7b-b107-85e93c89e28f/data/q2templateassets/css/normalize.css
- be699df9-32b3-4a7b-b107-85e93c89e28f/data/q2templateassets/css/tab-parent.css
- be699df9-32b3-4a7b-b107-85e93c89e28f/data/q2templateassets/fonts/glyphicons-halflings-regular.eot
- be699df9-32b3-4a7b-b107-85e93c89e28f/data/q2templateassets/fonts/glyphicons-halflings-regular.svg
- be699df9-32b3-4a7b-b107-85e93c89e28f/data/q2templateassets/fonts/glyphicons-halflings-regular.ttf
- be699df9-32b3-4a7b-b107-85e93c89e28f/data/q2templateassets/fonts/glyphicons-halflings-regular.woff
- be699df9-32b3-4a7b-b107-85e93c89e28f/data/q2templateassets/fonts/glyphicons-halflings-regular.woff2
- be699df9-32b3-4a7b-b107-85e93c89e28f/data/q2templateassets/img/qiime2-rect-200.png
- be699df9-32b3-4a7b-b107-85e93c89e28f/data/q2templateassets/js/bootstrap.min.js
- be699df9-32b3-4a7b-b107-85e93c89e28f/data/q2templateassets/js/child.js
- be699df9-32b3-4a7b-b107-85e93c89e28f/data/q2templateassets/js/jquery-3.2.0.min.js
- be699df9-32b3-4a7b-b107-85e93c89e28f/data/q2templateassets/js/parent.js
- be699df9-32b3-4a7b-b107-85e93c89e28f/provenance/VERSION
- be699df9-32b3-4a7b-b107-85e93c89e28f/provenance/citations.bib
- be699df9-32b3-4a7b-b107-85e93c89e28f/provenance/metadata.yaml
- be699df9-32b3-4a7b-b107-85e93c89e28f/provenance/action/action.yaml
- be699df9-32b3-4a7b-b107-85e93c89e28f/provenance/action/metadata.tsv
- be699df9-32b3-4a7b-b107-85e93c89e28f/provenance/artifacts/18ec62ab-4c66-43f0-b0fc-3de790bd3e8d/VERSION
- be699df9-32b3-4a7b-b107-85e93c89e28f/provenance/artifacts/18ec62ab-4c66-43f0-b0fc-3de790bd3e8d/citations.bib
- be699df9-32b3-4a7b-b107-85e93c89e28f/provenance/artifacts/18ec62ab-4c66-43f0-b0fc-3de790bd3e8d/metadata.yaml
- be699df9-32b3-4a7b-b107-85e93c89e28f/provenance/artifacts/18ec62ab-4c66-43f0-b0fc-3de790bd3e8d/action/action.yaml
- be699df9-32b3-4a7b-b107-85e93c89e28f/provenance/artifacts/1f4cc2e7-3625-49d7-b0f8-b5e1d0cd4afd/VERSION
- be699df9-32b3-4a7b-b107-85e93c89e28f/provenance/artifacts/1f4cc2e7-3625-49d7-b0f8-b5e1d0cd4afd/citations.bib
- be699df9-32b3-4a7b-b107-85e93c89e28f/provenance/artifacts/1f4cc2e7-3625-49d7-b0f8-b5e1d0cd4afd/metadata.yaml
- be699df9-32b3-4a7b-b107-85e93c89e28f/provenance/artifacts/1f4cc2e7-3625-49d7-b0f8-b5e1d0cd4afd/action/action.yaml
- be699df9-32b3-4a7b-b107-85e93c89e28f/provenance/artifacts/1f4cc2e7-3625-49d7-b0f8-b5e1d0cd4afd/action/metadata.tsv
- be699df9-32b3-4a7b-b107-85e93c89e28f/provenance/artifacts/6a6d87e6-c7c1-4492-b287-27f712d50b57/VERSION
- be699df9-32b3-4a7b-b107-85e93c89e28f/provenance/artifacts/6a6d87e6-c7c1-4492-b287-27f712d50b57/citations.bib
- be699df9-32b3-4a7b-b107-85e93c89e28f/provenance/artifacts/6a6d87e6-c7c1-4492-b287-27f712d50b57/metadata.yaml
- be699df9-32b3-4a7b-b107-85e93c89e28f/provenance/artifacts/6a6d87e6-c7c1-4492-b287-27f712d50b57/action/action.yaml
- be699df9-32b3-4a7b-b107-85e93c89e28f/provenance/artifacts/6a6d87e6-c7c1-4492-b287-27f712d50b57/action/metadata.tsv
- be699df9-32b3-4a7b-b107-85e93c89e28f/provenance/artifacts/6b822f48-e5b1-4dba-a04f-c1a32138b45d/VERSION
- be699df9-32b3-4a7b-b107-85e93c89e28f/provenance/artifacts/6b822f48-e5b1-4dba-a04f-c1a32138b45d/citations.bib
- be699df9-32b3-4a7b-b107-85e93c89e28f/provenance/artifacts/6b822f48-e5b1-4dba-a04f-c1a32138b45d/metadata.yaml
- be699df9-32b3-4a7b-b107-85e93c89e28f/provenance/artifacts/6b822f48-e5b1-4dba-a04f-c1a32138b45d/action/action.yaml
- be699df9-32b3-4a7b-b107-85e93c89e28f/provenance/artifacts/b819421c-22be-4959-8f07-5344d2e1b2e4/VERSION
- be699df9-32b3-4a7b-b107-85e93c89e28f/provenance/artifacts/b819421c-22be-4959-8f07-5344d2e1b2e4/citations.bib
- be699df9-32b3-4a7b-b107-85e93c89e28f/provenance/artifacts/b819421c-22be-4959-8f07-5344d2e1b2e4/metadata.yaml
- be699df9-32b3-4a7b-b107-85e93c89e28f/provenance/artifacts/b819421c-22be-4959-8f07-5344d2e1b2e4/action/action.yaml
- be699df9-32b3-4a7b-b107-85e93c89e28f/provenance/artifacts/b819421c-22be-4959-8f07-5344d2e1b2e4/action/metadata.tsv
- be699df9-32b3-4a7b-b107-85e93c89e28f/provenance/artifacts/cdf66be0-2e02-494e-a6de-9532696a7524/VERSION
- be699df9-32b3-4a7b-b107-85e93c89e28f/provenance/artifacts/cdf66be0-2e02-494e-a6de-9532696a7524/citations.bib
- be699df9-32b3-4a7b-b107-85e93c89e28f/provenance/artifacts/cdf66be0-2e02-494e-a6de-9532696a7524/metadata.yaml
- be699df9-32b3-4a7b-b107-85e93c89e28f/provenance/artifacts/cdf66be0-2e02-494e-a6de-9532696a7524/action/action.yaml
- be699df9-32b3-4a7b-b107-85e93c89e28f/provenance/artifacts/f8221047-da18-4bf0-838f-32ae3f538c54/VERSION
- be699df9-32b3-4a7b-b107-85e93c89e28f/provenance/artifacts/f8221047-da18-4bf0-838f-32ae3f538c54/citations.bib
- be699df9-32b3-4a7b-b107-85e93c89e28f/provenance/artifacts/f8221047-da18-4bf0-838f-32ae3f538c54/metadata.yaml
- be699df9-32b3-4a7b-b107-85e93c89e28f/provenance/artifacts/f8221047-da18-4bf0-838f-32ae3f538c54/action/action.yaml
