# Supplementary material for: Signatures of landscape and captivity in the gut microbiota of Southern Hairy-nosed Wombats (Lasiorhinus latifrons)
Source: Anim Microbiome. 2021 Jan 6;3:4. doi: 10.1186/s42523-020-00068-y (PMC7934541; doi:10.1186/s42523-020-00068-y)
Supplement: Supplementary file 11 — Additional file 11: SI_File_3. QIIME2 qzv file of ANCOM test at the ASV level (captive and wild samples). [file 42523_2020_68_MOESM11_ESM.qzv › be699df9-32b3-4a7b-b107-85e93c89e28f/data/ancom.tsv]

	W	Reject null hypothesis
bda6b6e7da7508c68057140e7bd6cd8d	982	True
c64278b7c0c20b3412e0cf6b3bd546fb	955	True
9171cba1631b9a713a9d4c2e1c3408f0	946	True
ee2e7e1ec3775388a6a1000c5de4c483	928	True
7ab1bc6052053650189083370055ae66	923	True
3b092a59cd0e2d57483420cc994ec49c	922	True
b1a153ff5a21342991138e7f7dd2658e	915	True
0fb0f66b7e335cc4480b4f827e958ab3	910	True
d061a99148d649c4eca4836c5f4b5b68	909	True
0ac7d4cacbb81c9c8182426c988a1c21	907	True
7b0c4c30e3e9348105221123952bf547	899	True
8c8c1f03f8c009f91e286e431aa80623	894	True
07d05a9cba0df11f278b17a0ea24eed3	893	True
2ca99e2c6c0fcb152b4919fa00c4eeed	880	True
9ee8e39c88b826bd1bfc99589655f49d	877	True
3b17bc4edbddbe11a9a573e5eebf8d66	877	True
9dd9cefe38347b087dd318d82962cc03	875	True
b696a6a2ff1f6de34e946662a88c6a24	875	True
e18e57dcbb611101406f8fb1d180b8a1	871	True
b902443fbf36d9390d212daef4f9bb11	871	True
b89075e3356afd5634655288c5a3d1b8	870	True
7de0b23e91fd1db3bfb5b37cb92936ae	860	True
1a494aa43d60de2b0130682daa0c8dd1	857	True
2c5c5d710e1b9229efa72f98ca7b4e71	854	True
8ebe701cf6fe9fecac2a0d2ba0f74884	851	True
14988fea81d67867717b050e6b892e63	849	True
b423592b0ae631882095792b27729b9c	843	True
cd688ebb10111cd2be59c7eb5fed07a3	842	True
e6924b794a53c647f1a9509519f37c9a	840	True
599ba6458e91e2527f358f547ea39261	839	True
ac06b2ac668f171362228caae9c12747	839	True
08dd9f8036267148e2dc831fbb594689	839	True
beef5a54aaee13f217ecede427cb3071	838	True
9c9210d344e78f933f4aa6da483f6683	836	True
6436532cd975b8c8000f486deac9fb51	828	True
e072125a988d90ca4d1c96a5ef091210	826	True
e91f1c5b67ffecb5ca3ca3b393a50f00	821	True
964f4677a8ea31cce60d46326065323b	820	True
ecaa9f4e15a28f212d9bd60f749191ab	820	True
c79b3d87e705bf6859d8b3a8a57577f9	818	True
34584166f11d66d5f290bc19bc44edc4	818	True
957902900b34c7f1ec534fbd5c29b77a	818	True
3996fdc07a002f768922b79975cae51c	815	True
6c36809e5d98ab855c5ef2b8534596d3	813	True
8743c146ab4737302c555e0b4f96f710	812	True
56758836e2fc766051d575e08978cdec	812	True
b0645cbec7653c887cb868a248d95874	808	True
b70073c1864e1f977594ed75f642df15	807	True
0021d135d4ac12982cc8abdf2b38e23f	805	True
476ee1e58388dfab6f1796baab4dc203	803	True
e11cb2911aeaeb30eb0041b063506871	801	True
7f8b90a32aa7cec1f34061cad0adc662	801	True
cae14798faeabb8e1b8840e712839921	801	True
24cbb0da5567574041385f5d5b05ac77	799	True
c08b14735cd16cae4fbfb9b636320639	797	True
807329b862e7576f521743d20c5ffd78	795	True
1425e15873d195069187835070016687	794	True
1b77cd6bd6e684e83e07b26af5a53677	792	True
77ffaf0d4c9c613a7d79eb2c4f621b4f	792	True
8bb5ff097e0707dca3fe5860af20f4a6	792	True
ac5402de1ddf427ab8d2b0a8a0a44f19	792	True
f7686a74ca2d3729eb66305e8a26309b	791	True
03c11654fe4e301be1c0979954621b09	789	True
fe74365dbce3cf68d3f85a3a7d7b1750	789	True
a7349158042db779f7c9734e0b320a88	787	True
413ea77358cd52ef4119be18a454b812	786	True
6234321dd90179936aa89249d23d256d	786	True
2c6244626b7d94b8e4a351da9f2f661a	785	True
60c57911662a9159dfdd0fc05d975a55	785	True
162c7ae1dc684b1769ffa348d920947b	784	True
73c7bfcb93c50caeb0d5cbbf5d748b5c	783	True
f43f1f01f4bc79c75893eb5a62a52fef	782	True
216ed7d400d264d649ca7f611d11402d	782	True
6c7fa77831ae630967a6fbfc8ee47901	782	True
50760d56d87dc7961ff7955347f21d46	782	True
4d04d759f5a6615dac43060726239891	781	True
eea6b86c0c75e740670ccc50613b1b23	781	True
335003e2c98aba3bd7e91022b14749d1	781	True
e0e8356d65027a3fc1f6f9a76988f891	780	True
91dd7ea72afcd207e750dc2dd0242b88	779	True
992072d045462445dc239b35300af2cc	778	True
78e2d7f265e221e0e3c1f24b25af17d4	778	True
9128dcf6c5d3e94600a2d146f5d866db	777	True
9def8f6f951d15053c938a644f66125c	777	True
e6788cffb85a9e3ac4a3eac8d4f58630	777	True
a9387e76477da8688775569cf540191b	777	True
ea3af29626a95b6c7b89d631bf1a739c	777	True
90a685caa7eac21daa8a8f56df52eb29	776	True
879af2cc6bd04622e5ff03a9efa115db	776	True
281ff55c72652f6631de4b83292c1657	776	True
96b52d7def1f78bf1d7cd7f77968d2a3	774	True
411c185537cc23097fed311d59233893	774	True
e934683ea38718cc674e8c7f2694cf1b	774	True
a28739b246a86ed27ea0ce62abb73920	773	True
3958dd41c2306278a1352ca76c0d9ff3	773	True
bd62e4581e5e1ae4e2b14ca04f2bff87	773	True
0a190c77db93f0e1dac85fe08561d4e8	773	True
54e443904e95d28ded3d1cf629adcf2e	772	True
dd7b5da3f418b5dd9a4629636201c6f4	772	True
b32932df64f61391de895842e8df953f	772	True
f60cdc7aab497e4182b623913caf72ec	772	True
583d53df0ef3b94496a5d47769126f3f	770	True
94b000e59b7ac160b0416c9ab45ff0bf	770	True
8cd5ffc8ace567b4a7587fef9b4d3647	770	True
dcc848c112d2d53a870529268223fdbf	770	True
39bb3fb5b2257fd2eacca408dc42c5d1	770	True
76fb5d96ac4d60581b56d0e4839db141	769	True
bbc1c182c6e2efcf112d6e82da2d3280	769	True
7ac0356578578d4a2cc89eaaae4b2dbf	769	True
7ddc9016a58ad40a548db51beb9d41b3	768	True
2a8a90cd5770804a5f23f425004de7e5	768	True
b88e4cb83cff81f36f26c182e613ac61	768	True
f3ce842957d12ee49c40e64b1173900d	768	True
4d98afe170d0844f8886dba264563a46	768	True
705276e25ae9e2c3fd2511bb753981b1	768	True
c8d26993af2ad4352c58cdc716fcc774	767	True
86c1d625be65befeb0a4e20e47a46cec	767	True
74051291dca7519e45960f1a4a2c4a77	767	True
1f61b6a1c07889785ff4ab0e15f46ca5	766	True
f4dbdbad28369592b5502b71865ad1d0	766	True
04c8be5a3a6ba2d70446812e99318905	766	True
524773d713cea2b4b6c239e1200ede69	766	True
0dd4b0666967bf9b871bd715856f4704	765	True
49abe7c6bc7d158b2ee34885fc0f8c66	765	True
87cc4e819670b67da655d68008dbba4f	765	True
e053921db232dfa54179aab54496f5e7	765	True
2f4a23ac0033e9857aa452fd6b524e9b	765	True
490d2aec117bd7289577684ba3cc1b64	764	True
eef60fa76e63f74b8cc3883e5997cfea	764	True
e857dec2d94e637e33e3df7435aaf6f8	764	True
012458b9050e020a433f1cb844082536	764	True
1f0ae738472d91009bcad0793ef226b2	764	True
63f210a3ba35855bc62771db3a8b4d0b	764	True
f9b52205cb2d03153fd394a290212a10	764	True
e125250350eb41999febd079266ce58f	763	True
dadb874cf55015dada2a22cc32c1eda9	763	True
7225fa5df9583479ba76463ba7e7b058	762	True
acaddcc70d590a9e203dd7607ae7f81a	762	True
644c5814a1f5fa4d0db33b8876307981	762	True
995b272dbcd0c936016c988ea931b157	761	True
5fbaa1bbad4e8985376fb6e0ed7336bb	761	True
6b3aa8d9a7ab78ee1993ff9359757d75	760	True
ca9dec36ad0aa5a1473144ddcb74951d	760	True
6e0adb64e054404f08fb1ccf2effd35f	759	True
3699ce59bd5f8851d993fec7e15582f2	759	True
b1f2146bef78066448576fceeb6b644b	759	True
1b1555d2299b50b8b385efd1330bae0b	758	True
c4f9d95c604fd7328f4a931fc6c1a189	758	True
b582cb10bc41a69e1b761b8e2d9bd6a0	757	True
9a98d72793fca56845304bb0b1e405df	757	True
9fc888375a2ec9ad57f281ff5b0ec5da	757	True
376917760e5aa918592416e980809536	757	True
458157e555a80f9ba01d9da37ef787eb	756	True
edc789f75b72793d2be0c0b1599121e4	755	True
b9d6b7bdef86bc40fcc29b9636fbe9df	755	True
85b932de09082a1141e0a18b95020115	754	True
6a17479edbe461431433bddb084f731e	753	True
a66dd8d31584930c2b0f811f572dddcf	753	True
d56128667cbee8137e636870bcd1520d	753	True
ac67195e9b147eabf4ae07aebccdb817	753	True
af798ffc0b2345146af4b11177ebf92c	752	True
1562897cb39a17c2e133d1e6714ae10b	752	True
861aebcc774e48b7c4f769dbf99da4c3	751	True
1d567135f7dc7dd884fe9157642f9fa6	751	True
9a12d6feb273fb305b231be27b377a02	751	True
5324b49c8732221afba3ca0699e02fe1	750	True
6240207fd3edd24bf0799b5f427423a0	750	True
44936fbfe6d8bd401f0113a65e88c5a3	749	True
6d24fb8920d9d8c9862c743608af554e	748	True
c2a8f307c74b4885e947fe56949f6580	747	True
270d883b50531cb24cc2500092348caa	746	True
83f45488b78a04989136fdfe184ec0e8	746	True
f9f5f08e8da4cc9740518223846563db	744	True
7b6c45ec622418432746c130f3e42345	742	True
0f92fcc184a951ff8b0914467ad2f8f9	742	True
502fdc648d6eac5cd6cf007ff357f737	742	True
c53f173252f21234b0783ccc8fdb0add	741	True
399bcf0feb12a20ca0731d8d65268dae	740	True
305f77f140817cc55175d854c238e172	739	True
7a65b081641bfe6e58b936f3c745b1eb	738	True
a0fe714798fe5f4b80cb25e2bd8c5aad	738	True
ccf1fd43e66690d8be306d75729a4461	735	False
a81101c3b69cab66da622572b40b0eb5	735	False
daf26cc340ea60dd6409d3d6a8117555	734	False
c108a4de018c2a33d3dfe180486f7526	733	False
0b36456e31ae8eb3bba07561d75f3ecf	733	False
1c86153e1b13ab5322c96f2602b73513	731	False
8c6accdc08a5bcbdd15cc07420d92e2e	730	False
16eba94d80dfbdd138e6a457d2746adb	729	False
78426b7cf553e7768c26fbea3e81f2e9	728	False
0a561e7187eda61c96387441f2f62410	726	False
b0ca18d6c2e73192da51470571012421	725	False
d97a97d4f8974683e4a66de090129c1c	719	False
4311a44a7d56ce4086afad3e75bedd6e	719	False
9604f2c318790da03853da1f26a2ce06	718	False
b7715cdcaad90daa070746ccd0d25c72	717	False
f7e4e2e7168bd31475b23ec811a9e0c6	716	False
4972fcbd85f2915686f41a5fa398a02e	714	False
3c44df3672100a011a334b67eea24366	713	False
9a80ae17cd96f925699d74507d258fe1	713	False
9a1c51771a17b757b706f4190ab6c7d5	712	False
d3d0c60c1542c8615b38429fa0effc33	711	False
975c7efda1ebbb5942cc657ee9610387	704	False
ea2b0e4a93c24c6c3661cbe347f93b74	703	False
a5304fbf9825b8cb05056feb824be858	699	False
37d748b0279fd55ccd64b148d0d9035e	699	False
ac57d463deafd198f817244255e80019	696	False
6bfe344f19a8f1df9dd976467aebe569	695	False
27a65719a06ee27a18b8a682aaee611c	693	False
1ee9330d696179b0734532a01bf18952	693	False
5ebc259296b2889e70ac1afc673e94ac	691	False
1348bfd291acd6dd06a913ad31f9027a	689	False
71328972d2ca562b9d32fe4574e553ea	686	False
8928c13a470a9251a2ddb4d3a23b69c1	673	False
e7e74960c5ee1984f2e60f99081a368b	671	False
fd416dfae1e741640352df3dad09222b	664	False
d93dfe29130fd71bd30fcdeefea2862b	661	False
c7541e5e0dd4b2a608bacf0199a2bf45	660	False
01daf5fe96e1aa9fcc8a50d1767fcfb5	646	False
f9fc8218f0aacaa06a85736d9f787a23	639	False
9ae8d595eb36d991db7b7014f10ea662	635	False
04195686f2b70585790ec75320de0d6f	632	False
d5baa18d1ea3e0c26238b80e48cf1998	631	False
d54a358d2eac5967f244cd66aea81864	626	False
dff6cd24ab1e98427913a60558b29767	621	False
270cf0642a9a1256985856a2283908dc	615	False
5e4dda1ebc3de65f6aa295df8dd6f395	612	False
2e0ed649d5932a7e4ea74a8515fc0621	610	False
73b17670a772019931a795b8cd848936	606	False
ebab7cfc7858bfb00c486bba21d6ca6d	591	False
6dc87c38d6e9e6698490ff74a338d193	577	False
a61f368e16f542a6c7c1f3845802e172	574	False
15e9787e22b412a6ae3c9fa0fa2ff442	572	False
4b420e525a1fd519ecd74b84cd5ff896	566	False
6268b7668c94abd24c89d2f0bae40384	566	False
8586c9cfb80eb43753e226004e0348e6	564	False
76176f691b6ed21020a1d0cfd9cc6b76	562	False
e4c71dc9b1a49bfbf653eae343b1c66e	561	False
7c8eac42933f37034f62a6bfb370c746	559	False
a0852d6c3110aeff5d0eeec5208fadee	553	False
fa62c11fef73a6c8521f03d386964627	548	False
41c6d37239a0b3d568255cfbcf5fd3bf	545	False
2dbe3f56321928bbcd74a153e68bcfc9	540	False
b0e36c2505ab53affc8d31b8368ae538	539	False
13e251df8ff298d8a46520c60acc07e6	534	False
690e1feb9045885e9fafa52cfd4d6a05	532	False
d087480c6d7a388632fead7c560c8115	530	False
7f1ea222ed01168c44bde1aad0f57bdb	521	False
1c5b605cccb41ab40f9748cd2b925311	520	False
7c82a2ef7685c5c6dc3080f56033cee9	517	False
524a0f5b93e55fb9fd0b2cb5d8de81d8	512	False
9d50123abdf24032e2e48ef50c5cb359	508	False
0f0c741eeebdb89289460115e9430f1a	507	False
13fcc68b05471ed7d6e6b08c29e2a51c	505	False
fd73a9882c920666a4f57dccc7707b10	500	False
08e700017fcf7b2701ed3ce0ccd3f3ae	497	False
52086d32dabe52ccec17f87c2e2edb86	495	False
aac9f40c2529e5fd97e02420224a3f24	491	False
6c304aec5769b06383658008c1e6a94a	490	False
aa5460b4bf95662bd7104348424d493f	486	False
269a1f0ceebb0b5b4136f44c09ea8c92	482	False
c5e0f8c03d32904e9e2c1e7ac20a3d29	481	False
5db9ef864b8d0cc4d017a661fc561bf1	476	False
932e1f2d3f75eaba13d2b2be2f2f7cb3	471	False
62ed3cf300c71fbc996645ab1ba64e99	467	False
f8e2228addb4c5fbe7d6418d4b53a539	461	False
0f2919abf529d88ce343ae7bfc289824	460	False
6ad76e78f6df7260884180b02ced1556	459	False
a5b765041d7153e6e9b326527f375d89	453	False
5860cc6b25ff1fb442cebc29360c8f8d	452	False
54fde34b2ccb8775a7706a21381af659	452	False
eb11d1a3e3b9fd2b0ce5a991b52e12c6	447	False
22ba92a4de3c46e1495daf6fc7ac2599	444	False
07fac4826100056ced105de329f0e8e8	442	False
838d5071b79e691f0e38ca3cc9731375	442	False
3d9838f12f6ff5591dbadeb427a855f1	439	False
22cde9fc7c966829892496a953e94717	438	False
3b5164fd2385fe3c13c5be3cf26749f5	436	False
e6c1f5fbc7b550a3c568a8c78f30711f	435	False
8e01bb5a84a399f80d36e3e4811929e1	434	False
9828f58eaf910927264c204ace9caeed	433	False
08293265426bebbcdcdadaeded79f889	432	False
3eaea6032cd88394cba0e99c2836e64e	430	False
bec7a6c28b061712aa76cc0ed7188b5f	427	False
2dbcbdee7d024754be2c7409122dffe9	426	False
59597cd430deea6d8e0908dcd6db7e50	422	False
bdeea0aaeba1ae8c4d11605ae54765fb	421	False
61677c6e1df6fb8e08c4a60fcd5066bd	419	False
f9f07850d21afe189ad25f01a73f7d08	416	False
a678fc12f8ade13c2f9c76d3d5c1cea0	414	False
4983df1af46542132d8d598642fef4c9	413	False
acf81557dd9dd77f07941a72e88536af	413	False
280353746e8eb880db9965d558cfbc30	410	False
5f710917418a9b330974629c2cf3286b	410	False
4c731267e801c2afe253b5cbb58bdd24	409	False
ae657668edd6678f6b11abc9936ef349	406	False
f6328649ffd2f1e8453714ccfd786189	405	False
2169606a1556264414982eed423bb0b8	401	False
1780b4a7df2ecdce3243c3fcb9f5475a	399	False
398e16e44c2a2cae4fdc5aa464684068	398	False
81d61da5682ff413e73081f379292d4e	397	False
02f5f5129b081e2daebf2249935cfba0	394	False
029548e5ab1dfcd63ad9c3df8e5a84ba	391	False
3754f776a2ec3065bb2588f00ad486d6	389	False
44bcc3f2359c9fddd2cefaa298b48012	386	False
315719cfd5de4cf2bcb4909a2f3c1d92	384	False
d3b3431020773fe5403fc7103d612c9a	382	False
51c5cc8b9ee08793faf224ab6f7c29cb	381	False
f26e71fb54b8e271d3b928eafccced3a	380	False
7faff9c32fc367c52389528e2cbd1c7b	378	False
e592ed9cb5b8c08510ef24d01926cdd9	374	False
ee965cec471a61b2b8218f85c44cf504	373	False
801ddaaae80ab418d9f2af1edfbe12de	372	False
060ad74f883f17969802b68f5cb21cd9	372	False
27527fb1c9efc31e22ac398663eb02d0	367	False
0ca580951d481dd4edd9672faf1ca5f8	367	False
285864ae495c8e884d5accb071992584	366	False
47a9f85fa68f0d472bf0b8e78318d599	363	False
9e25a5c2eb21f17ed74d9d5b36941197	363	False
9671c239fcfeab71701e4494b0146945	361	False
c6622e664d267eff5fda9b16f5c5ecfa	361	False
ca69dee0c968ecd0c51d5cd4a94cca68	357	False
b3c5e626fc747a17f3f7e512fe025dbb	354	False
50c6d4d76375f68d425609d9ffd2dd73	353	False
d798f8dc15cd25304cd90385b3474bbb	353	False
60c4ac791b4cade702453c47feea527e	352	False
30aa6c548bacaca79726de37ce205c5e	350	False
ce76f4f3f162907336186832c371b532	350	False
c83092df310fb2c33b320c63c70d79ad	350	False
b19b8b5a0459d93fa3d6588a11a2f3c1	347	False
04e4f7642a9a2d408f1e0698e9a53fca	347	False
930df033fd0ae49674b92a441d4ffef3	347	False
ed9ec96c80f5d3584df6e67aa6af1e4e	346	False
bd64be31c125f8956801b66c62a22223	344	False
fa8296f0dfb03840c6bd02d4e1131190	343	False
3127ee60e597c391013d1a4d82a8d0b8	343	False
4e60b4ac29f15a09381e8b51d4665a74	343	False
c1c65fe3ca15a6147ca0054c51bc4b5f	342	False
1018db31557716299bcd154e458a15e4	339	False
dc0a9aa49aaf9c8002129db6f2682079	338	False
46ef2b7d53f8458d880b33d01e0a8d56	338	False
bbdc6cc704fb1a46ea7f7b55a2ff5211	338	False
35e9bbefccc156bef074c770b4513524	337	False
2954d32d05bf77e959d705b9cfbcfae9	336	False
04d285e2e61119429cac6cf4a8b4dad2	333	False
9b101f5acb6c095f2374e97967884de4	331	False
f21b13103ce7ba057faea106ac0ccb7d	331	False
3017b131d99a3ccd2da30dd4dffd68d3	331	False
350a97fbb38dc0ce9066c02d614db94f	331	False
2951710f7015eba8552105c968d64807	331	False
c20426ddaeb8e0da96f8636bab28913a	330	False
27013979b718edebcf0116c3b371c4f7	329	False
0d1ecf43b9ae1977de9c1989f5c8e722	327	False
101caa0a4a6ff872f8941afbae3daad1	326	False
f1488547c5b3ac5e9884c0c10bf925c1	326	False
113ff20ecca13af5d0422cdd9dc8aeb8	325	False
a775cdce3c1484b9ba6a37c2c68157fa	324	False
cf8eb2fb3d885d1919ba916bc0975347	323	False
a052541183763462ff4a3ae89cc707d7	322	False
5956d806a50360021379c30a2144c7b1	321	False
7d1f7964dc4303b9c76699fd993f08df	317	False
646524b2aa8b3814a10fe4012edaee59	317	False
537d7b0ce0cdb073be59e5bb120b2313	317	False
57807147837163b9b723ef5faad6d37a	316	False
4f4b70f2d0d1ee4e7089f4265ee09ae6	316	False
86091a50fa36697132fb69e3b487d7f8	314	False
d37f96b7c285cce6d42868f4ebb6a502	313	False
fa1d2f5e1d955ce2c4c3cea4fbaec94b	313	False
241d7e84717d1c0906987d7fc6d26594	313	False
9951921e504ab92d288b08208b91de71	313	False
19b56e401d3aa16c147a8695228804b4	312	False
134bd7d6c8d8dad4892f70ea1e6e833d	311	False
edbf7f6589deb72806f042ec4185d195	311	False
91b40b6304f04e219f4b077ebd53fbf3	311	False
ae8b4245fae3e40750fe0a3a4e44a4ad	311	False
b9e1df39f3d1a33fd40d4f1eb9222d90	310	False
92bbdec5f9982b87f8fe3eebd8867ba6	310	False
ea334e96bcf93ec7a7cce23f0e812c3c	310	False
3e6b0af6512c85283cf425565c12dd86	310	False
90bed9d1f98f7fbabfbfa3cd9b9738b4	309	False
d312696f9c5dd29a9ff4335111617ce2	309	False
b9a57770a3bcf07bd9b2083ab77f0e25	308	False
38ad4efab631d0895fc0996e28d7448a	308	False
7ce6a3958dca75596020d672ef1eb23a	306	False
535b7de513899641dfcde7f0b4ffd1c0	306	False
9f7bd05fc521199ef6d17958985d2712	306	False
7da5c5a566a1ae0486fe6d08ea05a4e7	306	False
d69d4a77004890210b10fd5352669f53	306	False
ad9c7aa18cf2012cba78594a5e3eb3ee	306	False
82b6c354b7ec06e18a5d0be27579e20f	306	False
1f643bf4ff2f9a59d5dab5f38bf1babc	305	False
51a1194f1fab93b7036045fc35429aee	304	False
6a1c907b19c005a65fba97c071827561	304	False
b27ab54a082070418f5a0935831897fa	304	False
1fd1d25ee49aa95adc02b78c1f39e914	303	False
45f10de79e63b0149d86d519244338fd	303	False
5c68cf200f7fb9d65828534aa799ea49	303	False
e9f5290650ce5c0299ec7238abdc23bf	302	False
e4bc175b1898ffdf4db0ec9aa16cd63c	301	False
b887d77840088db9cfe87d9c8b52e617	300	False
9ce5e776ec07acb56d9097811e8104a0	300	False
a0b63e95c3266e734608fe230ab1374c	299	False
0a5d89df7880ec93009acdbcac68e8ab	299	False
2268b83b6cb307bfd1cd008dae1ce4b3	299	False
10e53d63fdbf6390c287ad4d8e1ad6ea	297	False
991bcf92d4e485a9895e33781cb8df50	297	False
734361d826a501c99364fb96308f188d	297	False
d584272a77257cbb286d334cff4aca51	297	False
1299f4a91eecfffc91e0c934a05820a7	297	False
350c24fe94bc2c5d96e1000dfe7240f5	297	False
2faf4b846bb4730f685225e9775a10bc	296	False
0d64651b5c82f65cdb9fbe57c5e7f70c	296	False
1fe23cb09704fa59e0d62fb7da75829c	296	False
ae85f841b64cdb5a35ce441bbfcf40f0	296	False
7d0564c2a3917004e54b3a9c981a3b10	295	False
b31e81e8262966afd3765561132f95f0	294	False
e2ff4c7f94647af18ec83cf1c41d6a1b	294	False
1e05e3064aa038a78f3ed30fa01e3aef	294	False
f6f3391b532038b6742e25f6871355de	294	False
f84528d160d1a2c8c0b48eb23401e1fa	294	False
05945a750194b142adb975d6502ee48c	294	False
77339d7f8ae51c99434de2d8de138201	293	False
c5d0d00866cdd6bb1df1d4ed525fd8e9	293	False
5aab74d7d96184b5f3d9bd8e76d8a62d	293	False
4a140c84cab73d6175858f07a8c32643	293	False
9c95856927d1cd74b754f5b9bad13d42	292	False
fe5fa2255ca60bedb7a3dfaea04d9a7e	292	False
a7b5a62ddd6eb8e7b4a74870c14775cd	292	False
535fe8fe1d20a5bb61913b00b0770f28	292	False
4186e933b65344b626c7fa568f133b88	291	False
87f4d568e689190b536a7b91e4709c34	291	False
2d1444ed53e0d34330e0c454af8ec08f	291	False
bebdcc4b0ed8362a138dc387092923c4	291	False
96399ce5c40536152dd9f9d076803879	290	False
d05d93778691fd6a711f8345037e99e4	290	False
3b90be9b577796b2e25ed14c51e985a4	289	False
b1554d3df417e178253b429470ba6a85	289	False
2a1a1ce8f34ef7058b5538d95634fff6	289	False
1d1620a6b90183c279338e7f7a2ddba7	288	False
1e04798b32f3131a8b2eb9536b415f27	288	False
81d046b5e94a5144f46e286f4467b8fc	288	False
10c00d2093c6e36a8676b3d9971afaaa	288	False
66f82ee3ccf09e04f5377114a6f02acd	288	False
a9f1427317aef1ffcaafaaeb7d99f7d0	288	False
1db5c1a79de34bb2eb7ebd1486d2326f	288	False
999b13c0f372b052afc7766c9cb2bdb3	288	False
0f8196ec5f1f21db815d7e6d1b728816	288	False
c7f82af7f97be92a6fc1cc15b2595429	288	False
10588e2ac753375a3a4e628e82a5604c	287	False
bc8142710ca7146a9af2ab7a98f66f9f	287	False
8f3b2cbc1f5fb70c0285491b6cc375fc	287	False
07bf22aeda5a7b593e994b548cd28035	287	False
858f32522736cf1c3a3c4626395725b2	287	False
6e0796545790fce53b52fbf350725b4e	287	False
f89169dc43ccd939da9c19cb2cb3497e	287	False
14378f7b8b510f7ed44ff5cfbe66f59b	286	False
a04ac119a50722c6db83a23db2e6eab6	286	False
d8bdc44fb577d6c77f2caba5f9937aae	286	False
d8c2510a4c9e71230c0f0cf9fa6d7111	286	False
f3927f5de3404c9db985850bac489f00	285	False
5b7f89165eec46bc60098ff56c830055	285	False
20e86e203e9839134abbca0b384ba8d1	285	False
9a5108b27b1d2e5d5e65ce3782c34117	285	False
2f6bd24dea1ebd323b67c345b3799211	285	False
aef04ba6f25d1f7fb13c2ff8dbc8f54b	285	False
b75c72da64f03c3fce23461bbb053de0	285	False
edc5bc665b46217f883b3b521f19d608	284	False
463c97a896103f32fb7c55be1bc8c281	284	False
2545e62fc3351fb27c07ca942e8ead88	284	False
ed30f325ef95a384b064e963338e7eea	284	False
2f4511b3e6f750ce3ef7cb492f631646	284	False
c1b46eb481b6b398621634e0d876f815	284	False
ae169ba7c5782fe65bf68ba5c7a1b177	283	False
5ba15010ee6e8bd81d5ffdb7e3a2cc44	283	False
c428921b96285cbdb04677e09e5bf825	283	False
6a6210dd05615ce0487f8398f8b5b64f	283	False
8e2ba252986bfb79083d3bd9680e68d3	283	False
d78b0f29dc8ebdc132bf4e28e7fbab11	283	False
4d4fd08788a568b4a07474fdaaa4fb45	283	False
393e722a6355b7ed85602d00252b4622	283	False
96f502380897bcf8a6828496015ba361	282	False
898c764b5e31f37ee0fce012a32196e0	282	False
b85e3761c069d550efb49db0e4968392	282	False
6d4879d73a5425cf4938ee3487e1a0d9	281	False
6d7f219ea858d43cd55a45948ab4fb04	281	False
49869fc38c95286e1ca0512e49eb0728	281	False
f621b5be6994ef8c525e6a0aaaa4b41e	281	False
03609c60f6c72ae4fbdcd02b9f543b4f	280	False
c95b34b0d7166e3ee7972069582b27c4	280	False
91c9bb5a6810474fa331de511a1be795	280	False
1f6999ee78c6b6d6046fac9699f59045	279	False
dd61432351c02829e513235f253f8cb0	279	False
141c4f64481506a9fbe74e5d21b44a5d	279	False
cce86b4c1347df668410b6e3d9e6caca	279	False
ec819726f41aee25f3035ea51c68543d	278	False
b501fc487391c91c043ebd59d9fedd07	278	False
750b90ab5e415af216d90dde0d375af8	278	False
09630476ace47fc44304bbd395e06f63	278	False
279e91612f818b24a235b08c9edc4519	278	False
a0439899e8bc703f42be5839140329b5	278	False
2f88ca070ce36b7eca1fd81de731a46e	278	False
a28b39a3f6565c1c0bb2a67706dfe55f	278	False
38557a9a97112b628e1bb86948c5a49e	278	False
8e847cbffd00de897c48805ea32f634f	278	False
e01569b4f1721348e7c1706310757800	278	False
e44cbe57822df23ba83c1f3dbc8a6c2e	278	False
d4bbbd8b10867592fdeaa40f323bc676	278	False
900d63f1882a8f8519a3014fe353b540	277	False
7fa754456d9b24dcae014ab221ff8b4e	277	False
5cefbf4b1a989e13100e137a0c06e91d	277	False
9710c44dcef6ea80a571cd1adcbddcb1	277	False
ee6ff7c2d227fab1d4526c4405306b46	277	False
46804becde74844bceb7dfc61e378d89	276	False
e7921ac9f3c3c4bf2aaeb413faffdf7f	276	False
435bd236ef9d6bd9afcae16b3155c2aa	276	False
160b9a7312615e75e737924c4267387e	275	False
92b9c9549caee14cab9b79322bc14d5b	275	False
e8627f876ad32c5061d18820c7ac4c7b	275	False
fd27d3e045b9ba47133ddc92fc6cf379	275	False
8b16e54d729a572e142b7b5df7826fa3	275	False
a622f9818a35e6fc94fe675d3cd833b2	274	False
8c7ce6fc8d029a94ff6b9a8aace6129f	274	False
8c9ac2653587fa492dc4f860dfe09ee1	274	False
15fe9bf19102d360c8ad1aba2f8d1304	274	False
e373621e3b2073dec5fa6a894b6e4f03	274	False
732455b9af6b1c8c88e68ed0a43c4ceb	274	False
042b488f75e98f721c3976b092889a65	274	False
4cc05c80dea879520fce032cb6555f62	274	False
c12a15210fd091528811295305d26c18	274	False
ece4b24e7d2b567f05215f9c6d395173	274	False
e9b350c812c66d63a7fae8a5c9fd2b68	273	False
9f5fda52c9672d5f01dae41c46821ff0	273	False
80a864b7e865cc7ecbae501f17e552d0	273	False
a4df719d792788af3cfa56eaca42d742	273	False
32a00b9cd4cc2b02880529fcaac3f229	273	False
42cbd4a3539bd905792a04511582905e	273	False
d16d42ecf5a97b02c8103c3ca6d0bb00	273	False
2af1b2d54d1731918cb6a6ca73b91795	273	False
d52475159d8e1880084819e0f5ba89b3	273	False
53541cf5156eaca3ab180a06040fb666	273	False
6a420b32a3c0d45b8dd04bc818eb147f	273	False
dfc9c17a172899fc560fe50f413fefa7	273	False
bf16f5a76ed4ac116fd7e107078ba36b	272	False
b0951f55ee2f93b9e67af6827d9d3433	272	False
7e3d0fb80c8a2dae791cd603a6134306	272	False
ea18cfeee71fc538e4632b520c77c6cf	272	False
bb61c1b53dbf8758b1c09d29b6ca5460	272	False
0b30acf940cdde37ca30474b8aaf94f3	272	False
870a00290547d11dabeabbf4cae977d3	272	False
43b3b3a6afa5cb315c5284031b63f204	272	False
0ef1f9dfc6ead365a425ac0bdf979663	271	False
c9aa124265a8adceac6ac25137578db3	271	False
814b0854ea9332f5853b957ce106b413	271	False
10c0135e87eda72629b642c79e2dc708	271	False
0bcf60ec75a640767b003958d61f36d8	271	False
8ad5fafc22912a496f5f6470b7a30487	271	False
b16c8e89e8f19de56b65acfe32b5fb47	271	False
b9163b813f99f5acc1faca828ad95e04	271	False
5eb419cbdf598532ca1442cbb7dc8ffe	270	False
c94a7d9b0a55201069634dc64e78334c	270	False
79f37044e9f1e14627525e9b11d8cd02	270	False
fd671ef3b75b1229a228a37112911924	270	False
b4a502d21773aa215b38d71f850f58de	270	False
8bd9ce036d20b489c048b65b5dda39a8	270	False
2842908f99c571b942c7d24438269a7a	270	False
caacf902f6de815cd8b8a6016886dcd9	269	False
276c8a90ddafab945702c744c91e2197	269	False
1ec8370df1571c77d3efc9503c38bba2	269	False
7747d9bf3b5e4da4ad0c0276b1c27819	269	False
c45652c903bde6134546e08d1938a146	269	False
8d70ac75a0cc5ba04caf77f2424f9c6b	269	False
8812e114c316210929e56c4b17fa4241	269	False
49a36251fbba89fb57b6cc39ff9b3b64	268	False
0f7c781525f945998233168c0886de45	268	False
aceb375761ea56e06705825cae8c50bb	268	False
b08f2888b34549559b1c9362157ece83	268	False
bbd8d3a539aceef84d2e9f3427e46e51	268	False
0d31738f736f76e24c84f379d86a7c95	268	False
2a121e99aaef8bbddb61ff50214809ba	268	False
816923c95b3fa220a74ce4125f3dfadb	268	False
0bf685fa8b55b19aab5ded04517a3c06	268	False
f35c508b877466f9e960e37b911fef51	268	False
cb6a6ba5deb6769c3bc9371f6f733b48	267	False
8254580bbb6a177090bd88eda7378301	267	False
9d95e249ebde1c7082ab76d62e5d73b5	267	False
cc0290834537bbf4a64a6f028567f870	267	False
27141376a2aa39c2ecaccb74f61adb99	267	False
ea6ab07d7c6aa4528c073aadad1d2366	267	False
3e09c615967eaf77e44dbf54dc3ee3be	267	False
029b7a9e349d54199b7ff3c7be848ba5	267	False
3dde71f356edd134418bca30d7e62d86	267	False
6aca9ad141fccc3c9f20de61758dbf58	267	False
86c98d84259255ca84a4117cd6e4674d	267	False
0860afc6336719bb1281f43f181ee5dd	267	False
931f80bdb122f457d2bc7a6109dd4f0d	266	False
9d29d7e5c443a025fd03814d0e8009c4	266	False
fff894e31d107d487baefd328293936b	266	False
fb584619e3778fd5595eb61e33993985	266	False
63c7b7a5d6f8db605eec7eed29ba5c3a	266	False
08b3c8c468a32b78a9a0254dfd17208a	266	False
e3ccc3b235e9bb782ead7c2a54edaa46	266	False
81f35ee4d6416a605da376fd91dfbbc9	265	False
10cd502b01abafc87e2ecbad86389286	265	False
7354051c9d984e7b91603906aa2bf8e8	265	False
a2b5fef16d77078a532c21e5a2bd04df	265	False
f3c30aa47b3639f25d168a810ee07fd9	264	False
b91ed4d06bc09c53d56b793031b3ff71	264	False
bdb22c759ae41e1b8cb956d283ffabb0	264	False
ddb3b8aade6a6dfeb5f94e6bd3724b22	264	False
045a190b1a8aa5ad1276ed45b23476d9	264	False
0b1d4a77a57e1747219b951bb5e147a0	264	False
20fe7177f95e2ade3648932129ecce2a	264	False
3467769a138fcd09bc8facdfcdebcad2	264	False
cdbc46877f9e75dca733e4383a5eef07	264	False
9bc789cb30de4fae6527637f79af945b	264	False
20682f1380179ee8b7217331296f5b18	263	False
a65c432dc3be4235ae4af4e1da97de45	263	False
0ceea5e52cad97a12c3a98d094754cd1	263	False
690fa7362ac530124cdbcc846560c951	263	False
84b6333f58c9f939d157b83228ae745f	263	False
e8e6eb0cdc3a5593cb7945d164fd1ff6	263	False
b1ca61d9650fa509d775cfe82736f8e3	263	False
209e7f307b1f35e071aa1ee9490d6a87	262	False
eabab2b496c88d0cc09c46ff871b8139	262	False
41116b829b26459420a90f8693c14c93	262	False
d47ed56808100bd5d612df7f1b1ce0f2	262	False
7d1da705413e1c5f90cba4b65558050e	262	False
4768b506b3e96ec7b8518a8f003e7bc4	262	False
07c7a7ab91b4f40573cf20bae45abaf3	262	False
43837f5f22e11106f82143c97faff2c3	262	False
55f1f2cfaba1344d83292f297c6f064f	262	False
40c7755758ea21a52cf99caae3ff8a72	262	False
7a6f5849990f48b2d7444fbcb660a663	262	False
c162a4f3943238810eba8a25f0563cca	261	False
881b09a08233de86f681818b31d5b5ee	261	False
0161b773604d0c50ea5ad519645faafe	261	False
91b650b16ab677024c1784ba42d57800	261	False
ba07c27ac776098e7aec192479640b8f	261	False
6724a24c62b669e0a0a7875df3027b74	261	False
40956d0d335eafa3d74f71ddbb17bcd6	261	False
64d4cf1e460fac29ca24d3ab85a92d59	261	False
88677e518af85f516595f9673384d9b7	261	False
ba0a46752f918ad29d001922c39dbf18	261	False
94dcf77bef91c820e5c2ea5295ccc100	261	False
5834e5ab63215b4b96435311ea6de5c9	261	False
c477af0a03ff992a2b6e9c7278ec3eab	260	False
ebcd07575158e6fa89b9c8ab386afd33	260	False
a4ab861272964cf15544146eb71d62b3	260	False
4fe1518160ca42239b2ac95ec0323253	260	False
d07df4f102f0c61fb84ab7f0090ef510	260	False
cbfb60b3af1af11f793647df58656cbc	260	False
48a04a6a12e8dac5c600a5aeb925cd58	260	False
9b81dbbce8ed249f41cb43a8a46649cd	260	False
26344ac97bd15f707c049af737cfc496	260	False
b73257d9ca6298ba147b1f0466a0a227	260	False
54573a4dfdf551169a39bfb647b09716	259	False
9c812f19efa7efde77160cd413423803	259	False
dbee745fdae765c774e454a781b05f99	259	False
695f94e85adb8cc6b7753625c7f7b483	259	False
4930259bd49c22b2f16d8ff3fe7e9f1c	259	False
ec8fb3c9bd615640c5cfeca26398404f	259	False
33902c26956acf7efa69413cfea6326e	259	False
577166cf213a064e1c13a4749008ad92	259	False
bedc1c5044044b5bfc67d736e3efe3ee	259	False
40132ee277b9f6ddc656b0fcee42c85b	259	False
b442f69ae5093fc1595f2a2a709926f5	258	False
a60f66dddc32352ade0657ca237c3553	258	False
bc1c12be5ab7bb261780dacc3d5974d6	258	False
c3339c1384901c20c9503337ff5763eb	258	False
884f37127445efc3349d5211b2c93973	258	False
44e16ce4a63e4acb5376b935727dc912	258	False
6dcbf61c00d7a0f77f5821004d274baf	258	False
4ded04a70bd14fff1aac7c5003dd1d96	258	False
12efc5c445e4f1f5baaab18ef569af44	258	False
947c691e2df95b7dc70233ea5af302db	257	False
fdbed06b4047239dc666a6e080f196d7	257	False
c9c361025f8eb5ecf87301df9aaa1a0f	257	False
cb82f1fc3e9f19ec714c5cf42493fbce	257	False
f424b704d3a6dc9d8a23305980e15396	257	False
98b7f3d36400a51f23789ecf96ad6ac1	256	False
896f195d65e4fe7e3718d2f1946eb2c0	256	False
94789834bb68f2db5ab172f3b740a0f0	256	False
9c338fb4fffa0c7f763fd2c5fffe628f	256	False
59960cbe404ccaa3af1f9ca682a09c7f	256	False
f93ea5f632364688b346cf486b8d8ff2	256	False
a1ce0cc84e637e3e9f56f87f4062b3a5	256	False
6ffa81dde73368f03f57f6bcc96426cb	256	False
644e1a4aa7aaf9d51fdf16cda7bb80da	256	False
890599074780177f1768a9d112d6cd90	256	False
2e5a4150ba4816db2fa3e7895ec9a83f	255	False
94089989a350edc08bf4fc8c90c9dd57	255	False
51c63b684e6033c1e9d64bb4c8f80459	255	False
063042e4da57d471d2cc48a06393f9b0	255	False
46e1ae675717e6b6ff1e04f427e9c11f	254	False
e071acd848735b7addde4b875be8b10c	254	False
4f3130c527d603c02bcefa11a102d0cc	254	False
c12568cb571cf9f18b38339370087f10	254	False
c7a14dff5f143eaa77cad75280257e4b	254	False
b34b4500805498945473f59d6316afe1	254	False
14a999ac116871041248e75a737e4362	253	False
915b3cccf5545d9045541812dc61ba61	253	False
957f520f25dcc35421189837b02a8717	253	False
71fdbb939b8a1e633a10ae9f5766bbb2	253	False
6fcdad89a75afdd42bb169f81280ec94	253	False
a2781771aebf46bd80e204dabe02e613	253	False
e68329085db5f36284fdc79f69a535ce	253	False
67d11b34a3e9740e5f7ce37dc07f243c	253	False
2676802339a73d19a5e82144dd06cea1	253	False
ff432c6a262c65a51093d02eeffb1b92	253	False
e5a43b018c81cedd19e9a5354d32d469	253	False
125e63c222e46c2e81a3f980e3811672	253	False
2b7533906860b4494ce6e2281bb7e4fc	252	False
1854aa919efc374d7bdb14d67c237825	252	False
d96a3b4b5e8c21b56ed361067239d8aa	252	False
b39fb3401e94700ec0093fe74965b144	252	False
4a7074de14817bb8e2c16e139619d732	252	False
a3d69db98e6efdbb86b8d9136ce48ec5	252	False
5c396e66862b9463ed03676c08f8421b	251	False
6883642ef7249e2e8c70c0046b2d8c43	251	False
fc784892d8f8428e204b2fdef57f69cc	251	False
19e75e0c029d85d66afac84ecfe00b64	251	False
1c4a9301000446590fde1c3f14014f21	250	False
51a5865ab7628d3cf3dad7b9f59c3da2	250	False
cc4f5e4dc330a0d4a652ce57e14f9bfa	250	False
515da836ba16ebed11b27d44b3b5424c	250	False
64d829469f236b544c636a305708a3ab	250	False
8f2209f3cdc31a1fe929de6fb12bd504	250	False
f0c4126a55788ac26d74e33d20b21059	250	False
eda4e9478034a7343f7bd042acc2be9b	250	False
94225777aa9474a8d15f464bd9bac8a1	250	False
baf9a9364f16ec530086897aae13d42a	249	False
9b001dab73b26ab7464f48b93bdce37f	249	False
df8fd2ab22f940444d25de5ce1046146	249	False
19214e55c2623eae2085b600d2111664	249	False
d171bfd33dcb77bd9b788a357844c9c8	249	False
50422b20c4868c0f3260da36fe4ad42d	248	False
a7a3f9220751b1a869960866de72b163	248	False
014746feb5880f7d395cd46bf3d40628	248	False
6393b8e067ebc4229e17279e4f28054e	248	False
ec34114e8cb6129ceb4877aa1d5d5328	248	False
921ab48d452640b59b31e506661cf613	248	False
44feccfa3eda824562cd2827452aaf97	248	False
40b3eff961284097d4ce367e5c52c54e	248	False
afc79ca840964a9aa83d4522202efbb8	248	False
23d741b85c920108f4d4bf14178d0280	248	False
ea93c2837abadbf926ffe8db19d85d23	247	False
21c4d51f8490c222d6f8dfda9b0179e0	247	False
c91d3a72f1fe41ff52b55b53e2c094cd	247	False
d0c8d362c31ac9c66ea3ceb5306e4264	247	False
3b375ac8e3b500649433a75738cd130d	247	False
aac13f35efbc6fc789a221ae4b39b813	246	False
0c85545e7fc2ed3e0bdda57c7c798d38	246	False
3f930040f1fb5c5cf7aac57de841c29d	246	False
1c503dad200c7f4fb0959a57a6a2ec62	246	False
db6bc031b4d8e96235f9bc807b8bd252	246	False
95afd8c12ee5abfb67148d03f3c88595	246	False
2b1ee01abcff33358c53a9f8352cb036	246	False
637f327a59fa5dc5c6dd1ad4aa01dbb3	246	False
ce18c4dd60566e158d54f6725c2cf85e	245	False
3507a011c0f4252e5d1ccf7d6a51ff6b	245	False
394761eae63f9217a2a39ab71d473afc	245	False
ff96125a6762161f01d79f75d52e6c30	245	False
595510b25712675d791d9a42b982a503	245	False
e6de2558b4e8d77d9c85ace81db7f066	245	False
583233617d06c9d0c90b543275c3bf70	245	False
830932289444e28d4ab0ac9cdabfe977	245	False
e8caf33f21a7a8d0849577fdccb834d9	244	False
c492de42a100746b833a7d4b69cff7ca	244	False
6ee30b7b9f6367ff45f1fd7c4f735d29	244	False
1efcadfbaad77f9889be596ebc63a357	244	False
f35c9efcf990837bbd2a454c15a6f99f	244	False
71555d7f9776adf40ea605b8e505c8b6	244	False
728174f2df78e400b386d1494cb21230	244	False
6c02716afbaf214892824c986ae0b6bd	243	False
86d155734020030ec30e44ef02a2366b	243	False
34561f902bdd50d502f4dead584acf01	243	False
1f777d1278bac5dbc0e46edc87b7838f	243	False
0456009c98353a4a0aaeebb201218e3b	243	False
1355fe25067880b3c8894a4fbdcb825e	243	False
ada70e244a76d1d21a556ae2a6fe4f12	243	False
237d6ee1fbf1020abd88b10e4da093b1	243	False
19e20f8c4be98ba9669d3dadab4e3b4d	243	False
3568cc200fd2fb3fdc7e696b75d42356	242	False
c45882b112edc660fb3c42c5289629b4	242	False
8c45f9920904634f435bfbda306cd04e	242	False
bc6f987af8d48e77fd83646a0ea888bf	242	False
3252bb4a4ac0da872f6911351e2d2e01	242	False
8f895d782cc11c6275418215a92b24c0	242	False
2f925ec12e5c75370f140895eb77e5a8	242	False
d2e5367e7685c04874eece7af5be14f2	241	False
e28fe8973b51adabcd42dedee94d7406	241	False
4321dcc9c4a38cdd474c21536b174e30	241	False
768fe25b10e1170901ea294848b24f2b	241	False
a9ee80db09496d8e4ac6d3ff2b5df996	241	False
79cfb7be683bc08e6638683fb4b54676	241	False
a1eafa2f5f7a94be6756b380b821b749	241	False
60e3d85bfc072d52e3223466a7047f73	241	False
418ce8c7c4af98f218666342555b8241	240	False
80746f584b413684ddda817d194a9809	240	False
ad5f123d3d9c3badc90182f3626439eb	240	False
a1179f2658a1f3ac8bc15779ecaf142d	240	False
f186cb2452353f4336021cfb0cb83a92	240	False
0ef58493de2446d30f621a15e32391a9	239	False
be80912e2fee0d120aef1d6e5e9af07f	239	False
b15b7ccc7358a899f3cfd49f7aca02be	239	False
509c934b588014f114ee7053713584e6	239	False
b69b79cc07fb66835e21cb2d7432a089	239	False
1eb1109d731973bb3cd0ecc02b123722	239	False
d11df41785a7d6dfac2b846ee794625f	239	False
03e2c89aaaafed3a7255cf3eddc568ce	239	False
4cdc590b7c184eb74daa871ba0bee930	238	False
77dd71acfd170a9a75ec88d777517241	238	False
64cca4553f8d24587c95234e901fd2e9	238	False
46551f72ec89543115188984f6a568ab	238	False
441a860fb4ceda4b8c50c039db2e04b8	238	False
05cf54de00c6e27cdfa865773732bf6b	238	False
9084cda2f010530562ba30eebeb7d193	238	False
0ef27a580927f003ea232388cc1e3202	237	False
03cd6237000e8cb90567b03e3f37c7b8	237	False
c08cd0d02cc1978e20dcd56fd745ace4	237	False
9416f4ec98a31e2c08235ece4135be78	237	False
44aa38945fc5343898a799c881e3e7c2	237	False
72b6c38731ecc2f945abe2d376932476	237	False
2026ffc23400f49aa943d73fafa9421a	236	False
1ebd2ebe81ae5ef53a70b475e13284e9	236	False
1654807d642266f7ac4c5c59e266da81	236	False
a97f9ef2eaa4d89882bb134e98decc71	236	False
9ab88b5646dd589d1f258e55e8ce2757	236	False
93115ac722c31044de2bec688075a40e	236	False
3d8b22c39f27191de36d2991829fe0ef	235	False
2420d39e9c3ca631e33ea9f330614698	235	False
5e4a8e62ea25d3a125486e9f4662e038	235	False
97f6c3d89f86bb271f74cefdca9b8217	234	False
dcd5766cdc33a334b145d6a979a787d5	234	False
c9865c71ec5b51e3e76b923f44ce64a0	234	False
f9e2c51605f6651e6b5935e45c3d8110	234	False
0e25949e9c8d66c4a859bda8cc43c676	234	False
4ac58af5ae3236d74c473599ab238433	234	False
787c83180b4677079cb5457e7a44554e	234	False
c75135d627800cb7f8b538bb6e0800b2	233	False
07e7ec8cf9f2147b639a23a11d3e0930	233	False
b1fb340d4b68e9041c92916658dcb5e4	233	False
85d45898402d0823d2e3e5ff0c38e788	233	False
a756e42d7a1868a780d57d5832100458	233	False
261ae4bfae4a7addac3cca698ced8c16	233	False
8ce931b0c99ad5ed648c25483c1ca492	232	False
c1689742b55775c0e9d3791445af54c2	232	False
0e3f9197279b7cbc671a6196e6a196f0	232	False
25aee5fa9a9d679ba119a0ce04fd5c16	232	False
2b1cb74068a199ea176973ea9cb52bac	232	False
9fead68f91f3363e593681ec15bf3a56	232	False
e51a1680a11b4b7e7b986856d41696f4	232	False
15bcc1a71101052f7f6f996d36d47b9f	232	False
713543be52cf87c26dbfbee41a43f44a	231	False
95916c037b5f8e8e313cb7538ba32418	231	False
0c59dae16dd5aa63a4eee5d231f39f65	231	False
67c7560591497e27b39e335b0cb73f79	231	False
a9755d31768faa8f0f27a3d1a271a68c	230	False
75058df17657d5996b4b846a4ebc958a	230	False
ff1aac986bffd1fd1655f87ec03c1f83	229	False
fd22f09657498d9df835a59b43ce0e7b	229	False
a677d02fe1c7481700ba281cb24b1133	229	False
74b1c364758d38e4795d16fe618668e4	229	False
edb54f42393b3f1a5df83e3871dd011e	229	False
eb547d58fdc35b41655adaf3289315ef	229	False
9d6e182e70958cbe53f39b27538094e3	229	False
cec1f4af28b94c36296581da8e468254	229	False
28ffd33d944554208496002eab18e14d	228	False
3664976bd03c91877ef76a45cde61939	228	False
43a299de77a2e97323757dc8ca158543	228	False
87678e445fb914601a2c1da891283d59	228	False
fdf20bef008a559e4b8d2e4fd628d18e	228	False
f8b8647916cfa57daca15d635a579aec	227	False
d6fbffb5c113bd7ef2558f72ae54574c	227	False
399a674c7c7d2ec6a8f69d4da3128e8a	227	False
fa2c3310c83195e117798d944f1e7f29	227	False
952e5002e4ecc26e98fbeb9f1cb4eca2	227	False
bc684ae0de75c7456b748ec45df754d0	227	False
1fcd7a43e98ea82200a6a20b4f9b1eba	226	False
79fe1381441788178c81b1a6b37e8177	226	False
5803aa6fda8256920b56d0ef20ef986b	226	False
6818a2112bf6ceb7a9cb9232200a1a57	226	False
ba79cc80279a19addad46e1330246769	226	False
21e15e6c86cabe4ffda049e9c3220988	225	False
a34d0eedcd9bb6b27bedd6f50f2f9d42	225	False
69700aa06bcc7ad888c266b89b4d9940	224	False
f23147853366370805bf101e4a629f76	223	False
22158f8f9644be8462cf8d7c3800f428	223	False
8b2c5d4282fbfc48058d782ab7d2061d	223	False
a0a135480bf4d00afbed29c309398be0	223	False
e518bcf91d5a7c3e5d1c599a3fcf09be	223	False
293aad3062f171b22dc4a283faf7ab38	223	False
12555b60b1f7fc015a558bc4c8e546aa	223	False
dbc8abe8ea7e772cb0dd5e66206221d2	223	False
ab92cb35c81993b964155ff68794e969	222	False
53afae91807fc1b8682088e905e084ed	222	False
0681958bd1759cc8bb52c564248d208a	222	False
fabfd1e9294f07d4b5b916b2647b450c	222	False
e82479c2579596c69f6ae737be09c1c8	222	False
e9da5b9506c3785ea0241a44f94df7ec	222	False
e87b83ff85fc06252ce3361a02192a0e	221	False
61732f981a98b4b69effb4e95dd50513	221	False
423518eec85c81dc03c6e0c6e88c1941	221	False
2741904794d0125f8936ef2d94323f18	221	False
fed01827e216cfdda0c6712324d974c6	221	False
55a43e30577828f89e57d6b7bde44e7a	220	False
07a5cdf4fc490985804498f4a5ef439e	220	False
dd6480b1aecad961a5170d3a3ddc1fe9	220	False
a4ffe6af60a855b7dc39131fd0e440cd	220	False
e58a56d4b58102fc4cc4da800a200862	219	False
b869e70d390052243673ae74fec2587d	219	False
3e1a1bffd8f3c4c02c34162195f70585	218	False
6b38621808fb4de8e99ef167b422658b	218	False
89fe6e5ed5c6e922a186ba93425a6e17	217	False
59e7905a3f3aee121d8cd7525b984ca9	217	False
cef45b97ab32b9245e3aba8bd42f8d09	217	False
b80972d9e16f3aa7666859b612399f66	217	False
664d9a4c5056cea91e52d439a3172118	217	False
ad0fcdeb3def10789bdef991e304ffce	217	False
d39c488df6a7bb20a34ec3784f40e34e	217	False
cd9b04019a30174fc7d5a7b997638e82	216	False
6fc95694441dd7be7f38b0990e19f5d6	216	False
146a9bd7f1b84b8c9cb99950ff952225	216	False
be9febba3d5693f049d017337e522fa9	214	False
33bb99f67d0003cff4181a49745ff69d	214	False
3d92118281c6ee2b33587074bf6f46bf	214	False
df46e34d85062c3b797411d3c32fee24	213	False
25eacc6b850073639cc51886f5aec978	213	False
3de0414f4c8eb7fde19aec43e71687ce	212	False
caf68cbfb72d45c5bcbd937ced100a4f	211	False
1ce0c6e77094d5af6aeaaaf3e39e3bd4	211	False
51c0ac42f4d1278ec3d84e0ef1552220	211	False
91a14d8e7d14cd360758d20ac8e2e3d1	211	False
f73d5ccf83c02a0ec53bc7edc63ae4d6	210	False
e34917a010909897fbbaa865606a9cd7	209	False
0fb008e08820899363d1327cd119f6b2	207	False
996ac6ed67d4c2dcbe69945a7ee35584	207	False
be57201608bf3e894a0c1fe05306302e	206	False
a8e50abde041a168367dd6afa0769f28	206	False
350715558fc9870039b34bc1f1dff39f	206	False
f491426c118ba43fea6205d61ce7a293	205	False
a7910b30d9c175f4743f7561371a564b	205	False
e323229f0abad2274dd6aaeee42c528f	204	False
bd8dee8f1665699db51d371c1ff2936d	203	False
dc1ffa6f178a8d90a9c0992421e9c9f7	203	False
226dcd8d3c31710fd1a3d6d1e5064403	203	False
32e71245f746822e585ef8fa2ffd57a9	201	False
ed452deddafa1b78e24d7cbe74d7696a	201	False
ee0858e46b7c868eb19abedef88e4267	201	False
27cfd07b34fd2a7e980fda4e4ccc2374	200	False
ad466bdeda507c6c8b5e09e73ac079bc	200	False
8698e863027c4bb8611d6324c3d9d439	200	False
eeddabbe4a6eb2d07c8f3e87133624c5	197	False
5a868e7366c7bb6fcc64165b921a6fc1	195	False
e30fb319e96c92f7a201496f107c493b	194	False
0184c519721ace2cda592a18fff23bf8	193	False
61be6c6e65c1b775f1274937e353d665	192	False
fc21f6f5c566cfc97798125d5f328700	192	False
023e97a853748e62853787f60358666b	192	False
2cde30efcc859d017a89f26c9c92bd22	191	False
dac315df3c6ffdaac8f5fec73a0479fa	191	False
a6cb6ff55ddb354e389ded2f84cecc91	190	False
d47de0fd19eb9accb36096fae487780f	190	False
0f801fe760fed71950a7d799b4213bb8	188	False
13122398f80d6cf5c2ed01365a974b50	186	False
06ebc3bfac4d5e667890bef6da8f72c3	184	False
cbace4abf31d6399fe13f5f7805c0b7e	183	False
ede4fdc46bfff65acea14a433218ab37	183	False
7a199378c70bfd0040603527b43f794d	183	False
3e96cebe057e93220657958a8c2d2f2e	182	False
1e97636dee0ad667e5aadb5cfc982282	179	False
bf0f3ada36af7e7425a1704816ee743a	169	False
4ce0afbaae4138f34580aa9f62b7a0fd	157	False
c90914b955e948b0bc3cb48e99856f31	152	False
45127f608cc1fcfeffc2026d2ade2c97	141	False
693208a49f0ca47147f722309f2260e5	138	False
49df97ccebb9b0e6f15e783622517df2	135	False
6e420ac68a7e4cc795014bdf46caffba	129	False
2a1c5924e2d2c205da15009114b98969	121	False
2caeda0dc86800e5fbf42df3a8f43997	100	False
21a927f3f4356cffe13c61089e068363	90	False
b2b16d1fbafaa61ce08062a88fb915b2	83	False
e869287fa71add44f6f5eef775389b37	59	False
