# Supplementary material for: Signatures of landscape and captivity in the gut microbiota of Southern Hairy-nosed Wombats (Lasiorhinus latifrons)
Source: Anim Microbiome. 2021 Jan 6;3:4. doi: 10.1186/s42523-020-00068-y (PMC7934541; doi:10.1186/s42523-020-00068-y)
Supplement: Supplementary file 11 — Additional file 11: SI_File_3. QIIME2 qzv file of ANCOM test at the ASV level (captive and wild samples). [file 42523_2020_68_MOESM11_ESM.qzv › be699df9-32b3-4a7b-b107-85e93c89e28f/data/data.tsv]

id	clr	W
0021d135d4ac12982cc8abdf2b38e23f	-4.931257273316199	805
012458b9050e020a433f1cb844082536	-3.4623537136413947	764
014746feb5880f7d395cd46bf3d40628	0.4260756255261201	248
0161b773604d0c50ea5ad519645faafe	1.4280341006445334	261
0184c519721ace2cda592a18fff23bf8	0.49460334227655267	193
01daf5fe96e1aa9fcc8a50d1767fcfb5	3.4212053521615227	646
023e97a853748e62853787f60358666b	0.454585029989103	192
029548e5ab1dfcd63ad9c3df8e5a84ba	2.853549860327724	391
029b7a9e349d54199b7ff3c7be848ba5	0.4879720428414398	267
02f5f5129b081e2daebf2249935cfba0	2.7189985706677082	394
03609c60f6c72ae4fbdcd02b9f543b4f	1.7249419396029018	280
03c11654fe4e301be1c0979954621b09	-4.217268168867125	789
03cd6237000e8cb90567b03e3f37c7b8	0.5576546515793275	237
03e2c89aaaafed3a7255cf3eddc568ce	0.28983367321620646	239
04195686f2b70585790ec75320de0d6f	-1.874020911904875	632
042b488f75e98f721c3976b092889a65	0.08658650027743642	274
0456009c98353a4a0aaeebb201218e3b	1.0446075636935006	243
045a190b1a8aa5ad1276ed45b23476d9	1.0987950123849248	264
04c8be5a3a6ba2d70446812e99318905	-4.402791553105924	766
04d285e2e61119429cac6cf4a8b4dad2	2.761759133661241	333
04e4f7642a9a2d408f1e0698e9a53fca	-1.0681525610437368	347
05945a750194b142adb975d6502ee48c	-0.22901210977387376	294
05cf54de00c6e27cdfa865773732bf6b	0.9185093553676221	238
060ad74f883f17969802b68f5cb21cd9	3.1981732613909317	372
063042e4da57d471d2cc48a06393f9b0	0.884793911715581	255
0681958bd1759cc8bb52c564248d208a	0.7361967098113289	222
06ebc3bfac4d5e667890bef6da8f72c3	1.4364239899892377	184
07a5cdf4fc490985804498f4a5ef439e	0.7497192398754939	220
07bf22aeda5a7b593e994b548cd28035	-0.1936953846371503	287
07c7a7ab91b4f40573cf20bae45abaf3	1.3801234673363743	262
07d05a9cba0df11f278b17a0ea24eed3	-5.579448025564611	893
07e7ec8cf9f2147b639a23a11d3e0930	1.2560638262729993	233
07fac4826100056ced105de329f0e8e8	-1.834252811599267	442
08293265426bebbcdcdadaeded79f889	-1.207070400119958	432
0860afc6336719bb1281f43f181ee5dd	0.1038344342498062	267
08b3c8c468a32b78a9a0254dfd17208a	0.050222457037543466	266
08dd9f8036267148e2dc831fbb594689	4.292937490367269	839
08e700017fcf7b2701ed3ce0ccd3f3ae	-3.10318528067526	497
09630476ace47fc44304bbd395e06f63	0.6913396822072783	278
0a190c77db93f0e1dac85fe08561d4e8	-3.8138626075478674	773
0a561e7187eda61c96387441f2f62410	-3.466245664791723	726
0a5d89df7880ec93009acdbcac68e8ab	2.1672184756132356	299
0ac7d4cacbb81c9c8182426c988a1c21	-5.8862760124007325	907
0b1d4a77a57e1747219b951bb5e147a0	1.021808848174267	264
0b30acf940cdde37ca30474b8aaf94f3	0.8812833255329883	272
0b36456e31ae8eb3bba07561d75f3ecf	4.229269222280047	733
0bcf60ec75a640767b003958d61f36d8	-0.10826068129055977	271
0bf685fa8b55b19aab5ded04517a3c06	0.19627519945878769	268
0c59dae16dd5aa63a4eee5d231f39f65	0.524499762867888	231
0c85545e7fc2ed3e0bdda57c7c798d38	0.36180814820867624	246
0ca580951d481dd4edd9672faf1ca5f8	2.5751996010703864	367
0ceea5e52cad97a12c3a98d094754cd1	0.6497305922086243	263
0d1ecf43b9ae1977de9c1989f5c8e722	0.2558190252148179	327
0d31738f736f76e24c84f379d86a7c95	-0.15587640003387787	268
0d64651b5c82f65cdb9fbe57c5e7f70c	1.794331417019643	296
0dd4b0666967bf9b871bd715856f4704	-4.172460235988312	765
0e25949e9c8d66c4a859bda8cc43c676	2.291981852201711	234
0e3f9197279b7cbc671a6196e6a196f0	2.4598693832775376	232
0ef1f9dfc6ead365a425ac0bdf979663	1.058666444358239	271
0ef27a580927f003ea232388cc1e3202	0.12433441772535689	237
0ef58493de2446d30f621a15e32391a9	0.8300337573140433	239
0f0c741eeebdb89289460115e9430f1a	-0.9245817714389006	507
0f2919abf529d88ce343ae7bfc289824	3.0245395445130008	460
0f7c781525f945998233168c0886de45	0.04102387537523544	268
0f801fe760fed71950a7d799b4213bb8	1.0725330644905406	188
0f8196ec5f1f21db815d7e6d1b728816	0.9346335431086719	288
0f92fcc184a951ff8b0914467ad2f8f9	-2.7389743072787684	742
0fb008e08820899363d1327cd119f6b2	0.2343879601663763	207
0fb0f66b7e335cc4480b4f827e958ab3	-5.642709472330239	910
1018db31557716299bcd154e458a15e4	2.788319602142656	339
101caa0a4a6ff872f8941afbae3daad1	-1.1912093648348596	326
10588e2ac753375a3a4e628e82a5604c	1.498356620739336	287
10c00d2093c6e36a8676b3d9971afaaa	0.14046332997948263	288
10c0135e87eda72629b642c79e2dc708	0.38069494627668266	271
10cd502b01abafc87e2ecbad86389286	1.4183354415592624	265
10e53d63fdbf6390c287ad4d8e1ad6ea	-0.3535722745330359	297
113ff20ecca13af5d0422cdd9dc8aeb8	2.1422469865279883	325
12555b60b1f7fc015a558bc4c8e546aa	0.2612732855504577	223
125e63c222e46c2e81a3f980e3811672	1.0934641149074515	253
1299f4a91eecfffc91e0c934a05820a7	1.5700630692829802	297
12efc5c445e4f1f5baaab18ef569af44	0.3817344783341302	258
13122398f80d6cf5c2ed01365a974b50	0.6049383993260053	186
1348bfd291acd6dd06a913ad31f9027a	4.120835254312004	689
134bd7d6c8d8dad4892f70ea1e6e833d	-0.18198794836048232	311
1355fe25067880b3c8894a4fbdcb825e	1.7022493066058004	243
13e251df8ff298d8a46520c60acc07e6	-2.2846128204959046	534
13fcc68b05471ed7d6e6b08c29e2a51c	3.7449179420315777	505
141c4f64481506a9fbe74e5d21b44a5d	0.544333739771413	279
1425e15873d195069187835070016687	4.386256188742847	794
14378f7b8b510f7ed44ff5cfbe66f59b	0.1601123404363835	286
146a9bd7f1b84b8c9cb99950ff952225	1.5601319727011775	216
14988fea81d67867717b050e6b892e63	-4.895784807184669	849
14a999ac116871041248e75a737e4362	2.6921902268461686	253
1562897cb39a17c2e133d1e6714ae10b	-3.9275106085319846	752
15bcc1a71101052f7f6f996d36d47b9f	0.681017297810897	232
15e9787e22b412a6ae3c9fa0fa2ff442	-2.629172150789752	572
15fe9bf19102d360c8ad1aba2f8d1304	2.1165451998330305	274
160b9a7312615e75e737924c4267387e	0.7628750472572399	275
162c7ae1dc684b1769ffa348d920947b	-4.573508921105813	784
1654807d642266f7ac4c5c59e266da81	1.0095110885987695	236
16eba94d80dfbdd138e6a457d2746adb	-3.699378093690387	729
1780b4a7df2ecdce3243c3fcb9f5475a	-2.0208254438485582	399
1854aa919efc374d7bdb14d67c237825	0.4296803736884586	252
19214e55c2623eae2085b600d2111664	-2.0361755362824105	249
19b56e401d3aa16c147a8695228804b4	-0.19985746759112466	312
19e20f8c4be98ba9669d3dadab4e3b4d	0.626785977627587	243
19e75e0c029d85d66afac84ecfe00b64	1.5767551619116806	251
1a494aa43d60de2b0130682daa0c8dd1	-5.106893182964413	857
1b1555d2299b50b8b385efd1330bae0b	-3.292710267757706	758
1b77cd6bd6e684e83e07b26af5a53677	-4.589014063501676	792
1c4a9301000446590fde1c3f14014f21	0.5285103151994718	250
1c503dad200c7f4fb0959a57a6a2ec62	2.0089659239916138	246
1c5b605cccb41ab40f9748cd2b925311	-2.113218436322808	520
1c86153e1b13ab5322c96f2602b73513	-3.2019233262653	731
1ce0c6e77094d5af6aeaaaf3e39e3bd4	0.6049126706780148	211
1d1620a6b90183c279338e7f7a2ddba7	1.292298616612157	288
1d567135f7dc7dd884fe9157642f9fa6	-4.681999373846794	751
1db5c1a79de34bb2eb7ebd1486d2326f	1.1399931806897687	288
1e04798b32f3131a8b2eb9536b415f27	0.8483295107709836	288
1e05e3064aa038a78f3ed30fa01e3aef	1.172638187678059	294
1e97636dee0ad667e5aadb5cfc982282	0.9860901310011145	179
1eb1109d731973bb3cd0ecc02b123722	1.5175713432245628	239
1ebd2ebe81ae5ef53a70b475e13284e9	0.9105305674847538	236
1ec8370df1571c77d3efc9503c38bba2	-0.2869413521730372	269
1ee9330d696179b0734532a01bf18952	4.090905947494667	693
1efcadfbaad77f9889be596ebc63a357	1.2827074591497725	244
1f0ae738472d91009bcad0793ef226b2	-4.368128584788931	764
1f61b6a1c07889785ff4ab0e15f46ca5	-3.649397136267566	766
1f643bf4ff2f9a59d5dab5f38bf1babc	2.796641910117066	305
1f6999ee78c6b6d6046fac9699f59045	1.4472469922005624	279
1f777d1278bac5dbc0e46edc87b7838f	1.936824323237908	243
1fcd7a43e98ea82200a6a20b4f9b1eba	0.5571326245915692	226
1fd1d25ee49aa95adc02b78c1f39e914	-0.7261367777203435	303
1fe23cb09704fa59e0d62fb7da75829c	2.6202574177101257	296
2026ffc23400f49aa943d73fafa9421a	0.8037995292972328	236
20682f1380179ee8b7217331296f5b18	-0.03381463714500332	263
209e7f307b1f35e071aa1ee9490d6a87	1.687575732119814	262
20e86e203e9839134abbca0b384ba8d1	1.204944834656775	285
20fe7177f95e2ade3648932129ecce2a	1.509540802492587	264
2169606a1556264414982eed423bb0b8	2.4860233067200097	401
216ed7d400d264d649ca7f611d11402d	-4.0182818390689485	782
21a927f3f4356cffe13c61089e068363	-0.46245845377964034	90
21c4d51f8490c222d6f8dfda9b0179e0	0.7491869066077375	247
21e15e6c86cabe4ffda049e9c3220988	1.195691656734333	225
22158f8f9644be8462cf8d7c3800f428	0.6056984511885871	223
2268b83b6cb307bfd1cd008dae1ce4b3	2.238427574450008	299
226dcd8d3c31710fd1a3d6d1e5064403	-0.14198928012246403	203
22ba92a4de3c46e1495daf6fc7ac2599	-1.430405128684523	444
22cde9fc7c966829892496a953e94717	-2.497391765279316	438
237d6ee1fbf1020abd88b10e4da093b1	1.2938328818048057	243
23d741b85c920108f4d4bf14178d0280	-0.15089983743123114	248
241d7e84717d1c0906987d7fc6d26594	-0.5736908667693165	313
2420d39e9c3ca631e33ea9f330614698	1.1085423452555183	235
24cbb0da5567574041385f5d5b05ac77	-4.370827534530678	799
2545e62fc3351fb27c07ca942e8ead88	1.6872978353135497	284
25aee5fa9a9d679ba119a0ce04fd5c16	0.18991918246445072	232
25eacc6b850073639cc51886f5aec978	0.7318504942159918	213
261ae4bfae4a7addac3cca698ced8c16	1.0033406151352313	233
26344ac97bd15f707c049af737cfc496	0.5327788037718376	260
2676802339a73d19a5e82144dd06cea1	0.6836231132016128	253
269a1f0ceebb0b5b4136f44c09ea8c92	3.4886091183237156	482
27013979b718edebcf0116c3b371c4f7	-1.266263961620159	329
270cf0642a9a1256985856a2283908dc	3.279660556959671	615
270d883b50531cb24cc2500092348caa	-3.673697235538751	746
27141376a2aa39c2ecaccb74f61adb99	3.3086389470238946	267
2741904794d0125f8936ef2d94323f18	0.5732441598055686	221
27527fb1c9efc31e22ac398663eb02d0	2.67779268840497	367
276c8a90ddafab945702c744c91e2197	0.818388793671202	269
279e91612f818b24a235b08c9edc4519	1.9097923903772398	278
27a65719a06ee27a18b8a682aaee611c	-3.253375838136881	693
27cfd07b34fd2a7e980fda4e4ccc2374	0.3074545236865892	200
280353746e8eb880db9965d558cfbc30	-0.7986263131779939	410
281ff55c72652f6631de4b83292c1657	-3.9429936896702102	776
2842908f99c571b942c7d24438269a7a	1.2027470661531496	270
285864ae495c8e884d5accb071992584	2.6344433671894225	366
28ffd33d944554208496002eab18e14d	1.6223433254343163	228
293aad3062f171b22dc4a283faf7ab38	0.5687405047674772	223
2951710f7015eba8552105c968d64807	-0.7767723152870682	331
2954d32d05bf77e959d705b9cfbcfae9	3.040302806524673	336
2a121e99aaef8bbddb61ff50214809ba	0.3928390126679572	268
2a1a1ce8f34ef7058b5538d95634fff6	2.3527340227239386	289
2a1c5924e2d2c205da15009114b98969	-0.1252374118306765	121
2a8a90cd5770804a5f23f425004de7e5	-3.5561250511037903	768
2af1b2d54d1731918cb6a6ca73b91795	1.1057998109856115	273
2b1cb74068a199ea176973ea9cb52bac	0.19727457206458665	232
2b1ee01abcff33358c53a9f8352cb036	1.0809441124010426	246
2b7533906860b4494ce6e2281bb7e4fc	1.198970015241381	252
2c5c5d710e1b9229efa72f98ca7b4e71	-5.018177451848738	854
2c6244626b7d94b8e4a351da9f2f661a	-3.4860532777481614	785
2ca99e2c6c0fcb152b4919fa00c4eeed	-5.415618561128579	880
2caeda0dc86800e5fbf42df3a8f43997	-0.8029046197233238	100
2cde30efcc859d017a89f26c9c92bd22	0.4228897422984131	191
2d1444ed53e0d34330e0c454af8ec08f	-0.10584497972064244	291
2dbcbdee7d024754be2c7409122dffe9	3.13990100044815	426
2dbe3f56321928bbcd74a153e68bcfc9	3.433195064110579	540
2e0ed649d5932a7e4ea74a8515fc0621	-2.5636400217223945	610
2e5a4150ba4816db2fa3e7895ec9a83f	1.043480060925017	255
2f4511b3e6f750ce3ef7cb492f631646	2.4308814422262826	284
2f4a23ac0033e9857aa452fd6b524e9b	-3.9915877426327597	765
2f6bd24dea1ebd323b67c345b3799211	1.718221224456914	285
2f88ca070ce36b7eca1fd81de731a46e	1.972513317968874	278
2f925ec12e5c75370f140895eb77e5a8	0.46207266912643596	242
2faf4b846bb4730f685225e9775a10bc	0.2491444664025173	296
3017b131d99a3ccd2da30dd4dffd68d3	0.02761598741948168	331
305f77f140817cc55175d854c238e172	-3.4598219904175567	739
30aa6c548bacaca79726de37ce205c5e	-1.3309688074649264	350
3127ee60e597c391013d1a4d82a8d0b8	2.579667986228837	343
315719cfd5de4cf2bcb4909a2f3c1d92	2.811406890098092	384
3252bb4a4ac0da872f6911351e2d2e01	0.35475117844314474	242
32a00b9cd4cc2b02880529fcaac3f229	1.3876829521737468	273
32e71245f746822e585ef8fa2ffd57a9	0.8359059990594232	201
335003e2c98aba3bd7e91022b14749d1	-4.8531127296653835	781
33902c26956acf7efa69413cfea6326e	0.3143576402387931	259
33bb99f67d0003cff4181a49745ff69d	0.5900306506135446	214
34561f902bdd50d502f4dead584acf01	1.9475175129183184	243
34584166f11d66d5f290bc19bc44edc4	-4.895892628081663	818
3467769a138fcd09bc8facdfcdebcad2	0.5223635083133943	264
350715558fc9870039b34bc1f1dff39f	1.2392622886953952	206
3507a011c0f4252e5d1ccf7d6a51ff6b	0.4983241135939812	245
350a97fbb38dc0ce9066c02d614db94f	-1.624259055063115	331
350c24fe94bc2c5d96e1000dfe7240f5	-0.5263728494130002	297
3568cc200fd2fb3fdc7e696b75d42356	1.647971892217072	242
35e9bbefccc156bef074c770b4513524	-0.6485624439581295	337
3664976bd03c91877ef76a45cde61939	0.7390936119674597	228
3699ce59bd5f8851d993fec7e15582f2	-3.393596545171958	759
3754f776a2ec3065bb2588f00ad486d6	-2.501571735135125	389
376917760e5aa918592416e980809536	-4.146590779693136	757
37d748b0279fd55ccd64b148d0d9035e	-3.079033244622363	699
38557a9a97112b628e1bb86948c5a49e	2.243837049185564	278
38ad4efab631d0895fc0996e28d7448a	2.1703945127696977	308
393e722a6355b7ed85602d00252b4622	1.355314600096657	283
394761eae63f9217a2a39ab71d473afc	0.008843575609287502	245
3958dd41c2306278a1352ca76c0d9ff3	-3.7100132422084773	773
398e16e44c2a2cae4fdc5aa464684068	3.413545441343359	398
3996fdc07a002f768922b79975cae51c	-4.891723139534473	815
399a674c7c7d2ec6a8f69d4da3128e8a	0.9648520859412588	227
399bcf0feb12a20ca0731d8d65268dae	-4.899168329527511	740
39bb3fb5b2257fd2eacca408dc42c5d1	-3.7834840159639613	770
3b092a59cd0e2d57483420cc994ec49c	-5.98317951435307	922
3b17bc4edbddbe11a9a573e5eebf8d66	-5.626317340330907	877
3b375ac8e3b500649433a75738cd130d	0.9230992777487717	247
3b5164fd2385fe3c13c5be3cf26749f5	2.6604153497326033	436
3b90be9b577796b2e25ed14c51e985a4	1.4682970959575385	289
3c44df3672100a011a334b67eea24366	4.4836202438632045	713
3d8b22c39f27191de36d2991829fe0ef	0.8607941825943715	235
3d92118281c6ee2b33587074bf6f46bf	1.0283764898346617	214
3d9838f12f6ff5591dbadeb427a855f1	-2.8719539661072138	439
3dde71f356edd134418bca30d7e62d86	2.231705300772912	267
3de0414f4c8eb7fde19aec43e71687ce	0.5759044240160351	212
3e09c615967eaf77e44dbf54dc3ee3be	0.5266974608005265	267
3e1a1bffd8f3c4c02c34162195f70585	2.0332022722715375	218
3e6b0af6512c85283cf425565c12dd86	0.14126866526290754	310
3e96cebe057e93220657958a8c2d2f2e	0.2726479592090971	182
3eaea6032cd88394cba0e99c2836e64e	-2.022804148598125	430
3f930040f1fb5c5cf7aac57de841c29d	0.9266586550637324	246
40132ee277b9f6ddc656b0fcee42c85b	0.6141899583418884	259
40956d0d335eafa3d74f71ddbb17bcd6	2.095905569850726	261
40b3eff961284097d4ce367e5c52c54e	1.4513365776264342	248
40c7755758ea21a52cf99caae3ff8a72	0.030262124077074626	262
41116b829b26459420a90f8693c14c93	1.650195506342628	262
411c185537cc23097fed311d59233893	-3.6235507901951958	774
413ea77358cd52ef4119be18a454b812	-3.883569979938309	786
4186e933b65344b626c7fa568f133b88	1.2864349589153907	291
418ce8c7c4af98f218666342555b8241	2.145765310231964	240
41c6d37239a0b3d568255cfbcf5fd3bf	3.1724144497944966	545
423518eec85c81dc03c6e0c6e88c1941	0.6999971522611451	221
42cbd4a3539bd905792a04511582905e	2.0373805431922967	273
4311a44a7d56ce4086afad3e75bedd6e	-3.1491152503870983	719
4321dcc9c4a38cdd474c21536b174e30	0.7104650878740927	241
435bd236ef9d6bd9afcae16b3155c2aa	0.26043913741148195	276
43837f5f22e11106f82143c97faff2c3	0.1831309210181088	262
43a299de77a2e97323757dc8ca158543	0.37192832087975525	228
43b3b3a6afa5cb315c5284031b63f204	0.5556393379585732	272
441a860fb4ceda4b8c50c039db2e04b8	0.6590644187791077	238
44936fbfe6d8bd401f0113a65e88c5a3	-3.1753978165840246	749
44aa38945fc5343898a799c881e3e7c2	0.3358417818074373	237
44bcc3f2359c9fddd2cefaa298b48012	-2.351528009775699	386
44e16ce4a63e4acb5376b935727dc912	1.5162076768418704	258
44feccfa3eda824562cd2827452aaf97	1.418556227340912	248
45127f608cc1fcfeffc2026d2ade2c97	-2.115397345915171	141
458157e555a80f9ba01d9da37ef787eb	-3.9371025176123027	756
45f10de79e63b0149d86d519244338fd	0.35831662487304006	303
463c97a896103f32fb7c55be1bc8c281	3.248310998186828	284
46551f72ec89543115188984f6a568ab	0.05194575047643152	238
46804becde74844bceb7dfc61e378d89	-0.10539223161952194	276
46e1ae675717e6b6ff1e04f427e9c11f	0.46110672653922924	254
46ef2b7d53f8458d880b33d01e0a8d56	-1.8393285467286653	338
4768b506b3e96ec7b8518a8f003e7bc4	1.297304328329391	262
476ee1e58388dfab6f1796baab4dc203	-5.2567279681789785	803
47a9f85fa68f0d472bf0b8e78318d599	2.2956765723422707	363
48a04a6a12e8dac5c600a5aeb925cd58	1.1430086363390344	260
490d2aec117bd7289577684ba3cc1b64	-3.9312971544813777	764
4930259bd49c22b2f16d8ff3fe7e9f1c	3.075376710435281	259
4972fcbd85f2915686f41a5fa398a02e	-3.440384840856467	714
4983df1af46542132d8d598642fef4c9	-1.8607121222547132	413
49869fc38c95286e1ca0512e49eb0728	1.9909560520922174	281
49a36251fbba89fb57b6cc39ff9b3b64	0.09124926854085591	268
49abe7c6bc7d158b2ee34885fc0f8c66	-3.817464093771142	765
49df97ccebb9b0e6f15e783622517df2	-0.9417099508445739	135
4a140c84cab73d6175858f07a8c32643	1.6448878041146933	293
4a7074de14817bb8e2c16e139619d732	0.041514266753504225	252
4ac58af5ae3236d74c473599ab238433	0.40783627179961246	234
4b420e525a1fd519ecd74b84cd5ff896	-1.8940051685924526	566
4c731267e801c2afe253b5cbb58bdd24	-0.8576992379910866	409
4cc05c80dea879520fce032cb6555f62	3.131235337529454	274
4cdc590b7c184eb74daa871ba0bee930	1.9294023501904687	238
4ce0afbaae4138f34580aa9f62b7a0fd	-1.8238892437536203	157
4d04d759f5a6615dac43060726239891	-3.73656036434493	781
4d4fd08788a568b4a07474fdaaa4fb45	1.2105709705236964	283
4d98afe170d0844f8886dba264563a46	-3.0621276047574555	768
4ded04a70bd14fff1aac7c5003dd1d96	0.5456027770952188	258
4e60b4ac29f15a09381e8b51d4665a74	-0.649527816017056	343
4f3130c527d603c02bcefa11a102d0cc	0.9590394130658415	254
4f4b70f2d0d1ee4e7089f4265ee09ae6	2.1259235094453914	316
4fe1518160ca42239b2ac95ec0323253	0.9520701799058298	260
502fdc648d6eac5cd6cf007ff357f737	4.102178893006048	742
50422b20c4868c0f3260da36fe4ad42d	1.00227215545511	248
50760d56d87dc7961ff7955347f21d46	-3.4177807884984963	782
509c934b588014f114ee7053713584e6	2.45789759711059	239
50c6d4d76375f68d425609d9ffd2dd73	2.629612266487661	353
515da836ba16ebed11b27d44b3b5424c	0.8470578445013076	250
51a1194f1fab93b7036045fc35429aee	2.3564119180527396	304
51a5865ab7628d3cf3dad7b9f59c3da2	0.48743405970073295	250
51c0ac42f4d1278ec3d84e0ef1552220	1.001721724411265	211
51c5cc8b9ee08793faf224ab6f7c29cb	-0.9910415241642565	381
51c63b684e6033c1e9d64bb4c8f80459	0.38612319131655226	255
52086d32dabe52ccec17f87c2e2edb86	-1.9518006601373474	495
524773d713cea2b4b6c239e1200ede69	3.8042097424908885	766
524a0f5b93e55fb9fd0b2cb5d8de81d8	3.3919362513951485	512
5324b49c8732221afba3ca0699e02fe1	-4.180290688102799	750
53541cf5156eaca3ab180a06040fb666	0.11093724152932927	273
535b7de513899641dfcde7f0b4ffd1c0	1.2960338320078664	306
535fe8fe1d20a5bb61913b00b0770f28	3.2545953145627973	292
537d7b0ce0cdb073be59e5bb120b2313	2.066079561284057	317
53afae91807fc1b8682088e905e084ed	2.2115680236710675	222
54573a4dfdf551169a39bfb647b09716	0.04442047786676184	259
54e443904e95d28ded3d1cf629adcf2e	-3.911924077986641	772
54fde34b2ccb8775a7706a21381af659	3.2702509697380866	452
55a43e30577828f89e57d6b7bde44e7a	0.8534215832667433	220
55f1f2cfaba1344d83292f297c6f064f	2.025402269554832	262
56758836e2fc766051d575e08978cdec	4.730354662771434	812
577166cf213a064e1c13a4749008ad92	1.3775585025382397	259
57807147837163b9b723ef5faad6d37a	-0.13565559473026148	316
5803aa6fda8256920b56d0ef20ef986b	0.3044213405512487	226
583233617d06c9d0c90b543275c3bf70	0.36323843936845635	245
5834e5ab63215b4b96435311ea6de5c9	1.3400045913123184	261
583d53df0ef3b94496a5d47769126f3f	-4.031940703549756	770
5860cc6b25ff1fb442cebc29360c8f8d	3.7251391056803183	452
595510b25712675d791d9a42b982a503	0.7568699542984635	245
5956d806a50360021379c30a2144c7b1	2.566407511547741	321
59597cd430deea6d8e0908dcd6db7e50	-1.2496347947835336	422
59960cbe404ccaa3af1f9ca682a09c7f	-0.2451900943569142	256
599ba6458e91e2527f358f547ea39261	-4.788157364162784	839
59e7905a3f3aee121d8cd7525b984ca9	1.3657052744255995	217
5a868e7366c7bb6fcc64165b921a6fc1	1.2957247558022877	195
5aab74d7d96184b5f3d9bd8e76d8a62d	1.230311978996193	293
5b7f89165eec46bc60098ff56c830055	0.24118852923026668	285
5ba15010ee6e8bd81d5ffdb7e3a2cc44	2.0880235119160444	283
5c396e66862b9463ed03676c08f8421b	-0.7185198445670877	251
5c68cf200f7fb9d65828534aa799ea49	2.1178643674585413	303
5cefbf4b1a989e13100e137a0c06e91d	-0.15090423023915478	277
5db9ef864b8d0cc4d017a661fc561bf1	3.489652165273013	476
5e4a8e62ea25d3a125486e9f4662e038	1.2172601707523956	235
5e4dda1ebc3de65f6aa295df8dd6f395	-2.6094240710135854	612
5eb419cbdf598532ca1442cbb7dc8ffe	0.9088005892302442	270
5ebc259296b2889e70ac1afc673e94ac	3.4489573084485636	691
5f710917418a9b330974629c2cf3286b	2.9252708241376855	410
5fbaa1bbad4e8985376fb6e0ed7336bb	3.7142567354570497	761
60c4ac791b4cade702453c47feea527e	-0.3619825778431396	352
60c57911662a9159dfdd0fc05d975a55	-4.217868647064443	785
60e3d85bfc072d52e3223466a7047f73	2.4395640473924485	241
61677c6e1df6fb8e08c4a60fcd5066bd	-2.0627866543756133	419
61732f981a98b4b69effb4e95dd50513	1.5511726267120967	221
61be6c6e65c1b775f1274937e353d665	1.251298159196551	192
6234321dd90179936aa89249d23d256d	4.581198088724994	786
6240207fd3edd24bf0799b5f427423a0	-3.669958310974504	750
6268b7668c94abd24c89d2f0bae40384	3.214069684001309	566
62ed3cf300c71fbc996645ab1ba64e99	-1.7033656166801894	467
637f327a59fa5dc5c6dd1ad4aa01dbb3	1.9468121140565426	246
6393b8e067ebc4229e17279e4f28054e	0.4432128278245914	248
63c7b7a5d6f8db605eec7eed29ba5c3a	1.4795854853808272	266
63f210a3ba35855bc62771db3a8b4d0b	-3.4026961194117122	764
6436532cd975b8c8000f486deac9fb51	-4.7843387251712315	828
644c5814a1f5fa4d0db33b8876307981	-3.918778371901964	762
644e1a4aa7aaf9d51fdf16cda7bb80da	2.218278464876505	256
646524b2aa8b3814a10fe4012edaee59	2.7645187109472933	317
64cca4553f8d24587c95234e901fd2e9	1.1476368029223294	238
64d4cf1e460fac29ca24d3ab85a92d59	2.1062204129461572	261
64d829469f236b544c636a305708a3ab	0.18577898064309228	250
664d9a4c5056cea91e52d439a3172118	0.2197830094246358	217
66f82ee3ccf09e04f5377114a6f02acd	-0.18079452618218772	288
6724a24c62b669e0a0a7875df3027b74	0.10569180723625826	261
67c7560591497e27b39e335b0cb73f79	2.377210066123066	231
67d11b34a3e9740e5f7ce37dc07f243c	1.3687106972241971	253
6818a2112bf6ceb7a9cb9232200a1a57	1.30744891353453	226
6883642ef7249e2e8c70c0046b2d8c43	0.26401261552840216	251
690e1feb9045885e9fafa52cfd4d6a05	-1.8322625649826016	532
690fa7362ac530124cdbcc846560c951	1.913630153110342	263
693208a49f0ca47147f722309f2260e5	-0.09828603233478539	138
695f94e85adb8cc6b7753625c7f7b483	1.9788723804812172	259
69700aa06bcc7ad888c266b89b4d9940	0.3640818273266091	224
6a17479edbe461431433bddb084f731e	-3.2457695047779596	753
6a1c907b19c005a65fba97c071827561	2.8573907462392674	304
6a420b32a3c0d45b8dd04bc818eb147f	0.03559246842630115	273
6a6210dd05615ce0487f8398f8b5b64f	1.6044828378977807	283
6aca9ad141fccc3c9f20de61758dbf58	0.02312488238356769	267
6ad76e78f6df7260884180b02ced1556	2.8309033240702517	459
6b38621808fb4de8e99ef167b422658b	0.5283687674513858	218
6b3aa8d9a7ab78ee1993ff9359757d75	-3.233778996815828	760
6bfe344f19a8f1df9dd976467aebe569	-2.7826857807266423	695
6c02716afbaf214892824c986ae0b6bd	0.5814544092921008	243
6c304aec5769b06383658008c1e6a94a	3.0644847648684905	490
6c36809e5d98ab855c5ef2b8534596d3	-5.154767054631201	813
6c7fa77831ae630967a6fbfc8ee47901	-3.912507698076049	782
6d24fb8920d9d8c9862c743608af554e	-3.1885354055861637	748
6d4879d73a5425cf4938ee3487e1a0d9	1.7780399239721416	281
6d7f219ea858d43cd55a45948ab4fb04	1.3254976885007308	281
6dc87c38d6e9e6698490ff74a338d193	3.7229093529499235	577
6dcbf61c00d7a0f77f5821004d274baf	0.8179550948218977	258
6e0796545790fce53b52fbf350725b4e	1.0564249689347591	287
6e0adb64e054404f08fb1ccf2effd35f	-3.1093103167348515	759
6e420ac68a7e4cc795014bdf46caffba	-0.3624444288763603	129
6ee30b7b9f6367ff45f1fd7c4f735d29	2.1460170860395555	244
6fc95694441dd7be7f38b0990e19f5d6	0.9332466467182977	216
6fcdad89a75afdd42bb169f81280ec94	0.027469911548813286	253
6ffa81dde73368f03f57f6bcc96426cb	0.8565005925005178	256
705276e25ae9e2c3fd2511bb753981b1	-3.531793341669457	768
71328972d2ca562b9d32fe4574e553ea	3.4719752588822805	686
713543be52cf87c26dbfbee41a43f44a	1.1820285302207594	231
71555d7f9776adf40ea605b8e505c8b6	0.3093207828862712	244
71fdbb939b8a1e633a10ae9f5766bbb2	1.322949211488765	253
7225fa5df9583479ba76463ba7e7b058	-3.7514765412425395	762
728174f2df78e400b386d1494cb21230	0.2287938902346539	244
72b6c38731ecc2f945abe2d376932476	0.5230139024327338	237
732455b9af6b1c8c88e68ed0a43c4ceb	0.1288813596881469	274
734361d826a501c99364fb96308f188d	1.1870389235881067	297
7354051c9d984e7b91603906aa2bf8e8	0.28731573241282016	265
73b17670a772019931a795b8cd848936	-1.670545969503217	606
73c7bfcb93c50caeb0d5cbbf5d748b5c	-4.142427290107151	783
74051291dca7519e45960f1a4a2c4a77	-4.398856925387782	767
74b1c364758d38e4795d16fe618668e4	0.7879193346291964	229
75058df17657d5996b4b846a4ebc958a	0.27362515414151145	230
750b90ab5e415af216d90dde0d375af8	-0.14575311753389442	278
76176f691b6ed21020a1d0cfd9cc6b76	3.1733093586419336	562
768fe25b10e1170901ea294848b24f2b	1.3902012699552968	241
76fb5d96ac4d60581b56d0e4839db141	-3.5960525956353155	769
77339d7f8ae51c99434de2d8de138201	1.3913744756567263	293
7747d9bf3b5e4da4ad0c0276b1c27819	0.7491409965977762	269
77dd71acfd170a9a75ec88d777517241	-0.7788349250989384	238
77ffaf0d4c9c613a7d79eb2c4f621b4f	-4.188472918563886	792
78426b7cf553e7768c26fbea3e81f2e9	4.4003431589830955	728
787c83180b4677079cb5457e7a44554e	0.8217975185811794	234
78e2d7f265e221e0e3c1f24b25af17d4	-3.557956649349447	778
79cfb7be683bc08e6638683fb4b54676	2.812639184461888	241
79f37044e9f1e14627525e9b11d8cd02	1.9183442794226595	270
79fe1381441788178c81b1a6b37e8177	1.080269458587376	226
7a199378c70bfd0040603527b43f794d	1.763408831454087	183
7a65b081641bfe6e58b936f3c745b1eb	3.8733881452543706	738
7a6f5849990f48b2d7444fbcb660a663	-0.2183907301008654	262
7ab1bc6052053650189083370055ae66	-5.880610527416237	923
7ac0356578578d4a2cc89eaaae4b2dbf	-4.072944535322931	769
7b0c4c30e3e9348105221123952bf547	-5.52239558526893	899
7b6c45ec622418432746c130f3e42345	-3.487450770903279	742
7c82a2ef7685c5c6dc3080f56033cee9	-2.5167626991282166	517
7c8eac42933f37034f62a6bfb370c746	2.9144546648584724	559
7ce6a3958dca75596020d672ef1eb23a	-0.681973805609905	306
7d0564c2a3917004e54b3a9c981a3b10	1.3132329189417074	295
7d1da705413e1c5f90cba4b65558050e	0.655469739461318	262
7d1f7964dc4303b9c76699fd993f08df	0.36380509918124937	317
7da5c5a566a1ae0486fe6d08ea05a4e7	0.5936010254742681	306
7ddc9016a58ad40a548db51beb9d41b3	-4.2555971061122735	768
7de0b23e91fd1db3bfb5b37cb92936ae	4.686462131865196	860
7e3d0fb80c8a2dae791cd603a6134306	2.639173485822724	272
7f1ea222ed01168c44bde1aad0f57bdb	3.300302548828159	521
7f8b90a32aa7cec1f34061cad0adc662	-5.013316372308333	801
7fa754456d9b24dcae014ab221ff8b4e	0.1065270948226339	277
7faff9c32fc367c52389528e2cbd1c7b	2.3354633168329646	378
801ddaaae80ab418d9f2af1edfbe12de	2.4912554734590238	372
807329b862e7576f521743d20c5ffd78	-4.913995422684006	795
80746f584b413684ddda817d194a9809	-0.7242919229961586	240
80a864b7e865cc7ecbae501f17e552d0	-0.20134234041087584	273
814b0854ea9332f5853b957ce106b413	0.5729606134614176	271
816923c95b3fa220a74ce4125f3dfadb	0.47609036683508266	268
81d046b5e94a5144f46e286f4467b8fc	2.283585993806709	288
81d61da5682ff413e73081f379292d4e	-1.1409472581442135	397
81f35ee4d6416a605da376fd91dfbbc9	0.6096516216556407	265
8254580bbb6a177090bd88eda7378301	1.1495471643558521	267
82b6c354b7ec06e18a5d0be27579e20f	3.5661217956222426	306
830932289444e28d4ab0ac9cdabfe977	0.3248581877377851	245
838d5071b79e691f0e38ca3cc9731375	-2.1615596270574255	442
83f45488b78a04989136fdfe184ec0e8	4.0367216652865165	746
84b6333f58c9f939d157b83228ae745f	1.2649289173902054	263
8586c9cfb80eb43753e226004e0348e6	3.3089212686086213	564
858f32522736cf1c3a3c4626395725b2	-0.05161503524075867	287
85b932de09082a1141e0a18b95020115	-3.5487552755666707	754
85d45898402d0823d2e3e5ff0c38e788	2.295505699268771	233
86091a50fa36697132fb69e3b487d7f8	2.16042720093448	314
861aebcc774e48b7c4f769dbf99da4c3	-3.697458207562585	751
8698e863027c4bb8611d6324c3d9d439	1.8142580295744795	200
86c1d625be65befeb0a4e20e47a46cec	-4.049958468295724	767
86c98d84259255ca84a4117cd6e4674d	0.5990555029303374	267
86d155734020030ec30e44ef02a2366b	1.6888041496129373	243
870a00290547d11dabeabbf4cae977d3	0.7867113671594235	272
8743c146ab4737302c555e0b4f96f710	-4.67930379393772	812
87678e445fb914601a2c1da891283d59	1.2951873091691901	228
879af2cc6bd04622e5ff03a9efa115db	-3.503571971799786	776
87cc4e819670b67da655d68008dbba4f	-4.511755753613952	765
87f4d568e689190b536a7b91e4709c34	1.5979598001830229	291
8812e114c316210929e56c4b17fa4241	0.4432260897863296	269
881b09a08233de86f681818b31d5b5ee	0.31626283661984467	261
884f37127445efc3349d5211b2c93973	1.3242400580225056	258
88677e518af85f516595f9673384d9b7	1.01064690541509	261
890599074780177f1768a9d112d6cd90	0.3461171312052731	256
8928c13a470a9251a2ddb4d3a23b69c1	-2.5214781393876122	673
896f195d65e4fe7e3718d2f1946eb2c0	1.1795406070961305	256
898c764b5e31f37ee0fce012a32196e0	0.005145512283194709	282
89fe6e5ed5c6e922a186ba93425a6e17	0.48510336026341483	217
8ad5fafc22912a496f5f6470b7a30487	1.9636016411799249	271
8b16e54d729a572e142b7b5df7826fa3	0.3726049722269935	275
8b2c5d4282fbfc48058d782ab7d2061d	1.5979922235610449	223
8bb5ff097e0707dca3fe5860af20f4a6	-4.565567707924616	792
8bd9ce036d20b489c048b65b5dda39a8	0.1539110051078484	270
8c45f9920904634f435bfbda306cd04e	0.14676414008989647	242
8c6accdc08a5bcbdd15cc07420d92e2e	4.099855909768597	730
8c7ce6fc8d029a94ff6b9a8aace6129f	-0.23674282883721032	274
8c8c1f03f8c009f91e286e431aa80623	-5.556175017076587	894
8c9ac2653587fa492dc4f860dfe09ee1	0.8708110353104891	274
8cd5ffc8ace567b4a7587fef9b4d3647	-4.189851610777108	770
8ce931b0c99ad5ed648c25483c1ca492	-1.3247664721456953	232
8d70ac75a0cc5ba04caf77f2424f9c6b	-0.056426023919692314	269
8e01bb5a84a399f80d36e3e4811929e1	2.6822666583860553	434
8e2ba252986bfb79083d3bd9680e68d3	1.317983941996776	283
8e847cbffd00de897c48805ea32f634f	1.357023847919459	278
8ebe701cf6fe9fecac2a0d2ba0f74884	4.943695817311603	851
8f2209f3cdc31a1fe929de6fb12bd504	2.0842353205920197	250
8f3b2cbc1f5fb70c0285491b6cc375fc	0.11507968012152558	287
8f895d782cc11c6275418215a92b24c0	0.6910717349952105	242
900d63f1882a8f8519a3014fe353b540	1.1358907253431108	277
9084cda2f010530562ba30eebeb7d193	0.1676405361676404	238
90a685caa7eac21daa8a8f56df52eb29	-3.805659006487163	776
90bed9d1f98f7fbabfbfa3cd9b9738b4	2.9475777272343064	309
9128dcf6c5d3e94600a2d146f5d866db	-4.016660974762454	777
915b3cccf5545d9045541812dc61ba61	0.9748453933577137	253
9171cba1631b9a713a9d4c2e1c3408f0	-6.055924916348545	946
91a14d8e7d14cd360758d20ac8e2e3d1	1.270931154157722	211
91b40b6304f04e219f4b077ebd53fbf3	2.206323649507323	311
91b650b16ab677024c1784ba42d57800	1.0119849665250684	261
91c9bb5a6810474fa331de511a1be795	0.6509113474263752	280
91dd7ea72afcd207e750dc2dd0242b88	-3.7317296065953736	779
921ab48d452640b59b31e506661cf613	0.7677600750577354	248
92b9c9549caee14cab9b79322bc14d5b	1.2241045004312063	275
92bbdec5f9982b87f8fe3eebd8867ba6	1.7081221557470176	310
930df033fd0ae49674b92a441d4ffef3	-1.2493852975818096	347
93115ac722c31044de2bec688075a40e	0.3486109187519547	236
931f80bdb122f457d2bc7a6109dd4f0d	0.4221866959679049	266
932e1f2d3f75eaba13d2b2be2f2f7cb3	-1.7701085645393178	471
94089989a350edc08bf4fc8c90c9dd57	0.44176016261181367	255
9416f4ec98a31e2c08235ece4135be78	1.0743079115662792	237
94225777aa9474a8d15f464bd9bac8a1	2.4018445095850676	250
94789834bb68f2db5ab172f3b740a0f0	-1.9893015716766873	256
947c691e2df95b7dc70233ea5af302db	0.931995271086758	257
94b000e59b7ac160b0416c9ab45ff0bf	-3.422241281938981	770
94dcf77bef91c820e5c2ea5295ccc100	0.29364813426489056	261
952e5002e4ecc26e98fbeb9f1cb4eca2	1.3029063508123286	227
957902900b34c7f1ec534fbd5c29b77a	-4.843652935912149	818
957f520f25dcc35421189837b02a8717	-0.18377258275569774	253
95916c037b5f8e8e313cb7538ba32418	0.8565912596839331	231
95afd8c12ee5abfb67148d03f3c88595	1.5808341141916573	246
9604f2c318790da03853da1f26a2ce06	-2.3801768856374856	718
96399ce5c40536152dd9f9d076803879	1.4248980521298527	290
964f4677a8ea31cce60d46326065323b	-5.194278263318857	820
9671c239fcfeab71701e4494b0146945	2.3952127999385966	361
96b52d7def1f78bf1d7cd7f77968d2a3	-4.0354755035076355	774
96f502380897bcf8a6828496015ba361	0.06305328593830173	282
9710c44dcef6ea80a571cd1adcbddcb1	0.49610975450582806	277
975c7efda1ebbb5942cc657ee9610387	-3.2073084240464445	704
97f6c3d89f86bb271f74cefdca9b8217	2.1027087925922765	234
9828f58eaf910927264c204ace9caeed	-1.588384248956868	433
98b7f3d36400a51f23789ecf96ad6ac1	1.1540266654955598	256
991bcf92d4e485a9895e33781cb8df50	2.5347851227401823	297
992072d045462445dc239b35300af2cc	-3.9136952499160165	778
9951921e504ab92d288b08208b91de71	2.31530804172989	313
995b272dbcd0c936016c988ea931b157	-3.306419906566317	761
996ac6ed67d4c2dcbe69945a7ee35584	0.9366346272107435	207
999b13c0f372b052afc7766c9cb2bdb3	1.30650708789325	288
9a12d6feb273fb305b231be27b377a02	-4.558744195523847	751
9a1c51771a17b757b706f4190ab6c7d5	3.857732802014799	712
9a5108b27b1d2e5d5e65ce3782c34117	-0.3600684744361996	285
9a80ae17cd96f925699d74507d258fe1	3.628857689130732	713
9a98d72793fca56845304bb0b1e405df	-3.903663235864897	757
9ab88b5646dd589d1f258e55e8ce2757	0.8970331452518092	236
9ae8d595eb36d991db7b7014f10ea662	-2.8553212453095607	635
9b001dab73b26ab7464f48b93bdce37f	1.2251117551845963	249
9b101f5acb6c095f2374e97967884de4	-1.2288624245170021	331
9b81dbbce8ed249f41cb43a8a46649cd	1.6464961106698848	260
9bc789cb30de4fae6527637f79af945b	-0.18689243112111886	264
9c338fb4fffa0c7f763fd2c5fffe628f	0.2634975819360148	256
9c812f19efa7efde77160cd413423803	0.7861750780024099	259
9c9210d344e78f933f4aa6da483f6683	-5.253886196907919	836
9c95856927d1cd74b754f5b9bad13d42	1.501069317477558	292
9ce5e776ec07acb56d9097811e8104a0	1.8567119076693053	300
9d29d7e5c443a025fd03814d0e8009c4	0.3798292332334391	266
9d50123abdf24032e2e48ef50c5cb359	3.040322529383806	508
9d6e182e70958cbe53f39b27538094e3	0.9079126320216739	229
9d95e249ebde1c7082ab76d62e5d73b5	0.22683971449051898	267
9dd9cefe38347b087dd318d82962cc03	-5.169265874079262	875
9def8f6f951d15053c938a644f66125c	-4.141514849471956	777
9e25a5c2eb21f17ed74d9d5b36941197	-1.9251307641480577	363
9ee8e39c88b826bd1bfc99589655f49d	4.969995953949303	877
9f5fda52c9672d5f01dae41c46821ff0	0.06622752833353851	273
9f7bd05fc521199ef6d17958985d2712	-0.278796728969974	306
9fc888375a2ec9ad57f281ff5b0ec5da	-3.6342001696875306	757
9fead68f91f3363e593681ec15bf3a56	0.825712872315178	232
a0439899e8bc703f42be5839140329b5	1.5196817991182279	278
a04ac119a50722c6db83a23db2e6eab6	-0.23474913510243756	286
a052541183763462ff4a3ae89cc707d7	-0.92881728863151	322
a0852d6c3110aeff5d0eeec5208fadee	3.515887863837344	553
a0a135480bf4d00afbed29c309398be0	1.0689320515854344	223
a0b63e95c3266e734608fe230ab1374c	-0.807997233365535	299
a0fe714798fe5f4b80cb25e2bd8c5aad	-3.3455732877451556	738
a1179f2658a1f3ac8bc15779ecaf142d	0.821976650704959	240
a1ce0cc84e637e3e9f56f87f4062b3a5	2.261248999999229	256
a1eafa2f5f7a94be6756b380b821b749	0.21891287912220747	241
a2781771aebf46bd80e204dabe02e613	1.0860596969901037	253
a28739b246a86ed27ea0ce62abb73920	-2.541402161823084	773
a28b39a3f6565c1c0bb2a67706dfe55f	-0.1956736567403088	278
a2b5fef16d77078a532c21e5a2bd04df	1.6976532428456543	265
a34d0eedcd9bb6b27bedd6f50f2f9d42	1.2611844128487615	225
a3d69db98e6efdbb86b8d9136ce48ec5	0.4368847216510654	252
a4ab861272964cf15544146eb71d62b3	1.2150803143779187	260
a4df719d792788af3cfa56eaca42d742	0.9322605180862396	273
a4ffe6af60a855b7dc39131fd0e440cd	0.20396273830837874	220
a5304fbf9825b8cb05056feb824be858	-2.68376177953843	699
a5b765041d7153e6e9b326527f375d89	-2.6337667280215338	453
a60f66dddc32352ade0657ca237c3553	1.7734837032364983	258
a61f368e16f542a6c7c1f3845802e172	3.1587360134342255	574
a622f9818a35e6fc94fe675d3cd833b2	0.5035158759831646	274
a65c432dc3be4235ae4af4e1da97de45	0.9934088842914154	263
a66dd8d31584930c2b0f811f572dddcf	-3.9543087544276325	753
a677d02fe1c7481700ba281cb24b1133	0.7088518815077764	229
a678fc12f8ade13c2f9c76d3d5c1cea0	-0.8310063470030453	414
a6cb6ff55ddb354e389ded2f84cecc91	1.4018700616081832	190
a7349158042db779f7c9734e0b320a88	-4.70145608301455	787
a756e42d7a1868a780d57d5832100458	1.1533294551461775	233
a775cdce3c1484b9ba6a37c2c68157fa	2.3107647998569525	324
a7910b30d9c175f4743f7561371a564b	0.9661102443840017	205
a7a3f9220751b1a869960866de72b163	0.6925794828125537	248
a7b5a62ddd6eb8e7b4a74870c14775cd	2.394571683816595	292
a81101c3b69cab66da622572b40b0eb5	-2.824057179803998	735
a8e50abde041a168367dd6afa0769f28	1.6219467373512195	206
a9387e76477da8688775569cf540191b	-4.516917906182581	777
a9755d31768faa8f0f27a3d1a271a68c	0.42315705597263686	230
a97f9ef2eaa4d89882bb134e98decc71	1.2177767821931083	236
a9ee80db09496d8e4ac6d3ff2b5df996	1.590076892501404	241
a9f1427317aef1ffcaafaaeb7d99f7d0	1.2353515823134762	288
aa5460b4bf95662bd7104348424d493f	-2.8454578984379433	486
aac13f35efbc6fc789a221ae4b39b813	0.5421000353072601	246
aac9f40c2529e5fd97e02420224a3f24	3.3136000653375826	491
ab92cb35c81993b964155ff68794e969	-0.026500877829731317	222
ac06b2ac668f171362228caae9c12747	-4.802635866368377	839
ac5402de1ddf427ab8d2b0a8a0a44f19	-4.452084902079697	792
ac57d463deafd198f817244255e80019	4.237270478740873	696
ac67195e9b147eabf4ae07aebccdb817	-3.60190107749541	753
acaddcc70d590a9e203dd7607ae7f81a	3.8652755085065085	762
aceb375761ea56e06705825cae8c50bb	0.7329047933783885	268
acf81557dd9dd77f07941a72e88536af	-1.115655410757917	413
ad0fcdeb3def10789bdef991e304ffce	0.7379690259111634	217
ad466bdeda507c6c8b5e09e73ac079bc	1.9459878570255675	200
ad5f123d3d9c3badc90182f3626439eb	0.7751596694871823	240
ad9c7aa18cf2012cba78594a5e3eb3ee	1.9596006571808429	306
ada70e244a76d1d21a556ae2a6fe4f12	1.1635446956719566	243
ae169ba7c5782fe65bf68ba5c7a1b177	2.2608186976672178	283
ae657668edd6678f6b11abc9936ef349	-1.5899178954632247	406
ae85f841b64cdb5a35ce441bbfcf40f0	0.8567544548772222	296
ae8b4245fae3e40750fe0a3a4e44a4ad	-0.5270551413017399	311
aef04ba6f25d1f7fb13c2ff8dbc8f54b	0.5883627425729154	285
af798ffc0b2345146af4b11177ebf92c	3.773708334316052	752
afc79ca840964a9aa83d4522202efbb8	1.970509236108375	248
b0645cbec7653c887cb868a248d95874	-4.690303871828977	808
b08f2888b34549559b1c9362157ece83	1.2578249850569179	268
b0951f55ee2f93b9e67af6827d9d3433	2.6217243843073432	272
b0ca18d6c2e73192da51470571012421	-3.7928644448428157	725
b0e36c2505ab53affc8d31b8368ae538	3.5561421771880513	539
b1554d3df417e178253b429470ba6a85	1.0440161952424039	289
b15b7ccc7358a899f3cfd49f7aca02be	1.3384631071157957	239
b16c8e89e8f19de56b65acfe32b5fb47	0.4204751021613169	271
b19b8b5a0459d93fa3d6588a11a2f3c1	2.2443758087197763	347
b1a153ff5a21342991138e7f7dd2658e	-5.572841008786369	915
b1ca61d9650fa509d775cfe82736f8e3	1.2099263953094892	263
b1f2146bef78066448576fceeb6b644b	-3.894778430559339	759
b1fb340d4b68e9041c92916658dcb5e4	0.5806579848525849	233
b27ab54a082070418f5a0935831897fa	1.9912765270810076	304
b2b16d1fbafaa61ce08062a88fb915b2	-0.32674069707656095	83
b31e81e8262966afd3765561132f95f0	1.2205086977645134	294
b32932df64f61391de895842e8df953f	-3.3215179475077585	772
b34b4500805498945473f59d6316afe1	1.2488551757206414	254
b39fb3401e94700ec0093fe74965b144	2.4256106928668	252
b3c5e626fc747a17f3f7e512fe025dbb	-0.92491291823161	354
b423592b0ae631882095792b27729b9c	-4.8648362238868526	843
b442f69ae5093fc1595f2a2a709926f5	0.18852125493139715	258
b4a502d21773aa215b38d71f850f58de	0.49092154043685654	270
b501fc487391c91c043ebd59d9fedd07	0.7887073829645007	278
b582cb10bc41a69e1b761b8e2d9bd6a0	-4.217125693994455	757
b696a6a2ff1f6de34e946662a88c6a24	-5.239141539768914	875
b69b79cc07fb66835e21cb2d7432a089	0.5350807361599837	239
b70073c1864e1f977594ed75f642df15	-4.646466179937091	807
b73257d9ca6298ba147b1f0466a0a227	0.7075461674248018	260
b75c72da64f03c3fce23461bbb053de0	0.7476533665651578	285
b7715cdcaad90daa070746ccd0d25c72	-2.832162161917763	717
b80972d9e16f3aa7666859b612399f66	1.1890224238876632	217
b85e3761c069d550efb49db0e4968392	0.6026113776680129	282
b869e70d390052243673ae74fec2587d	0.10392151924585591	219
b887d77840088db9cfe87d9c8b52e617	1.7122682878321458	300
b88e4cb83cff81f36f26c182e613ac61	-3.5264439608815055	768
b89075e3356afd5634655288c5a3d1b8	-5.504644362747854	870
b902443fbf36d9390d212daef4f9bb11	4.618450942445575	871
b9163b813f99f5acc1faca828ad95e04	0.1265493187344935	271
b91ed4d06bc09c53d56b793031b3ff71	0.43009170321306756	264
b9a57770a3bcf07bd9b2083ab77f0e25	1.7675488705068956	308
b9d6b7bdef86bc40fcc29b9636fbe9df	-4.035807064404951	755
b9e1df39f3d1a33fd40d4f1eb9222d90	-0.25128607047147933	310
ba07c27ac776098e7aec192479640b8f	0.11114574014236434	261
ba0a46752f918ad29d001922c39dbf18	0.46558282940421314	261
ba79cc80279a19addad46e1330246769	0.594963258003214	226
baf9a9364f16ec530086897aae13d42a	1.5013048696539926	249
bb61c1b53dbf8758b1c09d29b6ca5460	0.09224935633995601	272
bbc1c182c6e2efcf112d6e82da2d3280	-3.925888979639856	769
bbd8d3a539aceef84d2e9f3427e46e51	2.006586089458504	268
bbdc6cc704fb1a46ea7f7b55a2ff5211	2.260128185086401	338
bc1c12be5ab7bb261780dacc3d5974d6	0.731432251916212	258
bc684ae0de75c7456b748ec45df754d0	0.7294544983764076	227
bc6f987af8d48e77fd83646a0ea888bf	1.2353818630192075	242
bc8142710ca7146a9af2ab7a98f66f9f	2.0467606651573167	287
bd62e4581e5e1ae4e2b14ca04f2bff87	-3.8582796623877993	773
bd64be31c125f8956801b66c62a22223	3.1405664633071786	344
bd8dee8f1665699db51d371c1ff2936d	0.7362402592276156	203
bda6b6e7da7508c68057140e7bd6cd8d	-6.998436001293444	982
bdb22c759ae41e1b8cb956d283ffabb0	1.7173469784506201	264
bdeea0aaeba1ae8c4d11605ae54765fb	-0.606768670704249	421
be57201608bf3e894a0c1fe05306302e	0.09671811587274376	206
be80912e2fee0d120aef1d6e5e9af07f	2.044081460748336	239
be9febba3d5693f049d017337e522fa9	0.6684626133252393	214
bebdcc4b0ed8362a138dc387092923c4	1.3434230169866554	291
bec7a6c28b061712aa76cc0ed7188b5f	3.5988119890418337	427
bedc1c5044044b5bfc67d736e3efe3ee	2.5510573232548013	259
beef5a54aaee13f217ecede427cb3071	-4.881927216371491	838
bf0f3ada36af7e7425a1704816ee743a	-1.3746291898488074	169
bf16f5a76ed4ac116fd7e107078ba36b	-0.0461109889490936	272
c08b14735cd16cae4fbfb9b636320639	4.273390383355276	797
c08cd0d02cc1978e20dcd56fd745ace4	0.7476991120633552	237
c108a4de018c2a33d3dfe180486f7526	3.7676664118428853	733
c12568cb571cf9f18b38339370087f10	1.3180882250095858	254
c12a15210fd091528811295305d26c18	0.7299112702566188	274
c162a4f3943238810eba8a25f0563cca	-0.4477638335553189	261
c1689742b55775c0e9d3791445af54c2	0.20204487543123095	232
c1b46eb481b6b398621634e0d876f815	1.2158121993573723	284
c1c65fe3ca15a6147ca0054c51bc4b5f	2.6079487751112786	342
c20426ddaeb8e0da96f8636bab28913a	2.836592797095622	330
c2a8f307c74b4885e947fe56949f6580	-3.293669994360836	747
c3339c1384901c20c9503337ff5763eb	0.16431577790517116	258
c428921b96285cbdb04677e09e5bf825	1.9538206916594472	283
c45652c903bde6134546e08d1938a146	0.7009177013428591	269
c45882b112edc660fb3c42c5289629b4	0.08895275198006769	242
c477af0a03ff992a2b6e9c7278ec3eab	0.3674062134230984	260
c492de42a100746b833a7d4b69cff7ca	1.8888729514879015	244
c4f9d95c604fd7328f4a931fc6c1a189	-3.8403699179715334	758
c53f173252f21234b0783ccc8fdb0add	-3.1351035066045725	741
c5d0d00866cdd6bb1df1d4ed525fd8e9	1.6633653201655128	293
c5e0f8c03d32904e9e2c1e7ac20a3d29	-1.48211630545954	481
c64278b7c0c20b3412e0cf6b3bd546fb	-6.0886492509747345	955
c6622e664d267eff5fda9b16f5c5ecfa	-2.3598133610397314	361
c75135d627800cb7f8b538bb6e0800b2	0.681243811298241	233
c7541e5e0dd4b2a608bacf0199a2bf45	-2.4904575378919493	660
c79b3d87e705bf6859d8b3a8a57577f9	-5.21324178127043	818
c7a14dff5f143eaa77cad75280257e4b	0.5396661362315707	254
c7f82af7f97be92a6fc1cc15b2595429	1.1549792334996307	288
c83092df310fb2c33b320c63c70d79ad	2.265685965505779	350
c8d26993af2ad4352c58cdc716fcc774	-3.2862030808935576	767
c90914b955e948b0bc3cb48e99856f31	0.9666296684960862	152
c91d3a72f1fe41ff52b55b53e2c094cd	0.4125378103271802	247
c94a7d9b0a55201069634dc64e78334c	-0.00735227060428123	270
c95b34b0d7166e3ee7972069582b27c4	0.24777284346736303	280
c9865c71ec5b51e3e76b923f44ce64a0	1.0784424165325197	234
c9aa124265a8adceac6ac25137578db3	0.42182725448371805	271
c9c361025f8eb5ecf87301df9aaa1a0f	0.3020440888534901	257
ca69dee0c968ecd0c51d5cd4a94cca68	2.517670093540055	357
ca9dec36ad0aa5a1473144ddcb74951d	-3.456342939280388	760
caacf902f6de815cd8b8a6016886dcd9	2.641157444462336	269
cae14798faeabb8e1b8840e712839921	-4.301671702779093	801
caf68cbfb72d45c5bcbd937ced100a4f	-0.2922169722259056	211
cb6a6ba5deb6769c3bc9371f6f733b48	-0.5730780864153526	267
cb82f1fc3e9f19ec714c5cf42493fbce	1.9067094226487185	257
cbace4abf31d6399fe13f5f7805c0b7e	-0.8247049972459158	183
cbfb60b3af1af11f793647df58656cbc	0.2628986800117009	260
cc0290834537bbf4a64a6f028567f870	2.5468129818264993	267
cc4f5e4dc330a0d4a652ce57e14f9bfa	-0.013184213333385042	250
cce86b4c1347df668410b6e3d9e6caca	-0.17475058646350872	279
ccf1fd43e66690d8be306d75729a4461	-3.3164177133336334	735
cd688ebb10111cd2be59c7eb5fed07a3	-5.2180322773560714	842
cd9b04019a30174fc7d5a7b997638e82	0.8373976498462052	216
cdbc46877f9e75dca733e4383a5eef07	0.1990304394928385	264
ce18c4dd60566e158d54f6725c2cf85e	0.4267727943890307	245
ce76f4f3f162907336186832c371b532	2.2804399573358016	350
cec1f4af28b94c36296581da8e468254	0.1355810219816952	229
cef45b97ab32b9245e3aba8bd42f8d09	1.1119596917052237	217
cf8eb2fb3d885d1919ba916bc0975347	-0.9957940122516684	323
d05d93778691fd6a711f8345037e99e4	-0.19321836631760358	290
d061a99148d649c4eca4836c5f4b5b68	-5.527398255384716	909
d07df4f102f0c61fb84ab7f0090ef510	0.0058634865293791805	260
d087480c6d7a388632fead7c560c8115	-2.2738328642055574	530
d0c8d362c31ac9c66ea3ceb5306e4264	2.2695221926381866	247
d11df41785a7d6dfac2b846ee794625f	0.43620374098631454	239
d16d42ecf5a97b02c8103c3ca6d0bb00	1.2767449889857072	273
d171bfd33dcb77bd9b788a357844c9c8	1.189258819351801	249
d2e5367e7685c04874eece7af5be14f2	0.6954594151362941	241
d312696f9c5dd29a9ff4335111617ce2	2.7616677052186454	309
d37f96b7c285cce6d42868f4ebb6a502	-0.2830223835387431	313
d39c488df6a7bb20a34ec3784f40e34e	0.6500620013073946	217
d3b3431020773fe5403fc7103d612c9a	-1.108368215743072	382
d3d0c60c1542c8615b38429fa0effc33	-3.74883014319302	711
d47de0fd19eb9accb36096fae487780f	1.2021723844412833	190
d47ed56808100bd5d612df7f1b1ce0f2	1.3657327641368318	262
d4bbbd8b10867592fdeaa40f323bc676	1.5630161236539655	278
d52475159d8e1880084819e0f5ba89b3	0.23267788841186104	273
d54a358d2eac5967f244cd66aea81864	-2.443734343326298	626
d56128667cbee8137e636870bcd1520d	-3.9613762565147566	753
d584272a77257cbb286d334cff4aca51	1.5739257385790073	297
d5baa18d1ea3e0c26238b80e48cf1998	3.487327341403118	631
d69d4a77004890210b10fd5352669f53	2.7287963668302924	306
d6fbffb5c113bd7ef2558f72ae54574c	0.663611790171765	227
d78b0f29dc8ebdc132bf4e28e7fbab11	1.7420316216500544	283
d798f8dc15cd25304cd90385b3474bbb	3.3672026133492072	353
d8bdc44fb577d6c77f2caba5f9937aae	1.1710593111046586	286
d8c2510a4c9e71230c0f0cf9fa6d7111	0.22493221444580802	286
d93dfe29130fd71bd30fcdeefea2862b	-2.489428675113356	661
d96a3b4b5e8c21b56ed361067239d8aa	1.401829274927874	252
d97a97d4f8974683e4a66de090129c1c	-2.7996454300601665	719
dac315df3c6ffdaac8f5fec73a0479fa	-0.9549057575126653	191
dadb874cf55015dada2a22cc32c1eda9	4.656452640817505	763
daf26cc340ea60dd6409d3d6a8117555	-3.1832068187409823	734
db6bc031b4d8e96235f9bc807b8bd252	0.28997616792675074	246
dbc8abe8ea7e772cb0dd5e66206221d2	0.8256240575319294	223
dbee745fdae765c774e454a781b05f99	2.0443037038706993	259
dc0a9aa49aaf9c8002129db6f2682079	-2.2895424628088303	338
dc1ffa6f178a8d90a9c0992421e9c9f7	0.884724749223203	203
dcc848c112d2d53a870529268223fdbf	-3.4762169546036628	770
dcd5766cdc33a334b145d6a979a787d5	0.7944527325978414	234
dd61432351c02829e513235f253f8cb0	-0.34732833028358046	279
dd6480b1aecad961a5170d3a3ddc1fe9	1.9370190854014522	220
dd7b5da3f418b5dd9a4629636201c6f4	-4.596872916832495	772
ddb3b8aade6a6dfeb5f94e6bd3724b22	0.0884258929243793	264
df46e34d85062c3b797411d3c32fee24	1.0695506457124	213
df8fd2ab22f940444d25de5ce1046146	0.7619743013439915	249
dfc9c17a172899fc560fe50f413fefa7	0.20630615850591993	273
dff6cd24ab1e98427913a60558b29767	-2.1574050313368707	621
e01569b4f1721348e7c1706310757800	1.0926744025837878	278
e053921db232dfa54179aab54496f5e7	-4.008248927122519	765
e071acd848735b7addde4b875be8b10c	-0.5777265597101167	254
e072125a988d90ca4d1c96a5ef091210	-4.877309627177356	826
e0e8356d65027a3fc1f6f9a76988f891	-3.8125193029700273	780
e11cb2911aeaeb30eb0041b063506871	4.21007415262453	801
e125250350eb41999febd079266ce58f	-4.587811827145247	763
e18e57dcbb611101406f8fb1d180b8a1	-5.716531412902766	871
e28fe8973b51adabcd42dedee94d7406	0.2850977880715778	241
e2ff4c7f94647af18ec83cf1c41d6a1b	1.2443355044234259	294
e30fb319e96c92f7a201496f107c493b	0.4942302656433285	194
e323229f0abad2274dd6aaeee42c528f	1.0795140281680304	204
e34917a010909897fbbaa865606a9cd7	1.0791754451331006	209
e373621e3b2073dec5fa6a894b6e4f03	-0.43501178132397744	274
e3ccc3b235e9bb782ead7c2a54edaa46	0.2202050518114692	266
e44cbe57822df23ba83c1f3dbc8a6c2e	1.616597657772243	278
e4bc175b1898ffdf4db0ec9aa16cd63c	2.1333736362166396	301
e4c71dc9b1a49bfbf653eae343b1c66e	3.516005132021947	561
e518bcf91d5a7c3e5d1c599a3fcf09be	1.5382112224646147	223
e51a1680a11b4b7e7b986856d41696f4	1.1163066110043498	232
e58a56d4b58102fc4cc4da800a200862	0.5757915168409571	219
e592ed9cb5b8c08510ef24d01926cdd9	2.265924834414223	374
e5a43b018c81cedd19e9a5354d32d469	-0.7676217368838179	253
e6788cffb85a9e3ac4a3eac8d4f58630	-3.499175742374657	777
e68329085db5f36284fdc79f69a535ce	1.146862424325944	253
e6924b794a53c647f1a9509519f37c9a	-4.922215109559165	840
e6c1f5fbc7b550a3c568a8c78f30711f	-1.1499937992062725	435
e6de2558b4e8d77d9c85ace81db7f066	0.30248370587189016	245
e7921ac9f3c3c4bf2aaeb413faffdf7f	1.2562077227243216	276
e7e74960c5ee1984f2e60f99081a368b	-3.1831716709634956	671
e82479c2579596c69f6ae737be09c1c8	0.5140628263138362	222
e857dec2d94e637e33e3df7435aaf6f8	-3.83973251290028	764
e8627f876ad32c5061d18820c7ac4c7b	0.3414399382475728	275
e869287fa71add44f6f5eef775389b37	0.016553797265299597	59
e87b83ff85fc06252ce3361a02192a0e	0.9993260175198536	221
e8caf33f21a7a8d0849577fdccb834d9	2.039875670030816	244
e8e6eb0cdc3a5593cb7945d164fd1ff6	1.151343637691267	263
e91f1c5b67ffecb5ca3ca3b393a50f00	-4.872557394596105	821
e934683ea38718cc674e8c7f2694cf1b	-3.5486061772798223	774
e9b350c812c66d63a7fae8a5c9fd2b68	1.3251206081661904	273
e9da5b9506c3785ea0241a44f94df7ec	1.4013012457495226	222
e9f5290650ce5c0299ec7238abdc23bf	-0.3069231796786598	302
ea18cfeee71fc538e4632b520c77c6cf	-0.9666998616816618	272
ea2b0e4a93c24c6c3661cbe347f93b74	-3.68138907665279	703
ea334e96bcf93ec7a7cce23f0e812c3c	2.148116472088664	310
ea3af29626a95b6c7b89d631bf1a739c	-3.3199346245128885	777
ea6ab07d7c6aa4528c073aadad1d2366	1.375999683448081	267
ea93c2837abadbf926ffe8db19d85d23	0.9285784631873523	247
eabab2b496c88d0cc09c46ff871b8139	0.6503565943211084	262
eb11d1a3e3b9fd2b0ce5a991b52e12c6	-1.6841135764510227	447
eb547d58fdc35b41655adaf3289315ef	0.5982483279558963	229
ebab7cfc7858bfb00c486bba21d6ca6d	-2.186503643788675	591
ebcd07575158e6fa89b9c8ab386afd33	-0.047317842828596524	260
ec34114e8cb6129ceb4877aa1d5d5328	1.315883389225664	248
ec819726f41aee25f3035ea51c68543d	0.8445913771580077	278
ec8fb3c9bd615640c5cfeca26398404f	0.13724533778775883	259
ecaa9f4e15a28f212d9bd60f749191ab	-4.893131828393672	820
ece4b24e7d2b567f05215f9c6d395173	0.17620188004709614	274
ed30f325ef95a384b064e963338e7eea	1.7182111580005772	284
ed452deddafa1b78e24d7cbe74d7696a	1.0302202244600922	201
ed9ec96c80f5d3584df6e67aa6af1e4e	-0.490752555179939	346
eda4e9478034a7343f7bd042acc2be9b	0.9250232682565889	250
edb54f42393b3f1a5df83e3871dd011e	0.021952062882808043	229
edbf7f6589deb72806f042ec4185d195	2.886349400370924	311
edc5bc665b46217f883b3b521f19d608	3.0941004368934735	284
edc789f75b72793d2be0c0b1599121e4	-4.003644238113518	755
ede4fdc46bfff65acea14a433218ab37	0.9082796154384015	183
ee0858e46b7c868eb19abedef88e4267	0.17809746100809154	201
ee2e7e1ec3775388a6a1000c5de4c483	-5.720255788737301	928
ee6ff7c2d227fab1d4526c4405306b46	1.2121879407151837	277
ee965cec471a61b2b8218f85c44cf504	-1.347048740486519	373
eea6b86c0c75e740670ccc50613b1b23	-4.017516825023604	781
eeddabbe4a6eb2d07c8f3e87133624c5	0.770525458211498	197
eef60fa76e63f74b8cc3883e5997cfea	-4.094391748111454	764
f0c4126a55788ac26d74e33d20b21059	0.7972780333692162	250
f1488547c5b3ac5e9884c0c10bf925c1	-2.6659535805713954	326
f186cb2452353f4336021cfb0cb83a92	0.3105444995291372	240
f21b13103ce7ba057faea106ac0ccb7d	2.7513517180812976	331
f23147853366370805bf101e4a629f76	0.017224478617192562	223
f26e71fb54b8e271d3b928eafccced3a	2.354740090767495	380
f35c508b877466f9e960e37b911fef51	2.542709195337957	268
f35c9efcf990837bbd2a454c15a6f99f	0.4965594667964175	244
f3927f5de3404c9db985850bac489f00	1.4485804360341734	285
f3c30aa47b3639f25d168a810ee07fd9	2.2968985033091536	264
f3ce842957d12ee49c40e64b1173900d	-4.547941988512521	768
f424b704d3a6dc9d8a23305980e15396	0.16334554890429986	257
f43f1f01f4bc79c75893eb5a62a52fef	-4.653225995850333	782
f491426c118ba43fea6205d61ce7a293	1.3753957039544489	205
f4dbdbad28369592b5502b71865ad1d0	-3.8818387248991	766
f60cdc7aab497e4182b623913caf72ec	-4.484491571782684	772
f621b5be6994ef8c525e6a0aaaa4b41e	2.0503110596470173	281
f6328649ffd2f1e8453714ccfd786189	2.687172867167514	405
f6f3391b532038b6742e25f6871355de	0.991238858501808	294
f73d5ccf83c02a0ec53bc7edc63ae4d6	0.40297748835977265	210
f7686a74ca2d3729eb66305e8a26309b	-4.3534509761911035	791
f7e4e2e7168bd31475b23ec811a9e0c6	-2.9618196729302557	716
f84528d160d1a2c8c0b48eb23401e1fa	1.8647070610353609	294
f89169dc43ccd939da9c19cb2cb3497e	-0.07912886477123937	287
f8b8647916cfa57daca15d635a579aec	0.655968397684975	227
f8e2228addb4c5fbe7d6418d4b53a539	-1.9208447074369823	461
f93ea5f632364688b346cf486b8d8ff2	-0.04102511766960626	256
f9b52205cb2d03153fd394a290212a10	-3.9370548862656416	764
f9e2c51605f6651e6b5935e45c3d8110	0.08901625158431425	234
f9f07850d21afe189ad25f01a73f7d08	2.7520507691712717	416
f9f5f08e8da4cc9740518223846563db	-4.221780651901907	744
f9fc8218f0aacaa06a85736d9f787a23	-2.4283165810167926	639
fa1d2f5e1d955ce2c4c3cea4fbaec94b	0.4553127833131989	313
fa2c3310c83195e117798d944f1e7f29	1.4300747100670683	227
fa62c11fef73a6c8521f03d386964627	3.219771295682353	548
fa8296f0dfb03840c6bd02d4e1131190	2.6119727286191523	343
fabfd1e9294f07d4b5b916b2647b450c	1.05619151576161	222
fb584619e3778fd5595eb61e33993985	1.0217868913310784	266
fc21f6f5c566cfc97798125d5f328700	0.15816096008280225	192
fc784892d8f8428e204b2fdef57f69cc	-0.1506710741581356	251
fd22f09657498d9df835a59b43ce0e7b	0.2982557196598623	229
fd27d3e045b9ba47133ddc92fc6cf379	1.4893923950365437	275
fd416dfae1e741640352df3dad09222b	-2.411948740584112	664
fd671ef3b75b1229a228a37112911924	0.7891978684481866	270
fd73a9882c920666a4f57dccc7707b10	3.1666805109564513	500
fdbed06b4047239dc666a6e080f196d7	1.2859028281035672	257
fdf20bef008a559e4b8d2e4fd628d18e	0.8121572664949439	228
fe5fa2255ca60bedb7a3dfaea04d9a7e	2.709664138113755	292
fe74365dbce3cf68d3f85a3a7d7b1750	-4.780290579433246	789
fed01827e216cfdda0c6712324d974c6	1.4791334322923597	221
ff1aac986bffd1fd1655f87ec03c1f83	3.0450987479146745	229
ff432c6a262c65a51093d02eeffb1b92	1.822764835893023	253
ff96125a6762161f01d79f75d52e6c30	0.6380490100654486	245
fff894e31d107d487baefd328293936b	1.5690362498648178	266
