# Supplementary material for: Signatures of landscape and captivity in the gut microbiota of Southern Hairy-nosed Wombats (Lasiorhinus latifrons)
Source: Anim Microbiome. 2021 Jan 6;3:4. doi: 10.1186/s42523-020-00068-y (PMC7934541; doi:10.1186/s42523-020-00068-y)
Supplement: Supplementary file 11 — Additional file 11: SI_File_3. QIIME2 qzv file of ANCOM test at the ASV level (captive and wild samples). [file 42523_2020_68_MOESM11_ESM.qzv › be699df9-32b3-4a7b-b107-85e93c89e28f/data/percent-abundances.tsv]

Percentile	0.0	25.0	50.0	75.0	100.0	0.0	25.0	50.0	75.0	100.0
Group	No	No	No	No	No	Yes	Yes	Yes	Yes	Yes
816923c95b3fa220a74ce4125f3dfadb	1.0	1.0	2.0	16.5	66.0	1.0	1.0	1.0	1.0	1.0
3f930040f1fb5c5cf7aac57de841c29d	1.0	1.0	7.0	32.0	186.0	1.0	1.0	1.0	1.0	1.0
1780b4a7df2ecdce3243c3fcb9f5475a	1.0	3.0	11.0	38.0	237.0	1.0	14.25	49.5	151.75	587.0
44bcc3f2359c9fddd2cefaa298b48012	1.0	1.0	1.0	1.0	1781.0	1.0	1.0	6.0	95.75	898.0
12555b60b1f7fc015a558bc4c8e546aa	1.0	1.0	5.0	19.0	688.0	1.0	1.0	1.0	2.5	64.0
33bb99f67d0003cff4181a49745ff69d	1.0	1.0	1.0	34.5	652.0	1.0	1.0	1.0	1.0	1.0
0d31738f736f76e24c84f379d86a7c95	1.0	1.0	1.0	14.5	170.0	1.0	1.0	1.0	1.25	27.0
07bf22aeda5a7b593e994b548cd28035	1.0	5.0	44.0	92.5	439.0	1.0	9.25	12.0	19.5	60.0
f26e71fb54b8e271d3b928eafccced3a	4.0	12.5	24.0	53.5	158.0	1.0	1.0	1.0	1.0	1.0
c108a4de018c2a33d3dfe180486f7526	1.0	84.0	123.0	213.0	1283.0	1.0	1.0	1.0	1.0	4.0
a9ee80db09496d8e4ac6d3ff2b5df996	1.0	1.0	20.0	52.5	923.0	1.0	1.0	1.0	1.0	1.0
0a561e7187eda61c96387441f2f62410	1.0	1.0	1.0	1.0	3.0	1.0	1.0	2.0	416.75	1957.0
91c9bb5a6810474fa331de511a1be795	1.0	2.0	7.0	16.5	74.0	1.0	1.0	1.0	1.5	5.0
e071acd848735b7addde4b875be8b10c	1.0	1.0	5.0	19.5	1068.0	1.0	1.0	4.0	11.0	77.0
509c934b588014f114ee7053713584e6	1.0	4.0	20.0	325.0	1337.0	1.0	1.0	1.0	1.0	1.0
f21b13103ce7ba057faea106ac0ccb7d	1.0	31.0	83.0	155.0	881.0	1.0	1.0	1.0	1.0	22.0
ee965cec471a61b2b8218f85c44cf504	1.0	1.0	7.0	23.0	143.0	1.0	4.75	16.0	19.75	43.0
e6de2558b4e8d77d9c85ace81db7f066	1.0	2.0	8.0	22.0	169.0	1.0	1.0	1.0	2.25	443.0
04195686f2b70585790ec75320de0d6f	4.0	10.5	16.0	27.0	289.0	9.0	26.75	38.0	93.0	459.0
9d50123abdf24032e2e48ef50c5cb359	1.0	39.5	64.0	160.0	500.0	1.0	1.0	1.0	1.0	38.0
c6622e664d267eff5fda9b16f5c5ecfa	1.0	6.0	18.0	52.5	976.0	1.0	26.5	230.0	640.25	2613.0
f93ea5f632364688b346cf486b8d8ff2	1.0	1.0	1.0	17.0	101.0	1.0	1.0	1.0	1.0	80.0
7a199378c70bfd0040603527b43f794d	1.0	1.0	7.0	614.5	4623.0	1.0	1.0	1.0	1.0	367.0
94b000e59b7ac160b0416c9ab45ff0bf	3.0	5.0	7.0	13.0	105.0	5.0	35.75	100.0	417.5	1292.0
92b9c9549caee14cab9b79322bc14d5b	1.0	8.0	18.0	27.0	174.0	1.0	1.0	1.0	3.0	15.0
27a65719a06ee27a18b8a682aaee611c	1.0	1.0	1.0	10.0	142.0	8.0	10.0	37.5	67.5	136.0
0e25949e9c8d66c4a859bda8cc43c676	1.0	3.5	80.0	601.0	1869.0	1.0	1.0	1.0	1.0	1076.0
25eacc6b850073639cc51886f5aec978	1.0	1.0	1.0	58.5	327.0	1.0	1.0	1.0	1.0	1.0
e8627f876ad32c5061d18820c7ac4c7b	1.0	1.0	3.0	7.0	251.0	1.0	1.0	1.0	1.0	1.0
c162a4f3943238810eba8a25f0563cca	1.0	4.5	18.0	59.0	447.0	1.0	1.0	9.0	83.5	189.0
6a6210dd05615ce0487f8398f8b5b64f	12.0	33.0	61.0	95.5	298.0	1.0	1.0	2.5	12.5	261.0
78426b7cf553e7768c26fbea3e81f2e9	1.0	116.5	364.0	708.0	3644.0	1.0	1.0	1.0	1.0	3.0
0f0c741eeebdb89289460115e9430f1a	4.0	10.0	14.0	23.5	59.0	3.0	13.0	17.0	25.0	43.0
43a299de77a2e97323757dc8ca158543	1.0	1.0	1.0	8.0	437.0	1.0	1.0	1.0	1.0	1.0
08b3c8c468a32b78a9a0254dfd17208a	1.0	10.0	19.0	35.5	134.0	1.0	1.0	4.0	31.25	105.0
40956d0d335eafa3d74f71ddbb17bcd6	1.0	14.5	47.0	86.5	781.0	1.0	1.0	1.0	1.0	35.0
edc789f75b72793d2be0c0b1599121e4	1.0	1.0	1.0	1.0	48.0	1.0	7.0	49.0	174.75	605.0
86c1d625be65befeb0a4e20e47a46cec	1.0	1.0	1.0	1.0	3.0	1.0	4.5	21.5	108.0	2071.0
3c44df3672100a011a334b67eea24366	1.0	1633.5	3682.0	7316.5	29091.0	3.0	7.5	12.0	17.25	18.0
8c6accdc08a5bcbdd15cc07420d92e2e	65.0	304.0	907.0	2675.5	19644.0	1.0	3.75	5.5	6.5	916.0
0456009c98353a4a0aaeebb201218e3b	1.0	1.0	9.0	18.5	411.0	1.0	1.0	1.0	1.0	1.0
ea6ab07d7c6aa4528c073aadad1d2366	1.0	4.0	11.0	28.5	187.0	1.0	1.0	1.0	1.0	1.0
67c7560591497e27b39e335b0cb73f79	1.0	12.5	91.0	422.5	3203.0	1.0	1.0	1.0	3.0	5228.0
79cfb7be683bc08e6638683fb4b54676	1.0	27.5	122.0	2076.5	15453.0	1.0	1.0	3.5	4.25	452.0
bdeea0aaeba1ae8c4d11605ae54765fb	8.0	22.0	36.0	71.0	325.0	4.0	17.25	42.5	69.5	151.0
51c0ac42f4d1278ec3d84e0ef1552220	1.0	1.0	5.0	40.0	1992.0	1.0	1.0	1.0	1.0	4.0
0ef58493de2446d30f621a15e32391a9	1.0	1.0	7.0	23.0	301.0	1.0	1.0	1.0	1.0	1.0
c08b14735cd16cae4fbfb9b636320639	125.0	930.5	1706.0	3145.5	6566.0	1.0	3.0	4.5	7.0	4100.0
16eba94d80dfbdd138e6a457d2746adb	1.0	1.0	1.0	1.0	8.0	1.0	1.0	7.0	152.25	28550.0
535fe8fe1d20a5bb61913b00b0770f28	1.0	112.0	635.0	3148.0	11630.0	1.0	3.75	8.0	10.5	17.0
ac5402de1ddf427ab8d2b0a8a0a44f19	1.0	1.0	1.0	1.0	3.0	1.0	21.25	45.5	136.25	456.0
d798f8dc15cd25304cd90385b3474bbb	1.0	37.0	229.0	1553.0	6111.0	1.0	1.0	3.5	6.0	9.0
b2b16d1fbafaa61ce08062a88fb915b2	1.0	1.0	1.0	3.5	4105.0	1.0	1.0	1.0	1.0	13679.0
664d9a4c5056cea91e52d439a3172118	1.0	24.0	87.0	220.0	855.0	1.0	1.75	44.5	226.0	3213.0
2dbe3f56321928bbcd74a153e68bcfc9	1.0	41.5	78.0	246.5	1376.0	1.0	1.0	1.0	1.0	3.0
9828f58eaf910927264c204ace9caeed	1.0	1.0	3.0	8.5	101.0	1.0	1.0	6.0	45.0	126.0
c94a7d9b0a55201069634dc64e78334c	1.0	1.0	1.0	4.5	202.0	1.0	1.0	1.0	1.0	1.0
27013979b718edebcf0116c3b371c4f7	7.0	50.0	72.0	136.5	1520.0	1.0	14.75	54.5	2634.75	15993.0
edbf7f6589deb72806f042ec4185d195	1.0	18.5	49.0	156.5	2518.0	1.0	1.0	1.0	1.0	1.0
a5b765041d7153e6e9b326527f375d89	1.0	3.0	8.0	46.5	2396.0	1.0	4.75	77.0	388.75	14191.0
d087480c6d7a388632fead7c560c8115	1.0	5.0	7.0	24.5	261.0	1.0	23.5	45.0	103.0	257.0
6234321dd90179936aa89249d23d256d	1.0	899.0	2323.0	3392.5	13994.0	1.0	2.5	4.0	7.5	9697.0
be9febba3d5693f049d017337e522fa9	1.0	1.0	4.0	32.0	988.0	1.0	1.0	1.0	1.0	8.0
08dd9f8036267148e2dc831fbb594689	28.0	90.0	183.0	345.0	955.0	1.0	1.0	1.0	1.0	1.0
b9a57770a3bcf07bd9b2083ab77f0e25	5.0	17.0	34.0	68.0	240.0	1.0	1.0	1.0	3.75	46.0
4ce0afbaae4138f34580aa9f62b7a0fd	1.0	1.0	1.0	54.0	898.0	1.0	1.0	7.5	127.0	1045.0
b869e70d390052243673ae74fec2587d	1.0	1.0	1.0	1.0	1332.0	1.0	1.0	1.0	1.0	1.0
50c6d4d76375f68d425609d9ffd2dd73	1.0	8.0	41.0	105.5	568.0	1.0	1.0	1.0	1.0	1.0
c492de42a100746b833a7d4b69cff7ca	1.0	4.5	17.0	69.0	1431.0	1.0	1.0	1.0	1.0	1.0
e8caf33f21a7a8d0849577fdccb834d9	1.0	5.0	16.0	69.0	1208.0	1.0	1.0	1.0	1.0	1.0
c45882b112edc660fb3c42c5289629b4	1.0	1.0	1.0	2.5	2285.0	1.0	1.0	1.0	1.0	1.0
b80972d9e16f3aa7666859b612399f66	1.0	1.0	14.0	74.5	307.0	1.0	1.0	1.0	1.0	12.0
84b6333f58c9f939d157b83228ae745f	1.0	3.0	14.0	31.5	155.0	1.0	1.0	1.0	1.0	4.0
fa62c11fef73a6c8521f03d386964627	3.0	27.5	74.0	207.5	904.0	1.0	1.0	1.0	1.0	3.0
9ae8d595eb36d991db7b7014f10ea662	1.0	1.0	1.0	4.0	25.0	1.0	1.0	3.0	220.5	1873.0
1425e15873d195069187835070016687	1.0	96.0	186.0	405.5	2972.0	1.0	1.0	1.0	1.0	1.0
9b81dbbce8ed249f41cb43a8a46649cd	1.0	5.5	16.0	37.0	229.0	1.0	1.0	1.0	1.0	1.0
b34b4500805498945473f59d6316afe1	1.0	1.0	10.0	29.0	121.0	1.0	1.0	1.0	1.0	1.0
c428921b96285cbdb04677e09e5bf825	1.0	8.0	17.0	33.0	272.0	1.0	1.0	1.0	1.0	1.0
af798ffc0b2345146af4b11177ebf92c	1.0	65.0	122.0	216.0	1053.0	1.0	1.0	1.0	1.0	4.0
64cca4553f8d24587c95234e901fd2e9	1.0	10.5	31.0	73.0	2469.0	1.0	1.0	4.5	10.0	13.0
644e1a4aa7aaf9d51fdf16cda7bb80da	1.0	5.0	28.0	79.0	3935.0	1.0	1.0	1.0	1.0	2.0
ec8fb3c9bd615640c5cfeca26398404f	1.0	1.0	6.0	14.0	134.0	1.0	1.0	1.0	1.5	44.0
95afd8c12ee5abfb67148d03f3c88595	1.0	4.5	15.0	26.0	1065.0	1.0	1.0	1.0	1.0	3.0
4a140c84cab73d6175858f07a8c32643	1.0	9.0	18.0	36.5	144.0	1.0	1.0	1.0	1.0	29.0
3e1a1bffd8f3c4c02c34162195f70585	1.0	1.0	4.0	563.0	4014.0	1.0	1.0	1.0	1.0	1.0
f8e2228addb4c5fbe7d6418d4b53a539	1.0	1.0	1.0	1.0	452.0	1.0	1.0	1.0	16.0	253.0
fc784892d8f8428e204b2fdef57f69cc	1.0	1.0	4.0	25.5	96.0	1.0	1.0	1.0	6.25	63.0
2f4a23ac0033e9857aa452fd6b524e9b	1.0	1.0	1.0	1.0	1.0	1.0	1.0	60.0	175.25	738.0
ae85f841b64cdb5a35ce441bbfcf40f0	1.0	5.5	12.0	18.5	104.0	1.0	1.0	1.0	1.5	18.0
fd27d3e045b9ba47133ddc92fc6cf379	1.0	5.0	14.0	27.5	147.0	1.0	1.0	1.0	1.0	1.0
cdbc46877f9e75dca733e4383a5eef07	1.0	1.0	1.0	8.0	313.0	1.0	1.0	1.0	1.0	1.0
eb547d58fdc35b41655adaf3289315ef	1.0	1.0	17.0	55.5	210.0	1.0	1.0	1.0	4.75	41.0
df46e34d85062c3b797411d3c32fee24	1.0	1.0	5.0	50.5	240.0	1.0	1.0	1.0	1.0	5.0
dadb874cf55015dada2a22cc32c1eda9	1.0	714.5	2270.0	5557.5	23843.0	3.0	3.75	5.5	8.75	13.0
cef45b97ab32b9245e3aba8bd42f8d09	1.0	1.0	1.0	78.5	357.0	1.0	1.0	1.0	1.0	1.0
1355fe25067880b3c8894a4fbdcb825e	1.0	2.5	13.0	64.0	826.0	1.0	1.0	1.0	1.0	1.0
6dc87c38d6e9e6698490ff74a338d193	1.0	101.0	378.0	1215.0	14638.0	1.0	2.5	4.5	5.5	8.0
c3339c1384901c20c9503337ff5763eb	1.0	1.0	1.0	8.5	907.0	1.0	1.0	1.0	1.0	1.0
f9f5f08e8da4cc9740518223846563db	1.0	1.0	1.0	7.5	99.0	1.0	51.5	144.5	330.5	558.0
502fdc648d6eac5cd6cf007ff357f737	1.0	271.5	736.0	1485.0	7352.0	1.0	1.0	4.0	6.25	246.0
270cf0642a9a1256985856a2283908dc	14.0	91.5	129.0	205.0	961.0	1.0	1.0	1.0	1.25	92.0
9f7bd05fc521199ef6d17958985d2712	1.0	1.0	1.0	1.0	345.0	1.0	1.0	1.0	1.0	1.0
399bcf0feb12a20ca0731d8d65268dae	1.0	1.0	1.0	3.5	653.0	1.0	1.75	908.0	3019.0	8047.0
be57201608bf3e894a0c1fe05306302e	1.0	1.0	20.0	73.0	285.0	1.0	1.0	1.0	29.25	1225.0
b902443fbf36d9390d212daef4f9bb11	21.0	153.0	261.0	345.0	5244.0	1.0	1.0	1.0	1.0	1.0
86d155734020030ec30e44ef02a2366b	1.0	1.5	14.0	65.0	644.0	1.0	1.0	1.0	1.0	1.0
7de0b23e91fd1db3bfb5b37cb92936ae	38.0	630.5	1298.0	2513.0	11778.0	1.0	3.75	7.0	9.25	11.0
5860cc6b25ff1fb442cebc29360c8f8d	1.0	183.5	912.0	1563.5	8379.0	1.0	3.75	5.0	6.5	8.0
96399ce5c40536152dd9f9d076803879	1.0	11.0	15.0	27.5	61.0	1.0	1.0	1.0	1.0	39.0
1348bfd291acd6dd06a913ad31f9027a	1.0	426.5	810.0	1955.5	9333.0	1.0	1.0	3.5	5.25	2723.0
209e7f307b1f35e071aa1ee9490d6a87	1.0	5.5	20.0	37.0	167.0	1.0	1.0	1.0	1.0	1.0
ff1aac986bffd1fd1655f87ec03c1f83	1.0	73.5	579.0	3379.5	15734.0	1.0	4.5	6.5	9.5	16.0
8ebe701cf6fe9fecac2a0d2ba0f74884	4.0	241.0	796.0	2382.5	7812.0	1.0	1.0	2.0	4.0	5.0
463c97a896103f32fb7c55be1bc8c281	1.0	107.5	336.0	1786.5	11622.0	1.0	3.75	4.0	6.25	12.0
350715558fc9870039b34bc1f1dff39f	1.0	2.0	43.0	200.0	2912.0	1.0	2.0	3.0	4.0	16.0
edc5bc665b46217f883b3b521f19d608	1.0	50.0	138.0	1220.0	6157.0	1.0	1.0	1.0	4.25	378.0
5c68cf200f7fb9d65828534aa799ea49	7.0	22.0	43.0	83.5	548.0	1.0	1.0	1.0	2.0	372.0
376917760e5aa918592416e980809536	1.0	1.0	1.0	1.0	4.0	1.0	1.75	53.5	189.25	10428.0
5db9ef864b8d0cc4d017a661fc561bf1	1.0	67.5	250.0	481.5	2232.0	1.0	1.0	2.0	3.0	6.0
1fe23cb09704fa59e0d62fb7da75829c	1.0	7.0	67.0	147.0	1142.0	1.0	1.0	1.0	1.0	1.0
524773d713cea2b4b6c239e1200ede69	12.0	76.0	131.0	221.0	1769.0	1.0	1.0	1.0	1.0	3.0
4186e933b65344b626c7fa568f133b88	1.0	6.0	10.0	17.5	76.0	1.0	1.0	1.0	1.0	3.0
0ceea5e52cad97a12c3a98d094754cd1	1.0	1.0	4.0	21.0	48.0	1.0	1.0	1.0	1.0	1.0
15e9787e22b412a6ae3c9fa0fa2ff442	1.0	1.0	1.0	3.5	10.0	1.0	1.0	2.0	345.75	8061.0
53541cf5156eaca3ab180a06040fb666	1.0	1.0	1.0	7.0	91.0	1.0	1.0	1.0	1.0	1.0
915b3cccf5545d9045541812dc61ba61	1.0	1.0	6.0	20.0	199.0	1.0	1.0	1.0	1.0	1.0
4930259bd49c22b2f16d8ff3fe7e9f1c	1.0	12.5	323.0	1259.5	12729.0	1.0	1.0	3.0	4.0	7.0
b0e36c2505ab53affc8d31b8368ae538	15.0	94.5	291.0	1031.0	4516.0	1.0	1.0	3.0	4.0	1874.0
269a1f0ceebb0b5b4136f44c09ea8c92	1.0	87.0	171.0	341.5	3227.0	1.0	1.0	1.0	1.0	184.0
f3c30aa47b3639f25d168a810ee07fd9	1.0	5.0	43.0	119.0	673.0	1.0	1.0	1.0	1.0	1.0
1ee9330d696179b0734532a01bf18952	1.0	144.5	374.0	824.5	2762.0	1.0	1.0	1.0	1.5	56.0
1d567135f7dc7dd884fe9157642f9fa6	1.0	1.0	1.0	2.5	119.0	1.0	8.5	317.5	1442.25	3628.0
2cde30efcc859d017a89f26c9c92bd22	1.0	1.0	1.0	18.0	3032.0	1.0	1.0	1.0	3.0	4.0
f9fc8218f0aacaa06a85736d9f787a23	1.0	1.0	1.0	7.0	22.0	1.0	4.75	11.5	26.0	150.0
0fb008e08820899363d1327cd119f6b2	1.0	1.0	16.0	47.5	520.0	1.0	1.0	1.0	13.5	314.0
216ed7d400d264d649ca7f611d11402d	1.0	1.0	1.0	1.0	1.0	1.0	13.5	33.5	69.25	230.0
ce76f4f3f162907336186832c371b532	1.0	15.0	28.0	47.5	107.0	1.0	1.0	1.0	1.0	1.0
e072125a988d90ca4d1c96a5ef091210	1.0	1.0	1.0	1.0	3.0	1.0	44.5	68.0	139.25	430.0
ac57d463deafd198f817244255e80019	3.0	845.5	1715.0	3307.5	24232.0	1.0	3.0	4.5	7.25	5971.0
aac9f40c2529e5fd97e02420224a3f24	1.0	37.0	114.0	255.0	1544.0	1.0	1.0	1.0	1.0	27.0
51a5865ab7628d3cf3dad7b9f59c3da2	1.0	1.0	1.0	19.5	158.0	1.0	1.0	1.0	1.0	1.0
7f1ea222ed01168c44bde1aad0f57bdb	1.0	37.0	85.0	167.0	2316.0	1.0	1.0	1.0	1.0	1.0
d3b3431020773fe5403fc7103d612c9a	1.0	12.5	27.0	47.0	580.0	1.0	11.25	64.5	143.5	813.0
4d4fd08788a568b4a07474fdaaa4fb45	1.0	4.0	9.0	16.0	52.0	1.0	1.0	1.0	1.0	1.0
46ef2b7d53f8458d880b33d01e0a8d56	1.0	1.0	1.0	10.0	420.0	1.0	1.0	4.5	73.0	504.0
21a927f3f4356cffe13c61089e068363	1.0	1.0	16.0	80.5	5633.0	1.0	1.0	1.0	377.75	1809.0
2741904794d0125f8936ef2d94323f18	1.0	1.0	1.0	22.0	1047.0	1.0	1.0	1.0	1.0	1.0
b0ca18d6c2e73192da51470571012421	1.0	1.0	1.0	1.0	125.0	1.0	5.5	37.0	161.25	3691.0
90bed9d1f98f7fbabfbfa3cd9b9738b4	1.0	28.0	102.0	193.5	1413.0	1.0	1.0	1.0	1.25	3.0
a3d69db98e6efdbb86b8d9136ce48ec5	1.0	1.0	1.0	28.5	196.0	1.0	1.0	1.0	1.0	1.0
2676802339a73d19a5e82144dd06cea1	1.0	1.0	5.0	15.5	171.0	1.0	1.0	1.0	1.0	1.0
81d046b5e94a5144f46e286f4467b8fc	1.0	8.0	14.0	154.5	1231.0	1.0	1.0	1.0	1.0	3.0
690e1feb9045885e9fafa52cfd4d6a05	1.0	1.0	1.0	1.0	8.0	1.0	1.0	2.0	3.25	15439.0
45127f608cc1fcfeffc2026d2ade2c97	1.0	1.0	1.0	322.0	3875.0	1.0	19.0	50.5	145.0	227.0
54fde34b2ccb8775a7706a21381af659	1.0	127.5	316.0	643.0	5901.0	1.0	1.0	3.0	3.25	1245.0
5324b49c8732221afba3ca0699e02fe1	1.0	1.0	1.0	1.0	4.0	1.0	1.0	30.0	381.25	8467.0
14a999ac116871041248e75a737e4362	1.0	1.0	126.0	272.0	2234.0	1.0	1.0	1.0	1.0	1.0
ba0a46752f918ad29d001922c39dbf18	1.0	1.0	1.0	15.5	80.0	1.0	1.0	1.0	1.0	1.0
ad466bdeda507c6c8b5e09e73ac079bc	1.0	1.0	5.0	442.5	7303.0	1.0	1.0	1.0	3.0	4.0
a0852d6c3110aeff5d0eeec5208fadee	1.0	31.5	80.0	233.0	3162.0	1.0	1.0	1.0	1.0	1.0
0e3f9197279b7cbc671a6196e6a196f0	1.0	10.0	111.0	478.5	4072.0	1.0	1.0	1.0	1.0	2894.0
3b092a59cd0e2d57483420cc994ec49c	1.0	1.0	1.0	1.5	9.0	1.0	61.75	459.5	739.5	10180.0
f43f1f01f4bc79c75893eb5a62a52fef	1.0	1.0	1.0	1.0	4.0	1.0	25.0	120.0	254.25	1152.0
c90914b955e948b0bc3cb48e99856f31	1.0	1.0	4.0	265.5	8864.0	1.0	1.0	2.0	4.25	7.0
a66dd8d31584930c2b0f811f572dddcf	1.0	1.0	1.0	5.0	29.0	1.0	29.25	72.0	192.75	1546.0
398e16e44c2a2cae4fdc5aa464684068	1.0	22.5	86.0	490.5	4898.0	1.0	1.0	1.0	1.0	3.0
bd64be31c125f8956801b66c62a22223	1.0	83.0	296.0	431.0	3837.0	1.0	1.0	1.0	3.0	9682.0
4cc05c80dea879520fce032cb6555f62	1.0	6.0	198.0	383.5	5104.0	1.0	1.0	1.0	1.0	3.0
9c9210d344e78f933f4aa6da483f6683	1.0	1.0	1.0	1.0	1.0	1.0	31.0	271.0	763.25	1929.0
fa1d2f5e1d955ce2c4c3cea4fbaec94b	33.0	228.5	416.0	615.0	3181.0	4.0	66.0	152.5	230.25	729.0
d3d0c60c1542c8615b38429fa0effc33	1.0	1.0	1.0	3.0	124.0	1.0	1.0	29.5	875.75	2628.0
ed9ec96c80f5d3584df6e67aa6af1e4e	1.0	3.0	5.0	10.5	43.0	1.0	1.0	1.0	6.5	236.0
335003e2c98aba3bd7e91022b14749d1	1.0	1.0	1.0	1.0	5.0	1.0	1.0	289.0	1168.75	2389.0
9a80ae17cd96f925699d74507d258fe1	5.0	45.0	101.0	169.0	547.0	1.0	1.0	1.0	1.0	1.0
fed01827e216cfdda0c6712324d974c6	1.0	1.0	17.0	70.5	756.0	1.0	1.0	1.0	1.0	1.0
22cde9fc7c966829892496a953e94717	1.0	8.5	53.0	218.5	828.0	17.0	92.5	154.5	397.25	900.0
285864ae495c8e884d5accb071992584	1.0	20.5	43.0	79.5	503.0	1.0	1.0	1.0	1.0	2.0
6268b7668c94abd24c89d2f0bae40384	4.0	46.5	103.0	189.0	3145.0	1.0	1.0	1.0	1.5	40.0
ccf1fd43e66690d8be306d75729a4461	1.0	1.0	1.0	1.0	3.0	1.0	1.0	9.0	68.75	2937.0
8f895d782cc11c6275418215a92b24c0	1.0	1.0	4.0	24.0	216.0	1.0	1.0	1.0	1.0	1.0
2dbcbdee7d024754be2c7409122dffe9	1.0	23.5	64.0	163.0	1765.0	1.0	1.0	1.0	1.0	1.0
ede4fdc46bfff65acea14a433218ab37	1.0	1.0	1.0	33.0	2188.0	1.0	1.0	1.0	1.0	2.0
eb11d1a3e3b9fd2b0ce5a991b52e12c6	1.0	8.5	55.0	88.5	285.0	4.0	29.0	87.5	128.75	573.0
04c8be5a3a6ba2d70446812e99318905	1.0	1.0	1.0	3.0	264.0	1.0	29.0	75.5	179.75	1593.0
bc6f987af8d48e77fd83646a0ea888bf	1.0	1.0	8.0	29.0	1130.0	1.0	1.0	1.0	1.0	1.0
e373621e3b2073dec5fa6a894b6e4f03	1.0	1.0	1.0	1.0	540.0	1.0	1.0	1.0	1.0	54.0
8586c9cfb80eb43753e226004e0348e6	4.0	78.0	130.0	247.5	1267.0	1.0	1.0	1.0	1.5	158.0
9a12d6feb273fb305b231be27b377a02	1.0	1.0	1.0	3.0	5.0	1.0	1.0	42.0	2498.25	13593.0
83f45488b78a04989136fdfe184ec0e8	1.0	158.0	279.0	539.0	2629.0	1.0	1.0	1.0	1.0	215.0
9604f2c318790da03853da1f26a2ce06	1.0	1.0	1.0	1.0	4.0	1.0	1.0	2.0	16.0	1088.0
2b1cb74068a199ea176973ea9cb52bac	1.0	1.0	1.0	4.0	5311.0	1.0	1.0	1.0	1.0	1.0
b19b8b5a0459d93fa3d6588a11a2f3c1	1.0	12.0	21.0	52.0	134.0	1.0	1.0	1.0	1.0	1.0
3754f776a2ec3065bb2588f00ad486d6	1.0	1.0	1.0	1.0	1185.0	1.0	1.0	1.0	229.75	6955.0
b9d6b7bdef86bc40fcc29b9636fbe9df	1.0	1.0	1.0	1.0	2.0	1.0	1.0	16.5	308.0	5701.0
5c396e66862b9463ed03676c08f8421b	1.0	11.5	27.0	92.0	330.0	1.0	1.0	30.0	247.25	1121.0
bec7a6c28b061712aa76cc0ed7188b5f	1.0	60.0	175.0	317.0	1761.0	1.0	1.0	1.0	1.0	5.0
87cc4e819670b67da655d68008dbba4f	1.0	1.0	1.0	1.0	4.0	1.0	1.0	139.0	1136.75	3443.0
595510b25712675d791d9a42b982a503	1.0	1.0	7.0	18.0	128.0	1.0	1.0	1.0	1.0	1.0
146a9bd7f1b84b8c9cb99950ff952225	1.0	1.0	28.0	98.5	572.0	1.0	1.0	1.0	1.0	348.0
d52475159d8e1880084819e0f5ba89b3	1.0	3.5	11.0	25.5	87.0	1.0	1.0	1.0	8.75	43.0
fdbed06b4047239dc666a6e080f196d7	1.0	3.5	9.0	25.5	135.0	1.0	1.0	1.0	1.0	1.0
bf16f5a76ed4ac116fd7e107078ba36b	1.0	1.0	1.0	16.5	78.0	1.0	1.0	1.0	1.0	26.0
71fdbb939b8a1e633a10ae9f5766bbb2	1.0	4.5	26.0	66.0	253.0	1.0	1.0	1.0	3.5	17.0
4972fcbd85f2915686f41a5fa398a02e	1.0	1.0	1.0	1.0	8.0	1.0	1.0	2.0	343.75	20441.0
03e2c89aaaafed3a7255cf3eddc568ce	1.0	1.0	1.0	17.5	197.0	1.0	1.0	1.0	1.0	1.0
9e25a5c2eb21f17ed74d9d5b36941197	1.0	1.0	15.0	51.0	208.0	1.0	19.5	34.5	103.5	501.0
e18e57dcbb611101406f8fb1d180b8a1	1.0	1.0	1.0	2.0	7.0	1.0	82.5	306.5	1688.75	6454.0
13fcc68b05471ed7d6e6b08c29e2a51c	1.0	57.5	190.0	411.5	4801.0	1.0	1.0	1.0	1.0	3.0
bda6b6e7da7508c68057140e7bd6cd8d	1.0	1.0	1.0	1.0	5.0	26.0	319.25	923.0	1517.75	2262.0
9416f4ec98a31e2c08235ece4135be78	1.0	1.0	9.0	33.5	165.0	1.0	1.0	1.0	1.0	1.0
6e420ac68a7e4cc795014bdf46caffba	1.0	1.0	1.0	1.0	1848.0	1.0	1.0	1.0	1.0	1526.0
881b09a08233de86f681818b31d5b5ee	1.0	1.0	5.0	19.5	190.0	1.0	1.0	1.0	1.0	12.0
b582cb10bc41a69e1b761b8e2d9bd6a0	1.0	1.0	1.0	1.0	429.0	5.0	15.25	29.5	150.0	635.0
6bfe344f19a8f1df9dd976467aebe569	1.0	1.0	1.0	1.0	5.0	1.0	1.0	2.0	58.0	11773.0
2faf4b846bb4730f685225e9775a10bc	4.0	32.5	74.0	129.0	485.0	1.0	8.5	18.5	79.5	130.0
0ac7d4cacbb81c9c8182426c988a1c21	1.0	1.0	1.0	1.0	4.0	1.0	118.0	317.0	975.0	3439.0
a4ffe6af60a855b7dc39131fd0e440cd	1.0	1.0	1.0	5.5	1118.0	1.0	1.0	1.0	1.0	1.0
33902c26956acf7efa69413cfea6326e	1.0	1.0	1.0	16.0	60.0	1.0	1.0	1.0	1.0	1.0
237d6ee1fbf1020abd88b10e4da093b1	1.0	3.0	12.0	32.5	178.0	1.0	1.0	1.0	1.0	4.0
b696a6a2ff1f6de34e946662a88c6a24	1.0	1.0	1.0	1.0	1.0	1.0	63.0	104.0	179.75	1089.0
280353746e8eb880db9965d558cfbc30	1.0	4.0	6.0	11.0	96.0	1.0	3.25	7.5	11.75	41.0
964f4677a8ea31cce60d46326065323b	1.0	1.0	1.0	1.0	11.0	1.0	38.25	93.5	677.25	5357.0
7b0c4c30e3e9348105221123952bf547	1.0	1.0	1.0	1.0	3.0	11.0	33.75	123.0	324.25	954.0
0f2919abf529d88ce343ae7bfc289824	1.0	29.0	57.0	112.5	444.0	1.0	1.0	1.0	1.0	1.0
2a1c5924e2d2c205da15009114b98969	1.0	2.0	24.0	228.5	6971.0	1.0	3.0	3.5	88.25	195.0
6ee30b7b9f6367ff45f1fd7c4f735d29	1.0	9.5	40.0	142.0	1031.0	1.0	1.0	1.0	1.0	96.0
1654807d642266f7ac4c5c59e266da81	1.0	1.0	5.0	41.0	608.0	1.0	1.0	1.0	1.0	1.0
023e97a853748e62853787f60358666b	1.0	1.0	5.0	40.0	2163.0	1.0	1.0	1.0	1.5	3005.0
19214e55c2623eae2085b600d2111664	1.0	1.0	7.0	96.0	912.0	1.0	2.5	78.5	568.0	848.0
44aa38945fc5343898a799c881e3e7c2	1.0	1.0	1.0	11.0	470.0	1.0	1.0	1.0	1.0	1.0
86c98d84259255ca84a4117cd6e4674d	1.0	1.0	5.0	12.5	240.0	1.0	1.0	1.0	1.0	1.0
94225777aa9474a8d15f464bd9bac8a1	1.0	1.0	65.0	185.5	752.0	1.0	1.0	1.0	1.0	1.0
ee2e7e1ec3775388a6a1000c5de4c483	1.0	1.0	1.0	1.0	2.0	1.0	89.25	203.0	387.25	1050.0
6c304aec5769b06383658008c1e6a94a	1.0	24.0	54.0	107.5	478.0	1.0	1.0	1.0	1.0	1.0
f491426c118ba43fea6205d61ce7a293	1.0	1.0	3.0	104.0	1781.0	1.0	1.0	1.0	1.0	2.0
91a14d8e7d14cd360758d20ac8e2e3d1	1.0	1.0	1.0	73.5	706.0	1.0	1.0	1.0	1.0	1.0
0b36456e31ae8eb3bba07561d75f3ecf	2.0	128.0	375.0	899.0	4910.0	1.0	1.0	1.0	3.0	7.0
82b6c354b7ec06e18a5d0be27579e20f	1.0	21.5	231.0	788.5	4425.0	1.0	1.0	1.0	1.0	4.0
9ee8e39c88b826bd1bfc99589655f49d	1.0	413.5	595.0	916.0	4423.0	1.0	1.0	1.0	1.5	4.0
56758836e2fc766051d575e08978cdec	1.0	140.0	389.0	773.5	4551.0	1.0	1.0	1.0	1.0	1.0
0184c519721ace2cda592a18fff23bf8	1.0	1.0	13.0	66.5	743.0	1.0	1.0	1.0	3.0	127.0
7e3d0fb80c8a2dae791cd603a6134306	1.0	6.5	46.0	203.5	2261.0	1.0	1.0	1.0	1.0	1.0
d312696f9c5dd29a9ff4335111617ce2	1.0	18.0	39.0	130.0	2592.0	1.0	1.0	1.0	1.0	1.0
7a65b081641bfe6e58b936f3c745b1eb	1.0	74.5	179.0	313.0	862.0	1.0	1.0	1.0	1.0	3.0
a7910b30d9c175f4743f7561371a564b	1.0	1.0	2.0	75.5	1560.0	1.0	1.0	1.0	1.0	19.0
9b101f5acb6c095f2374e97967884de4	1.0	1.0	1.0	1.0	795.0	1.0	1.0	1.0	4.0	410.0
c20426ddaeb8e0da96f8636bab28913a	1.0	26.0	76.0	267.5	4657.0	1.0	1.0	1.0	1.25	149.0
be80912e2fee0d120aef1d6e5e9af07f	1.0	1.0	25.0	199.0	886.0	1.0	1.0	1.0	1.0	1.0
08e700017fcf7b2701ed3ce0ccd3f3ae	1.0	1.0	42.0	190.5	599.0	1.0	81.25	304.0	656.0	973.0
73b17670a772019931a795b8cd848936	56.0	251.5	386.0	628.5	1762.0	58.0	355.25	1078.5	2526.0	9601.0
693208a49f0ca47147f722309f2260e5	1.0	1.0	19.0	224.5	1628.0	1.0	1.0	4.5	100.5	668.0
fa2c3310c83195e117798d944f1e7f29	1.0	1.0	11.0	105.5	905.0	1.0	1.0	1.0	1.0	4.0
3d92118281c6ee2b33587074bf6f46bf	1.0	1.0	4.0	32.5	904.0	1.0	1.0	1.0	1.0	1.0
75058df17657d5996b4b846a4ebc958a	1.0	1.0	1.0	8.5	1185.0	1.0	1.0	1.0	1.0	1.0
1f643bf4ff2f9a59d5dab5f38bf1babc	1.0	32.0	117.0	223.0	1208.0	1.0	1.0	1.0	1.0	233.0
dac315df3c6ffdaac8f5fec73a0479fa	1.0	1.0	1.0	1.0	815.0	1.0	1.0	1.0	1.0	574.0
991bcf92d4e485a9895e33781cb8df50	1.0	21.0	69.0	215.0	553.0	1.0	1.0	1.0	1.0	363.0
3dde71f356edd134418bca30d7e62d86	39.0	125.0	243.0	487.0	863.0	1.0	1.0	1.0	131.5	3974.0
1018db31557716299bcd154e458a15e4	1.0	28.5	75.0	151.5	1304.0	1.0	1.0	1.0	1.0	17.0
e323229f0abad2274dd6aaeee42c528f	1.0	1.0	1.0	75.5	1188.0	1.0	1.0	1.0	1.0	1.0
a8e50abde041a168367dd6afa0769f28	1.0	1.0	12.0	144.5	1286.0	1.0	1.0	1.0	1.0	3.0
fd73a9882c920666a4f57dccc7707b10	31.0	88.0	155.0	299.0	1775.0	1.0	1.0	1.0	2.0	493.0
acaddcc70d590a9e203dd7607ae7f81a	1.0	74.5	121.0	227.5	938.0	1.0	1.0	1.0	1.0	1.0
77dd71acfd170a9a75ec88d777517241	1.0	1.0	11.0	48.0	277.0	1.0	1.0	7.5	67.0	383.0
ea93c2837abadbf926ffe8db19d85d23	1.0	9.0	44.0	123.0	615.0	1.0	1.0	4.5	18.0	95.0
27527fb1c9efc31e22ac398663eb02d0	1.0	20.0	43.0	110.0	367.0	1.0	1.0	1.0	1.0	1.0
952e5002e4ecc26e98fbeb9f1cb4eca2	1.0	1.0	8.0	63.5	823.0	1.0	1.0	1.0	1.0	1.0
d69d4a77004890210b10fd5352669f53	1.0	12.5	58.0	112.5	2139.0	1.0	1.0	1.0	1.0	1.0
060ad74f883f17969802b68f5cb21cd9	1.0	31.0	91.0	222.5	3743.0	1.0	1.0	1.0	1.0	1.0
a61f368e16f542a6c7c1f3845802e172	1.0	25.5	85.0	127.5	591.0	1.0	1.0	1.0	1.0	1.0
ca69dee0c968ecd0c51d5cd4a94cca68	1.0	17.5	53.0	93.0	383.0	1.0	1.0	1.0	1.0	29.0
e58a56d4b58102fc4cc4da800a200862	1.0	1.0	1.0	22.0	634.0	1.0	1.0	1.0	1.0	1.0
e11cb2911aeaeb30eb0041b063506871	68.0	198.5	373.0	631.5	1480.0	1.0	1.0	1.0	2.25	553.0
bbd8d3a539aceef84d2e9f3427e46e51	1.0	7.5	36.0	96.0	371.0	1.0	1.0	1.0	1.0	46.0
6ffa81dde73368f03f57f6bcc96426cb	1.0	5.5	13.0	30.0	481.0	1.0	1.0	1.0	3.0	121.0
5f710917418a9b330974629c2cf3286b	1.0	21.5	61.0	106.0	1087.0	1.0	1.0	1.0	1.0	1.0
fd22f09657498d9df835a59b43ce0e7b	1.0	1.0	1.0	7.5	303.0	1.0	1.0	1.0	1.0	1.0
2a1a1ce8f34ef7058b5538d95634fff6	1.0	11.0	34.0	87.0	371.0	1.0	1.0	1.0	1.0	1.0
64d4cf1e460fac29ca24d3ab85a92d59	1.0	10.5	33.0	91.5	392.0	1.0	1.0	1.0	1.0	3.0
2caeda0dc86800e5fbf42df3a8f43997	1.0	1.0	1.0	90.0	3437.0	1.0	1.0	14.5	64.75	333.0
caacf902f6de815cd8b8a6016886dcd9	1.0	2.5	88.0	273.5	1613.0	1.0	1.0	1.0	1.0	4.0
293aad3062f171b22dc4a283faf7ab38	1.0	1.0	1.0	19.0	358.0	1.0	1.0	1.0	1.0	1.0
59e7905a3f3aee121d8cd7525b984ca9	1.0	1.0	1.0	128.0	689.0	1.0	1.0	1.0	1.0	1.0
cec1f4af28b94c36296581da8e468254	1.0	1.0	6.0	27.0	391.0	1.0	1.0	1.0	4.75	125.0
a678fc12f8ade13c2f9c76d3d5c1cea0	14.0	58.5	104.0	245.0	1173.0	6.0	32.75	100.5	372.25	1556.0
fabfd1e9294f07d4b5b916b2647b450c	1.0	1.0	4.0	42.5	654.0	1.0	1.0	1.0	1.0	1.0
a775cdce3c1484b9ba6a37c2c68157fa	1.0	14.0	43.0	78.5	235.0	1.0	1.0	1.0	1.0	46.0
5fbaa1bbad4e8985376fb6e0ed7336bb	10.0	59.0	102.0	151.5	1301.0	1.0	1.0	1.0	1.0	1.0
029548e5ab1dfcd63ad9c3df8e5a84ba	1.0	16.0	62.0	112.0	1664.0	1.0	1.0	1.0	1.0	3.0
ea334e96bcf93ec7a7cce23f0e812c3c	1.0	11.5	28.0	47.0	305.0	1.0	1.0	1.0	1.0	14.0
3b5164fd2385fe3c13c5be3cf26749f5	11.0	56.0	78.0	125.5	248.0	1.0	1.0	1.0	4.0	47.0
6c02716afbaf214892824c986ae0b6bd	1.0	1.0	1.0	23.5	227.0	1.0	1.0	1.0	1.0	1.0
d07df4f102f0c61fb84ab7f0090ef510	1.0	1.0	1.0	1.0	214.0	1.0	1.0	1.0	1.0	1.0
c1c65fe3ca15a6147ca0054c51bc4b5f	1.0	20.5	57.0	75.5	287.0	1.0	1.0	1.0	1.0	1.0
fc21f6f5c566cfc97798125d5f328700	1.0	1.0	19.0	64.0	469.0	1.0	1.0	1.0	8.75	383.0
6a1c907b19c005a65fba97c071827561	1.0	14.5	77.0	255.5	905.0	1.0	1.0	1.0	1.0	5.0
41c6d37239a0b3d568255cfbcf5fd3bf	3.0	46.0	97.0	199.5	448.0	1.0	1.0	1.0	1.0	10.0
04d285e2e61119429cac6cf4a8b4dad2	1.0	9.5	42.0	120.5	913.0	1.0	1.0	1.0	1.0	1.0
2026ffc23400f49aa943d73fafa9421a	1.0	5.0	27.0	54.0	312.0	1.0	1.0	1.5	10.25	22.0
141c4f64481506a9fbe74e5d21b44a5d	1.0	16.0	37.0	72.0	294.0	1.0	2.5	12.0	32.5	64.0
a60f66dddc32352ade0657ca237c3553	1.0	52.0	78.0	106.5	554.0	1.0	1.0	1.0	43.0	187.0
3de0414f4c8eb7fde19aec43e71687ce	1.0	1.0	1.0	24.5	739.0	1.0	1.0	1.0	1.0	1.0
42cbd4a3539bd905792a04511582905e	1.0	9.5	29.0	60.5	881.0	1.0	1.0	1.0	1.0	10.0
7faff9c32fc367c52389528e2cbd1c7b	10.0	22.5	42.0	88.5	382.0	1.0	1.0	1.0	1.75	50.0
3507a011c0f4252e5d1ccf7d6a51ff6b	1.0	1.0	1.0	18.5	236.0	1.0	1.0	1.0	1.0	1.0
0161b773604d0c50ea5ad519645faafe	1.0	4.5	9.0	31.5	162.0	1.0	1.0	1.0	1.0	1.0
957f520f25dcc35421189837b02a8717	1.0	1.0	1.0	1.0	1161.0	1.0	1.0	1.0	1.0	1.0
bedc1c5044044b5bfc67d736e3efe3ee	1.0	4.5	73.0	327.5	1040.0	1.0	1.0	1.0	2.25	3.0
5ebc259296b2889e70ac1afc673e94ac	8.0	44.0	59.0	158.5	775.0	1.0	1.0	1.0	1.0	1.0
4f4b70f2d0d1ee4e7089f4265ee09ae6	1.0	11.0	26.0	48.5	126.0	1.0	1.0	1.0	1.0	3.0
46551f72ec89543115188984f6a568ab	1.0	1.0	5.0	20.0	261.0	1.0	1.0	1.0	1.0	144.0
e9da5b9506c3785ea0241a44f94df7ec	1.0	1.0	8.0	66.0	743.0	1.0	1.0	1.0	1.0	1.0
4cdc590b7c184eb74daa871ba0bee930	1.0	1.0	23.0	92.0	1453.0	1.0	1.0	1.0	1.0	1.0
9084cda2f010530562ba30eebeb7d193	1.0	1.0	1.0	1.0	440.0	1.0	1.0	1.0	1.0	1.0
34561f902bdd50d502f4dead584acf01	1.0	1.0	45.0	144.5	466.0	1.0	1.0	1.0	1.0	1.0
0ca580951d481dd4edd9672faf1ca5f8	1.0	21.5	49.0	96.0	423.0	1.0	1.0	1.0	1.0	26.0
bdb22c759ae41e1b8cb956d283ffabb0	1.0	13.5	36.0	65.0	589.0	1.0	1.0	1.0	1.0	172.0
02f5f5129b081e2daebf2249935cfba0	1.0	24.0	45.0	80.5	401.0	1.0	1.0	1.0	1.0	1.0
fe5fa2255ca60bedb7a3dfaea04d9a7e	1.0	16.5	55.0	167.5	740.0	1.0	1.0	1.0	1.0	3.0
71328972d2ca562b9d32fe4574e553ea	13.0	43.0	65.0	139.5	1038.0	1.0	1.0	1.0	1.0	1.0
9a1c51771a17b757b706f4190ab6c7d5	3.0	57.5	146.0	320.0	1200.0	1.0	1.0	1.0	1.0	1.0
63c7b7a5d6f8db605eec7eed29ba5c3a	1.0	5.5	22.0	40.5	230.0	1.0	1.0	1.0	1.0	21.0
637f327a59fa5dc5c6dd1ad4aa01dbb3	1.0	3.5	22.0	66.0	936.0	1.0	1.0	1.0	1.0	1.0
750b90ab5e415af216d90dde0d375af8	1.0	1.0	1.0	1.0	333.0	1.0	1.0	1.0	1.0	1.0
bf0f3ada36af7e7425a1704816ee743a	1.0	1.0	1.0	10.5	2078.0	1.0	1.0	1.5	50.75	879.0
1fcd7a43e98ea82200a6a20b4f9b1eba	1.0	1.0	1.0	39.0	475.0	1.0	1.0	1.0	1.0	1.0
c9865c71ec5b51e3e76b923f44ce64a0	1.0	1.0	8.0	50.5	165.0	1.0	1.0	1.0	1.0	17.0
13e251df8ff298d8a46520c60acc07e6	1.0	1.0	1.0	1.0	193.0	1.0	1.0	7.5	50.75	149.0
734361d826a501c99364fb96308f188d	9.0	17.0	29.0	62.5	322.0	1.0	1.0	4.0	8.5	57.0
bbdc6cc704fb1a46ea7f7b55a2ff5211	1.0	15.0	28.0	61.0	309.0	1.0	1.0	1.0	1.0	14.0
a756e42d7a1868a780d57d5832100458	1.0	1.0	12.0	35.5	914.0	1.0	1.0	1.0	1.0	88.0
97f6c3d89f86bb271f74cefdca9b8217	1.0	10.5	71.0	234.0	4747.0	1.0	1.0	1.0	3.0	742.0
999b13c0f372b052afc7766c9cb2bdb3	1.0	5.0	10.0	21.5	104.0	1.0	1.0	1.0	1.0	1.0
8e01bb5a84a399f80d36e3e4811929e1	5.0	25.5	50.0	75.0	633.0	1.0	1.0	1.0	1.0	39.0
7d1f7964dc4303b9c76699fd993f08df	4.0	20.5	36.0	65.0	227.0	1.0	3.5	21.0	29.75	54.0
2f88ca070ce36b7eca1fd81de731a46e	1.0	5.0	31.0	82.5	396.0	1.0	1.0	1.0	1.0	8.0
8ad5fafc22912a496f5f6470b7a30487	1.0	11.0	32.0	49.0	352.0	1.0	1.0	1.0	1.0	14.0
515da836ba16ebed11b27d44b3b5424c	1.0	1.0	6.0	22.5	325.0	1.0	1.0	1.0	1.0	1.0
1f6999ee78c6b6d6046fac9699f59045	1.0	4.5	17.0	32.0	197.0	1.0	1.0	1.0	1.0	8.0
eeddabbe4a6eb2d07c8f3e87133624c5	1.0	1.0	1.0	21.0	4341.0	1.0	1.0	1.0	1.0	1.0
88677e518af85f516595f9673384d9b7	1.0	13.0	22.0	39.5	523.0	1.0	1.0	1.0	6.0	170.0
80a864b7e865cc7ecbae501f17e552d0	1.0	1.0	1.0	3.0	274.0	1.0	1.0	1.0	1.0	105.0
a677d02fe1c7481700ba281cb24b1133	1.0	1.0	1.0	42.5	346.0	1.0	1.0	1.0	1.0	1.0
d5baa18d1ea3e0c26238b80e48cf1998	1.0	60.5	93.0	163.0	666.0	1.0	1.0	1.0	1.0	1.0
dd6480b1aecad961a5170d3a3ddc1fe9	1.0	1.0	28.0	107.0	2773.0	1.0	1.0	1.0	1.0	1.0
2f4511b3e6f750ce3ef7cb492f631646	1.0	19.5	39.0	110.0	1772.0	1.0	1.0	1.0	1.0	22.0
55f1f2cfaba1344d83292f297c6f064f	1.0	7.0	22.0	61.5	635.0	1.0	1.0	1.0	1.0	1.0
8f2209f3cdc31a1fe929de6fb12bd504	1.0	1.5	38.0	105.0	477.0	1.0	1.0	1.0	1.0	1.0
9671c239fcfeab71701e4494b0146945	1.0	13.0	28.0	49.5	228.0	1.0	1.0	1.0	1.0	1.0
f1488547c5b3ac5e9884c0c10bf925c1	1.0	1.0	1.0	34.5	2136.0	1.0	1.0	109.0	250.75	1387.0
8c9ac2653587fa492dc4f860dfe09ee1	1.0	4.0	9.0	25.5	162.0	1.0	1.0	1.0	2.25	13.0
43837f5f22e11106f82143c97faff2c3	1.0	1.0	1.0	8.5	183.0	1.0	1.0	1.0	1.0	1.0
91b40b6304f04e219f4b077ebd53fbf3	1.0	14.0	31.0	100.0	268.0	1.0	1.0	1.0	1.0	95.0
3568cc200fd2fb3fdc7e696b75d42356	1.0	1.0	19.0	77.5	993.0	1.0	1.0	1.0	1.0	1.0
cc0290834537bbf4a64a6f028567f870	1.0	14.0	40.0	124.0	1343.0	1.0	1.0	1.0	1.0	2.0
51a1194f1fab93b7036045fc35429aee	1.0	13.0	29.0	88.5	216.0	1.0	1.0	1.0	1.0	1.0
a0439899e8bc703f42be5839140329b5	1.0	17.0	27.0	40.5	110.0	1.0	1.0	1.0	1.0	168.0
15fe9bf19102d360c8ad1aba2f8d1304	1.0	4.5	39.0	74.0	284.0	1.0	1.0	1.0	1.0	1.0
801ddaaae80ab418d9f2af1edfbe12de	1.0	13.5	30.0	86.5	243.0	1.0	1.0	1.0	1.0	1.0
f84528d160d1a2c8c0b48eb23401e1fa	1.0	7.5	18.0	39.5	111.0	1.0	1.0	1.0	1.0	1.0
baf9a9364f16ec530086897aae13d42a	1.0	1.0	16.0	44.5	478.0	1.0	1.0	1.0	1.0	1.0
ebcd07575158e6fa89b9c8ab386afd33	1.0	1.0	1.0	1.0	467.0	1.0	1.0	1.0	1.0	1.0
86091a50fa36697132fb69e3b487d7f8	1.0	15.0	29.0	47.0	652.0	1.0	1.0	1.0	1.0	14.0
9710c44dcef6ea80a571cd1adcbddcb1	1.0	1.0	3.0	9.5	174.0	1.0	1.0	1.0	1.0	1.0
07e7ec8cf9f2147b639a23a11d3e0930	1.0	1.5	15.0	60.0	858.0	1.0	1.0	1.0	1.0	93.0
b16c8e89e8f19de56b65acfe32b5fb47	1.0	1.0	1.0	12.5	81.0	1.0	1.0	1.0	1.0	1.0
315719cfd5de4cf2bcb4909a2f3c1d92	1.0	18.0	78.0	122.0	370.0	1.0	1.0	1.0	1.0	7.0
063042e4da57d471d2cc48a06393f9b0	4.0	29.0	101.0	196.0	731.0	1.0	1.0	10.0	112.75	622.0
a9f1427317aef1ffcaafaaeb7d99f7d0	1.0	4.5	9.0	20.5	89.0	1.0	1.0	1.0	1.0	1.0
b9e1df39f3d1a33fd40d4f1eb9222d90	1.0	1.0	4.0	22.5	95.0	1.0	1.0	3.0	4.75	19.0
cce86b4c1347df668410b6e3d9e6caca	1.0	1.0	1.0	5.5	295.0	1.0	1.0	1.0	1.0	17.0
f3927f5de3404c9db985850bac489f00	1.0	4.0	14.0	25.0	71.0	1.0	1.0	1.0	1.0	1.0
caf68cbfb72d45c5bcbd937ced100a4f	1.0	1.0	7.0	39.5	375.0	1.0	1.0	1.0	28.0	367.0
1d1620a6b90183c279338e7f7a2ddba7	1.0	3.5	11.0	23.0	53.0	1.0	1.0	1.0	1.0	1.0
0a5d89df7880ec93009acdbcac68e8ab	1.0	24.0	51.0	76.0	584.0	1.0	1.0	1.0	3.5	18.0
1efcadfbaad77f9889be596ebc63a357	1.0	6.5	25.0	43.0	312.0	1.0	1.0	1.0	3.25	20.0
5e4a8e62ea25d3a125486e9f4662e038	1.0	1.0	10.0	28.0	629.0	1.0	1.0	1.0	1.0	1.0
2545e62fc3351fb27c07ca942e8ead88	1.0	5.5	21.0	39.0	84.0	1.0	1.0	1.0	1.0	1.0
b887d77840088db9cfe87d9c8b52e617	1.0	7.0	15.0	26.0	102.0	1.0	1.0	1.0	1.0	1.0
19e20f8c4be98ba9669d3dadab4e3b4d	1.0	10.5	30.0	61.5	579.0	1.0	1.0	4.5	19.0	53.0
fa8296f0dfb03840c6bd02d4e1131190	1.0	23.0	42.0	126.5	408.0	1.0	1.0	1.0	1.0	103.0
77339d7f8ae51c99434de2d8de138201	1.0	5.5	9.0	21.5	111.0	1.0	1.0	1.0	1.0	1.0
e592ed9cb5b8c08510ef24d01926cdd9	4.0	14.5	24.0	48.0	121.0	1.0	1.0	1.0	1.0	3.0
9a5108b27b1d2e5d5e65ce3782c34117	1.0	1.0	6.0	25.0	280.0	1.0	1.0	1.0	29.75	57.0
1eb1109d731973bb3cd0ecc02b123722	1.0	1.0	21.0	85.0	450.0	1.0	1.0	1.0	1.0	1.0
3b375ac8e3b500649433a75738cd130d	1.0	1.0	5.0	21.5	291.0	1.0	1.0	1.0	1.0	1.0
e01569b4f1721348e7c1706310757800	1.0	1.0	10.0	19.0	82.0	1.0	1.0	1.0	1.0	1.0
3127ee60e597c391013d1a4d82a8d0b8	1.0	19.5	38.0	64.5	1154.0	1.0	1.0	1.0	1.0	1.0
4983df1af46542132d8d598642fef4c9	1.0	5.5	31.0	99.0	299.0	8.0	40.75	71.0	96.0	338.0
ece4b24e7d2b567f05215f9c6d395173	1.0	1.0	1.0	9.5	165.0	1.0	1.0	1.0	1.0	1.0
fff894e31d107d487baefd328293936b	1.0	7.0	22.0	38.5	684.0	1.0	1.0	1.0	1.0	214.0
c75135d627800cb7f8b538bb6e0800b2	1.0	1.0	1.0	30.0	118.0	1.0	1.0	1.0	1.0	1.0
c7f82af7f97be92a6fc1cc15b2595429	1.0	5.0	13.0	24.5	66.0	1.0	1.0	1.0	1.0	49.0
8e2ba252986bfb79083d3bd9680e68d3	1.0	5.5	18.0	29.5	94.0	1.0	1.0	1.0	1.25	4.0
947c691e2df95b7dc70233ea5af302db	1.0	1.0	9.0	24.0	135.0	1.0	1.0	1.0	1.0	1.0
d0c8d362c31ac9c66ea3ceb5306e4264	1.0	5.5	26.0	127.5	946.0	1.0	1.0	1.0	1.0	3.0
cb82f1fc3e9f19ec714c5cf42493fbce	1.0	5.0	17.0	85.0	254.0	1.0	1.0	1.0	1.0	1.0
db6bc031b4d8e96235f9bc807b8bd252	1.0	1.0	1.0	9.0	148.0	1.0	1.0	1.0	1.0	1.0
30aa6c548bacaca79726de37ce205c5e	1.0	23.0	95.0	163.0	2136.0	1.0	42.5	148.5	297.0	752.0
7c8eac42933f37034f62a6bfb370c746	13.0	26.0	41.0	83.5	368.0	1.0	1.0	1.0	1.0	3.0
279e91612f818b24a235b08c9edc4519	1.0	9.0	16.0	48.5	142.0	1.0	1.0	1.0	1.0	1.0
13122398f80d6cf5c2ed01365a974b50	1.0	1.0	1.0	136.5	473.0	1.0	1.0	1.0	5.5	28.0
2169606a1556264414982eed423bb0b8	1.0	14.0	27.0	52.0	233.0	1.0	1.0	1.0	1.0	1.0
40c7755758ea21a52cf99caae3ff8a72	1.0	1.0	1.0	1.0	895.0	1.0	1.0	1.0	1.0	1.0
ff432c6a262c65a51093d02eeffb1b92	1.0	6.5	13.0	51.5	376.0	1.0	1.0	1.0	1.0	1.0
ec819726f41aee25f3035ea51c68543d	1.0	1.0	7.0	14.0	67.0	1.0	1.0	1.0	1.0	1.0
ada70e244a76d1d21a556ae2a6fe4f12	1.0	1.0	7.0	27.0	371.0	1.0	1.0	1.0	1.0	1.0
3017b131d99a3ccd2da30dd4dffd68d3	1.0	11.0	24.0	55.0	281.0	1.0	5.75	9.0	18.5	150.0
b75c72da64f03c3fce23461bbb053de0	1.0	11.5	18.0	36.0	237.0	1.0	1.0	2.0	7.25	209.0
537d7b0ce0cdb073be59e5bb120b2313	1.0	11.5	22.0	34.5	112.0	1.0	1.0	1.0	1.0	1.0
8254580bbb6a177090bd88eda7378301	1.0	3.0	7.0	25.0	113.0	1.0	1.0	1.0	1.0	1.0
87678e445fb914601a2c1da891283d59	1.0	1.0	9.0	49.0	229.0	1.0	1.0	1.0	1.0	1.0
261ae4bfae4a7addac3cca698ced8c16	1.0	1.0	6.0	41.0	178.0	1.0	1.0	1.0	1.0	1.0
20fe7177f95e2ade3648932129ecce2a	1.0	4.0	15.0	36.0	208.0	1.0	1.0	1.0	1.0	1.0
2b7533906860b4494ce6e2281bb7e4fc	1.0	1.0	16.0	28.5	128.0	1.0	1.0	1.0	1.0	1.0
226dcd8d3c31710fd1a3d6d1e5064403	1.0	1.0	1.0	57.0	201.0	1.0	1.0	1.0	1.0	1090.0
c83092df310fb2c33b320c63c70d79ad	1.0	16.5	23.0	41.5	211.0	1.0	1.0	1.0	1.0	1.0
bebdcc4b0ed8362a138dc387092923c4	5.0	18.0	27.0	49.0	316.0	1.0	1.0	3.5	11.5	25.0
49869fc38c95286e1ca0512e49eb0728	1.0	13.5	25.0	49.0	309.0	1.0	1.0	1.0	1.0	197.0
9c812f19efa7efde77160cd413423803	1.0	1.0	5.0	20.0	94.0	1.0	1.0	1.0	1.0	1.0
c12568cb571cf9f18b38339370087f10	1.0	3.0	12.0	21.0	516.0	1.0	1.0	1.0	1.0	1.0
acf81557dd9dd77f07941a72e88536af	1.0	1.0	4.0	18.0	119.0	1.0	4.75	10.0	14.25	28.0
524a0f5b93e55fb9fd0b2cb5d8de81d8	1.0	39.0	101.0	263.0	2080.0	1.0	1.0	1.0	1.0	4.0
92bbdec5f9982b87f8fe3eebd8867ba6	1.0	6.5	15.0	27.5	73.0	1.0	1.0	1.0	1.0	1.0
690fa7362ac530124cdbcc846560c951	1.0	7.0	20.0	45.5	261.0	1.0	1.0	1.0	1.0	1.0
aef04ba6f25d1f7fb13c2ff8dbc8f54b	1.0	1.0	8.0	16.5	85.0	1.0	1.0	1.0	1.0	11.0
728174f2df78e400b386d1494cb21230	1.0	1.0	7.0	17.0	371.0	1.0	1.0	1.0	2.25	68.0
21c4d51f8490c222d6f8dfda9b0179e0	1.0	1.0	4.0	19.5	89.0	1.0	1.0	1.0	1.0	1.0
96f502380897bcf8a6828496015ba361	1.0	1.0	1.0	6.0	92.0	1.0	1.0	1.0	1.0	1.0
9c95856927d1cd74b754f5b9bad13d42	1.0	5.5	13.0	20.0	81.0	1.0	1.0	1.0	1.0	1.0
01daf5fe96e1aa9fcc8a50d1767fcfb5	6.0	38.5	64.0	157.0	594.0	1.0	1.0	1.0	1.0	1.0
59960cbe404ccaa3af1f9ca682a09c7f	1.0	1.0	1.0	16.0	328.0	1.0	1.0	1.0	5.0	18.0
03609c60f6c72ae4fbdcd02b9f543b4f	1.0	7.0	16.0	29.5	234.0	1.0	1.0	1.0	1.0	1.0
47a9f85fa68f0d472bf0b8e78318d599	3.0	12.5	25.0	50.5	123.0	1.0	1.0	1.0	1.0	1.0
38557a9a97112b628e1bb86948c5a49e	1.0	12.5	22.0	87.5	442.0	1.0	1.0	1.0	1.0	1.0
4c731267e801c2afe253b5cbb58bdd24	1.0	13.5	21.0	39.5	167.0	2.0	13.75	32.0	42.25	183.0
5834e5ab63215b4b96435311ea6de5c9	1.0	2.0	15.0	28.0	83.0	1.0	1.0	1.0	1.0	1.0
f621b5be6994ef8c525e6a0aaaa4b41e	1.0	10.5	23.0	48.5	137.0	1.0	1.0	1.0	1.0	1.0
79f37044e9f1e14627525e9b11d8cd02	1.0	7.0	17.0	47.5	379.0	1.0	1.0	1.0	1.0	1.0
dc0a9aa49aaf9c8002129db6f2682079	1.0	1.0	15.0	71.5	365.0	1.0	10.5	68.5	148.75	468.0
6ad76e78f6df7260884180b02ced1556	1.0	14.5	41.0	114.0	690.0	1.0	1.0	1.0	1.0	1.0
e4c71dc9b1a49bfbf653eae343b1c66e	1.0	45.5	86.0	239.5	1598.0	1.0	1.0	1.0	1.0	1.0
94789834bb68f2db5ab172f3b740a0f0	1.0	1.0	1.0	25.0	368.0	1.0	1.0	16.0	79.5	1551.0
b501fc487391c91c043ebd59d9fedd07	1.0	15.0	28.0	60.0	205.0	1.0	1.0	3.5	26.25	145.0
350c24fe94bc2c5d96e1000dfe7240f5	1.0	1.0	5.0	15.5	90.0	1.0	1.0	1.0	17.0	58.0
2e0ed649d5932a7e4ea74a8515fc0621	1.0	4.0	14.0	29.5	197.0	4.0	17.25	61.0	216.25	353.0
9c338fb4fffa0c7f763fd2c5fffe628f	1.0	1.0	1.0	11.0	538.0	1.0	1.0	1.0	1.0	1.0
2af1b2d54d1731918cb6a6ca73b91795	1.0	3.0	8.0	19.5	82.0	1.0	1.0	1.0	1.0	1.0
807329b862e7576f521743d20c5ffd78	1.0	1.0	1.0	1.0	132.0	14.0	41.25	62.5	172.0	1327.0
48a04a6a12e8dac5c600a5aeb925cd58	1.0	7.0	14.0	26.5	74.0	1.0	1.0	1.0	1.0	95.0
a1ce0cc84e637e3e9f56f87f4062b3a5	1.0	7.5	41.0	99.0	915.0	1.0	1.0	1.0	1.0	1.0
51c5cc8b9ee08793faf224ab6f7c29cb	1.0	3.0	13.0	21.0	63.0	1.0	1.75	14.5	45.0	66.0
4768b506b3e96ec7b8518a8f003e7bc4	1.0	4.0	11.0	21.5	127.0	1.0	1.0	1.0	1.0	5.0
1ebd2ebe81ae5ef53a70b475e13284e9	1.0	1.0	7.0	35.0	144.0	1.0	1.0	1.0	1.0	1.0
5aab74d7d96184b5f3d9bd8e76d8a62d	1.0	5.0	9.0	17.0	44.0	1.0	1.0	1.0	1.0	1.0
54573a4dfdf551169a39bfb647b09716	1.0	1.0	1.0	4.0	177.0	1.0	1.0	1.0	1.0	1.0
f6328649ffd2f1e8453714ccfd786189	1.0	20.5	35.0	91.0	383.0	1.0	1.0	1.0	1.0	1.0
a65c432dc3be4235ae4af4e1da97de45	1.0	2.5	8.0	15.5	91.0	1.0	1.0	1.0	1.0	1.0
f7e4e2e7168bd31475b23ec811a9e0c6	1.0	12.0	34.0	69.5	222.0	2.0	228.25	291.5	523.75	4151.0
76176f691b6ed21020a1d0cfd9cc6b76	1.0	33.0	57.0	127.0	1477.0	1.0	1.0	1.0	1.0	1.0
8812e114c316210929e56c4b17fa4241	1.0	1.0	1.0	12.5	145.0	1.0	1.0	1.0	1.0	1.0
28ffd33d944554208496002eab18e14d	1.0	1.0	20.0	80.0	1876.0	1.0	1.0	1.0	1.0	3.0
0bf685fa8b55b19aab5ded04517a3c06	1.0	1.0	1.0	8.5	224.0	1.0	1.0	1.0	1.0	1.0
6e0796545790fce53b52fbf350725b4e	1.0	4.0	8.0	18.0	124.0	1.0	1.0	1.0	1.0	8.0
c5d0d00866cdd6bb1df1d4ed525fd8e9	1.0	7.0	14.0	29.0	93.0	1.0	1.0	1.0	1.0	1.0
8b2c5d4282fbfc48058d782ab7d2061d	1.0	1.0	15.0	87.5	608.0	1.0	1.0	1.0	1.0	3.0
a4df719d792788af3cfa56eaca42d742	1.0	1.0	8.0	19.5	100.0	1.0	1.0	1.0	1.0	1.0
a2b5fef16d77078a532c21e5a2bd04df	1.0	5.5	13.0	38.0	152.0	1.0	1.0	1.0	1.0	1.0
7747d9bf3b5e4da4ad0c0276b1c27819	1.0	4.5	16.0	48.0	147.0	1.0	1.0	2.0	5.5	13.0
d4bbbd8b10867592fdeaa40f323bc676	1.0	5.0	12.0	22.5	348.0	1.0	1.0	1.0	1.0	1.0
59597cd430deea6d8e0908dcd6db7e50	1.0	5.5	11.0	25.0	133.0	1.0	6.25	17.0	76.25	289.0
dbc8abe8ea7e772cb0dd5e66206221d2	1.0	1.0	7.0	59.5	391.0	1.0	1.0	1.0	2.75	52.0
a2781771aebf46bd80e204dabe02e613	1.0	1.0	9.0	26.0	300.0	1.0	1.0	1.0	1.0	1.0
0f8196ec5f1f21db815d7e6d1b728816	1.0	3.0	7.0	13.0	80.0	1.0	1.0	1.0	1.0	1.0
858f32522736cf1c3a3c4626395725b2	1.0	4.0	11.0	17.0	109.0	1.0	1.0	3.0	11.5	39.0
3eaea6032cd88394cba0e99c2836e64e	1.0	15.0	29.0	59.0	193.0	1.0	7.0	208.0	1441.5	6814.0
fb584619e3778fd5595eb61e33993985	1.0	4.0	10.0	18.5	105.0	1.0	1.0	1.0	1.0	15.0
b1554d3df417e178253b429470ba6a85	1.0	3.0	8.0	19.5	39.0	1.0	1.0	1.0	1.0	4.0
9951921e504ab92d288b08208b91de71	5.0	24.5	50.0	95.5	1258.0	1.0	1.0	1.0	1.5	54.0
e2ff4c7f94647af18ec83cf1c41d6a1b	1.0	5.0	10.0	18.0	74.0	1.0	1.0	1.0	1.0	1.0
276c8a90ddafab945702c744c91e2197	1.0	1.0	6.0	23.5	106.0	1.0	1.0	1.0	1.0	4.0
435bd236ef9d6bd9afcae16b3155c2aa	1.0	1.0	1.0	16.0	81.0	1.0	1.0	1.0	1.0	1.0
ed452deddafa1b78e24d7cbe74d7696a	1.0	1.0	1.0	82.5	1085.0	1.0	1.0	1.0	1.0	1.0
ad5f123d3d9c3badc90182f3626439eb	1.0	1.0	4.0	15.0	279.0	1.0	1.0	1.0	1.0	1.0
1e05e3064aa038a78f3ed30fa01e3aef	1.0	3.0	10.0	19.5	73.0	1.0	1.0	1.0	1.0	1.0
daf26cc340ea60dd6409d3d6a8117555	1.0	1.0	1.0	1.0	41.0	1.0	12.25	26.0	52.25	343.0
7da5c5a566a1ae0486fe6d08ea05a4e7	1.0	4.5	16.0	23.0	70.0	1.0	1.0	2.0	5.0	20.0
1e04798b32f3131a8b2eb9536b415f27	1.0	3.0	6.0	16.5	84.0	1.0	1.0	1.0	1.0	7.0
ba79cc80279a19addad46e1330246769	1.0	1.0	1.0	13.0	643.0	1.0	1.0	1.0	1.0	1.0
ee6ff7c2d227fab1d4526c4405306b46	1.0	8.5	15.0	29.5	75.0	1.0	1.0	1.0	2.25	8.0
0d64651b5c82f65cdb9fbe57c5e7f70c	1.0	8.0	18.0	30.5	76.0	1.0	1.0	1.0	1.0	1.0
399a674c7c7d2ec6a8f69d4da3128e8a	1.0	1.0	3.0	39.5	330.0	1.0	1.0	1.0	1.0	1.0
045a190b1a8aa5ad1276ed45b23476d9	1.0	1.0	11.0	20.0	140.0	1.0	1.0	1.0	1.0	1.0
695f94e85adb8cc6b7753625c7f7b483	1.0	7.0	21.0	60.5	3093.0	1.0	1.0	1.0	1.0	3.0
014746feb5880f7d395cd46bf3d40628	1.0	1.0	5.0	20.5	156.0	1.0	1.0	1.0	2.75	9.0
241d7e84717d1c0906987d7fc6d26594	1.0	1.0	1.0	3.5	165.0	1.0	1.0	1.0	1.0	37.0
19e75e0c029d85d66afac84ecfe00b64	1.0	1.0	18.0	51.0	220.0	1.0	1.0	1.0	1.0	1.0
e8e6eb0cdc3a5593cb7945d164fd1ff6	1.0	5.0	11.0	21.5	85.0	1.0	1.0	1.0	1.0	5.0
1fd1d25ee49aa95adc02b78c1f39e914	1.0	4.5	17.0	48.5	306.0	1.0	2.5	12.0	48.75	286.0
d47de0fd19eb9accb36096fae487780f	1.0	2.0	18.0	67.0	1744.0	1.0	1.0	1.0	1.5	1864.0
44e16ce4a63e4acb5376b935727dc912	1.0	3.0	15.0	30.5	118.0	1.0	1.0	1.0	1.0	1.0
8b16e54d729a572e142b7b5df7826fa3	1.0	1.0	9.0	15.5	56.0	1.0	1.0	1.0	1.0	16.0
afc79ca840964a9aa83d4522202efbb8	1.0	3.5	23.0	80.0	809.0	1.0	1.0	1.0	1.0	1.0
b0951f55ee2f93b9e67af6827d9d3433	1.0	9.0	53.0	140.0	1869.0	1.0	1.0	1.0	1.0	3.0
0b30acf940cdde37ca30474b8aaf94f3	1.0	1.0	8.0	20.0	60.0	1.0	1.0	1.0	1.0	1.0
2954d32d05bf77e959d705b9cfbcfae9	1.0	15.5	64.0	238.0	3839.0	1.0	1.0	1.0	1.0	3.0
7d0564c2a3917004e54b3a9c981a3b10	1.0	5.0	9.0	16.0	66.0	1.0	1.0	1.0	1.0	1.0
45f10de79e63b0149d86d519244338fd	1.0	7.0	14.0	20.0	81.0	1.0	1.0	4.0	9.5	39.0
20e86e203e9839134abbca0b384ba8d1	1.0	5.0	10.0	18.0	46.0	1.0	1.0	1.0	1.0	1.0
b4a502d21773aa215b38d71f850f58de	1.0	1.0	3.0	13.5	193.0	1.0	1.0	1.0	1.0	1.0
838d5071b79e691f0e38ca3cc9731375	1.0	1.0	3.0	11.0	731.0	1.0	6.25	22.0	54.25	846.0
6818a2112bf6ceb7a9cb9232200a1a57	1.0	1.0	9.0	54.0	808.0	1.0	1.0	1.0	1.0	1.0
55a43e30577828f89e57d6b7bde44e7a	1.0	1.0	5.0	31.0	365.0	1.0	1.0	1.0	1.0	8.0
8e847cbffd00de897c48805ea32f634f	1.0	4.0	9.0	25.0	145.0	1.0	1.0	1.0	1.0	1.0
bc8142710ca7146a9af2ab7a98f66f9f	1.0	7.0	18.0	41.0	281.0	1.0	1.0	1.0	1.0	1.0
f35c508b877466f9e960e37b911fef51	1.0	8.5	49.0	136.5	924.0	1.0	1.0	1.0	1.0	1.0
029b7a9e349d54199b7ff3c7be848ba5	1.0	1.0	1.0	19.0	114.0	1.0	1.0	1.0	1.0	1.0
98b7f3d36400a51f23789ecf96ad6ac1	1.0	3.0	11.0	24.0	566.0	1.0	1.0	1.0	1.0	39.0
c12a15210fd091528811295305d26c18	1.0	1.0	5.0	11.0	71.0	1.0	1.0	1.0	1.0	1.0
dfc9c17a172899fc560fe50f413fefa7	1.0	1.0	1.0	9.5	165.0	1.0	1.0	1.0	1.0	1.0
10588e2ac753375a3a4e628e82a5604c	1.0	7.0	11.0	25.0	87.0	1.0	1.0	1.0	1.0	1.0
91b650b16ab677024c1784ba42d57800	1.0	1.0	7.0	20.5	129.0	1.0	1.0	1.0	1.0	1.0
134bd7d6c8d8dad4892f70ea1e6e833d	1.0	2.0	7.0	17.0	97.0	1.0	1.0	3.5	7.5	34.0
c1b46eb481b6b398621634e0d876f815	1.0	4.0	8.0	17.5	74.0	1.0	1.0	1.0	1.0	1.0
9b001dab73b26ab7464f48b93bdce37f	1.0	1.0	7.0	33.5	198.0	1.0	1.0	1.0	1.0	1.0
b1ca61d9650fa509d775cfe82736f8e3	1.0	2.0	11.0	23.5	133.0	1.0	1.0	1.0	1.0	1.0
c08cd0d02cc1978e20dcd56fd745ace4	1.0	1.0	4.0	11.5	350.0	1.0	1.0	1.0	1.0	1.0
2951710f7015eba8552105c968d64807	1.0	3.5	10.0	21.0	755.0	1.0	4.75	11.0	27.5	62.0
41116b829b26459420a90f8693c14c93	1.0	4.5	18.0	35.5	207.0	1.0	1.0	1.0	1.0	1.0
09630476ace47fc44304bbd395e06f63	1.0	1.0	6.0	21.5	57.0	1.0	1.0	1.0	1.0	1.0
577166cf213a064e1c13a4749008ad92	1.0	3.5	10.0	25.5	423.0	1.0	1.0	1.0	1.0	1.0
2842908f99c571b942c7d24438269a7a	1.0	3.5	10.0	18.5	177.0	1.0	1.0	1.0	1.0	1.0
932e1f2d3f75eaba13d2b2be2f2f7cb3	1.0	1.0	1.0	1.0	433.0	1.0	1.0	7.0	13.5	68.0
d54a358d2eac5967f244cd66aea81864	1.0	1.0	1.0	10.5	43.0	3.0	9.5	11.0	26.75	71.0
43b3b3a6afa5cb315c5284031b63f204	1.0	1.0	7.0	16.0	72.0	1.0	1.0	1.0	1.0	5.0
2420d39e9c3ca631e33ea9f330614698	1.0	1.0	9.0	55.0	120.0	1.0	1.0	1.0	1.0	1.0
a4ab861272964cf15544146eb71d62b3	1.0	3.0	8.0	19.0	426.0	1.0	1.0	1.0	1.0	1.0
5ba15010ee6e8bd81d5ffdb7e3a2cc44	1.0	9.0	20.0	50.5	276.0	1.0	1.0	1.0	1.0	1.0
d16d42ecf5a97b02c8103c3ca6d0bb00	1.0	4.0	11.0	19.5	81.0	1.0	1.0	1.0	1.0	1.0
931f80bdb122f457d2bc7a6109dd4f0d	1.0	1.0	5.0	10.0	130.0	1.0	1.0	1.0	1.0	4.0
418ce8c7c4af98f218666342555b8241	1.0	1.0	38.0	145.5	403.0	1.0	1.0	1.0	1.0	1.0
94089989a350edc08bf4fc8c90c9dd57	1.0	3.0	9.0	17.0	194.0	1.0	1.0	1.0	4.5	23.0
a622f9818a35e6fc94fe675d3cd833b2	1.0	4.0	8.0	18.5	81.0	1.0	1.0	1.0	4.25	33.0
f6f3391b532038b6742e25f6871355de	1.0	4.5	6.0	10.5	118.0	1.0	1.0	1.0	1.0	1.0
a0a135480bf4d00afbed29c309398be0	1.0	1.0	7.0	43.5	183.0	1.0	1.0	1.0	1.0	1.0
2f6bd24dea1ebd323b67c345b3799211	1.0	7.0	17.0	30.0	221.0	1.0	1.0	1.0	1.0	1.0
0ef1f9dfc6ead365a425ac0bdf979663	1.0	3.5	7.0	15.5	104.0	1.0	1.0	1.0	1.0	1.0
e34917a010909897fbbaa865606a9cd7	1.0	1.0	1.0	110.5	941.0	1.0	1.0	1.0	1.0	3.0
38ad4efab631d0895fc0996e28d7448a	1.0	10.0	17.0	63.5	252.0	1.0	1.0	1.0	1.0	1.0
62ed3cf300c71fbc996645ab1ba64e99	1.0	1.0	1.0	5.5	35.0	1.0	1.0	1.0	17.75	247.0
6d7f219ea858d43cd55a45948ab4fb04	1.0	5.0	11.0	19.5	77.0	1.0	1.0	1.0	1.0	1.0
9ce5e776ec07acb56d9097811e8104a0	3.0	13.5	32.0	63.0	236.0	1.0	1.0	1.0	3.0	26.0
72b6c38731ecc2f945abe2d376932476	1.0	1.0	1.0	26.5	143.0	1.0	1.0	1.0	1.0	1.0
ae169ba7c5782fe65bf68ba5c7a1b177	1.0	14.0	29.0	58.0	862.0	1.0	1.0	1.0	1.0	1.0
7d1da705413e1c5f90cba4b65558050e	1.0	1.0	4.0	15.0	95.0	1.0	1.0	1.0	1.0	1.0
6d4879d73a5425cf4938ee3487e1a0d9	1.0	8.0	16.0	34.5	184.0	1.0	1.0	1.0	1.0	1.0
c91d3a72f1fe41ff52b55b53e2c094cd	1.0	1.0	1.0	13.0	93.0	1.0	1.0	1.0	1.0	1.0
e9b350c812c66d63a7fae8a5c9fd2b68	1.0	9.0	15.0	30.5	365.0	1.0	1.0	1.0	1.0	39.0
113ff20ecca13af5d0422cdd9dc8aeb8	1.0	10.0	21.0	40.0	136.0	1.0	1.0	1.0	1.0	1.0
f23147853366370805bf101e4a629f76	1.0	4.5	12.0	24.0	553.0	1.0	1.0	1.0	35.0	175.0
44feccfa3eda824562cd2827452aaf97	1.0	1.0	20.0	40.5	472.0	1.0	1.0	1.0	1.0	1.0
1db5c1a79de34bb2eb7ebd1486d2326f	1.0	4.0	9.0	16.0	72.0	1.0	1.0	1.0	1.0	1.0
ba07c27ac776098e7aec192479640b8f	1.0	1.0	1.0	4.0	1014.0	1.0	1.0	1.0	1.0	1.0
60e3d85bfc072d52e3223466a7047f73	1.0	8.5	102.0	341.0	2230.0	1.0	1.0	1.0	1.0	3014.0
5b7f89165eec46bc60098ff56c830055	1.0	4.5	8.0	16.0	48.0	1.0	1.0	1.0	5.25	13.0
e51a1680a11b4b7e7b986856d41696f4	1.0	1.0	7.0	22.0	377.0	1.0	1.0	1.0	1.0	1.0
bc684ae0de75c7456b748ec45df754d0	1.0	1.0	3.0	16.5	591.0	1.0	1.0	1.0	1.0	1.0
768fe25b10e1170901ea294848b24f2b	1.0	2.0	9.0	37.5	178.0	1.0	1.0	1.0	1.0	1.0
b69b79cc07fb66835e21cb2d7432a089	1.0	1.0	1.0	14.5	209.0	1.0	1.0	1.0	1.0	1.0
3b90be9b577796b2e25ed14c51e985a4	1.0	7.0	12.0	20.5	50.0	1.0	1.0	1.0	1.0	1.0
26344ac97bd15f707c049af737cfc496	1.0	1.0	3.0	11.0	143.0	1.0	1.0	1.0	1.0	1.0
c5e0f8c03d32904e9e2c1e7ac20a3d29	1.0	3.0	7.0	14.0	94.0	1.0	2.5	14.5	73.25	392.0
b31e81e8262966afd3765561132f95f0	1.0	5.0	7.0	17.5	78.0	1.0	1.0	1.0	1.0	1.0
87f4d568e689190b536a7b91e4709c34	1.0	9.0	14.0	31.5	205.0	1.0	1.0	1.0	1.0	17.0
2b1ee01abcff33358c53a9f8352cb036	1.0	1.5	6.0	22.5	1662.0	1.0	1.0	1.0	1.0	1.0
c53f173252f21234b0783ccc8fdb0add	1.0	1.0	3.0	6.0	109.0	1.0	16.25	44.5	82.0	263.0
a7b5a62ddd6eb8e7b4a74870c14775cd	1.0	12.5	23.0	68.5	421.0	1.0	1.0	1.0	1.0	1.0
d2e5367e7685c04874eece7af5be14f2	1.0	1.0	6.0	23.5	200.0	1.0	1.0	1.0	1.0	93.0
b27ab54a082070418f5a0935831897fa	1.0	10.5	19.0	33.5	331.0	1.0	1.0	1.0	1.0	1.0
07a5cdf4fc490985804498f4a5ef439e	1.0	1.0	1.0	34.0	899.0	1.0	1.0	1.0	1.0	1.0
6393b8e067ebc4229e17279e4f28054e	1.0	5.5	14.0	34.5	154.0	1.0	1.0	1.0	18.25	65.0
14378f7b8b510f7ed44ff5cfbe66f59b	1.0	3.0	6.0	17.0	75.0	1.0	1.0	1.0	5.25	44.0
a7a3f9220751b1a869960866de72b163	1.0	1.0	4.0	9.5	325.0	1.0	1.0	1.0	1.0	1.0
ad9c7aa18cf2012cba78594a5e3eb3ee	1.0	7.0	22.0	33.5	110.0	1.0	1.0	1.0	1.0	1.0
d584272a77257cbb286d334cff4aca51	1.0	7.0	17.0	28.5	56.0	1.0	1.0	1.0	1.0	7.0
d8bdc44fb577d6c77f2caba5f9937aae	1.0	4.0	8.0	16.0	128.0	1.0	1.0	1.0	1.0	1.0
37d748b0279fd55ccd64b148d0d9035e	1.0	1.0	3.0	6.5	70.0	1.0	1.0	52.0	348.5	555.0
e7e74960c5ee1984f2e60f99081a368b	1.0	1.0	5.0	25.5	198.0	1.0	27.5	113.5	192.5	513.0
3e6b0af6512c85283cf425565c12dd86	1.0	6.0	11.0	15.5	91.0	1.0	1.0	2.0	13.5	34.0
32a00b9cd4cc2b02880529fcaac3f229	1.0	4.5	14.0	21.5	111.0	1.0	1.0	1.0	1.0	1.0
8f3b2cbc1f5fb70c0285491b6cc375fc	1.0	1.0	1.0	7.5	192.0	1.0	1.0	1.0	1.0	1.0
21e15e6c86cabe4ffda049e9c3220988	1.0	1.0	14.0	50.5	322.0	1.0	1.0	1.0	1.0	47.0
e4bc175b1898ffdf4db0ec9aa16cd63c	1.0	18.0	35.0	82.0	221.0	1.0	1.0	1.0	1.5	27.0
0c59dae16dd5aa63a4eee5d231f39f65	1.0	1.0	1.0	44.0	332.0	1.0	1.0	1.0	1.0	1.0
81d61da5682ff413e73081f379292d4e	1.0	3.0	12.0	20.5	85.0	1.0	2.75	5.0	61.75	232.0
dbee745fdae765c774e454a781b05f99	1.0	7.0	22.0	71.5	508.0	1.0	1.0	1.0	1.0	1.0
814b0854ea9332f5853b957ce106b413	1.0	1.0	4.0	11.5	191.0	1.0	1.0	1.0	1.0	1.0
c9aa124265a8adceac6ac25137578db3	1.0	1.0	3.0	7.5	379.0	1.0	1.0	1.0	1.0	1.0
05cf54de00c6e27cdfa865773732bf6b	1.0	1.0	5.0	18.5	775.0	1.0	1.0	1.0	1.0	1.0
d39c488df6a7bb20a34ec3784f40e34e	1.0	1.0	1.0	14.0	282.0	1.0	1.0	1.0	1.0	1.0
1299f4a91eecfffc91e0c934a05820a7	1.0	6.0	13.0	25.5	70.0	1.0	1.0	1.0	1.0	1.0
3d8b22c39f27191de36d2991829fe0ef	1.0	1.0	5.0	13.0	313.0	1.0	1.0	1.0	1.0	1.0
f9e2c51605f6651e6b5935e45c3d8110	1.0	1.0	1.0	13.5	1170.0	1.0	1.0	1.0	1.0	391.0
ddb3b8aade6a6dfeb5f94e6bd3724b22	1.0	1.0	1.0	6.0	369.0	1.0	1.0	1.0	1.0	1.0
5eb419cbdf598532ca1442cbb7dc8ffe	1.0	1.0	8.0	16.5	71.0	1.0	1.0	1.0	1.0	1.0
94dcf77bef91c820e5c2ea5295ccc100	1.0	6.0	14.0	38.0	277.0	1.0	1.0	6.5	14.0	36.0
61732f981a98b4b69effb4e95dd50513	1.0	1.0	11.0	63.5	551.0	1.0	1.0	1.0	1.0	1.0
d78b0f29dc8ebdc132bf4e28e7fbab11	1.0	7.5	13.0	30.0	240.0	1.0	1.0	1.0	1.0	1.0
2268b83b6cb307bfd1cd008dae1ce4b3	1.0	8.0	23.0	74.0	425.0	1.0	1.0	1.0	1.0	1.0
125e63c222e46c2e81a3f980e3811672	1.0	3.0	7.0	14.0	610.0	1.0	1.0	1.0	1.0	1.0
6b38621808fb4de8e99ef167b422658b	1.0	1.0	4.0	24.5	455.0	1.0	1.0	1.0	1.0	69.0
e68329085db5f36284fdc79f69a535ce	1.0	1.0	12.0	24.0	120.0	1.0	1.0	1.0	1.0	1.0
35e9bbefccc156bef074c770b4513524	1.0	13.0	25.0	49.0	1125.0	1.0	11.0	15.5	64.25	182.0
c45652c903bde6134546e08d1938a146	1.0	1.0	4.0	13.0	173.0	1.0	1.0	1.0	1.0	1.0
a81101c3b69cab66da622572b40b0eb5	1.0	1.0	1.0	5.5	17.0	1.0	8.75	14.0	28.5	201.0
7ac0356578578d4a2cc89eaaae4b2dbf	1.0	1.0	1.0	1.0	4.0	1.0	4.0	45.0	123.5	3382.0
0b1d4a77a57e1747219b951bb5e147a0	1.0	2.0	8.0	18.5	168.0	1.0	1.0	1.0	1.0	1.0
e5a43b018c81cedd19e9a5354d32d469	1.0	1.0	1.0	4.5	454.0	1.0	1.0	1.0	1.0	2017.0
57807147837163b9b723ef5faad6d37a	1.0	3.5	8.0	15.0	45.0	1.0	1.0	1.0	18.5	49.0
10c0135e87eda72629b642c79e2dc708	1.0	1.0	3.0	9.0	341.0	1.0	1.0	1.0	1.0	1.0
921ab48d452640b59b31e506661cf613	1.0	1.0	4.0	14.5	126.0	1.0	1.0	1.0	1.0	3.0
f35c9efcf990837bbd2a454c15a6f99f	1.0	1.0	3.0	14.0	173.0	1.0	1.0	1.0	1.0	6.0
f9f07850d21afe189ad25f01a73f7d08	4.0	15.5	44.0	109.0	561.0	1.0	1.0	1.0	1.0	3.0
996ac6ed67d4c2dcbe69945a7ee35584	1.0	1.0	1.0	39.5	1241.0	1.0	1.0	1.0	1.0	1.0
27cfd07b34fd2a7e980fda4e4ccc2374	1.0	1.0	2.0	51.0	409.0	1.0	1.0	1.0	1.0	974.0
535b7de513899641dfcde7f0b4ffd1c0	1.0	5.0	11.0	18.5	41.0	1.0	1.0	1.0	1.0	1.0
6dcbf61c00d7a0f77f5821004d274baf	1.0	1.0	7.0	14.0	101.0	1.0	1.0	1.0	1.0	1.0
c9c361025f8eb5ecf87301df9aaa1a0f	1.0	1.0	1.0	11.5	197.0	1.0	1.0	1.0	1.0	1.0
d8c2510a4c9e71230c0f0cf9fa6d7111	1.0	1.0	1.0	7.0	163.0	1.0	1.0	1.0	1.0	1.0
12efc5c445e4f1f5baaab18ef569af44	1.0	1.0	4.0	13.0	64.0	1.0	1.0	1.0	1.0	6.0
e44cbe57822df23ba83c1f3dbc8a6c2e	1.0	6.0	13.0	26.0	147.0	1.0	1.0	1.0	1.0	1.0
aceb375761ea56e06705825cae8c50bb	1.0	1.0	5.0	10.5	167.0	1.0	1.0	1.0	1.0	1.0
10cd502b01abafc87e2ecbad86389286	1.0	4.5	10.0	30.0	111.0	1.0	1.0	1.0	1.0	1.0
2c6244626b7d94b8e4a351da9f2f661a	1.0	1.0	3.0	4.0	10.0	4.0	13.5	38.0	70.75	99.0
1c503dad200c7f4fb0959a57a6a2ec62	1.0	3.0	29.0	61.5	335.0	1.0	1.0	1.0	1.0	1.0
e7921ac9f3c3c4bf2aaeb413faffdf7f	1.0	4.5	10.0	19.0	106.0	1.0	1.0	1.0	1.0	1.0
32e71245f746822e585ef8fa2ffd57a9	1.0	1.0	5.0	45.0	1286.0	1.0	1.0	1.0	1.0	159.0
5a868e7366c7bb6fcc64165b921a6fc1	1.0	1.0	3.0	50.5	2581.0	1.0	1.0	1.0	1.0	1.0
4b420e525a1fd519ecd74b84cd5ff896	1.0	1.0	1.0	3.0	22.0	1.0	1.0	3.0	8.5	384.0
0d1ecf43b9ae1977de9c1989f5c8e722	1.0	5.0	10.0	16.0	49.0	1.0	1.0	2.5	6.0	20.0
44936fbfe6d8bd401f0113a65e88c5a3	1.0	1.0	1.0	3.0	32.0	1.0	8.0	14.5	53.25	322.0
ec34114e8cb6129ceb4877aa1d5d5328	1.0	3.0	10.0	36.0	194.0	1.0	1.0	1.0	1.0	1.0
fd671ef3b75b1229a228a37112911924	1.0	2.0	4.0	12.0	123.0	1.0	1.0	1.0	1.0	1.0
975c7efda1ebbb5942cc657ee9610387	1.0	1.0	7.0	28.0	335.0	7.0	31.75	62.5	203.75	1386.0
b15b7ccc7358a899f3cfd49f7aca02be	1.0	1.0	11.0	34.0	371.0	1.0	1.0	1.0	1.0	1.0
4311a44a7d56ce4086afad3e75bedd6e	1.0	1.0	1.0	10.0	97.0	4.0	18.0	36.0	56.5	183.0
896f195d65e4fe7e3718d2f1946eb2c0	1.0	1.0	7.0	37.5	106.0	1.0	1.0	1.0	1.0	1.0
25aee5fa9a9d679ba119a0ce04fd5c16	1.0	1.0	1.0	15.0	2331.0	1.0	1.0	1.0	1.0	30.0
4f3130c527d603c02bcefa11a102d0cc	1.0	1.5	5.0	17.5	120.0	1.0	1.0	1.0	1.0	1.0
ebab7cfc7858bfb00c486bba21d6ca6d	1.0	1.0	1.0	1.0	30.0	1.0	1.0	2.5	9.75	2240.0
6fc95694441dd7be7f38b0990e19f5d6	1.0	1.0	3.0	24.5	436.0	1.0	1.0	1.0	1.0	1.0
67d11b34a3e9740e5f7ce37dc07f243c	1.0	4.0	8.0	21.5	266.0	1.0	1.0	1.0	1.0	1.0
b85e3761c069d550efb49db0e4968392	1.0	1.0	7.0	16.0	43.0	1.0	1.0	1.0	1.0	8.0
4ded04a70bd14fff1aac7c5003dd1d96	1.0	1.0	4.0	12.0	362.0	1.0	1.0	1.0	1.0	1.0
07c7a7ab91b4f40573cf20bae45abaf3	1.0	4.0	10.0	26.0	206.0	1.0	1.0	1.0	1.0	1.0
eabab2b496c88d0cc09c46ff871b8139	1.0	5.5	13.0	26.0	71.0	1.0	1.0	2.0	4.0	23.0
23d741b85c920108f4d4bf14178d0280	1.0	1.0	1.0	1.0	806.0	1.0	1.0	1.0	1.0	1.0
0bcf60ec75a640767b003958d61f36d8	1.0	5.5	25.0	48.5	172.0	1.0	1.0	9.0	35.75	77.0
b39fb3401e94700ec0093fe74965b144	1.0	4.0	15.0	259.5	2742.0	1.0	1.0	1.0	1.0	1.0
f424b704d3a6dc9d8a23305980e15396	1.0	1.0	1.0	7.5	145.0	1.0	1.0	1.0	1.0	1.0
9d29d7e5c443a025fd03814d0e8009c4	1.0	1.0	5.0	15.0	89.0	1.0	1.0	1.0	1.0	11.0
e91f1c5b67ffecb5ca3ca3b393a50f00	1.0	1.0	1.0	1.0	2.0	1.0	12.0	90.0	460.0	1062.0
2d1444ed53e0d34330e0c454af8ec08f	1.0	1.0	1.0	1.0	698.0	1.0	1.0	1.0	1.0	1.0
900d63f1882a8f8519a3014fe353b540	1.0	4.0	8.0	18.5	87.0	1.0	1.0	1.0	1.0	1.0
49a36251fbba89fb57b6cc39ff9b3b64	1.0	1.0	2.0	10.5	113.0	1.0	1.0	1.0	1.0	33.0
52086d32dabe52ccec17f87c2e2edb86	1.0	1.0	1.0	1.0	27.0	1.0	1.0	1.0	40.0	264.0
cc4f5e4dc330a0d4a652ce57e14f9bfa	1.0	1.0	1.0	7.0	436.0	1.0	1.0	1.0	1.0	10.0
5803aa6fda8256920b56d0ef20ef986b	1.0	1.0	1.0	7.5	309.0	1.0	1.0	1.0	1.0	1.0
79fe1381441788178c81b1a6b37e8177	1.0	1.5	9.0	32.5	615.0	1.0	1.0	1.0	1.0	44.0
c95b34b0d7166e3ee7972069582b27c4	1.0	2.5	10.0	17.5	64.0	1.0	1.0	1.0	8.25	33.0
10c00d2093c6e36a8676b3d9971afaaa	1.0	9.5	22.0	36.0	168.0	1.0	2.5	6.5	14.75	90.0
66f82ee3ccf09e04f5377114a6f02acd	1.0	1.0	1.0	1.0	515.0	1.0	1.0	1.0	1.0	1.0
4fe1518160ca42239b2ac95ec0323253	1.0	3.0	7.0	19.0	283.0	1.0	1.0	1.0	1.0	8.0
9d95e249ebde1c7082ab76d62e5d73b5	1.0	1.0	1.0	8.5	121.0	1.0	1.0	1.0	1.0	1.0
64d829469f236b544c636a305708a3ab	1.0	1.0	1.0	10.5	372.0	1.0	1.0	1.0	1.0	11.0
d47ed56808100bd5d612df7f1b1ce0f2	1.0	4.5	9.0	26.0	181.0	1.0	1.0	1.0	1.0	1.0
c7a14dff5f143eaa77cad75280257e4b	1.0	1.0	5.0	15.0	73.0	1.0	1.0	1.0	1.0	12.0
1ce0c6e77094d5af6aeaaaf3e39e3bd4	1.0	1.0	6.0	21.0	872.0	1.0	1.0	1.0	1.0	185.0
646524b2aa8b3814a10fe4012edaee59	1.0	8.5	41.0	255.5	2103.0	1.0	1.0	1.0	1.0	3.0
4e60b4ac29f15a09381e8b51d4665a74	1.0	1.0	1.0	1.0	347.0	1.0	1.0	1.0	1.0	15.0
15bcc1a71101052f7f6f996d36d47b9f	1.0	1.0	8.0	31.5	151.0	1.0	1.0	1.0	1.25	15.0
9f5fda52c9672d5f01dae41c46821ff0	1.0	1.0	1.0	4.5	573.0	1.0	1.0	1.0	1.0	1.0
f0c4126a55788ac26d74e33d20b21059	1.0	1.0	5.0	22.0	185.0	1.0	1.0	1.0	1.0	1.0
884f37127445efc3349d5211b2c93973	1.0	3.0	8.0	28.0	224.0	1.0	1.0	1.0	1.0	1.0
10e53d63fdbf6390c287ad4d8e1ad6ea	1.0	1.0	5.0	11.0	196.0	1.0	1.0	1.0	9.75	80.0
b9163b813f99f5acc1faca828ad95e04	1.0	1.0	1.0	7.0	216.0	1.0	1.0	1.0	1.0	1.0
e30fb319e96c92f7a201496f107c493b	1.0	1.0	1.0	4.0	3879.0	1.0	1.0	1.0	1.0	1.0
3d9838f12f6ff5591dbadeb427a855f1	1.0	1.0	1.0	19.5	474.0	1.0	1.0	115.0	343.0	2248.0
a6cb6ff55ddb354e389ded2f84cecc91	1.0	1.0	1.0	197.0	3126.0	1.0	1.0	1.0	1.0	1.0
07d05a9cba0df11f278b17a0ea24eed3	1.0	1.0	1.0	3.0	6.0	1.0	92.0	204.5	933.5	3145.0
74b1c364758d38e4795d16fe618668e4	1.0	1.0	1.0	42.0	300.0	1.0	1.0	1.0	1.0	1.0
732455b9af6b1c8c88e68ed0a43c4ceb	1.0	4.0	11.0	18.0	234.0	1.0	1.0	2.0	9.75	20.0
b1a153ff5a21342991138e7f7dd2658e	1.0	1.0	1.0	1.0	4.0	1.0	59.25	152.5	424.5	532.0
a1179f2658a1f3ac8bc15779ecaf142d	1.0	1.0	4.0	20.0	400.0	1.0	1.0	1.0	1.0	4.0
a0fe714798fe5f4b80cb25e2bd8c5aad	1.0	1.0	1.0	1.0	3.0	1.0	1.0	3.5	127.0	1038.0
40b3eff961284097d4ce367e5c52c54e	1.0	1.0	9.0	50.0	274.0	1.0	1.0	1.0	1.0	1.0
d061a99148d649c4eca4836c5f4b5b68	1.0	1.0	1.0	1.0	4.0	1.0	98.25	157.0	322.0	1122.0
476ee1e58388dfab6f1796baab4dc203	1.0	1.0	1.0	1.0	6.0	1.0	38.5	184.0	1086.25	4286.0
e6c1f5fbc7b550a3c568a8c78f30711f	1.0	1.0	3.0	10.0	101.0	1.0	1.0	5.5	10.0	59.0
5956d806a50360021379c30a2144c7b1	1.0	10.5	22.0	125.0	1457.0	1.0	1.0	1.0	1.0	1.0
d05d93778691fd6a711f8345037e99e4	1.0	1.0	1.0	5.0	91.0	1.0	1.0	1.0	1.0	43.0
5e4dda1ebc3de65f6aa295df8dd6f395	1.0	1.0	3.0	10.5	51.0	1.0	3.5	20.0	169.5	435.0
0f7c781525f945998233168c0886de45	1.0	1.0	1.0	5.5	296.0	1.0	1.0	1.0	1.0	1.0
df8fd2ab22f940444d25de5ce1046146	1.0	1.0	4.0	18.0	112.0	1.0	1.0	1.0	1.0	1.0
ce18c4dd60566e158d54f6725c2cf85e	1.0	1.0	1.0	11.5	170.0	1.0	1.0	1.0	1.0	1.0
1ec8370df1571c77d3efc9503c38bba2	1.0	1.0	1.0	1.5	312.0	1.0	1.0	1.0	1.0	19.0
e28fe8973b51adabcd42dedee94d7406	1.0	1.0	1.0	15.0	268.0	1.0	1.0	1.0	1.0	1.0
dc1ffa6f178a8d90a9c0992421e9c9f7	1.0	1.0	1.0	47.5	477.0	1.0	1.0	1.0	1.0	1.0
d171bfd33dcb77bd9b788a357844c9c8	1.0	3.0	5.0	16.0	370.0	1.0	1.0	1.0	1.0	1.0
27141376a2aa39c2ecaccb74f61adb99	1.0	1.0	371.0	646.0	3226.0	1.0	1.0	1.0	1.25	3.0
bd8dee8f1665699db51d371c1ff2936d	1.0	1.0	1.0	30.0	772.0	1.0	1.0	1.0	1.0	1.0
e518bcf91d5a7c3e5d1c599a3fcf09be	1.0	1.0	19.0	78.0	833.0	1.0	1.0	1.0	1.0	1.0
80746f584b413684ddda817d194a9809	1.0	1.0	1.0	6.0	411.0	1.0	1.0	1.0	8.5	104.0
1f777d1278bac5dbc0e46edc87b7838f	1.0	4.0	22.0	59.5	760.0	1.0	1.0	1.0	1.0	1.0
85d45898402d0823d2e3e5ff0c38e788	1.0	1.0	56.0	146.5	1602.0	1.0	1.0	1.0	1.0	3.0
3664976bd03c91877ef76a45cde61939	1.0	1.0	1.0	18.5	376.0	1.0	1.0	1.0	1.0	1.0
19b56e401d3aa16c147a8695228804b4	1.0	1.0	1.0	1.5	275.0	1.0	1.0	1.0	1.0	1.0
f8b8647916cfa57daca15d635a579aec	1.0	1.0	1.0	29.5	1630.0	1.0	1.0	1.0	1.0	1.0
03cd6237000e8cb90567b03e3f37c7b8	1.0	1.0	2.0	27.5	361.0	1.0	1.0	1.0	1.0	32.0
53afae91807fc1b8682088e905e084ed	1.0	4.0	76.0	209.5	1155.0	1.0	1.0	1.0	1.0	520.0
9ab88b5646dd589d1f258e55e8ce2757	1.0	1.0	3.0	37.5	167.0	1.0	1.0	1.0	1.0	1.0
6fcdad89a75afdd42bb169f81280ec94	1.0	1.0	1.0	2.0	234.0	1.0	1.0	1.0	1.0	1.0
aa5460b4bf95662bd7104348424d493f	1.0	1.0	1.0	4.5	626.0	1.0	2.5	25.0	128.5	975.0
bb61c1b53dbf8758b1c09d29b6ca5460	1.0	1.0	1.0	5.0	105.0	1.0	1.0	1.0	1.0	1.0
4ac58af5ae3236d74c473599ab238433	1.0	1.0	1.0	11.0	540.0	1.0	1.0	1.0	1.0	1.0
1e97636dee0ad667e5aadb5cfc982282	1.0	1.0	1.0	182.5	780.0	1.0	1.0	1.0	1.0	20.0
ed30f325ef95a384b064e963338e7eea	1.0	9.5	17.0	28.5	114.0	1.0	1.0	1.0	1.0	1.0
aac13f35efbc6fc789a221ae4b39b813	1.0	1.0	1.0	17.5	101.0	1.0	1.0	1.0	1.0	1.0
d11df41785a7d6dfac2b846ee794625f	1.0	1.0	1.0	12.5	400.0	1.0	1.0	1.0	1.0	1.0
350a97fbb38dc0ce9066c02d614db94f	1.0	1.0	1.0	1.0	747.0	1.0	1.0	1.0	35.25	332.0
2e5a4150ba4816db2fa3e7895ec9a83f	1.0	1.0	6.0	25.0	126.0	1.0	1.0	1.0	1.0	1.0
e87b83ff85fc06252ce3361a02192a0e	1.0	1.0	9.0	35.5	400.0	1.0	1.0	1.0	1.0	7.0
d96a3b4b5e8c21b56ed361067239d8aa	1.0	4.0	16.0	34.0	150.0	1.0	1.0	1.0	1.0	6.0
20682f1380179ee8b7217331296f5b18	1.0	1.0	3.0	13.5	179.0	1.0	1.0	1.0	1.75	19.0
04e4f7642a9a2d408f1e0698e9a53fca	1.0	11.5	23.0	51.5	238.0	1.0	17.75	41.5	115.25	238.0
393e722a6355b7ed85602d00252b4622	1.0	4.0	14.0	21.5	69.0	1.0	1.0	1.0	1.0	1.0
b08f2888b34549559b1c9362157ece83	1.0	5.0	12.0	33.0	73.0	1.0	1.0	1.0	1.0	5.0
423518eec85c81dc03c6e0c6e88c1941	1.0	1.0	1.0	26.5	623.0	1.0	1.0	1.0	1.0	1.0
eda4e9478034a7343f7bd042acc2be9b	1.0	1.0	9.0	17.5	159.0	1.0	1.0	1.0	1.0	1.0
0f92fcc184a951ff8b0914467ad2f8f9	1.0	1.0	1.0	4.0	27.0	1.0	4.0	16.5	48.75	94.0
46e1ae675717e6b6ff1e04f427e9c11f	1.0	1.0	1.0	15.0	249.0	1.0	1.0	1.0	1.0	1.0
7a6f5849990f48b2d7444fbcb660a663	1.0	1.0	1.0	1.0	1017.0	1.0	1.0	1.0	1.0	1.0
cb6a6ba5deb6769c3bc9371f6f733b48	1.0	1.0	3.0	25.0	235.0	1.0	1.0	2.5	12.0	57.0
d6fbffb5c113bd7ef2558f72ae54574c	1.0	1.0	1.0	20.5	543.0	1.0	1.0	1.0	1.0	1.0
2f925ec12e5c75370f140895eb77e5a8	1.0	1.0	1.0	16.0	146.0	1.0	1.0	1.0	1.0	1.0
957902900b34c7f1ec534fbd5c29b77a	1.0	1.0	1.0	1.0	10.0	4.0	42.75	52.5	125.25	227.0
b73257d9ca6298ba147b1f0466a0a227	1.0	1.0	6.0	17.0	48.0	1.0	1.0	1.0	1.0	1.0
46804becde74844bceb7dfc61e378d89	1.0	1.0	1.0	4.5	369.0	1.0	1.0	1.0	1.0	1.0
ae8b4245fae3e40750fe0a3a4e44a4ad	1.0	1.0	1.0	5.5	42.0	1.0	1.0	1.0	1.0	841.0
3e09c615967eaf77e44dbf54dc3ee3be	1.0	1.0	3.0	15.0	189.0	1.0	1.0	1.0	1.0	1.0
f89169dc43ccd939da9c19cb2cb3497e	1.0	1.0	1.0	2.5	157.0	1.0	1.0	1.0	1.0	1.0
4321dcc9c4a38cdd474c21536b174e30	1.0	1.0	2.0	22.5	482.0	1.0	1.0	1.0	1.0	1.0
6240207fd3edd24bf0799b5f427423a0	1.0	1.0	1.0	9.0	88.0	5.0	30.25	59.0	110.25	292.0
b3c5e626fc747a17f3f7e512fe025dbb	1.0	1.0	2.0	13.0	112.0	1.0	1.0	3.5	9.75	45.0
d93dfe29130fd71bd30fcdeefea2862b	1.0	1.0	1.0	6.5	55.0	1.0	8.0	18.5	31.25	91.0
81f35ee4d6416a605da376fd91dfbbc9	1.0	1.0	4.0	15.5	97.0	1.0	1.0	1.0	1.0	2.0
1c4a9301000446590fde1c3f14014f21	1.0	1.0	1.0	19.0	179.0	1.0	1.0	1.0	1.0	1.0
b91ed4d06bc09c53d56b793031b3ff71	1.0	1.0	3.0	8.0	125.0	1.0	1.0	1.0	1.0	1.0
dcd5766cdc33a334b145d6a979a787d5	1.0	1.0	5.0	19.0	174.0	1.0	1.0	1.0	1.0	1.0
ea2b0e4a93c24c6c3661cbe347f93b74	1.0	1.0	4.0	33.5	181.0	1.0	42.75	84.5	267.0	1562.0
85b932de09082a1141e0a18b95020115	1.0	1.0	1.0	1.0	32.0	1.0	2.5	21.5	139.75	649.0
ff96125a6762161f01d79f75d52e6c30	1.0	1.0	1.0	24.5	272.0	1.0	1.0	1.0	1.0	1.0
22ba92a4de3c46e1495daf6fc7ac2599	1.0	1.0	3.0	7.0	52.0	1.0	1.0	4.0	16.5	113.0
0dd4b0666967bf9b871bd715856f4704	1.0	1.0	1.0	2.0	4.0	1.0	4.75	27.0	378.5	2416.0
0c85545e7fc2ed3e0bdda57c7c798d38	1.0	1.0	2.0	9.0	261.0	1.0	1.0	1.0	1.0	2.0
51c63b684e6033c1e9d64bb4c8f80459	1.0	1.0	1.0	11.0	139.0	1.0	1.0	1.0	1.0	1.0
713543be52cf87c26dbfbee41a43f44a	1.0	2.0	8.0	56.0	354.0	1.0	1.0	1.0	1.0	28.0
7f8b90a32aa7cec1f34061cad0adc662	1.0	1.0	1.0	1.0	12.0	1.0	10.75	248.0	580.25	2125.0
930df033fd0ae49674b92a441d4ffef3	1.0	1.0	1.0	3.5	166.0	1.0	1.0	2.0	12.5	44.0
cd9b04019a30174fc7d5a7b997638e82	1.0	1.0	1.0	41.5	588.0	1.0	1.0	1.0	1.0	1.0
b442f69ae5093fc1595f2a2a709926f5	1.0	1.0	1.0	7.5	223.0	1.0	1.0	1.0	1.0	1.0
a97f9ef2eaa4d89882bb134e98decc71	1.0	1.0	8.0	36.5	393.0	1.0	1.0	1.0	1.0	1.0
1854aa919efc374d7bdb14d67c237825	1.0	1.0	1.0	15.5	550.0	1.0	1.0	1.0	1.0	1.0
8ce931b0c99ad5ed648c25483c1ca492	1.0	1.0	1.0	22.0	877.0	1.0	1.0	12.5	25.5	54.0
c7541e5e0dd4b2a608bacf0199a2bf45	1.0	1.0	1.0	1.0	114.0	1.0	1.0	2.0	50.0	317.0
dcc848c112d2d53a870529268223fdbf	1.0	1.0	1.0	1.0	2.0	1.0	1.0	36.0	72.75	213.0
f186cb2452353f4336021cfb0cb83a92	1.0	1.0	1.0	12.5	161.0	1.0	1.0	1.0	1.0	1.0
06ebc3bfac4d5e667890bef6da8f72c3	1.0	1.0	1.0	213.0	5907.0	1.0	1.0	1.0	1.0	1.0
6883642ef7249e2e8c70c0046b2d8c43	1.0	1.0	1.0	11.0	208.0	1.0	1.0	1.0	1.0	1.0
89fe6e5ed5c6e922a186ba93425a6e17	1.0	1.0	1.0	9.5	499.0	1.0	1.0	1.0	1.0	1.0
ee0858e46b7c868eb19abedef88e4267	1.0	1.0	1.0	1.0	2155.0	1.0	1.0	1.0	1.0	1.0
49df97ccebb9b0e6f15e783622517df2	1.0	2.5	37.0	93.5	1209.0	1.0	2.5	52.5	131.25	1940.0
bc1c12be5ab7bb261780dacc3d5974d6	1.0	1.0	5.0	19.5	114.0	1.0	1.0	1.0	1.0	1.0
f73d5ccf83c02a0ec53bc7edc63ae4d6	1.0	1.0	1.0	29.5	1339.0	1.0	1.0	1.0	1.0	10.0
cf8eb2fb3d885d1919ba916bc0975347	1.0	1.0	1.0	1.0	317.0	1.0	1.0	1.0	7.5	43.0
6aca9ad141fccc3c9f20de61758dbf58	1.0	1.0	1.0	3.5	205.0	1.0	1.0	1.0	1.0	1.0
cbace4abf31d6399fe13f5f7805c0b7e	1.0	1.0	22.0	107.0	475.0	1.0	8.0	14.0	83.5	135.0
7ce6a3958dca75596020d672ef1eb23a	1.0	1.0	1.0	1.0	295.0	1.0	1.0	1.0	1.0	55.0
a34d0eedcd9bb6b27bedd6f50f2f9d42	1.0	2.0	15.0	35.0	309.0	1.0	1.0	1.0	1.0	45.0
a9387e76477da8688775569cf540191b	1.0	1.0	1.0	2.5	46.0	4.0	19.75	112.0	144.5	1456.0
160b9a7312615e75e737924c4267387e	1.0	1.0	6.0	14.5	67.0	1.0	1.0	1.0	1.0	1.0
c4f9d95c604fd7328f4a931fc6c1a189	1.0	1.0	1.0	1.0	41.0	1.0	8.75	29.0	93.5	360.0
40132ee277b9f6ddc656b0fcee42c85b	1.0	1.0	4.0	15.0	169.0	1.0	1.0	1.0	1.0	1.0
6c36809e5d98ab855c5ef2b8534596d3	1.0	1.0	1.0	2.0	233.0	4.0	33.75	79.5	409.75	4002.0
0ef27a580927f003ea232388cc1e3202	1.0	1.0	4.0	24.0	290.0	1.0	1.0	1.0	2.25	98.0
2ca99e2c6c0fcb152b4919fa00c4eeed	1.0	1.0	1.0	1.0	4.0	1.0	102.25	185.5	338.75	1291.0
dff6cd24ab1e98427913a60558b29767	1.0	1.0	1.0	1.0	4.0	1.0	1.0	1.0	12.25	4510.0
05945a750194b142adb975d6502ee48c	1.0	1.0	1.0	2.0	158.0	1.0	1.0	1.0	1.0	4.0
e125250350eb41999febd079266ce58f	1.0	1.0	1.0	1.0	6.0	1.0	1.0	258.0	1048.25	2025.0
ae657668edd6678f6b11abc9936ef349	1.0	1.0	3.0	10.0	100.0	1.0	1.0	11.0	36.25	112.0
2a121e99aaef8bbddb61ff50214809ba	1.0	1.0	1.0	9.5	281.0	1.0	1.0	1.0	1.0	1.0
0fb0f66b7e335cc4480b4f827e958ab3	1.0	1.0	1.0	1.0	4.0	1.0	46.75	178.0	420.25	1705.0
7225fa5df9583479ba76463ba7e7b058	1.0	1.0	1.0	1.0	20.0	1.0	7.75	29.5	88.0	287.0
992072d045462445dc239b35300af2cc	1.0	1.0	1.0	1.0	3.0	1.0	8.75	31.5	77.25	275.0
c79b3d87e705bf6859d8b3a8a57577f9	1.0	1.0	1.0	1.0	3.0	1.0	93.25	346.0	543.25	1521.0
eef60fa76e63f74b8cc3883e5997cfea	1.0	1.0	1.0	1.0	3.0	1.0	1.0	100.0	179.0	989.0
08293265426bebbcdcdadaeded79f889	1.0	1.0	1.0	2.0	553.0	1.0	1.0	1.0	6.0	55.0
9fc888375a2ec9ad57f281ff5b0ec5da	1.0	1.0	1.0	1.0	2.0	1.0	1.0	35.5	87.75	358.0
042b488f75e98f721c3976b092889a65	1.0	1.0	1.0	7.0	136.0	1.0	1.0	1.0	1.0	1.0
0681958bd1759cc8bb52c564248d208a	1.0	1.0	1.0	27.0	307.0	1.0	1.0	1.0	1.0	1.0
61677c6e1df6fb8e08c4a60fcd5066bd	1.0	1.0	1.0	9.0	406.0	1.0	7.5	15.5	21.25	139.0
a5304fbf9825b8cb05056feb824be858	1.0	1.0	1.0	1.0	71.0	1.0	3.5	4.5	20.25	995.0
441a860fb4ceda4b8c50c039db2e04b8	1.0	1.0	1.0	21.0	288.0	1.0	1.0	1.0	1.0	1.0
787c83180b4677079cb5457e7a44554e	1.0	1.0	4.0	16.0	748.0	1.0	1.0	1.0	1.0	1.0
870a00290547d11dabeabbf4cae977d3	1.0	1.0	6.0	17.5	91.0	1.0	1.0	1.0	1.0	1.0
890599074780177f1768a9d112d6cd90	1.0	1.0	1.0	17.0	170.0	1.0	1.0	1.0	1.0	1.0
50422b20c4868c0f3260da36fe4ad42d	1.0	1.0	8.0	20.0	156.0	1.0	1.0	1.0	1.0	1.0
cae14798faeabb8e1b8840e712839921	1.0	1.0	1.0	1.0	4.0	5.0	16.0	37.0	62.0	156.0
9fead68f91f3363e593681ec15bf3a56	1.0	1.0	3.0	35.5	272.0	1.0	1.0	1.0	1.0	1.0
3996fdc07a002f768922b79975cae51c	1.0	1.0	1.0	1.0	3.0	1.0	10.75	75.0	587.0	1371.0
b89075e3356afd5634655288c5a3d1b8	1.0	1.0	1.0	1.0	4.0	1.0	41.5	457.5	819.0	1479.0
8bb5ff097e0707dca3fe5860af20f4a6	1.0	1.0	1.0	1.0	3.0	1.0	22.25	46.5	127.0	1419.0
1b77cd6bd6e684e83e07b26af5a53677	1.0	1.0	1.0	1.0	3.0	1.0	16.75	53.5	256.5	872.0
71555d7f9776adf40ea605b8e505c8b6	1.0	1.0	1.0	13.5	130.0	1.0	1.0	1.0	1.0	1.0
a7349158042db779f7c9734e0b320a88	1.0	1.0	1.0	1.0	3.0	1.0	9.25	119.0	303.0	4625.0
162c7ae1dc684b1769ffa348d920947b	1.0	1.0	1.0	1.0	2.0	1.0	24.25	75.0	129.5	1752.0
a052541183763462ff4a3ae89cc707d7	1.0	1.0	1.0	1.0	357.0	1.0	1.0	1.0	1.0	113.0
61be6c6e65c1b775f1274937e353d665	1.0	1.0	6.0	82.0	4462.0	1.0	1.0	1.0	1.5	3.0
cd688ebb10111cd2be59c7eb5fed07a3	1.0	1.0	1.0	1.0	174.0	6.0	33.0	124.0	240.25	944.0
e869287fa71add44f6f5eef775389b37	1.0	1.0	1.0	461.0	5380.0	1.0	1.0	2.5	27.25	5677.0
a1eafa2f5f7a94be6756b380b821b749	1.0	1.0	1.0	8.5	243.0	1.0	1.0	1.0	1.0	1.0
22158f8f9644be8462cf8d7c3800f428	1.0	1.0	1.0	29.0	360.0	1.0	1.0	1.0	1.0	1.0
d37f96b7c285cce6d42868f4ebb6a502	1.0	1.0	1.0	1.0	353.0	1.0	1.0	1.0	1.0	1.0
8c7ce6fc8d029a94ff6b9a8aace6129f	1.0	1.0	1.0	7.0	163.0	1.0	1.0	1.0	1.0	38.0
8698e863027c4bb8611d6324c3d9d439	1.0	1.0	6.0	270.0	1560.0	1.0	1.0	1.0	1.0	1.0
ea18cfeee71fc538e4632b520c77c6cf	1.0	1.0	1.0	9.0	112.0	1.0	1.0	1.0	10.5	888.0
3467769a138fcd09bc8facdfcdebcad2	1.0	1.0	4.0	10.5	98.0	1.0	1.0	1.0	1.0	1.0
c477af0a03ff992a2b6e9c7278ec3eab	1.0	1.0	1.0	11.5	105.0	1.0	1.0	1.0	1.0	1.0
b1fb340d4b68e9041c92916658dcb5e4	1.0	1.0	1.0	16.0	361.0	1.0	1.0	1.0	1.0	1.0
95916c037b5f8e8e313cb7538ba32418	1.0	1.0	4.0	20.5	415.0	1.0	1.0	1.0	1.0	1.0
8928c13a470a9251a2ddb4d3a23b69c1	1.0	1.0	1.0	1.0	143.0	1.0	3.25	10.0	29.0	56.0
7c82a2ef7685c5c6dc3080f56033cee9	1.0	1.0	1.0	1.0	553.0	1.0	8.5	12.0	27.25	98.0
9128dcf6c5d3e94600a2d146f5d866db	1.0	1.0	1.0	1.0	81.0	1.0	22.25	29.5	78.75	153.0
8c45f9920904634f435bfbda306cd04e	1.0	1.0	1.0	8.0	417.0	1.0	1.0	1.0	1.0	1.0
1c5b605cccb41ab40f9748cd2b925311	1.0	1.0	1.0	1.0	452.0	1.0	1.0	2.0	15.25	1007.0
a28b39a3f6565c1c0bb2a67706dfe55f	1.0	1.0	1.0	1.0	333.0	1.0	1.0	1.0	1.0	1.0
8d70ac75a0cc5ba04caf77f2424f9c6b	1.0	1.0	2.0	7.5	108.0	1.0	1.0	1.0	1.0	24.0
6724a24c62b669e0a0a7875df3027b74	1.0	1.0	1.0	6.5	251.0	1.0	1.0	1.0	1.0	1.0
fdf20bef008a559e4b8d2e4fd628d18e	1.0	1.0	3.0	26.5	279.0	1.0	1.0	1.0	1.0	1.0
60c57911662a9159dfdd0fc05d975a55	1.0	1.0	1.0	1.0	3.0	1.0	7.75	51.0	98.75	368.0
a0b63e95c3266e734608fe230ab1374c	1.0	1.0	1.0	7.5	137.0	1.0	1.0	1.0	5.5	439.0
b1f2146bef78066448576fceeb6b644b	1.0	1.0	1.0	1.0	4.0	1.0	1.0	31.5	147.25	1564.0
e9f5290650ce5c0299ec7238abdc23bf	1.0	1.0	1.0	1.0	534.0	1.0	1.0	1.0	1.0	1.0
dd7b5da3f418b5dd9a4629636201c6f4	1.0	1.0	1.0	1.0	2.0	1.0	1.0	146.0	545.75	1567.0
3e96cebe057e93220657958a8c2d2f2e	1.0	1.0	1.0	1.0	1793.0	1.0	1.0	1.0	1.0	3.0
9bc789cb30de4fae6527637f79af945b	1.0	1.0	1.0	1.0	175.0	1.0	1.0	1.0	1.0	1.0
3b17bc4edbddbe11a9a573e5eebf8d66	1.0	1.0	1.0	1.0	7.0	1.0	25.25	179.0	1507.75	8574.0
c8d26993af2ad4352c58cdc716fcc774	1.0	1.0	1.0	1.0	16.0	1.0	1.0	15.0	79.75	1147.0
4a7074de14817bb8e2c16e139619d732	1.0	1.0	1.0	15.5	222.0	1.0	1.0	1.0	1.0	44.0
a04ac119a50722c6db83a23db2e6eab6	1.0	1.0	1.0	1.0	185.0	1.0	1.0	1.0	1.0	1.0
830932289444e28d4ab0ac9cdabfe977	1.0	1.0	1.0	18.5	193.0	1.0	1.0	1.0	1.0	1.0
a9755d31768faa8f0f27a3d1a271a68c	1.0	1.0	1.0	18.5	352.0	1.0	1.0	1.0	1.0	5.0
07fac4826100056ced105de329f0e8e8	1.0	1.0	1.0	1.0	172.0	1.0	1.0	1.0	28.75	252.0
8bd9ce036d20b489c048b65b5dda39a8	1.0	1.0	1.0	10.5	90.0	1.0	1.0	1.0	1.0	1.0
edb54f42393b3f1a5df83e3871dd011e	1.0	1.0	1.0	1.0	1926.0	1.0	1.0	1.0	1.0	1.0
c1689742b55775c0e9d3791445af54c2	1.0	1.0	1.0	6.0	1218.0	1.0	1.0	1.0	1.0	1.0
9d6e182e70958cbe53f39b27538094e3	1.0	1.0	3.0	28.0	904.0	1.0	1.0	1.0	1.0	1.0
b7715cdcaad90daa070746ccd0d25c72	1.0	1.0	1.0	1.0	98.0	1.0	1.0	7.5	43.75	427.0
6a420b32a3c0d45b8dd04bc818eb147f	1.0	1.0	1.0	5.0	218.0	1.0	1.0	1.0	1.0	1.0
f60cdc7aab497e4182b623913caf72ec	1.0	1.0	1.0	1.0	3.0	1.0	2.5	117.5	388.0	1170.0
0f801fe760fed71950a7d799b4213bb8	1.0	1.0	1.0	86.0	1049.0	1.0	1.0	1.0	1.0	1.0
e82479c2579596c69f6ae737be09c1c8	1.0	1.0	1.0	30.0	456.0	1.0	1.0	1.0	1.0	1.0
beef5a54aaee13f217ecede427cb3071	1.0	1.0	1.0	1.0	3.0	1.0	29.75	76.5	133.75	552.0
cbfb60b3af1af11f793647df58656cbc	1.0	1.0	1.0	12.0	158.0	1.0	1.0	1.0	1.0	1.0
0860afc6336719bb1281f43f181ee5dd	1.0	1.0	1.0	8.0	289.0	1.0	1.0	1.0	1.0	1.0
394761eae63f9217a2a39ab71d473afc	1.0	1.0	1.0	1.0	1461.0	1.0	1.0	1.0	1.0	1.0
7354051c9d984e7b91603906aa2bf8e8	1.0	1.0	1.0	14.5	106.0	1.0	1.0	1.0	1.0	1.0
b423592b0ae631882095792b27729b9c	1.0	1.0	1.0	1.0	3.0	1.0	29.5	88.5	142.0	329.0
270d883b50531cb24cc2500092348caa	1.0	1.0	1.0	1.0	3.0	1.0	1.0	28.0	332.25	1012.0
898c764b5e31f37ee0fce012a32196e0	1.0	1.0	1.0	6.0	279.0	1.0	1.0	1.0	1.0	1.0
63f210a3ba35855bc62771db3a8b4d0b	1.0	1.0	1.0	1.0	5.0	1.0	1.0	13.0	166.75	331.0
34584166f11d66d5f290bc19bc44edc4	1.0	1.0	1.0	1.0	3.0	1.0	30.75	82.5	379.0	760.0
2c5c5d710e1b9229efa72f98ca7b4e71	1.0	1.0	1.0	1.0	3.0	1.0	59.75	95.0	177.25	322.0
49abe7c6bc7d158b2ee34885fc0f8c66	1.0	1.0	1.0	1.0	3.0	1.0	2.5	38.0	144.25	532.0
f3ce842957d12ee49c40e64b1173900d	1.0	1.0	1.0	1.0	3.0	1.0	1.0	77.0	663.5	1244.0
d56128667cbee8137e636870bcd1520d	1.0	1.0	1.0	1.0	3.0	1.0	1.0	20.0	403.25	1308.0
77ffaf0d4c9c613a7d79eb2c4f621b4f	1.0	1.0	1.0	1.0	2.0	1.0	16.75	29.5	70.25	159.0
93115ac722c31044de2bec688075a40e	1.0	1.0	1.0	8.0	669.0	1.0	1.0	1.0	1.0	1.0
6a17479edbe461431433bddb084f731e	1.0	1.0	1.0	1.0	3.0	1.0	1.0	6.0	36.0	1416.0
e3ccc3b235e9bb782ead7c2a54edaa46	1.0	1.0	1.0	10.0	177.0	1.0	1.0	1.0	1.0	1.0
9171cba1631b9a713a9d4c2e1c3408f0	1.0	1.0	1.0	1.0	1.0	1.0	51.0	283.5	994.75	2444.0
1f0ae738472d91009bcad0793ef226b2	1.0	1.0	1.0	1.0	1.0	1.0	1.0	47.0	452.25	680.0
861aebcc774e48b7c4f769dbf99da4c3	1.0	1.0	1.0	1.0	1.0	1.0	1.0	32.0	95.5	1363.0
fe74365dbce3cf68d3f85a3a7d7b1750	1.0	1.0	1.0	1.0	1.0	1.0	1.75	181.0	443.25	2201.0
7b6c45ec622418432746c130f3e42345	1.0	1.0	1.0	1.0	3.0	1.0	3.25	15.0	47.75	1309.0
8cd5ffc8ace567b4a7587fef9b4d3647	1.0	1.0	1.0	1.0	1.0	1.0	8.5	39.5	122.0	503.0
1c86153e1b13ab5322c96f2602b73513	1.0	1.0	1.0	1.0	3.0	1.0	1.0	4.5	118.25	1064.0
9a98d72793fca56845304bb0b1e405df	1.0	1.0	1.0	1.0	1.0	1.0	1.0	59.0	133.5	275.0
fd416dfae1e741640352df3dad09222b	1.0	1.0	1.0	1.0	53.0	1.0	1.0	1.0	41.0	453.0
995b272dbcd0c936016c988ea931b157	1.0	1.0	1.0	1.0	1.0	1.0	1.0	17.5	70.25	243.0
e6924b794a53c647f1a9509519f37c9a	1.0	1.0	1.0	1.0	1.0	3.0	37.0	83.0	92.5	249.0
b70073c1864e1f977594ed75f642df15	1.0	1.0	1.0	1.0	4.0	1.0	19.5	60.5	133.25	417.0
f4dbdbad28369592b5502b71865ad1d0	1.0	1.0	1.0	1.0	1.0	1.0	11.0	19.5	50.5	771.0
411c185537cc23097fed311d59233893	1.0	1.0	1.0	1.0	1.0	1.0	8.5	17.5	45.25	242.0
305f77f140817cc55175d854c238e172	1.0	1.0	1.0	1.0	14.0	1.0	1.0	28.0	138.75	472.0
54e443904e95d28ded3d1cf629adcf2e	1.0	1.0	1.0	1.0	1.0	1.0	8.0	26.0	74.5	276.0
76fb5d96ac4d60581b56d0e4839db141	1.0	1.0	1.0	1.0	2.0	1.0	6.75	14.5	39.75	367.0
c64278b7c0c20b3412e0cf6b3bd546fb	1.0	1.0	1.0	1.0	1.0	6.0	93.75	260.5	381.75	1627.0
e934683ea38718cc674e8c7f2694cf1b	1.0	1.0	1.0	1.0	1.0	1.0	3.75	20.0	33.5	354.0
f7686a74ca2d3729eb66305e8a26309b	1.0	1.0	1.0	1.0	3.0	4.0	13.75	46.0	85.5	264.0
ca9dec36ad0aa5a1473144ddcb74951d	1.0	1.0	1.0	1.0	1.0	1.0	1.75	16.5	76.25	280.0
0021d135d4ac12982cc8abdf2b38e23f	1.0	1.0	1.0	1.0	1.0	1.0	14.5	129.5	428.0	697.0
8743c146ab4737302c555e0b4f96f710	1.0	1.0	1.0	1.0	1.0	1.0	42.5	51.0	112.5	645.0
14988fea81d67867717b050e6b892e63	1.0	1.0	1.0	1.0	1.0	1.0	29.25	63.0	169.0	564.0
7ddc9016a58ad40a548db51beb9d41b3	1.0	1.0	1.0	1.0	1.0	1.0	1.0	82.0	139.25	1069.0
8c8c1f03f8c009f91e286e431aa80623	1.0	1.0	1.0	1.0	3.0	1.0	84.25	280.0	522.0	1711.0
9def8f6f951d15053c938a644f66125c	1.0	1.0	1.0	1.0	1.0	1.0	9.75	54.5	94.5	342.0
74051291dca7519e45960f1a4a2c4a77	1.0	1.0	1.0	1.0	1.0	1.0	1.0	84.0	281.75	1689.0
bbc1c182c6e2efcf112d6e82da2d3280	1.0	1.0	1.0	1.0	1.0	1.0	1.0	51.5	147.25	260.0
705276e25ae9e2c3fd2511bb753981b1	1.0	1.0	1.0	1.0	1.0	1.0	1.75	18.0	83.25	250.0
9dd9cefe38347b087dd318d82962cc03	1.0	1.0	1.0	1.0	1.0	1.0	32.25	135.5	243.0	429.0
458157e555a80f9ba01d9da37ef787eb	1.0	1.0	1.0	1.0	2.0	1.0	1.0	65.0	139.0	1232.0
599ba6458e91e2527f358f547ea39261	1.0	1.0	1.0	1.0	2.0	1.0	45.25	61.0	92.5	530.0
39bb3fb5b2257fd2eacca408dc42c5d1	1.0	1.0	1.0	1.0	1.0	1.0	6.25	21.5	92.25	362.0
b0645cbec7653c887cb868a248d95874	1.0	1.0	1.0	1.0	1.0	1.0	17.0	78.0	180.75	484.0
1b1555d2299b50b8b385efd1330bae0b	1.0	1.0	1.0	1.0	3.0	1.0	1.0	22.5	51.75	695.0
b32932df64f61391de895842e8df953f	1.0	1.0	1.0	1.0	1.0	1.0	1.0	8.0	84.25	403.0
490d2aec117bd7289577684ba3cc1b64	1.0	1.0	1.0	1.0	3.0	1.0	4.0	58.0	165.75	263.0
583d53df0ef3b94496a5d47769126f3f	1.0	1.0	1.0	1.0	1.0	1.0	1.0	63.0	212.75	298.0
644c5814a1f5fa4d0db33b8876307981	1.0	1.0	1.0	1.0	1.0	1.0	1.0	60.0	137.25	387.0
6436532cd975b8c8000f486deac9fb51	1.0	1.0	1.0	1.0	1.0	1.0	38.0	79.5	206.25	335.0
1562897cb39a17c2e133d1e6714ae10b	1.0	1.0	1.0	1.0	1.0	1.0	1.0	35.5	235.5	973.0
f9b52205cb2d03153fd394a290212a10	1.0	1.0	1.0	1.0	1.0	1.0	2.5	60.5	89.0	414.0
3958dd41c2306278a1352ca76c0d9ff3	1.0	1.0	1.0	1.0	1.0	1.0	3.75	23.5	48.75	1005.0
012458b9050e020a433f1cb844082536	1.0	1.0	1.0	1.0	1.0	1.0	6.25	17.0	46.0	247.0
e857dec2d94e637e33e3df7435aaf6f8	1.0	1.0	1.0	1.0	1.0	1.0	1.0	41.0	74.75	596.0
0a190c77db93f0e1dac85fe08561d4e8	1.0	1.0	1.0	1.0	1.0	1.0	6.25	33.0	70.25	640.0
90a685caa7eac21daa8a8f56df52eb29	1.0	1.0	1.0	1.0	3.0	1.0	4.0	28.5	76.5	402.0
ecaa9f4e15a28f212d9bd60f749191ab	1.0	1.0	1.0	1.0	1.0	1.0	26.0	69.0	256.25	1002.0
96b52d7def1f78bf1d7cd7f77968d2a3	1.0	1.0	1.0	1.0	4.0	1.0	6.0	33.0	91.75	559.0
ac06b2ac668f171362228caae9c12747	1.0	1.0	1.0	1.0	1.0	1.0	28.25	43.5	197.5	447.0
e053921db232dfa54179aab54496f5e7	1.0	1.0	1.0	1.0	1.0	1.0	2.5	37.0	136.5	1233.0
ea3af29626a95b6c7b89d631bf1a739c	1.0	1.0	1.0	1.0	1.0	1.0	1.0	16.5	29.0	373.0
4d04d759f5a6615dac43060726239891	1.0	1.0	1.0	1.0	1.0	1.0	5.25	18.0	97.25	227.0
6c7fa77831ae630967a6fbfc8ee47901	1.0	1.0	1.0	1.0	1.0	1.0	6.5	21.0	58.5	364.0
d97a97d4f8974683e4a66de090129c1c	1.0	1.0	1.0	1.0	13.0	1.0	1.0	1.0	93.75	1192.0
ac67195e9b147eabf4ae07aebccdb817	1.0	1.0	1.0	1.0	1.0	1.0	1.0	19.5	104.75	762.0
7ab1bc6052053650189083370055ae66	1.0	1.0	1.0	1.0	1.0	1.0	145.0	333.0	630.25	4055.0
03c11654fe4e301be1c0979954621b09	1.0	1.0	1.0	1.0	1.0	1.0	15.75	27.5	56.5	479.0
4d98afe170d0844f8886dba264563a46	1.0	1.0	1.0	1.0	1.0	1.0	1.0	9.0	38.0	448.0
2a8a90cd5770804a5f23f425004de7e5	1.0	1.0	1.0	1.0	1.0	1.0	4.0	19.0	64.0	138.0
eea6b86c0c75e740670ccc50613b1b23	1.0	1.0	1.0	1.0	1.0	1.0	10.25	35.0	96.25	352.0
6b3aa8d9a7ab78ee1993ff9359757d75	1.0	1.0	1.0	1.0	1.0	1.0	1.0	12.5	26.25	559.0
e6788cffb85a9e3ac4a3eac8d4f58630	1.0	1.0	1.0	1.0	1.0	1.0	4.75	19.5	58.75	192.0
1a494aa43d60de2b0130682daa0c8dd1	1.0	1.0	1.0	1.0	1.0	1.0	38.75	75.5	140.0	1858.0
1f61b6a1c07889785ff4ab0e15f46ca5	1.0	1.0	1.0	1.0	1.0	1.0	3.25	26.0	71.0	353.0
6e0adb64e054404f08fb1ccf2effd35f	1.0	1.0	1.0	1.0	1.0	1.0	1.0	10.0	29.25	576.0
24cbb0da5567574041385f5d5b05ac77	1.0	1.0	1.0	1.0	1.0	1.0	10.25	52.5	66.25	380.0
e0e8356d65027a3fc1f6f9a76988f891	1.0	1.0	1.0	1.0	1.0	1.0	6.25	39.0	78.75	221.0
73c7bfcb93c50caeb0d5cbbf5d748b5c	1.0	1.0	1.0	1.0	1.0	1.0	6.75	59.0	150.5	237.0
879af2cc6bd04622e5ff03a9efa115db	1.0	1.0	1.0	1.0	1.0	1.0	5.5	14.0	64.0	276.0
78e2d7f265e221e0e3c1f24b25af17d4	1.0	1.0	1.0	1.0	1.0	1.0	4.75	18.5	53.75	238.0
50760d56d87dc7961ff7955347f21d46	1.0	1.0	1.0	1.0	1.0	1.0	4.0	18.0	66.75	225.0
3699ce59bd5f8851d993fec7e15582f2	1.0	1.0	1.0	1.0	1.0	1.0	1.0	8.5	80.25	780.0
281ff55c72652f6631de4b83292c1657	1.0	1.0	1.0	1.0	1.0	1.0	3.75	33.0	156.75	291.0
a28739b246a86ed27ea0ce62abb73920	1.0	1.0	1.0	1.0	2.0	1.0	1.0	3.0	16.75	256.0
91dd7ea72afcd207e750dc2dd0242b88	1.0	1.0	1.0	1.0	1.0	1.0	3.75	12.0	66.0	564.0
b88e4cb83cff81f36f26c182e613ac61	1.0	1.0	1.0	1.0	1.0	1.0	1.0	29.5	104.75	282.0
bd62e4581e5e1ae4e2b14ca04f2bff87	1.0	1.0	1.0	1.0	1.0	1.0	1.0	40.0	128.25	501.0
413ea77358cd52ef4119be18a454b812	1.0	1.0	1.0	1.0	1.0	1.0	9.5	24.0	96.5	148.0
c2a8f307c74b4885e947fe56949f6580	1.0	1.0	1.0	1.0	5.0	1.0	1.0	3.0	152.75	1101.0
6d24fb8920d9d8c9862c743608af554e	1.0	1.0	1.0	1.0	1.0	1.0	1.0	8.5	42.75	1483.0
101caa0a4a6ff872f8941afbae3daad1	1.0	1.0	1.0	2.5	153.0	1.0	1.0	1.0	7.5	402.0
ab92cb35c81993b964155ff68794e969	1.0	1.0	1.0	1.0	1806.0	1.0	1.0	1.0	1.0	4.0
dd61432351c02829e513235f253f8cb0	1.0	1.0	1.0	4.5	527.0	1.0	1.0	1.0	1.0	56.0
3252bb4a4ac0da872f6911351e2d2e01	1.0	1.0	1.0	16.5	175.0	1.0	1.0	1.0	1.0	1.0
583233617d06c9d0c90b543275c3bf70	1.0	1.0	1.0	10.5	712.0	1.0	1.0	1.0	1.0	1.0
69700aa06bcc7ad888c266b89b4d9940	1.0	1.0	1.0	33.0	433.0	1.0	1.0	1.0	1.0	1.0
ad0fcdeb3def10789bdef991e304ffce	1.0	1.0	1.0	32.5	1352.0	1.0	1.0	1.0	1.0	1.0
7fa754456d9b24dcae014ab221ff8b4e	1.0	1.0	1.0	6.0	194.0	1.0	1.0	1.0	1.0	1.0
60c4ac791b4cade702453c47feea527e	1.0	1.0	1.0	1.0	385.0	1.0	1.0	1.0	1.0	1.0
5cefbf4b1a989e13100e137a0c06e91d	1.0	1.0	1.0	1.0	161.0	1.0	1.0	1.0	1.0	1.0
