# Supplementary material for: Signatures of landscape and captivity in the gut microbiota of Southern Hairy-nosed Wombats (Lasiorhinus latifrons)
Source: Anim Microbiome. 2021 Jan 6;3:4. doi: 10.1186/s42523-020-00068-y (PMC7934541; doi:10.1186/s42523-020-00068-y)
Supplement: Supplementary file 11 — Additional file 11: SI_File_3. QIIME2 qzv file of ANCOM test at the ASV level (captive and wild samples). [file 42523_2020_68_MOESM11_ESM.qzv › be699df9-32b3-4a7b-b107-85e93c89e28f/provenance/artifacts/18ec62ab-4c66-43f0-b0fc-3de790bd3e8d/metadata.yaml]

uuid: 18ec62ab-4c66-43f0-b0fc-3de790bd3e8d
type: FeatureTable[Frequency]
format: BIOMV210DirFmt
