# Supplementary material for: Signatures of landscape and captivity in the gut microbiota of Southern Hairy-nosed Wombats (Lasiorhinus latifrons)
Source: Anim Microbiome. 2021 Jan 6;3:4. doi: 10.1186/s42523-020-00068-y (PMC7934541; doi:10.1186/s42523-020-00068-y)
Supplement: Supplementary file 11 — Additional file 11: SI_File_3. QIIME2 qzv file of ANCOM test at the ASV level (captive and wild samples). [file 42523_2020_68_MOESM11_ESM.qzv › be699df9-32b3-4a7b-b107-85e93c89e28f/provenance/artifacts/18ec62ab-4c66-43f0-b0fc-3de790bd3e8d/action/action.yaml]

execution:
    uuid: af7751c6-07a3-4e50-b03e-534f7e2bd2d1
    runtime:
        start: 2020-07-17T21:12:09.241001+09:30
        end: 2020-07-17T21:12:09.419178+09:30
        duration: 178177 microseconds

action:
    type: method
    plugin: !ref 'environment:plugins:feature-table'
    action: filter_features
    inputs:
    -   table: b819421c-22be-4959-8f07-5344d2e1b2e4
    parameters:
    -   min_frequency: 500
    -   max_frequency: null
    -   min_samples: 8
    -   max_samples: null
    -   metadata: null
    -   where: null
    -   exclude_ids: false
    output-name: filtered_table

transformers:
    inputs:
        table:
        -   from: BIOMV210DirFmt
            to: biom.table:Table
            plugin: !ref 'environment:plugins:types'
            citations:
            - !cite 'view|types:2020.2.0|BIOMV210DirFmt|0'
            - !cite 'view|types:2020.2.0|biom.table:Table|0'
    output:
    -   from: biom.table:Table
        to: BIOMV210DirFmt
        plugin: !ref 'environment:plugins:types'
        citations:
        - !cite 'view|types:2020.2.0|biom.table:Table|0'
        - !cite 'view|types:2020.2.0|BIOMV210DirFmt|0'

environment:
    platform: linux-x86_64
    python: |-
        3.6.7 | packaged by conda-forge | (default, Mar  4 2020, 16:55:12)
        [GCC 7.3.0]
    framework:
        version: 2020.2.0
        website: https://qiime2.org
        citations:
        - !cite 'framework|qiime2:2020.2.0|0'
    plugins:
        types:
            version: 2020.2.0
            website: https://github.com/qiime2/q2-types
        feature-table:
            version: 2020.2.0
            website: https://github.com/qiime2/q2-feature-table
    python-packages:
        zipp: 3.0.0
        xopen: 0.8.4
        widgetsnbextension: 3.5.1
        wheel: 0.34.2
        webencodings: 0.5.1
        wcwidth: 0.1.8
        urllib3: 1.25.7
        unifrac: 0.10.0
        tzlocal: 2.0.0
        traitlets: 4.3.3
        tornado: 6.0.3
        testpath: 0.4.4
        terminado: 0.8.3
        statsmodels: 0.11.1
        six: 1.14.0
        setuptools: 45.2.0.post20200209
        sepp: 4.3.10
        Send2Trash: 1.5.0
        seaborn: 0.10.0
        scipy: 1.4.1
        scikit-learn: 0.22.1
        scikit-bio: 0.5.5
        requests: 2.23.0
        qiime2: 2020.2.0
        q2templates: 2020.2.0
        q2cli: 2020.2.0
        q2-vsearch: 2020.2.0
        q2-types: 2020.2.0
        q2-taxa: 2020.2.0
        q2-sample-classifier: 2020.2.0
        q2-quality-filter: 2020.2.0
        q2-quality-control: 2020.2.0
        q2-phylogeny: 2020.2.0
        q2-metadata: 2020.2.0
        q2-longitudinal: 2020.2.0
        q2-gneiss: 2020.2.0
        q2-fragment-insertion: 2020.2.0
        q2-feature-table: 2020.2.0
        q2-feature-classifier: 2020.2.0
        q2-emperor: 2020.2.0
        q2-diversity: 2020.2.0
        q2-demux: 2020.2.0
        q2-deblur: 2020.2.0
        q2-dada2: 2020.2.0
        q2-cutadapt: 2020.2.0
        q2-composition: 2020.2.0
        q2-alignment: 2020.2.0
        pyzmq: 19.0.0
        PyYAML: 5.3.1
        pytz: '2019.3'
        python-dateutil: 2.8.1
        pytest: 5.3.5
        PySocks: 1.7.1
        pyrsistent: 0.15.7
        pyparsing: 2.4.6
        pyOpenSSL: 19.1.0
        Pygments: 2.5.2
        pycparser: '2.19'
        py: 1.8.1
        ptyprocess: 0.6.0
        psutil: 5.7.0
        prompt-toolkit: 3.0.3
        prometheus-client: 0.7.1
        pluggy: 0.12.0
        pip: 20.0.2
        Pillow: 7.0.0
        pickleshare: 0.7.5
        pexpect: 4.8.0
        patsy: 0.5.1
        parso: 0.6.1
        pandocfilters: 1.4.2
        pandas: 0.25.3
        packaging: '20.1'
        olefile: '0.46'
        numpy: 1.18.1
        notebook: 6.0.3
        nose: 1.3.7
        networkx: '2.4'
        nbformat: 5.0.4
        nbconvert: 5.6.1
        natsort: 7.0.1
        msgpack: 1.0.0
        more-itertools: 8.2.0
        mistune: 0.8.4
        matplotlib: 3.1.1
        MarkupSafe: 1.1.1
        lockfile: 0.12.2
        kiwisolver: 1.1.0
        jupyter-core: 4.6.3
        jupyter-client: 6.0.0
        jsonschema: 3.2.0
        joblib: 0.14.1
        Jinja2: 2.11.1
        jedi: 0.16.0
        ipywidgets: 7.5.1
        ipython: 7.12.0
        ipython-genutils: 0.2.0
        ipykernel: 5.1.4
        importlib-metadata: 1.5.0
        ijson: 2.6.1
        idna: '2.9'
        hdmedians: '0.13'
        h5py: 2.10.0
        gneiss: 0.4.6
        future: 0.18.2
        fastcluster: 1.1.26
        entrypoints: '0.3'
        emperor: 1.0.0
        dnaio: 0.4.1
        DendroPy: 4.4.0
        defusedxml: 0.6.0
        decorator: 4.4.1
        deblur: 1.1.0
        Cython: 0.29.15
        cycler: 0.10.0
        cutadapt: '2.8'
        cryptography: '2.8'
        Click: '7.0'
        chardet: 3.0.4
        cffi: 1.13.2
        certifi: 2019.11.28
        CacheControl: 0.12.5
        bokeh: 1.4.0
        bleach: 3.1.1
        biom-format: 2.1.8
        bibtexparser: 1.1.0
        backcall: 0.1.0
        attrs: 19.3.0
