# Supplementary material for: Signatures of landscape and captivity in the gut microbiota of Southern Hairy-nosed Wombats (Lasiorhinus latifrons)
Source: Anim Microbiome. 2021 Jan 6;3:4. doi: 10.1186/s42523-020-00068-y (PMC7934541; doi:10.1186/s42523-020-00068-y)
Supplement: Supplementary file 12 — Additional file 12: SI_File_4. QIIME2 qzv file of ANCOM test at family level (between different wild populations). [file 42523_2020_68_MOESM12_ESM.qzv]

Archive with 99 entries (99 files):
- e9b87620-32b1-4026-9967-d36d474314c8/VERSION
- e9b87620-32b1-4026-9967-d36d474314c8/checksums.md5
- e9b87620-32b1-4026-9967-d36d474314c8/metadata.yaml
- e9b87620-32b1-4026-9967-d36d474314c8/data/ancom.tsv
- e9b87620-32b1-4026-9967-d36d474314c8/data/data.tsv
- e9b87620-32b1-4026-9967-d36d474314c8/data/index.html
- e9b87620-32b1-4026-9967-d36d474314c8/data/percent-abundances.tsv
- e9b87620-32b1-4026-9967-d36d474314c8/data/css/spinkit.css
- e9b87620-32b1-4026-9967-d36d474314c8/data/js/vega-embed.min.js
- e9b87620-32b1-4026-9967-d36d474314c8/data/js/vega.min.js
- e9b87620-32b1-4026-9967-d36d474314c8/data/licenses/vega-embed.txt
- e9b87620-32b1-4026-9967-d36d474314c8/data/licenses/vega.txt
- e9b87620-32b1-4026-9967-d36d474314c8/data/q2templateassets/css/base-template.css
- e9b87620-32b1-4026-9967-d36d474314c8/data/q2templateassets/css/bootstrap.min.css
- e9b87620-32b1-4026-9967-d36d474314c8/data/q2templateassets/css/normalize.css
- e9b87620-32b1-4026-9967-d36d474314c8/data/q2templateassets/css/tab-parent.css
- e9b87620-32b1-4026-9967-d36d474314c8/data/q2templateassets/fonts/glyphicons-halflings-regular.eot
- e9b87620-32b1-4026-9967-d36d474314c8/data/q2templateassets/fonts/glyphicons-halflings-regular.svg
- e9b87620-32b1-4026-9967-d36d474314c8/data/q2templateassets/fonts/glyphicons-halflings-regular.ttf
- e9b87620-32b1-4026-9967-d36d474314c8/data/q2templateassets/fonts/glyphicons-halflings-regular.woff
- e9b87620-32b1-4026-9967-d36d474314c8/data/q2templateassets/fonts/glyphicons-halflings-regular.woff2
- e9b87620-32b1-4026-9967-d36d474314c8/data/q2templateassets/img/qiime2-rect-200.png
- e9b87620-32b1-4026-9967-d36d474314c8/data/q2templateassets/js/bootstrap.min.js
- e9b87620-32b1-4026-9967-d36d474314c8/data/q2templateassets/js/child.js
- e9b87620-32b1-4026-9967-d36d474314c8/data/q2templateassets/js/jquery-3.2.0.min.js
- e9b87620-32b1-4026-9967-d36d474314c8/data/q2templateassets/js/parent.js
- e9b87620-32b1-4026-9967-d36d474314c8/provenance/VERSION
- e9b87620-32b1-4026-9967-d36d474314c8/provenance/citations.bib
- e9b87620-32b1-4026-9967-d36d474314c8/provenance/metadata.yaml
- e9b87620-32b1-4026-9967-d36d474314c8/provenance/action/action.yaml
- e9b87620-32b1-4026-9967-d36d474314c8/provenance/action/metadata.tsv
- e9b87620-32b1-4026-9967-d36d474314c8/provenance/artifacts/1f4cc2e7-3625-49d7-b0f8-b5e1d0cd4afd/VERSION
- e9b87620-32b1-4026-9967-d36d474314c8/provenance/artifacts/1f4cc2e7-3625-49d7-b0f8-b5e1d0cd4afd/citations.bib
- e9b87620-32b1-4026-9967-d36d474314c8/provenance/artifacts/1f4cc2e7-3625-49d7-b0f8-b5e1d0cd4afd/metadata.yaml
- e9b87620-32b1-4026-9967-d36d474314c8/provenance/artifacts/1f4cc2e7-3625-49d7-b0f8-b5e1d0cd4afd/action/action.yaml
- e9b87620-32b1-4026-9967-d36d474314c8/provenance/artifacts/1f4cc2e7-3625-49d7-b0f8-b5e1d0cd4afd/action/metadata.tsv
- e9b87620-32b1-4026-9967-d36d474314c8/provenance/artifacts/439e0bb5-63d4-408f-8b10-408c635e7a49/VERSION
- e9b87620-32b1-4026-9967-d36d474314c8/provenance/artifacts/439e0bb5-63d4-408f-8b10-408c635e7a49/citations.bib
- e9b87620-32b1-4026-9967-d36d474314c8/provenance/artifacts/439e0bb5-63d4-408f-8b10-408c635e7a49/metadata.yaml
- e9b87620-32b1-4026-9967-d36d474314c8/provenance/artifacts/439e0bb5-63d4-408f-8b10-408c635e7a49/action/action.yaml
- e9b87620-32b1-4026-9967-d36d474314c8/provenance/artifacts/61d859ed-3d41-47d7-8d2a-6b8436472711/VERSION
- e9b87620-32b1-4026-9967-d36d474314c8/provenance/artifacts/61d859ed-3d41-47d7-8d2a-6b8436472711/citations.bib
- e9b87620-32b1-4026-9967-d36d474314c8/provenance/artifacts/61d859ed-3d41-47d7-8d2a-6b8436472711/metadata.yaml
- e9b87620-32b1-4026-9967-d36d474314c8/provenance/artifacts/61d859ed-3d41-47d7-8d2a-6b8436472711/action/action.yaml
- e9b87620-32b1-4026-9967-d36d474314c8/provenance/artifacts/6a6d87e6-c7c1-4492-b287-27f712d50b57/VERSION
- e9b87620-32b1-4026-9967-d36d474314c8/provenance/artifacts/6a6d87e6-c7c1-4492-b287-27f712d50b57/citations.bib
- e9b87620-32b1-4026-9967-d36d474314c8/provenance/artifacts/6a6d87e6-c7c1-4492-b287-27f712d50b57/metadata.yaml
- e9b87620-32b1-4026-9967-d36d474314c8/provenance/artifacts/6a6d87e6-c7c1-4492-b287-27f712d50b57/action/action.yaml
- e9b87620-32b1-4026-9967-d36d474314c8/provenance/artifacts/6a6d87e6-c7c1-4492-b287-27f712d50b57/action/metadata.tsv
- e9b87620-32b1-4026-9967-d36d474314c8/provenance/artifacts/6be65cf4-c37e-4002-92ba-2d069ca62fdd/VERSION
- e9b87620-32b1-4026-9967-d36d474314c8/provenance/artifacts/6be65cf4-c37e-4002-92ba-2d069ca62fdd/citations.bib
- e9b87620-32b1-4026-9967-d36d474314c8/provenance/artifacts/6be65cf4-c37e-4002-92ba-2d069ca62fdd/metadata.yaml
- e9b87620-32b1-4026-9967-d36d474314c8/provenance/artifacts/6be65cf4-c37e-4002-92ba-2d069ca62fdd/action/action.yaml
- e9b87620-32b1-4026-9967-d36d474314c8/provenance/artifacts/71e7faff-b8f9-48b4-9d72-166819e8db84/VERSION
- e9b87620-32b1-4026-9967-d36d474314c8/provenance/artifacts/71e7faff-b8f9-48b4-9d72-166819e8db84/citations.bib
- e9b87620-32b1-4026-9967-d36d474314c8/provenance/artifacts/71e7faff-b8f9-48b4-9d72-166819e8db84/metadata.yaml
- e9b87620-32b1-4026-9967-d36d474314c8/provenance/artifacts/71e7faff-b8f9-48b4-9d72-166819e8db84/action/action.yaml
- e9b87620-32b1-4026-9967-d36d474314c8/provenance/artifacts/71e7faff-b8f9-48b4-9d72-166819e8db84/action/metadata.tsv
- e9b87620-32b1-4026-9967-d36d474314c8/provenance/artifacts/a3cca1a5-2eff-4aa5-9f80-58ef9f943f69/VERSION
- e9b87620-32b1-4026-9967-d36d474314c8/provenance/artifacts/a3cca1a5-2eff-4aa5-9f80-58ef9f943f69/citations.bib
- e9b87620-32b1-4026-9967-d36d474314c8/provenance/artifacts/a3cca1a5-2eff-4aa5-9f80-58ef9f943f69/metadata.yaml
- e9b87620-32b1-4026-9967-d36d474314c8/provenance/artifacts/a3cca1a5-2eff-4aa5-9f80-58ef9f943f69/action/action.yaml
- e9b87620-32b1-4026-9967-d36d474314c8/provenance/artifacts/ae518a92-72fa-4782-b46a-80719c4debf5/VERSION
- e9b87620-32b1-4026-9967-d36d474314c8/provenance/artifacts/ae518a92-72fa-4782-b46a-80719c4debf5/citations.bib
- e9b87620-32b1-4026-9967-d36d474314c8/provenance/artifacts/ae518a92-72fa-4782-b46a-80719c4debf5/metadata.yaml
- e9b87620-32b1-4026-9967-d36d474314c8/provenance/artifacts/ae518a92-72fa-4782-b46a-80719c4debf5/action/action.yaml
- e9b87620-32b1-4026-9967-d36d474314c8/provenance/artifacts/b819421c-22be-4959-8f07-5344d2e1b2e4/VERSION
- e9b87620-32b1-4026-9967-d36d474314c8/provenance/artifacts/b819421c-22be-4959-8f07-5344d2e1b2e4/citations.bib
- e9b87620-32b1-4026-9967-d36d474314c8/provenance/artifacts/b819421c-22be-4959-8f07-5344d2e1b2e4/metadata.yaml
- e9b87620-32b1-4026-9967-d36d474314c8/provenance/artifacts/b819421c-22be-4959-8f07-5344d2e1b2e4/action/action.yaml
- e9b87620-32b1-4026-9967-d36d474314c8/provenance/artifacts/b819421c-22be-4959-8f07-5344d2e1b2e4/action/metadata.tsv
- e9b87620-32b1-4026-9967-d36d474314c8/provenance/artifacts/c56e3fd5-791b-4135-8eb4-49ac8c7c23da/VERSION
- e9b87620-32b1-4026-9967-d36d474314c8/provenance/artifacts/c56e3fd5-791b-4135-8eb4-49ac8c7c23da/citations.bib
- e9b87620-32b1-4026-9967-d36d474314c8/provenance/artifacts/c56e3fd5-791b-4135-8eb4-49ac8c7c23da/metadata.yaml
- e9b87620-32b1-4026-9967-d36d474314c8/provenance/artifacts/c56e3fd5-791b-4135-8eb4-49ac8c7c23da/action/action.yaml
- e9b87620-32b1-4026-9967-d36d474314c8/provenance/artifacts/cca2fa9a-bd9d-4c2b-b130-3a88db62f659/VERSION
- e9b87620-32b1-4026-9967-d36d474314c8/provenance/artifacts/cca2fa9a-bd9d-4c2b-b130-3a88db62f659/citations.bib
- e9b87620-32b1-4026-9967-d36d474314c8/provenance/artifacts/cca2fa9a-bd9d-4c2b-b130-3a88db62f659/metadata.yaml
- e9b87620-32b1-4026-9967-d36d474314c8/provenance/artifacts/cca2fa9a-bd9d-4c2b-b130-3a88db62f659/action/action.yaml
- e9b87620-32b1-4026-9967-d36d474314c8/provenance/artifacts/cdf66be0-2e02-494e-a6de-9532696a7524/VERSION
- e9b87620-32b1-4026-9967-d36d474314c8/provenance/artifacts/cdf66be0-2e02-494e-a6de-9532696a7524/citations.bib
- e9b87620-32b1-4026-9967-d36d474314c8/provenance/artifacts/cdf66be0-2e02-494e-a6de-9532696a7524/metadata.yaml
- e9b87620-32b1-4026-9967-d36d474314c8/provenance/artifacts/cdf66be0-2e02-494e-a6de-9532696a7524/action/action.yaml
- e9b87620-32b1-4026-9967-d36d474314c8/provenance/artifacts/d0c3190a-15ad-44ae-885d-35f2e29c3479/VERSION
- e9b87620-32b1-4026-9967-d36d474314c8/provenance/artifacts/d0c3190a-15ad-44ae-885d-35f2e29c3479/citations.bib
- e9b87620-32b1-4026-9967-d36d474314c8/provenance/artifacts/d0c3190a-15ad-44ae-885d-35f2e29c3479/metadata.yaml
- e9b87620-32b1-4026-9967-d36d474314c8/provenance/artifacts/d0c3190a-15ad-44ae-885d-35f2e29c3479/action/action.yaml
- e9b87620-32b1-4026-9967-d36d474314c8/provenance/artifacts/d0e78d90-415d-4057-94a9-a0d4b5fa69c9/VERSION
- e9b87620-32b1-4026-9967-d36d474314c8/provenance/artifacts/d0e78d90-415d-4057-94a9-a0d4b5fa69c9/citations.bib
- e9b87620-32b1-4026-9967-d36d474314c8/provenance/artifacts/d0e78d90-415d-4057-94a9-a0d4b5fa69c9/metadata.yaml
- e9b87620-32b1-4026-9967-d36d474314c8/provenance/artifacts/d0e78d90-415d-4057-94a9-a0d4b5fa69c9/action/action.yaml
- e9b87620-32b1-4026-9967-d36d474314c8/provenance/artifacts/e26d3310-0c15-4ad2-9b85-3adef7e1cbdc/VERSION
- e9b87620-32b1-4026-9967-d36d474314c8/provenance/artifacts/e26d3310-0c15-4ad2-9b85-3adef7e1cbdc/citations.bib
- e9b87620-32b1-4026-9967-d36d474314c8/provenance/artifacts/e26d3310-0c15-4ad2-9b85-3adef7e1cbdc/metadata.yaml
- e9b87620-32b1-4026-9967-d36d474314c8/provenance/artifacts/e26d3310-0c15-4ad2-9b85-3adef7e1cbdc/action/action.yaml
- e9b87620-32b1-4026-9967-d36d474314c8/provenance/artifacts/f8221047-da18-4bf0-838f-32ae3f538c54/VERSION
- e9b87620-32b1-4026-9967-d36d474314c8/provenance/artifacts/f8221047-da18-4bf0-838f-32ae3f538c54/citations.bib
- e9b87620-32b1-4026-9967-d36d474314c8/provenance/artifacts/f8221047-da18-4bf0-838f-32ae3f538c54/metadata.yaml
- e9b87620-32b1-4026-9967-d36d474314c8/provenance/artifacts/f8221047-da18-4bf0-838f-32ae3f538c54/action/action.yaml
