# Supplementary material for: Signatures of landscape and captivity in the gut microbiota of Southern Hairy-nosed Wombats (Lasiorhinus latifrons)
Source: Anim Microbiome. 2021 Jan 6;3:4. doi: 10.1186/s42523-020-00068-y (PMC7934541; doi:10.1186/s42523-020-00068-y)
Supplement: Supplementary file 12 — Additional file 12: SI_File_4. QIIME2 qzv file of ANCOM test at family level (between different wild populations). [file 42523_2020_68_MOESM12_ESM.qzv › e9b87620-32b1-4026-9967-d36d474314c8/checksums.md5]

d790e3d0122d1e1832ba102a8fdf1f3e  VERSION
159b18fb437a767becdcd5193c3d1979  metadata.yaml
2b34c45e7ff34a25e751a8e852227773  data/ancom.tsv
b286a0e9bba4e4b56f8aa7868361ada7  data/data.tsv
ee5daad521979590264e73abfac23b28  data/index.html
553b144a697e9d94c6e39d98ad0f3fb9  data/percent-abundances.tsv
6607b12be2d850ecec47c51c3389a0f0  data/css/spinkit.css
4b5077274a1c62f0d7a13385fb320791  data/js/vega-embed.min.js
01776b8c994013b5d00a665dc5392109  data/js/vega.min.js
4bb6c57009dc7cfc943317326fa1e3cc  data/licenses/vega-embed.txt
abe2fc329959843cff9e288c850e299f  data/licenses/vega.txt
a80cf369b416ad001757be2a3c49fb1e  data/q2templateassets/css/base-template.css
e3e8b38fed66211f84a6d5ddb8e0f876  data/q2templateassets/css/bootstrap.min.css
be7f3425b44480dcf3aab3408f632f37  data/q2templateassets/css/normalize.css
0ac9c36d27840f091e98fe25a74a92fe  data/q2templateassets/css/tab-parent.css
f4769f9bdb7466be65088239c12046d1  data/q2templateassets/fonts/glyphicons-halflings-regular.eot
89889688147bd7575d6327160d64e760  data/q2templateassets/fonts/glyphicons-halflings-regular.svg
e18bbf611f2a2e43afc071aa2f4e1512  data/q2templateassets/fonts/glyphicons-halflings-regular.ttf
fa2772327f55d8198301fdb8bcfc8158  data/q2templateassets/fonts/glyphicons-halflings-regular.woff
448c34a56d699c29117adc64c43affeb  data/q2templateassets/fonts/glyphicons-halflings-regular.woff2
91a940675401d7263fd5da9360f20881  data/q2templateassets/img/qiime2-rect-200.png
5869c96cc8f19086aee625d670d741f9  data/q2templateassets/js/bootstrap.min.js
8128145cab26ad9644497c0b06692421  data/q2templateassets/js/child.js
d4162c9d7e520a5de05001be6e741899  data/q2templateassets/js/jquery-3.2.0.min.js
13707ee2fcbf4a55268bfd37db365d84  data/q2templateassets/js/parent.js
d790e3d0122d1e1832ba102a8fdf1f3e  provenance/VERSION
03b12e848289e43634c5570012469ce2  provenance/citations.bib
159b18fb437a767becdcd5193c3d1979  provenance/metadata.yaml
dd9c19a2d2e81b7cc0b5eb9f809edc85  provenance/action/action.yaml
8943c032584f2e3b21e42ce61c8e56ea  provenance/action/metadata.tsv
d790e3d0122d1e1832ba102a8fdf1f3e  provenance/artifacts/1f4cc2e7-3625-49d7-b0f8-b5e1d0cd4afd/VERSION
f2f4d75f1fb96ec6dfd3daae90d969bf  provenance/artifacts/1f4cc2e7-3625-49d7-b0f8-b5e1d0cd4afd/citations.bib
7822144e9238d66d19acb0c57eac1239  provenance/artifacts/1f4cc2e7-3625-49d7-b0f8-b5e1d0cd4afd/metadata.yaml
4abca8c63a1c5f494533e5ec92bf345c  provenance/artifacts/1f4cc2e7-3625-49d7-b0f8-b5e1d0cd4afd/action/action.yaml
9682d734606b58c04e9c9c4b226e2e7a  provenance/artifacts/1f4cc2e7-3625-49d7-b0f8-b5e1d0cd4afd/action/metadata.tsv
5a7118c14fd1bacc957ddf01e61491b7  provenance/artifacts/439e0bb5-63d4-408f-8b10-408c635e7a49/VERSION
dd314fe0805a227d89c1440de1f09c06  provenance/artifacts/439e0bb5-63d4-408f-8b10-408c635e7a49/citations.bib
5499e1db6ad09c49a620b26f50c806cb  provenance/artifacts/439e0bb5-63d4-408f-8b10-408c635e7a49/metadata.yaml
95999e10b7daed9fadf9c942bf3734ec  provenance/artifacts/439e0bb5-63d4-408f-8b10-408c635e7a49/action/action.yaml
5a7118c14fd1bacc957ddf01e61491b7  provenance/artifacts/61d859ed-3d41-47d7-8d2a-6b8436472711/VERSION
7cb46361043a47e5da685685108f12ee  provenance/artifacts/61d859ed-3d41-47d7-8d2a-6b8436472711/citations.bib
41ef88aca2ef90f735500e05cd67ee2e  provenance/artifacts/61d859ed-3d41-47d7-8d2a-6b8436472711/metadata.yaml
83adab0e0ca747306236d3133f597308  provenance/artifacts/61d859ed-3d41-47d7-8d2a-6b8436472711/action/action.yaml
d790e3d0122d1e1832ba102a8fdf1f3e  provenance/artifacts/6a6d87e6-c7c1-4492-b287-27f712d50b57/VERSION
f2f4d75f1fb96ec6dfd3daae90d969bf  provenance/artifacts/6a6d87e6-c7c1-4492-b287-27f712d50b57/citations.bib
c1451f914c2f081c3185f0f346058961  provenance/artifacts/6a6d87e6-c7c1-4492-b287-27f712d50b57/metadata.yaml
f45d56f65ed906f0e6b0db8283e3ea63  provenance/artifacts/6a6d87e6-c7c1-4492-b287-27f712d50b57/action/action.yaml
9682d734606b58c04e9c9c4b226e2e7a  provenance/artifacts/6a6d87e6-c7c1-4492-b287-27f712d50b57/action/metadata.tsv
d790e3d0122d1e1832ba102a8fdf1f3e  provenance/artifacts/6be65cf4-c37e-4002-92ba-2d069ca62fdd/VERSION
73832b615bcd88dd42745c687f4d9db6  provenance/artifacts/6be65cf4-c37e-4002-92ba-2d069ca62fdd/citations.bib
a3382910bb5faade217f5eeeda516e90  provenance/artifacts/6be65cf4-c37e-4002-92ba-2d069ca62fdd/metadata.yaml
ceb2fe7a25fd500590c272a14555d6e1  provenance/artifacts/6be65cf4-c37e-4002-92ba-2d069ca62fdd/action/action.yaml
d790e3d0122d1e1832ba102a8fdf1f3e  provenance/artifacts/71e7faff-b8f9-48b4-9d72-166819e8db84/VERSION
f2f4d75f1fb96ec6dfd3daae90d969bf  provenance/artifacts/71e7faff-b8f9-48b4-9d72-166819e8db84/citations.bib
4e9fe0df50066b3d9a1fd1eaf544638c  provenance/artifacts/71e7faff-b8f9-48b4-9d72-166819e8db84/metadata.yaml
cb0365ff5cee1fafe9d023dd6c903f17  provenance/artifacts/71e7faff-b8f9-48b4-9d72-166819e8db84/action/action.yaml
cfd301c0a1a3f0b1cd78f21e2261fa02  provenance/artifacts/71e7faff-b8f9-48b4-9d72-166819e8db84/action/metadata.tsv
d790e3d0122d1e1832ba102a8fdf1f3e  provenance/artifacts/a3cca1a5-2eff-4aa5-9f80-58ef9f943f69/VERSION
e88cc77d24479f69eed52d8440ca0127  provenance/artifacts/a3cca1a5-2eff-4aa5-9f80-58ef9f943f69/citations.bib
d458060cdbcd5096ca8ae6a5f1a7cf17  provenance/artifacts/a3cca1a5-2eff-4aa5-9f80-58ef9f943f69/metadata.yaml
86424d5e2973654938b8b98c905fdc59  provenance/artifacts/a3cca1a5-2eff-4aa5-9f80-58ef9f943f69/action/action.yaml
5a7118c14fd1bacc957ddf01e61491b7  provenance/artifacts/ae518a92-72fa-4782-b46a-80719c4debf5/VERSION
dd314fe0805a227d89c1440de1f09c06  provenance/artifacts/ae518a92-72fa-4782-b46a-80719c4debf5/citations.bib
90e2bad398f9ef99290a5c7fefd12eec  provenance/artifacts/ae518a92-72fa-4782-b46a-80719c4debf5/metadata.yaml
fff645530af99578b48dd074896a69fd  provenance/artifacts/ae518a92-72fa-4782-b46a-80719c4debf5/action/action.yaml
d790e3d0122d1e1832ba102a8fdf1f3e  provenance/artifacts/b819421c-22be-4959-8f07-5344d2e1b2e4/VERSION
f2f4d75f1fb96ec6dfd3daae90d969bf  provenance/artifacts/b819421c-22be-4959-8f07-5344d2e1b2e4/citations.bib
ceb26f90621a5b56926097e627b0206f  provenance/artifacts/b819421c-22be-4959-8f07-5344d2e1b2e4/metadata.yaml
a8f56ecc56603674d2f4b2d7a67bf7b9  provenance/artifacts/b819421c-22be-4959-8f07-5344d2e1b2e4/action/action.yaml
cfd301c0a1a3f0b1cd78f21e2261fa02  provenance/artifacts/b819421c-22be-4959-8f07-5344d2e1b2e4/action/metadata.tsv
d790e3d0122d1e1832ba102a8fdf1f3e  provenance/artifacts/c56e3fd5-791b-4135-8eb4-49ac8c7c23da/VERSION
f2f4d75f1fb96ec6dfd3daae90d969bf  provenance/artifacts/c56e3fd5-791b-4135-8eb4-49ac8c7c23da/citations.bib
e5f7e7b9db69a4401c63b0e90ea44f1f  provenance/artifacts/c56e3fd5-791b-4135-8eb4-49ac8c7c23da/metadata.yaml
a006b70f34a9350bf0df33799a9b4541  provenance/artifacts/c56e3fd5-791b-4135-8eb4-49ac8c7c23da/action/action.yaml
d790e3d0122d1e1832ba102a8fdf1f3e  provenance/artifacts/cca2fa9a-bd9d-4c2b-b130-3a88db62f659/VERSION
d67302ffc4128741d5ab428cfcaa2b33  provenance/artifacts/cca2fa9a-bd9d-4c2b-b130-3a88db62f659/citations.bib
c4955924a9f9be633a5929c207bae504  provenance/artifacts/cca2fa9a-bd9d-4c2b-b130-3a88db62f659/metadata.yaml
97c663e671ecf4ae202b91b08dc70903  provenance/artifacts/cca2fa9a-bd9d-4c2b-b130-3a88db62f659/action/action.yaml
d790e3d0122d1e1832ba102a8fdf1f3e  provenance/artifacts/cdf66be0-2e02-494e-a6de-9532696a7524/VERSION
d67302ffc4128741d5ab428cfcaa2b33  provenance/artifacts/cdf66be0-2e02-494e-a6de-9532696a7524/citations.bib
39557d9be352be3b195791a00b5e5343  provenance/artifacts/cdf66be0-2e02-494e-a6de-9532696a7524/metadata.yaml
c2cc0322ea23ff5aa1b135ec24d4cdd5  provenance/artifacts/cdf66be0-2e02-494e-a6de-9532696a7524/action/action.yaml
d790e3d0122d1e1832ba102a8fdf1f3e  provenance/artifacts/d0c3190a-15ad-44ae-885d-35f2e29c3479/VERSION
65297ee752d818ee3f10f4c190acc3e7  provenance/artifacts/d0c3190a-15ad-44ae-885d-35f2e29c3479/citations.bib
05375b159c87b306972c464b9f45507a  provenance/artifacts/d0c3190a-15ad-44ae-885d-35f2e29c3479/metadata.yaml
5c6aa7c578fbdd9f09b14573f38a1275  provenance/artifacts/d0c3190a-15ad-44ae-885d-35f2e29c3479/action/action.yaml
d790e3d0122d1e1832ba102a8fdf1f3e  provenance/artifacts/d0e78d90-415d-4057-94a9-a0d4b5fa69c9/VERSION
e76ed1b9736ad0ba6470950bed49e5f5  provenance/artifacts/d0e78d90-415d-4057-94a9-a0d4b5fa69c9/citations.bib
26b46fe7b787b284ce8ce3e72b62651a  provenance/artifacts/d0e78d90-415d-4057-94a9-a0d4b5fa69c9/metadata.yaml
286d522d44f138691c982bdffcb2489a  provenance/artifacts/d0e78d90-415d-4057-94a9-a0d4b5fa69c9/action/action.yaml
5a7118c14fd1bacc957ddf01e61491b7  provenance/artifacts/e26d3310-0c15-4ad2-9b85-3adef7e1cbdc/VERSION
43e8e9ab587019653f257f6e84025b3d  provenance/artifacts/e26d3310-0c15-4ad2-9b85-3adef7e1cbdc/citations.bib
9f96f1a69bb4c3049d5bd97e7d89fc0e  provenance/artifacts/e26d3310-0c15-4ad2-9b85-3adef7e1cbdc/metadata.yaml
084d3a00bdafc0d33c8dbe0d0a07a812  provenance/artifacts/e26d3310-0c15-4ad2-9b85-3adef7e1cbdc/action/action.yaml
d790e3d0122d1e1832ba102a8fdf1f3e  provenance/artifacts/f8221047-da18-4bf0-838f-32ae3f538c54/VERSION
3334c1d09be3df9a5b6d9ef0f7bd4562  provenance/artifacts/f8221047-da18-4bf0-838f-32ae3f538c54/citations.bib
300688bda53275f98184a8cc1b4f1f95  provenance/artifacts/f8221047-da18-4bf0-838f-32ae3f538c54/metadata.yaml
7ccaa8b7b8cd4506db9261ca64d22596  provenance/artifacts/f8221047-da18-4bf0-838f-32ae3f538c54/action/action.yaml
