# Supplementary material for: Signatures of landscape and captivity in the gut microbiota of Southern Hairy-nosed Wombats (Lasiorhinus latifrons)
Source: Anim Microbiome. 2021 Jan 6;3:4. doi: 10.1186/s42523-020-00068-y (PMC7934541; doi:10.1186/s42523-020-00068-y)
Supplement: Supplementary file 12 — Additional file 12: SI_File_4. QIIME2 qzv file of ANCOM test at family level (between different wild populations). [file 42523_2020_68_MOESM12_ESM.qzv › e9b87620-32b1-4026-9967-d36d474314c8/data/percent-abundances.tsv]

Percentile	0.0	25.0	50.0	75.0	100.0	0.0	25.0	50.0	75.0	100.0	0.0	25.0	50.0	75.0	100.0
Group	Brookfield	Brookfield	Brookfield	Brookfield	Brookfield	Kooloola	Kooloola	Kooloola	Kooloola	Kooloola	Wonga	Wonga	Wonga	Wonga	Wonga
D_0__Archaea;D_1__Euryarchaeota;D_2__Methanobacteria;D_3__Methanobacteriales;D_4__Methanobacteriaceae	9.0	17.0	62.0	81.0	649.0	1.0	14.75	53.5	166.0	421.0	1.0	3.25	12.0	20.25	411.0
D_0__Archaea;D_1__Euryarchaeota;D_2__Methanomicrobia;D_3__Methanomicrobiales;D_4__Methanocorpusculaceae	436.0	584.0	980.0	1316.0	1571.0	212.0	440.75	728.0	1159.75	1791.0	3.0	364.5	521.0	691.75	4431.0
D_0__Archaea;D_1__Euryarchaeota;D_2__Thermoplasmata;D_3__Methanomassiliicoccales;D_4__Methanomethylophilaceae	201.0	366.0	576.0	850.0	1724.0	74.0	149.75	200.0	328.0	741.0	74.0	148.25	192.0	355.75	2571.0
D_0__Bacteria;D_1__Actinobacteria;D_2__Actinobacteria;D_3__Frankiales;D_4__Geodermatophilaceae	1.0	1.0	4.0	4.0	13.0	1.0	1.0	4.0	7.25	19.0	8.0	57.5	86.0	113.75	200.0
D_0__Bacteria;D_1__Actinobacteria;D_2__Actinobacteria;D_3__Micrococcales;D_4__Micrococcaceae	1.0	4.0	7.0	9.0	18.0	1.0	1.0	2.0	5.5	192.0	41.0	123.5	160.5	299.0	2392.0
D_0__Bacteria;D_1__Actinobacteria;D_2__Actinobacteria;D_3__Pseudonocardiales;D_4__Pseudonocardiaceae	1.0	1.0	3.0	6.0	13.0	1.0	8.0	9.5	14.5	41.0	1.0	6.0	12.5	20.75	48.0
D_0__Bacteria;D_1__Actinobacteria;D_2__Actinobacteria;D_3__Streptomycetales;D_4__Streptomycetaceae	1.0	1.0	130.0	436.0	904.0	1.0	5.5	13.0	34.75	210.0	1.0	1.0	1.0	1.0	524.0
D_0__Bacteria;D_1__Actinobacteria;D_2__Coriobacteriia;D_3__Coriobacteriales;D_4__Eggerthellaceae	76.0	80.0	131.0	221.0	420.0	37.0	86.25	130.5	185.75	308.0	4.0	21.75	39.5	60.25	157.0
D_0__Bacteria;D_1__Actinobacteria;D_2__Coriobacteriia;D_3__Coriobacteriales;D_4__uncultured	23.0	36.0	48.0	74.0	113.0	1.0	4.0	26.0	42.5	119.0	3.0	9.5	22.5	54.25	120.0
D_0__Bacteria;D_1__Actinobacteria;D_2__Coriobacteriia;D_3__Coriobacteriales;__	68.0	72.0	134.0	170.0	322.0	27.0	41.75	74.5	104.25	193.0	1.0	4.25	9.0	19.0	68.0
D_0__Bacteria;D_1__Bacteroidetes;D_2__Bacteroidia;D_3__Bacteroidales;D_4__Bacteroidaceae	210.0	359.0	642.0	943.0	1394.0	162.0	450.5	769.5	1142.5	6117.0	22.0	281.0	490.0	729.0	2111.0
D_0__Bacteria;D_1__Bacteroidetes;D_2__Bacteroidia;D_3__Bacteroidales;D_4__Bacteroidales BS11 gut group	1.0	1.0	7.0	9.0	73.0	1.0	8.25	14.0	20.75	89.0	1.0	21.25	86.5	230.25	1208.0
D_0__Bacteria;D_1__Bacteroidetes;D_2__Bacteroidia;D_3__Bacteroidales;D_4__Bacteroidales RF16 group	44.0	51.0	114.0	291.0	979.0	2.0	38.75	132.5	169.5	599.0	22.0	97.25	216.5	593.5	1394.0
D_0__Bacteria;D_1__Bacteroidetes;D_2__Bacteroidia;D_3__Bacteroidales;D_4__Bacteroidales UCG-001	1.0	247.0	422.0	834.0	1850.0	13.0	194.75	304.0	395.25	1145.0	1.0	58.75	167.0	431.75	3837.0
D_0__Bacteria;D_1__Bacteroidetes;D_2__Bacteroidia;D_3__Bacteroidales;D_4__F082	309.0	1114.0	1564.0	2117.0	3572.0	118.0	574.5	1143.0	1811.25	2938.0	1.0	329.0	698.5	1237.0	3326.0
D_0__Bacteria;D_1__Bacteroidetes;D_2__Bacteroidia;D_3__Bacteroidales;D_4__M2PB4-65 termite group	1.0	65.0	125.0	207.0	298.0	1.0	1.0	10.5	51.75	762.0	1.0	30.75	86.5	129.75	892.0
D_0__Bacteria;D_1__Bacteroidetes;D_2__Bacteroidia;D_3__Bacteroidales;D_4__Marinilabiliaceae	5.0	20.0	51.0	57.0	91.0	1.0	62.75	101.5	264.5	1106.0	9.0	50.0	403.0	889.0	4899.0
D_0__Bacteria;D_1__Bacteroidetes;D_2__Bacteroidia;D_3__Bacteroidales;D_4__Muribaculaceae	36.0	41.0	62.0	110.0	513.0	4.0	23.75	85.0	205.5	340.0	1.0	5.75	88.5	350.0	4773.0
D_0__Bacteria;D_1__Bacteroidetes;D_2__Bacteroidia;D_3__Bacteroidales;D_4__Paludibacteraceae	1.0	7.0	7.0	11.0	25.0	1.0	4.75	13.0	20.25	46.0	1.0	5.25	9.0	27.0	283.0
D_0__Bacteria;D_1__Bacteroidetes;D_2__Bacteroidia;D_3__Bacteroidales;D_4__Prevotellaceae	234.0	724.0	755.0	964.0	1500.0	305.0	594.5	701.5	1082.0	1719.0	1450.0	3069.75	5559.0	8323.5	13242.0
D_0__Bacteria;D_1__Bacteroidetes;D_2__Bacteroidia;D_3__Bacteroidales;D_4__Rikenellaceae	3763.0	7246.0	14941.0	16342.0	21545.0	2115.0	5107.0	6859.0	11481.5	28271.0	2152.0	7603.25	10962.5	18899.0	38259.0
D_0__Bacteria;D_1__Bacteroidetes;D_2__Bacteroidia;D_3__Bacteroidales;D_4__Tannerellaceae	14.0	41.0	43.0	56.0	140.0	28.0	55.0	100.0	284.0	463.0	1.0	5.0	12.0	25.75	162.0
D_0__Bacteria;D_1__Bacteroidetes;D_2__Bacteroidia;D_3__Bacteroidales;D_4__p-251-o5	1459.0	2508.0	3173.0	7347.0	13301.0	10.0	1179.25	2660.5	3603.25	6201.0	1.0	5180.75	8205.0	9921.75	29093.0
D_0__Bacteria;D_1__Bacteroidetes;D_2__Bacteroidia;D_3__Bacteroidales;__	161.0	310.0	409.0	473.0	537.0	140.0	359.5	691.0	1129.75	3010.0	257.0	708.5	877.5	1327.0	6473.0
D_0__Bacteria;D_1__Bacteroidetes;D_2__Bacteroidia;D_3__Cytophagales;D_4__Spirosomaceae	1.0	1.0	1.0	1.0	415.0	1.0	1.0	1.0	1.0	202.0	1.0	1.5	30.0	166.25	772.0
D_0__Bacteria;D_1__Bacteroidetes;D_2__Bacteroidia;D_3__Sphingobacteriales;D_4__Sphingobacteriaceae	166.0	1451.0	2628.0	3076.0	6399.0	50.0	653.0	897.0	2252.75	5739.0	1.0	209.0	547.0	1317.5	9333.0
D_0__Bacteria;D_1__Bacteroidetes;D_2__Bacteroidia;__;__	326.0	901.0	1202.0	1839.0	2805.0	486.0	755.75	1275.5	1968.5	3872.0	553.0	4172.25	6344.0	12660.0	21066.0
D_0__Bacteria;D_1__Chloroflexi;D_2__Anaerolineae;D_3__Anaerolineales;D_4__Anaerolineaceae	32.0	62.0	95.0	146.0	251.0	21.0	57.75	85.5	196.75	383.0	1.0	8.5	15.0	23.0	80.0
D_0__Bacteria;D_1__Cyanobacteria;D_2__Melainabacteria;D_3__Gastranaerophilales;__	53.0	80.0	180.0	224.0	301.0	12.0	41.75	114.0	222.5	2057.0	4.0	65.25	147.0	256.0	532.0
D_0__Bacteria;D_1__Cyanobacteria;D_2__Oxyphotobacteria;D_3__Chloroplast;__	30.0	55.0	82.0	117.0	157.0	1.0	2.5	6.5	12.0	138.0	3.0	39.75	87.5	199.0	673.0
D_0__Bacteria;D_1__Epsilonbacteraeota;D_2__Campylobacteria;D_3__Campylobacterales;D_4__Campylobacteraceae	13.0	33.0	56.0	90.0	364.0	1.0	7.25	21.0	40.75	482.0	1.0	4.5	10.0	15.75	99.0
D_0__Bacteria;D_1__Epsilonbacteraeota;D_2__Campylobacteria;D_3__Campylobacterales;D_4__Helicobacteraceae	1.0	5.0	8.0	16.0	33.0	1.0	1.0	4.5	6.5	93.0	1.0	1.0	7.0	14.75	196.0
D_0__Bacteria;D_1__Fibrobacteres;D_2__Fibrobacteria;D_3__Fibrobacterales;D_4__Fibrobacteraceae	59.0	457.0	783.0	2677.0	3351.0	26.0	133.5	301.0	524.75	7463.0	206.0	765.5	1208.0	1715.0	4666.0
D_0__Bacteria;D_1__Firmicutes;D_2__Bacilli;D_3__Lactobacillales;D_4__Enterococcaceae	3.0	8.0	12.0	15.0	19.0	3.0	5.0	5.5	7.25	18.0	3.0	4.25	8.5	15.5	105.0
D_0__Bacteria;D_1__Firmicutes;D_2__Bacilli;D_3__Lactobacillales;D_4__Streptococcaceae	8.0	16.0	18.0	37.0	443.0	20.0	221.75	499.0	1266.0	3875.0	11.0	28.75	54.0	125.25	443.0
D_0__Bacteria;D_1__Firmicutes;D_2__Clostridia;D_3__Clostridiales;D_4__Christensenellaceae	3323.0	4001.0	5709.0	9344.0	13939.0	2509.0	2925.75	4146.0	5902.75	11279.0	549.0	1504.0	2583.0	3798.75	22732.0
D_0__Bacteria;D_1__Firmicutes;D_2__Clostridia;D_3__Clostridiales;D_4__Clostridiaceae 1	67.0	288.0	417.0	922.0	1257.0	42.0	297.5	419.5	671.25	2000.0	17.0	68.0	147.0	233.75	472.0
D_0__Bacteria;D_1__Firmicutes;D_2__Clostridia;D_3__Clostridiales;D_4__Clostridiales vadinBB60 group	560.0	840.0	1560.0	1607.0	1829.0	393.0	804.75	1012.5	1534.75	3574.0	79.0	712.5	905.0	1446.0	3655.0
D_0__Bacteria;D_1__Firmicutes;D_2__Clostridia;D_3__Clostridiales;D_4__Defluviitaleaceae	1.0	1.0	1.0	1.0	1.0	1.0	1.0	1.0	1.0	1.0	1.0	1.0	1.0	40.75	161.0
D_0__Bacteria;D_1__Firmicutes;D_2__Clostridia;D_3__Clostridiales;D_4__Eubacteriaceae	38.0	73.0	90.0	155.0	210.0	17.0	46.25	52.5	83.75	162.0	8.0	16.25	25.5	34.25	314.0
D_0__Bacteria;D_1__Firmicutes;D_2__Clostridia;D_3__Clostridiales;D_4__Family XI	1.0	5.0	10.0	20.0	140.0	1.0	5.25	12.5	28.25	816.0	1.0	11.5	19.5	35.25	370.0
D_0__Bacteria;D_1__Firmicutes;D_2__Clostridia;D_3__Clostridiales;D_4__Family XIII	458.0	741.0	915.0	1371.0	2317.0	520.0	749.5	1075.5	1354.5	2492.0	177.0	492.0	703.0	1077.5	3680.0
D_0__Bacteria;D_1__Firmicutes;D_2__Clostridia;D_3__Clostridiales;D_4__Lachnospiraceae	1537.0	3310.0	3786.0	5834.0	6074.0	779.0	2340.25	3550.5	5184.75	6440.0	610.0	1938.0	2515.0	3677.5	12417.0
D_0__Bacteria;D_1__Firmicutes;D_2__Clostridia;D_3__Clostridiales;D_4__Peptococcaceae	209.0	438.0	614.0	903.0	975.0	132.0	173.25	273.0	523.25	838.0	13.0	78.25	109.5	168.5	606.0
D_0__Bacteria;D_1__Firmicutes;D_2__Clostridia;D_3__Clostridiales;D_4__Peptostreptococcaceae	97.0	398.0	781.0	1140.0	1398.0	284.0	687.75	965.0	1574.25	2809.0	57.0	246.5	390.5	615.25	1266.0
D_0__Bacteria;D_1__Firmicutes;D_2__Clostridia;D_3__Clostridiales;D_4__Ruminococcaceae	10277.0	21935.0	23607.0	26552.0	38752.0	7517.0	9610.75	14126.0	20365.0	35641.0	8656.0	12386.5	17437.5	28773.5	67609.0
D_0__Bacteria;D_1__Firmicutes;D_2__Clostridia;D_3__Clostridiales;__	942.0	2144.0	3256.0	4833.0	6668.0	851.0	2348.75	3225.5	5435.75	9474.0	197.0	417.25	798.0	1089.25	4328.0
D_0__Bacteria;D_1__Firmicutes;D_2__Clostridia;__;__	19.0	31.0	40.0	50.0	92.0	4.0	10.5	21.0	32.5	72.0	1.0	4.0	14.5	21.25	167.0
D_0__Bacteria;D_1__Firmicutes;D_2__Erysipelotrichia;D_3__Erysipelotrichales;D_4__Erysipelotrichaceae	427.0	500.0	1134.0	2138.0	3465.0	182.0	243.5	334.5	534.25	1252.0	89.0	255.75	406.5	885.25	2882.0
D_0__Bacteria;D_1__Firmicutes;D_2__Negativicutes;D_3__Selenomonadales;D_4__Acidaminococcaceae	110.0	226.0	288.0	436.0	584.0	53.0	124.5	165.0	298.75	575.0	25.0	106.5	194.0	353.0	1245.0
D_0__Bacteria;D_1__Firmicutes;D_2__Negativicutes;D_3__Selenomonadales;D_4__Veillonellaceae	1.0	1.0	4.0	8.0	10.0	3.0	7.5	11.0	24.0	85.0	1.0	3.0	5.5	16.0	429.0
D_0__Bacteria;D_1__Firmicutes;__;__;__	137.0	270.0	387.0	525.0	810.0	48.0	130.0	174.5	302.0	542.0	40.0	121.5	208.5	278.75	2728.0
D_0__Bacteria;D_1__Kiritimatiellaeota;D_2__Kiritimatiellae;D_3__WCHB1-41;D_4__uncultured bacterium	91.0	274.0	403.0	494.0	1282.0	73.0	184.75	253.0	352.75	1461.0	239.0	404.25	669.5	1354.5	2725.0
D_0__Bacteria;D_1__Kiritimatiellaeota;D_2__Kiritimatiellae;D_3__WCHB1-41;D_4__uncultured eubacterium WCHB1-25	1.0	24.0	72.0	97.0	109.0	13.0	18.75	25.0	70.5	345.0	1.0	24.25	43.0	92.0	383.0
D_0__Bacteria;D_1__Lentisphaerae;D_2__Lentisphaeria;D_3__Victivallales;D_4__Victivallaceae	16.0	28.0	52.0	80.0	92.0	12.0	36.5	52.0	120.25	177.0	1.0	14.75	35.0	162.25	808.0
D_0__Bacteria;D_1__Lentisphaerae;D_2__Oligosphaeria;D_3__Oligosphaerales;D_4__Oligosphaeraceae	53.0	162.0	230.0	278.0	973.0	55.0	226.25	292.0	397.5	980.0	13.0	120.5	214.0	357.25	2165.0
D_0__Bacteria;D_1__Planctomycetes;D_2__Planctomycetacia;D_3__Pirellulales;D_4__Pirellulaceae	19.0	87.0	110.0	183.0	372.0	27.0	111.25	240.0	393.75	3716.0	1.0	17.75	42.0	71.5	270.0
D_0__Bacteria;D_1__Planctomycetes;D_2__vadinHA49;__;__	1.0	3.0	12.0	49.0	62.0	1.0	4.5	6.5	12.5	71.0	1.0	1.0	1.0	5.75	47.0
D_0__Bacteria;D_1__Proteobacteria;D_2__Alphaproteobacteria;D_3__Rhizobiales;D_4__Beijerinckiaceae	1.0	1.0	1.0	6.0	12.0	1.0	1.0	3.5	4.25	18.0	3.0	16.75	34.5	55.0	131.0
D_0__Bacteria;D_1__Proteobacteria;D_2__Alphaproteobacteria;D_3__Rhodobacterales;D_4__Rhodobacteraceae	1.0	1.0	1.0	3.0	9.0	1.0	1.0	1.0	1.0	39.0	22.0	41.5	78.5	132.5	376.0
D_0__Bacteria;D_1__Proteobacteria;D_2__Alphaproteobacteria;D_3__Rhodospirillales;D_4__uncultured	1.0	7.0	20.0	117.0	120.0	1.0	1.0	1.0	29.5	1165.0	1.0	1.0	3.5	26.75	623.0
D_0__Bacteria;D_1__Proteobacteria;D_2__Alphaproteobacteria;D_3__Rickettsiales;D_4__Mitochondria	6.0	7.0	13.0	16.0	34.0	1.0	1.0	3.5	24.0	206.0	1.0	1.0	5.5	9.75	33.0
D_0__Bacteria;D_1__Proteobacteria;D_2__Alphaproteobacteria;D_3__Sphingomonadales;D_4__Sphingomonadaceae	1.0	1.0	1.0	3.0	10.0	1.0	1.0	1.0	4.25	9.0	6.0	10.0	18.0	28.0	84.0
D_0__Bacteria;D_1__Proteobacteria;D_2__Deltaproteobacteria;D_3__Bradymonadales;D_4__uncultured rumen bacterium	7.0	9.0	45.0	69.0	188.0	1.0	38.0	87.0	227.5	2161.0	1.0	46.0	393.0	1084.0	5494.0
D_0__Bacteria;D_1__Proteobacteria;D_2__Deltaproteobacteria;D_3__Desulfovibrionales;D_4__Desulfovibrionaceae	39.0	78.0	127.0	160.0	310.0	30.0	70.0	118.5	184.75	594.0	26.0	46.5	93.5	144.75	1095.0
D_0__Bacteria;D_1__Proteobacteria;D_2__Deltaproteobacteria;D_3__Myxococcales;__	1.0	3.0	10.0	24.0	52.0	1.0	1.0	9.0	30.0	168.0	1.0	5.75	87.0	949.75	1744.0
D_0__Bacteria;D_1__Proteobacteria;D_2__Gammaproteobacteria;D_3__Betaproteobacteriales;D_4__Burkholderiaceae	1.0	36.0	142.0	214.0	873.0	7.0	13.0	19.0	36.5	170.0	4.0	43.75	76.5	110.5	1607.0
D_0__Bacteria;D_1__Proteobacteria;D_2__Gammaproteobacteria;D_3__Betaproteobacteriales;D_4__Rhodocyclaceae	1.0	1.0	1.0	1.0	1.0	1.0	1.0	1.0	1.0	1.0	1.0	1.0	1.0	148.25	1806.0
D_0__Bacteria;D_1__Proteobacteria;D_2__Gammaproteobacteria;D_3__Enterobacteriales;D_4__Enterobacteriaceae	20.0	23.0	45.0	53.0	108.0	10.0	20.75	27.5	73.5	328.0	7.0	21.25	34.5	44.0	123.0
D_0__Bacteria;D_1__Proteobacteria;D_2__Gammaproteobacteria;D_3__Pasteurellales;D_4__Pasteurellaceae	1.0	6.0	12.0	19.0	140.0	3.0	12.25	16.5	30.75	116.0	5.0	13.25	20.0	29.0	105.0
D_0__Bacteria;D_1__Spirochaetes;D_2__MVP-15;__;__	1.0	6.0	21.0	52.0	101.0	1.0	2.5	8.0	28.75	77.0	1.0	89.75	171.0	370.5	946.0
D_0__Bacteria;D_1__Spirochaetes;D_2__Spirochaetia;D_3__Spirochaetales;D_4__Spirochaetaceae	4594.0	7412.0	11289.0	17199.0	19124.0	2888.0	7800.25	9060.0	11977.75	18042.0	1977.0	6620.75	11245.5	14026.25	55501.0
D_0__Bacteria;D_1__Synergistetes;D_2__Synergistia;D_3__Synergistales;D_4__Synergistaceae	39.0	72.0	108.0	137.0	274.0	14.0	99.5	142.5	229.75	512.0	1.0	13.0	20.5	38.25	249.0
D_0__Bacteria;D_1__Tenericutes;D_2__Mollicutes;D_3__Anaeroplasmatales;D_4__Anaeroplasmataceae	8.0	34.0	38.0	75.0	99.0	6.0	20.5	52.0	127.25	785.0	16.0	62.0	112.5	240.5	1944.0
D_0__Bacteria;D_1__Tenericutes;D_2__Mollicutes;D_3__Izimaplasmatales;D_4__Izimaplasmataceae	2270.0	4458.0	7928.0	11316.0	23843.0	229.0	1890.75	4125.5	7546.25	21897.0	1.0	100.5	595.5	1868.0	4212.0
D_0__Bacteria;D_1__Tenericutes;D_2__Mollicutes;D_3__Izimaplasmatales;D_4__gut metagenome	43.0	51.0	79.0	103.0	358.0	5.0	70.0	154.5	428.5	797.0	7.0	105.25	390.5	706.5	1762.0
D_0__Bacteria;D_1__Tenericutes;D_2__Mollicutes;D_3__Izimaplasmatales;D_4__uncultured bacterium	198.0	951.0	1559.0	2910.0	4667.0	11.0	204.0	365.5	832.0	3298.0	8.0	83.5	237.0	651.75	5857.0
D_0__Bacteria;D_1__Tenericutes;D_2__Mollicutes;D_3__Izimaplasmatales;__	1.0	1.0	1.0	1.0	554.0	1.0	1.0	55.0	236.75	1189.0	1.0	1.0	1.0	31.25	3126.0
D_0__Bacteria;D_1__Tenericutes;D_2__Mollicutes;D_3__Mollicutes RF39;D_4__Firmicutes oral clone FM046	1.0	1.0	1.0	1.0	29.0	1.0	1.0	1.0	4.25	34.0	1.0	3.5	12.0	43.25	400.0
D_0__Bacteria;D_1__Tenericutes;D_2__Mollicutes;D_3__Mollicutes RF39;D_4__gut metagenome	1.0	316.0	420.0	1022.0	3437.0	1.0	7.5	56.5	111.75	1630.0	1.0	1.0	1.0	1.0	1.0
D_0__Bacteria;D_1__Tenericutes;D_2__Mollicutes;D_3__Mollicutes RF39;D_4__metagenome	1.0	150.0	340.0	609.0	1346.0	10.0	145.25	216.0	405.25	2040.0	1.0	26.75	68.0	177.25	2269.0
D_0__Bacteria;D_1__Tenericutes;D_2__Mollicutes;D_3__Mollicutes RF39;D_4__uncultured Erysipelotrichaceae bacterium	1.0	1.0	1.0	22.0	61.0	1.0	1.0	1.0	4.0	24.0	1.0	3.5	17.0	36.75	260.0
D_0__Bacteria;D_1__Tenericutes;D_2__Mollicutes;D_3__Mollicutes RF39;D_4__uncultured Firmicutes bacterium	58.0	241.0	300.0	395.0	4347.0	1.0	4.0	79.0	298.5	4257.0	6.0	184.5	475.5	1010.75	5476.0
D_0__Bacteria;D_1__Tenericutes;D_2__Mollicutes;D_3__Mollicutes RF39;D_4__uncultured bacterium	374.0	737.0	1834.0	2992.0	3677.0	141.0	400.5	711.5	1070.5	10307.0	236.0	759.5	1233.0	1938.25	7443.0
D_0__Bacteria;D_1__Tenericutes;D_2__Mollicutes;D_3__Mollicutes RF39;D_4__uncultured prokaryote	5.0	9.0	14.0	27.0	44.0	1.0	1.0	5.5	24.0	58.0	1.0	4.75	28.5	61.25	369.0
D_0__Bacteria;D_1__Tenericutes;D_2__Mollicutes;D_3__Mollicutes RF39;D_4__uncultured rumen bacterium	1.0	36.0	94.0	161.0	306.0	1.0	1.0	1.0	1.0	53.0	1.0	1.0	1.0	10.5	60.0
D_0__Bacteria;D_1__Tenericutes;D_2__Mollicutes;D_3__Mollicutes RF39;D_4__unidentified rumen bacterium RF39	72.0	250.0	394.0	1635.0	2114.0	1.0	27.5	65.0	143.5	6973.0	32.0	137.25	250.5	375.0	679.0
D_0__Bacteria;D_1__Tenericutes;D_2__Mollicutes;D_3__Mollicutes RF39;__	424.0	906.0	1553.0	2674.0	4890.0	127.0	387.0	623.0	819.0	2601.0	111.0	520.75	664.0	1038.0	2679.0
D_0__Bacteria;D_1__Tenericutes;D_2__Mollicutes;D_3__NED5E9;D_4__uncultured bacterium	12.0	67.0	69.0	157.0	336.0	1.0	22.5	50.0	93.0	416.0	3.0	29.0	50.0	110.0	444.0
D_0__Bacteria;D_1__Tenericutes;D_2__Mollicutes;D_3__T2WK15B57;D_4__uncultured bacterium	1.0	1.0	1.0	1.0	1.0	1.0	1.0	13.0	49.0	417.0	1.0	1.0	1.0	1.0	1.0
D_0__Bacteria;D_1__Verrucomicrobia;D_2__Verrucomicrobiae;D_3__Opitutales;D_4__Puniceicoccaceae	14.0	21.0	32.0	52.0	66.0	1.0	1.0	1.0	1.0	81.0	1.0	1.0	1.0	27.5	145.0
D_0__Bacteria;__;__;__;__	149.0	285.0	613.0	764.0	1160.0	63.0	171.25	238.5	365.25	1624.0	1.0	208.0	379.5	997.0	5043.0
