# Supplementary material for: Signatures of landscape and captivity in the gut microbiota of Southern Hairy-nosed Wombats (Lasiorhinus latifrons)
Source: Anim Microbiome. 2021 Jan 6;3:4. doi: 10.1186/s42523-020-00068-y (PMC7934541; doi:10.1186/s42523-020-00068-y)
Supplement: Supplementary file 12 — Additional file 12: SI_File_4. QIIME2 qzv file of ANCOM test at family level (between different wild populations). [file 42523_2020_68_MOESM12_ESM.qzv › e9b87620-32b1-4026-9967-d36d474314c8/provenance/action/metadata.tsv]

#SampleID	Population
#q2:types	categorical
Ksoil	Kooloola
K1A	Kooloola
K1B	Kooloola
K2	Kooloola
K3	Kooloola
K4	Kooloola
K5	Kooloola
K6	Kooloola
K7	Kooloola
K8	Kooloola
K9	Kooloola
K10	Kooloola
K11	Kooloola
K12	Kooloola
K13	Kooloola
K14	Kooloola
K15	Kooloola
K16	Kooloola
K17	Kooloola
K18	Kooloola
K19	Kooloola
K20	Kooloola
Bsoil	Brookfield
B1	Brookfield
B2	Brookfield
B3	Brookfield
B4	Brookfield
B5	Brookfield
B6	Brookfield
B7	Brookfield
B8	Brookfield
B9	Brookfield
B10	Brookfield
B11	Brookfield
B12	Brookfield
B13	Brookfield
B14	Brookfield
B15	Brookfield
B16	Brookfield
B17	Brookfield
M1a	Captive
M1b	Captive
M1c	Captive
M2	Captive
M3a	Captive
M3b	Captive
M4a	Captive
M4b	Captive
M5	Captive
M6	Captive
M7a	Captive
M7b	Captive
M8	Captive
M9a	Captive
M9b	Captive
M10a	Captive
M10b	Captive
M11	Captive
M12	Captive
M13	Captive
M14	Captive
Wsoil	Wonga
W1	Wonga
W2	Wonga
W3	Wonga
W4	Wonga
W5	Wonga
W6	Wonga
W7	Wonga
W8	Wonga
W9	Wonga
W10	Wonga
W11	Wonga
W12	Wonga
W13	Wonga
W14	Wonga
W15	Wonga
W18	Wonga
W16	Wonga
W17	Wonga
W19	Wonga
W20	Wonga
W21	Wonga
W22	Wonga
W23	Wonga
E1-EBC1	Controls
E2-EBC2	Controls
E3-EBC3	Controls
E4-EBC4	Controls
E5-EBC5	Controls
E6-EBC6	Controls
E7-EBC7	Controls
E8-EBC8	Controls
E9-EBC9	Controls
E10-EBC10	Controls
E11-EBC11	Controls
E12-EBC12	Controls
