# Supplementary material for: Signatures of landscape and captivity in the gut microbiota of Southern Hairy-nosed Wombats (Lasiorhinus latifrons)
Source: Anim Microbiome. 2021 Jan 6;3:4. doi: 10.1186/s42523-020-00068-y (PMC7934541; doi:10.1186/s42523-020-00068-y)
Supplement: Supplementary file 12 — Additional file 12: SI_File_4. QIIME2 qzv file of ANCOM test at family level (between different wild populations). [file 42523_2020_68_MOESM12_ESM.qzv › e9b87620-32b1-4026-9967-d36d474314c8/provenance/artifacts/c56e3fd5-791b-4135-8eb4-49ac8c7c23da/metadata.yaml]

uuid: c56e3fd5-791b-4135-8eb4-49ac8c7c23da
type: FeatureTable[Frequency]
format: BIOMV210DirFmt
