# Supplementary material for: Signatures of landscape and captivity in the gut microbiota of Southern Hairy-nosed Wombats (Lasiorhinus latifrons)
Source: Anim Microbiome. 2021 Jan 6;3:4. doi: 10.1186/s42523-020-00068-y (PMC7934541; doi:10.1186/s42523-020-00068-y)
Supplement: Supplementary file 13 — Additional file 13: SI_File_5. QIIME2 qzv file of ANCOM test at the ASV level (between different wild populations). [file 42523_2020_68_MOESM13_ESM.qzv › 4d21941b-7e47-4727-ba22-2776461520b3/checksums.md5]

d790e3d0122d1e1832ba102a8fdf1f3e  VERSION
d094a8d4ef50aa6c45283d2de141436b  metadata.yaml
a76809921e757327ae464150b40fcb45  data/ancom.tsv
94c3f12abb6da2155b97a53690a22938  data/data.tsv
f2d965373d9221082bccd46cbf20d8cb  data/index.html
afa42ce243bbb7d29029ec7bd94b3156  data/percent-abundances.tsv
6607b12be2d850ecec47c51c3389a0f0  data/css/spinkit.css
4b5077274a1c62f0d7a13385fb320791  data/js/vega-embed.min.js
01776b8c994013b5d00a665dc5392109  data/js/vega.min.js
4bb6c57009dc7cfc943317326fa1e3cc  data/licenses/vega-embed.txt
abe2fc329959843cff9e288c850e299f  data/licenses/vega.txt
a80cf369b416ad001757be2a3c49fb1e  data/q2templateassets/css/base-template.css
e3e8b38fed66211f84a6d5ddb8e0f876  data/q2templateassets/css/bootstrap.min.css
be7f3425b44480dcf3aab3408f632f37  data/q2templateassets/css/normalize.css
0ac9c36d27840f091e98fe25a74a92fe  data/q2templateassets/css/tab-parent.css
f4769f9bdb7466be65088239c12046d1  data/q2templateassets/fonts/glyphicons-halflings-regular.eot
89889688147bd7575d6327160d64e760  data/q2templateassets/fonts/glyphicons-halflings-regular.svg
e18bbf611f2a2e43afc071aa2f4e1512  data/q2templateassets/fonts/glyphicons-halflings-regular.ttf
fa2772327f55d8198301fdb8bcfc8158  data/q2templateassets/fonts/glyphicons-halflings-regular.woff
448c34a56d699c29117adc64c43affeb  data/q2templateassets/fonts/glyphicons-halflings-regular.woff2
91a940675401d7263fd5da9360f20881  data/q2templateassets/img/qiime2-rect-200.png
5869c96cc8f19086aee625d670d741f9  data/q2templateassets/js/bootstrap.min.js
8128145cab26ad9644497c0b06692421  data/q2templateassets/js/child.js
d4162c9d7e520a5de05001be6e741899  data/q2templateassets/js/jquery-3.2.0.min.js
13707ee2fcbf4a55268bfd37db365d84  data/q2templateassets/js/parent.js
d790e3d0122d1e1832ba102a8fdf1f3e  provenance/VERSION
03b12e848289e43634c5570012469ce2  provenance/citations.bib
d094a8d4ef50aa6c45283d2de141436b  provenance/metadata.yaml
507e506c8413c079d25f067998fec2ca  provenance/action/action.yaml
140ee928da65f7080169599a9459fbc3  provenance/action/metadata.tsv
d790e3d0122d1e1832ba102a8fdf1f3e  provenance/artifacts/04a79b21-0d96-48ff-a330-238c6eb43368/VERSION
f2f4d75f1fb96ec6dfd3daae90d969bf  provenance/artifacts/04a79b21-0d96-48ff-a330-238c6eb43368/citations.bib
e843f07de685c907dc0a6790abb71189  provenance/artifacts/04a79b21-0d96-48ff-a330-238c6eb43368/metadata.yaml
41cdfb9ab08eb128b22cadcb5e109635  provenance/artifacts/04a79b21-0d96-48ff-a330-238c6eb43368/action/action.yaml
d790e3d0122d1e1832ba102a8fdf1f3e  provenance/artifacts/1f4cc2e7-3625-49d7-b0f8-b5e1d0cd4afd/VERSION
f2f4d75f1fb96ec6dfd3daae90d969bf  provenance/artifacts/1f4cc2e7-3625-49d7-b0f8-b5e1d0cd4afd/citations.bib
7822144e9238d66d19acb0c57eac1239  provenance/artifacts/1f4cc2e7-3625-49d7-b0f8-b5e1d0cd4afd/metadata.yaml
4abca8c63a1c5f494533e5ec92bf345c  provenance/artifacts/1f4cc2e7-3625-49d7-b0f8-b5e1d0cd4afd/action/action.yaml
9682d734606b58c04e9c9c4b226e2e7a  provenance/artifacts/1f4cc2e7-3625-49d7-b0f8-b5e1d0cd4afd/action/metadata.tsv
d790e3d0122d1e1832ba102a8fdf1f3e  provenance/artifacts/6a6d87e6-c7c1-4492-b287-27f712d50b57/VERSION
f2f4d75f1fb96ec6dfd3daae90d969bf  provenance/artifacts/6a6d87e6-c7c1-4492-b287-27f712d50b57/citations.bib
c1451f914c2f081c3185f0f346058961  provenance/artifacts/6a6d87e6-c7c1-4492-b287-27f712d50b57/metadata.yaml
f45d56f65ed906f0e6b0db8283e3ea63  provenance/artifacts/6a6d87e6-c7c1-4492-b287-27f712d50b57/action/action.yaml
9682d734606b58c04e9c9c4b226e2e7a  provenance/artifacts/6a6d87e6-c7c1-4492-b287-27f712d50b57/action/metadata.tsv
d790e3d0122d1e1832ba102a8fdf1f3e  provenance/artifacts/71e7faff-b8f9-48b4-9d72-166819e8db84/VERSION
f2f4d75f1fb96ec6dfd3daae90d969bf  provenance/artifacts/71e7faff-b8f9-48b4-9d72-166819e8db84/citations.bib
4e9fe0df50066b3d9a1fd1eaf544638c  provenance/artifacts/71e7faff-b8f9-48b4-9d72-166819e8db84/metadata.yaml
cb0365ff5cee1fafe9d023dd6c903f17  provenance/artifacts/71e7faff-b8f9-48b4-9d72-166819e8db84/action/action.yaml
cfd301c0a1a3f0b1cd78f21e2261fa02  provenance/artifacts/71e7faff-b8f9-48b4-9d72-166819e8db84/action/metadata.tsv
d790e3d0122d1e1832ba102a8fdf1f3e  provenance/artifacts/b819421c-22be-4959-8f07-5344d2e1b2e4/VERSION
f2f4d75f1fb96ec6dfd3daae90d969bf  provenance/artifacts/b819421c-22be-4959-8f07-5344d2e1b2e4/citations.bib
ceb26f90621a5b56926097e627b0206f  provenance/artifacts/b819421c-22be-4959-8f07-5344d2e1b2e4/metadata.yaml
a8f56ecc56603674d2f4b2d7a67bf7b9  provenance/artifacts/b819421c-22be-4959-8f07-5344d2e1b2e4/action/action.yaml
cfd301c0a1a3f0b1cd78f21e2261fa02  provenance/artifacts/b819421c-22be-4959-8f07-5344d2e1b2e4/action/metadata.tsv
d790e3d0122d1e1832ba102a8fdf1f3e  provenance/artifacts/cdf66be0-2e02-494e-a6de-9532696a7524/VERSION
d67302ffc4128741d5ab428cfcaa2b33  provenance/artifacts/cdf66be0-2e02-494e-a6de-9532696a7524/citations.bib
39557d9be352be3b195791a00b5e5343  provenance/artifacts/cdf66be0-2e02-494e-a6de-9532696a7524/metadata.yaml
c2cc0322ea23ff5aa1b135ec24d4cdd5  provenance/artifacts/cdf66be0-2e02-494e-a6de-9532696a7524/action/action.yaml
d790e3d0122d1e1832ba102a8fdf1f3e  provenance/artifacts/d4672030-b19c-465d-990c-4f3418229507/VERSION
65297ee752d818ee3f10f4c190acc3e7  provenance/artifacts/d4672030-b19c-465d-990c-4f3418229507/citations.bib
bcd8b66dfcc203ba7c11358a6c2860a0  provenance/artifacts/d4672030-b19c-465d-990c-4f3418229507/metadata.yaml
79727983cb477474923a27aad877b7f1  provenance/artifacts/d4672030-b19c-465d-990c-4f3418229507/action/action.yaml
d790e3d0122d1e1832ba102a8fdf1f3e  provenance/artifacts/f8221047-da18-4bf0-838f-32ae3f538c54/VERSION
3334c1d09be3df9a5b6d9ef0f7bd4562  provenance/artifacts/f8221047-da18-4bf0-838f-32ae3f538c54/citations.bib
300688bda53275f98184a8cc1b4f1f95  provenance/artifacts/f8221047-da18-4bf0-838f-32ae3f538c54/metadata.yaml
7ccaa8b7b8cd4506db9261ca64d22596  provenance/artifacts/f8221047-da18-4bf0-838f-32ae3f538c54/action/action.yaml
