# Supplementary material for: Signatures of landscape and captivity in the gut microbiota of Southern Hairy-nosed Wombats (Lasiorhinus latifrons)
Source: Anim Microbiome. 2021 Jan 6;3:4. doi: 10.1186/s42523-020-00068-y (PMC7934541; doi:10.1186/s42523-020-00068-y)
Supplement: Supplementary file 13 — Additional file 13: SI_File_5. QIIME2 qzv file of ANCOM test at the ASV level (between different wild populations). [file 42523_2020_68_MOESM13_ESM.qzv › 4d21941b-7e47-4727-ba22-2776461520b3/metadata.yaml]

uuid: 4d21941b-7e47-4727-ba22-2776461520b3
type: Visualization
format: null
