# Supplementary material for: Signatures of landscape and captivity in the gut microbiota of Southern Hairy-nosed Wombats (Lasiorhinus latifrons)
Source: Anim Microbiome. 2021 Jan 6;3:4. doi: 10.1186/s42523-020-00068-y (PMC7934541; doi:10.1186/s42523-020-00068-y)
Supplement: Supplementary file 13 — Additional file 13: SI_File_5. QIIME2 qzv file of ANCOM test at the ASV level (between different wild populations). [file 42523_2020_68_MOESM13_ESM.qzv › 4d21941b-7e47-4727-ba22-2776461520b3/data/data.tsv]

id	clr	W
014746feb5880f7d395cd46bf3d40628	33.728924804990164	526
0161b773604d0c50ea5ad519645faafe	3.3959715692993675	159
0184c519721ace2cda592a18fff23bf8	17.93068743924304	432
01daf5fe96e1aa9fcc8a50d1767fcfb5	7.078591172117282	261
023e97a853748e62853787f60358666b	0.9586428158926339	52
029548e5ab1dfcd63ad9c3df8e5a84ba	0.04503450844897325	115
029b7a9e349d54199b7ff3c7be848ba5	34.153951138615206	474
02f5f5129b081e2daebf2249935cfba0	2.7754959712859093	177
03609c60f6c72ae4fbdcd02b9f543b4f	14.886277785703932	317
03cd6237000e8cb90567b03e3f37c7b8	41.72513391870767	577
03e2c89aaaafed3a7255cf3eddc568ce	5.630124476800049	174
04195686f2b70585790ec75320de0d6f	1.2705727094256447	217
042b488f75e98f721c3976b092889a65	2.8392994467950503	165
0456009c98353a4a0aaeebb201218e3b	13.658826855983149	382
045a190b1a8aa5ad1276ed45b23476d9	15.827201260544108	326
04d285e2e61119429cac6cf4a8b4dad2	3.7844316653172974	167
04e4f7642a9a2d408f1e0698e9a53fca	9.821556593797647	300
05945a750194b142adb975d6502ee48c	1.5983842218571391	136
05cf54de00c6e27cdfa865773732bf6b	2.3151101875479356	139
060ad74f883f17969802b68f5cb21cd9	11.56090335985105	346
063042e4da57d471d2cc48a06393f9b0	13.061381586221577	310
0681958bd1759cc8bb52c564248d208a	1.5573698117650543	104
06ebc3bfac4d5e667890bef6da8f72c3	109.19216251197099	761
07a5cdf4fc490985804498f4a5ef439e	3.112516943835088	117
07bf22aeda5a7b593e994b548cd28035	147.36725305505172	642
07c7a7ab91b4f40573cf20bae45abaf3	8.593480048537536	286
07e7ec8cf9f2147b639a23a11d3e0930	9.396021391770562	265
08293265426bebbcdcdadaeded79f889	7.672960792176787	247
0860afc6336719bb1281f43f181ee5dd	6.18861987366333	213
08b3c8c468a32b78a9a0254dfd17208a	1.759990835574061	148
08dd9f8036267148e2dc831fbb594689	20.20624811576416	320
08e700017fcf7b2701ed3ce0ccd3f3ae	131.34817337548827	728
09630476ace47fc44304bbd395e06f63	91.83986255418071	560
0a5d89df7880ec93009acdbcac68e8ab	0.17088765876819573	156
0b1d4a77a57e1747219b951bb5e147a0	10.920978983526243	285
0b30acf940cdde37ca30474b8aaf94f3	87.51278713573733	556
0b36456e31ae8eb3bba07561d75f3ecf	8.454639969855418	246
0bcf60ec75a640767b003958d61f36d8	24.097259816349986	415
0bf685fa8b55b19aab5ded04517a3c06	26.38763771551173	486
0c59dae16dd5aa63a4eee5d231f39f65	8.331255067696357	259
0c85545e7fc2ed3e0bdda57c7c798d38	0.9073737220006574	105
0ca580951d481dd4edd9672faf1ca5f8	17.719136169109817	332
0ceea5e52cad97a12c3a98d094754cd1	99.46484943503991	541
0d1ecf43b9ae1977de9c1989f5c8e722	0.9502429172286191	221
0d31738f736f76e24c84f379d86a7c95	5.388220786287134	203
0d64651b5c82f65cdb9fbe57c5e7f70c	3.5399729233991266	214
0e25949e9c8d66c4a859bda8cc43c676	27.70811531294208	611
0e3f9197279b7cbc671a6196e6a196f0	9.935192996672207	287
0ef1f9dfc6ead365a425ac0bdf979663	1.4421109021588587	165
0ef27a580927f003ea232388cc1e3202	121.02197850033212	618
0ef58493de2446d30f621a15e32391a9	7.0934669201924185	232
0f0c741eeebdb89289460115e9430f1a	2.107772693901635	247
0f2919abf529d88ce343ae7bfc289824	0.7090806694647077	127
0f7c781525f945998233168c0886de45	2.2604829031297373	124
0f801fe760fed71950a7d799b4213bb8	19.350750195722043	486
0f8196ec5f1f21db815d7e6d1b728816	3.4546602357268896	207
0fb008e08820899363d1327cd119f6b2	8.53058845923691	234
1018db31557716299bcd154e458a15e4	14.92872696953437	331
101caa0a4a6ff872f8941afbae3daad1	19.684263679142525	368
10588e2ac753375a3a4e628e82a5604c	0.22042209494223353	169
10c00d2093c6e36a8676b3d9971afaaa	1.7985417764111182	188
10c0135e87eda72629b642c79e2dc708	12.206814794968816	311
10cd502b01abafc87e2ecbad86389286	3.8277518867877043	168
10e53d63fdbf6390c287ad4d8e1ad6ea	0.6486159085131123	129
113ff20ecca13af5d0422cdd9dc8aeb8	2.0590457733784806	202
12555b60b1f7fc015a558bc4c8e546aa	0.5421208669154791	78
125e63c222e46c2e81a3f980e3811672	1.662186892533582	125
1299f4a91eecfffc91e0c934a05820a7	12.3825197480794	301
13122398f80d6cf5c2ed01365a974b50	39.598709698918064	655
1348bfd291acd6dd06a913ad31f9027a	3.9165090200271777	165
134bd7d6c8d8dad4892f70ea1e6e833d	36.12485457691593	452
1355fe25067880b3c8894a4fbdcb825e	4.311689260963255	142
13fcc68b05471ed7d6e6b08c29e2a51c	11.413834239654827	314
141c4f64481506a9fbe74e5d21b44a5d	5.217428572894378	230
1425e15873d195069187835070016687	12.58237695146968	299
14378f7b8b510f7ed44ff5cfbe66f59b	8.308359539869976	268
146a9bd7f1b84b8c9cb99950ff952225	2.398258168896432	103
14a999ac116871041248e75a737e4362	54.082097769744365	727
15bcc1a71101052f7f6f996d36d47b9f	26.64527737785078	457
15fe9bf19102d360c8ad1aba2f8d1304	9.353796740028931	257
160b9a7312615e75e737924c4267387e	7.368782574642293	236
1654807d642266f7ac4c5c59e266da81	68.18950928105161	623
1780b4a7df2ecdce3243c3fcb9f5475a	4.313644510813503	184
1854aa919efc374d7bdb14d67c237825	0.7621076947997085	86
19214e55c2623eae2085b600d2111664	29.353842832714175	535
19b56e401d3aa16c147a8695228804b4	1.7812603253133943	144
19e20f8c4be98ba9669d3dadab4e3b4d	6.508114948323466	210
19e75e0c029d85d66afac84ecfe00b64	2.807903416562177	146
1c4a9301000446590fde1c3f14014f21	97.4318117176851	579
1c503dad200c7f4fb0959a57a6a2ec62	28.16660311265987	510
1c5b605cccb41ab40f9748cd2b925311	3.1869884936164556	197
1ce0c6e77094d5af6aeaaaf3e39e3bd4	2.364083974694733	94
1d1620a6b90183c279338e7f7a2ddba7	20.909683077094087	360
1d567135f7dc7dd884fe9157642f9fa6	1.405079018046811	128
1db5c1a79de34bb2eb7ebd1486d2326f	2.8293095935565735	209
1e04798b32f3131a8b2eb9536b415f27	1.9694402143330187	191
1e05e3064aa038a78f3ed30fa01e3aef	15.678728674306228	319
1e97636dee0ad667e5aadb5cfc982282	5.336154053643744	145
1eb1109d731973bb3cd0ecc02b123722	26.76165355717948	498
1ebd2ebe81ae5ef53a70b475e13284e9	1.2453607504646587	90
1ec8370df1571c77d3efc9503c38bba2	7.607273088625468	235
1ee9330d696179b0734532a01bf18952	2.3635808206457236	125
1efcadfbaad77f9889be596ebc63a357	9.105676904509922	255
1f643bf4ff2f9a59d5dab5f38bf1babc	6.409799109078221	206
1f6999ee78c6b6d6046fac9699f59045	45.948546024897425	475
1f777d1278bac5dbc0e46edc87b7838f	9.44961570874311	266
1fcd7a43e98ea82200a6a20b4f9b1eba	6.607579416639539	199
1fd1d25ee49aa95adc02b78c1f39e914	13.553220370107857	306
1fe23cb09704fa59e0d62fb7da75829c	10.811978883563762	282
2026ffc23400f49aa943d73fafa9421a	1.1493636623880874	89
20682f1380179ee8b7217331296f5b18	0.6709378424639715	116
209e7f307b1f35e071aa1ee9490d6a87	1.1659148858606416	107
20e86e203e9839134abbca0b384ba8d1	0.4227165828009105	159
20fe7177f95e2ade3648932129ecce2a	0.557402359555907	120
2169606a1556264414982eed423bb0b8	24.094542611658973	346
21a927f3f4356cffe13c61089e068363	12.934169319779643	435
21c4d51f8490c222d6f8dfda9b0179e0	5.403983077230249	211
21e15e6c86cabe4ffda049e9c3220988	12.524460483110804	353
22158f8f9644be8462cf8d7c3800f428	2.613206971205181	82
2268b83b6cb307bfd1cd008dae1ce4b3	42.21733983369775	490
226dcd8d3c31710fd1a3d6d1e5064403	3.6260563390253084	135
22cde9fc7c966829892496a953e94717	12.880100773981221	337
237d6ee1fbf1020abd88b10e4da093b1	15.224560360246558	372
23d741b85c920108f4d4bf14178d0280	1.3419878159378746	90
241d7e84717d1c0906987d7fc6d26594	7.159577041706202	252
2420d39e9c3ca631e33ea9f330614698	277.6830080558509	740
2545e62fc3351fb27c07ca942e8ead88	22.71018931189784	369
25aee5fa9a9d679ba119a0ce04fd5c16	22.289829241598323	501
25eacc6b850073639cc51886f5aec978	67.68789425468951	655
261ae4bfae4a7addac3cca698ced8c16	14.601216055235728	327
26344ac97bd15f707c049af737cfc496	4.210507554548281	171
2676802339a73d19a5e82144dd06cea1	3.1263766415768424	175
269a1f0ceebb0b5b4136f44c09ea8c92	2.8856801992109213	145
27013979b718edebcf0116c3b371c4f7	4.717503905968096	237
270cf0642a9a1256985856a2283908dc	10.852178430994554	293
27141376a2aa39c2ecaccb74f61adb99	17.172506569774278	551
2741904794d0125f8936ef2d94323f18	5.310044225954674	174
27527fb1c9efc31e22ac398663eb02d0	7.321796618191844	244
276c8a90ddafab945702c744c91e2197	76.96901365076835	559
279e91612f818b24a235b08c9edc4519	1.2297373387024868	160
27a65719a06ee27a18b8a682aaee611c	2.3237479075689405	123
27cfd07b34fd2a7e980fda4e4ccc2374	23.282495809570346	495
280353746e8eb880db9965d558cfbc30	6.222054056702212	251
2842908f99c571b942c7d24438269a7a	1.3706580703004316	161
285864ae495c8e884d5accb071992584	4.19125900534256	203
28ffd33d944554208496002eab18e14d	6.786252837016548	205
293aad3062f171b22dc4a283faf7ab38	12.776446969690525	336
2951710f7015eba8552105c968d64807	16.397987759496154	349
2954d32d05bf77e959d705b9cfbcfae9	17.990379337606093	425
2a121e99aaef8bbddb61ff50214809ba	35.25554691439463	446
2a1a1ce8f34ef7058b5538d95634fff6	3.4397657876364462	158
2a1c5924e2d2c205da15009114b98969	6.694430044886722	162
2af1b2d54d1731918cb6a6ca73b91795	0.46417273615911114	148
2b1cb74068a199ea176973ea9cb52bac	1.969748216470424	105
2b1ee01abcff33358c53a9f8352cb036	9.509854449815823	268
2b7533906860b4494ce6e2281bb7e4fc	49.27417916963865	549
2caeda0dc86800e5fbf42df3a8f43997	40.125437138251066	667
2cde30efcc859d017a89f26c9c92bd22	16.76589082282877	443
2d1444ed53e0d34330e0c454af8ec08f	5.055496895541406	199
2dbcbdee7d024754be2c7409122dffe9	5.303762429854347	191
2dbe3f56321928bbcd74a153e68bcfc9	5.569888446950919	199
2e0ed649d5932a7e4ea74a8515fc0621	1.5103360869090041	147
2e5a4150ba4816db2fa3e7895ec9a83f	4.2409519704780125	179
2f4511b3e6f750ce3ef7cb492f631646	2.2872570731519737	156
2f6bd24dea1ebd323b67c345b3799211	0.06848000161125786	170
2f88ca070ce36b7eca1fd81de731a46e	21.574648748635465	394
2f925ec12e5c75370f140895eb77e5a8	0.23297538981047938	82
2faf4b846bb4730f685225e9775a10bc	0.6107809895929739	190
3017b131d99a3ccd2da30dd4dffd68d3	19.452962263055735	344
30aa6c548bacaca79726de37ce205c5e	6.907499061455766	211
3127ee60e597c391013d1a4d82a8d0b8	6.213638012560246	230
315719cfd5de4cf2bcb4909a2f3c1d92	0.41346339647705155	126
3252bb4a4ac0da872f6911351e2d2e01	39.192406396181745	522
32a00b9cd4cc2b02880529fcaac3f229	14.270037084009946	303
32e71245f746822e585ef8fa2ffd57a9	0.5735149790356969	46
33902c26956acf7efa69413cfea6326e	32.663374766211696	460
33bb99f67d0003cff4181a49745ff69d	21.879500616599994	488
34561f902bdd50d502f4dead584acf01	68.56893088233545	721
3467769a138fcd09bc8facdfcdebcad2	30.98181034384687	417
350715558fc9870039b34bc1f1dff39f	131.44839341932322	759
3507a011c0f4252e5d1ccf7d6a51ff6b	16.244140477239647	400
350a97fbb38dc0ce9066c02d614db94f	0.5410229805646434	108
350c24fe94bc2c5d96e1000dfe7240f5	0.1571921317104881	111
3568cc200fd2fb3fdc7e696b75d42356	9.721105886181341	276
35e9bbefccc156bef074c770b4513524	1.7335257436469627	165
3664976bd03c91877ef76a45cde61939	5.117856152834562	172
3754f776a2ec3065bb2588f00ad486d6	6.985369331607569	230
38557a9a97112b628e1bb86948c5a49e	0.2475924938842476	91
38ad4efab631d0895fc0996e28d7448a	5.482412129540393	218
393e722a6355b7ed85602d00252b4622	5.750842579769616	230
394761eae63f9217a2a39ab71d473afc	2.535067152552446	120
398e16e44c2a2cae4fdc5aa464684068	2.0352704184542523	78
399a674c7c7d2ec6a8f69d4da3128e8a	2.069614957780033	91
399bcf0feb12a20ca0731d8d65268dae	12.423578857404543	332
3b375ac8e3b500649433a75738cd130d	17.163318891661604	365
3b5164fd2385fe3c13c5be3cf26749f5	1.274698880759714	232
3b90be9b577796b2e25ed14c51e985a4	0.5842446079355161	173
3c44df3672100a011a334b67eea24366	2.7630869210920714	96
3d8b22c39f27191de36d2991829fe0ef	6.7614223457066265	216
3d92118281c6ee2b33587074bf6f46bf	5.683975390163867	183
3d9838f12f6ff5591dbadeb427a855f1	33.75214225135989	599
3dde71f356edd134418bca30d7e62d86	4.227072833269928	239
3de0414f4c8eb7fde19aec43e71687ce	14.48018044636146	440
3e09c615967eaf77e44dbf54dc3ee3be	7.466702285760542	250
3e1a1bffd8f3c4c02c34162195f70585	41.311947956642356	734
3e6b0af6512c85283cf425565c12dd86	0.20335470339848385	187
3e96cebe057e93220657958a8c2d2f2e	7.941677199997932	212
3eaea6032cd88394cba0e99c2836e64e	0.41786857256977683	174
3f930040f1fb5c5cf7aac57de841c29d	71.39057939968103	615
40132ee277b9f6ddc656b0fcee42c85b	88.49724122652984	534
40956d0d335eafa3d74f71ddbb17bcd6	2.362634541860796	121
40b3eff961284097d4ce367e5c52c54e	6.193447408361784	216
40c7755758ea21a52cf99caae3ff8a72	41.86198799778852	642
41116b829b26459420a90f8693c14c93	0.4280430843383166	97
4186e933b65344b626c7fa568f133b88	14.073276403993308	297
418ce8c7c4af98f218666342555b8241	1.4289726070368698	66
41c6d37239a0b3d568255cfbcf5fd3bf	1.7214339666609422	196
423518eec85c81dc03c6e0c6e88c1941	19.871749693326517	447
42cbd4a3539bd905792a04511582905e	8.672380269137456	246
4321dcc9c4a38cdd474c21536b174e30	2.4644695033359025	136
435bd236ef9d6bd9afcae16b3155c2aa	15.64828303810017	321
43837f5f22e11106f82143c97faff2c3	23.61039959733324	530
43a299de77a2e97323757dc8ca158543	9.29767949976228	285
43b3b3a6afa5cb315c5284031b63f204	40.28256836262692	546
441a860fb4ceda4b8c50c039db2e04b8	32.669073849411326	500
44aa38945fc5343898a799c881e3e7c2	1.7425073938000324	110
44bcc3f2359c9fddd2cefaa298b48012	1.0596247057864434	77
44e16ce4a63e4acb5376b935727dc912	3.6852971095527347	169
44feccfa3eda824562cd2827452aaf97	67.7386204595662	633
45127f608cc1fcfeffc2026d2ade2c97	102.1758190326088	779
45f10de79e63b0149d86d519244338fd	4.189867271833547	251
463c97a896103f32fb7c55be1bc8c281	2.1826882115375166	60
46551f72ec89543115188984f6a568ab	0.5393112946523246	90
46804becde74844bceb7dfc61e378d89	0.36253697351430997	111
46e1ae675717e6b6ff1e04f427e9c11f	6.828184461813497	214
46ef2b7d53f8458d880b33d01e0a8d56	13.913308760326453	329
4768b506b3e96ec7b8518a8f003e7bc4	3.2427905247239406	156
47a9f85fa68f0d472bf0b8e78318d599	2.267007116260583	222
48a04a6a12e8dac5c600a5aeb925cd58	0.6266277151497455	137
4930259bd49c22b2f16d8ff3fe7e9f1c	3.987943658614411	113
4983df1af46542132d8d598642fef4c9	59.40139006712963	570
49869fc38c95286e1ca0512e49eb0728	7.338936542241969	249
49a36251fbba89fb57b6cc39ff9b3b64	3.581582110037937	167
49df97ccebb9b0e6f15e783622517df2	8.42505958185007	222
4a140c84cab73d6175858f07a8c32643	7.626081232047306	255
4a7074de14817bb8e2c16e139619d732	5.82558718939115	199
4ac58af5ae3236d74c473599ab238433	10.755045543301147	286
4c731267e801c2afe253b5cbb58bdd24	5.786364735359099	231
4cc05c80dea879520fce032cb6555f62	22.696317270223556	558
4cdc590b7c184eb74daa871ba0bee930	6.200842209402621	203
4ce0afbaae4138f34580aa9f62b7a0fd	18.19004050522932	525
4d4fd08788a568b4a07474fdaaa4fb45	2.4690296049844056	184
4ded04a70bd14fff1aac7c5003dd1d96	33.18529754659894	460
4e60b4ac29f15a09381e8b51d4665a74	4.187055932576143	207
4f3130c527d603c02bcefa11a102d0cc	6.983240953448965	220
4f4b70f2d0d1ee4e7089f4265ee09ae6	7.391841994549412	250
4fe1518160ca42239b2ac95ec0323253	0.12408014518183393	128
502fdc648d6eac5cd6cf007ff357f737	3.8936615285196754	181
50422b20c4868c0f3260da36fe4ad42d	37.01511240540043	491
509c934b588014f114ee7053713584e6	11.106628271349553	311
50c6d4d76375f68d425609d9ffd2dd73	24.82828400439419	417
515da836ba16ebed11b27d44b3b5424c	9.382973785164962	262
51a1194f1fab93b7036045fc35429aee	5.9970865858669455	198
51a5865ab7628d3cf3dad7b9f59c3da2	184.02468588003694	618
51c0ac42f4d1278ec3d84e0ef1552220	47.05662573494226	595
51c5cc8b9ee08793faf224ab6f7c29cb	33.28348342405204	427
51c63b684e6033c1e9d64bb4c8f80459	6.502273248782038	211
524773d713cea2b4b6c239e1200ede69	20.74733065315443	320
524a0f5b93e55fb9fd0b2cb5d8de81d8	8.48940496418907	268
53541cf5156eaca3ab180a06040fb666	5.132816221542481	203
535b7de513899641dfcde7f0b4ffd1c0	4.548378173570616	254
535fe8fe1d20a5bb61913b00b0770f28	1.8943799862869084	52
537d7b0ce0cdb073be59e5bb120b2313	0.6347503094432911	178
53afae91807fc1b8682088e905e084ed	16.871989289236904	421
54573a4dfdf551169a39bfb647b09716	2.1022660544691307	109
54fde34b2ccb8775a7706a21381af659	2.5903423523740488	164
55a43e30577828f89e57d6b7bde44e7a	13.791607701781135	344
55f1f2cfaba1344d83292f297c6f064f	0.42366648029508697	82
56758836e2fc766051d575e08978cdec	5.515602346657035	169
577166cf213a064e1c13a4749008ad92	0.5443188546145664	122
5803aa6fda8256920b56d0ef20ef986b	5.836626536603111	166
583233617d06c9d0c90b543275c3bf70	55.44631620076386	547
5834e5ab63215b4b96435311ea6de5c9	8.102201060857352	249
5860cc6b25ff1fb442cebc29360c8f8d	0.015358651604653651	36
595510b25712675d791d9a42b982a503	13.60650984673237	329
5956d806a50360021379c30a2144c7b1	18.23479873204292	383
59597cd430deea6d8e0908dcd6db7e50	0.2965757948580075	165
59960cbe404ccaa3af1f9ca682a09c7f	7.301758469022236	234
59e7905a3f3aee121d8cd7525b984ca9	39.14413574491948	658
5a868e7366c7bb6fcc64165b921a6fc1	11.979324302613081	348
5aab74d7d96184b5f3d9bd8e76d8a62d	1.5464894272896443	200
5b7f89165eec46bc60098ff56c830055	0.5901271793659765	156
5ba15010ee6e8bd81d5ffdb7e3a2cc44	24.123315941313614	408
5c396e66862b9463ed03676c08f8421b	0.42250519640596185	106
5c68cf200f7fb9d65828534aa799ea49	1.4061048536492775	231
5cefbf4b1a989e13100e137a0c06e91d	10.203379156274831	279
5db9ef864b8d0cc4d017a661fc561bf1	3.258688117822648	132
5e4a8e62ea25d3a125486e9f4662e038	0.2571803275576489	63
5eb419cbdf598532ca1442cbb7dc8ffe	10.297055551341304	285
5ebc259296b2889e70ac1afc673e94ac	0.6063181488052247	185
5f710917418a9b330974629c2cf3286b	1.8823154403538058	160
5fbaa1bbad4e8985376fb6e0ed7336bb	2.5217104119342797	240
60c4ac791b4cade702453c47feea527e	9.398443329107296	281
60e3d85bfc072d52e3223466a7047f73	2.6593297629824617	96
61677c6e1df6fb8e08c4a60fcd5066bd	3.9104063109239755	156
61732f981a98b4b69effb4e95dd50513	57.17546986120934	616
61be6c6e65c1b775f1274937e353d665	7.173773114751953	200
6234321dd90179936aa89249d23d256d	9.634670032965403	267
6268b7668c94abd24c89d2f0bae40384	19.598162832910745	342
637f327a59fa5dc5c6dd1ad4aa01dbb3	5.516867931390263	195
6393b8e067ebc4229e17279e4f28054e	2.549672848618086	162
63c7b7a5d6f8db605eec7eed29ba5c3a	17.432062691646706	344
644e1a4aa7aaf9d51fdf16cda7bb80da	14.733253451024007	355
646524b2aa8b3814a10fe4012edaee59	21.939776819099503	459
64cca4553f8d24587c95234e901fd2e9	36.88110435776115	493
64d4cf1e460fac29ca24d3ab85a92d59	0.5245183001964834	79
64d829469f236b544c636a305708a3ab	20.754906964943206	398
664d9a4c5056cea91e52d439a3172118	4.415947863747784	159
66f82ee3ccf09e04f5377114a6f02acd	2.7955744462914556	161
6724a24c62b669e0a0a7875df3027b74	7.817349836151852	238
67c7560591497e27b39e335b0cb73f79	12.66346233351551	353
67d11b34a3e9740e5f7ce37dc07f243c	21.92405931621739	397
6818a2112bf6ceb7a9cb9232200a1a57	2.7677614562504136	104
6883642ef7249e2e8c70c0046b2d8c43	28.928593670600545	550
690fa7362ac530124cdbcc846560c951	1.4656374646148145	129
693208a49f0ca47147f722309f2260e5	12.52604455291602	342
695f94e85adb8cc6b7753625c7f7b483	7.680572322990589	243
69700aa06bcc7ad888c266b89b4d9940	25.216545444763696	482
6a1c907b19c005a65fba97c071827561	6.8811880007134425	215
6a420b32a3c0d45b8dd04bc818eb147f	12.173822648569304	293
6a6210dd05615ce0487f8398f8b5b64f	8.961603389612115	294
6aca9ad141fccc3c9f20de61758dbf58	0.061116801732202436	85
6ad76e78f6df7260884180b02ced1556	27.518918830048612	398
6b38621808fb4de8e99ef167b422658b	0.20964851521073877	55
6c02716afbaf214892824c986ae0b6bd	10.596602929119099	303
6c304aec5769b06383658008c1e6a94a	5.463085017538115	234
6d4879d73a5425cf4938ee3487e1a0d9	1.0135525706821855	155
6d7f219ea858d43cd55a45948ab4fb04	0.588999691782486	168
6dc87c38d6e9e6698490ff74a338d193	7.6185198097887366	247
6dcbf61c00d7a0f77f5821004d274baf	11.152425323368641	277
6e0796545790fce53b52fbf350725b4e	0.8349682663358141	187
6e420ac68a7e4cc795014bdf46caffba	11.14347123067924	331
6ee30b7b9f6367ff45f1fd7c4f735d29	2.1991713173048666	86
6fc95694441dd7be7f38b0990e19f5d6	49.00814117276997	604
6fcdad89a75afdd42bb169f81280ec94	1.212601752016496	105
6ffa81dde73368f03f57f6bcc96426cb	10.228367276527017	272
71328972d2ca562b9d32fe4574e553ea	3.5488940952665144	228
713543be52cf87c26dbfbee41a43f44a	68.43589508822244	595
71555d7f9776adf40ea605b8e505c8b6	23.12323078013908	423
71fdbb939b8a1e633a10ae9f5766bbb2	91.49129848700252	614
728174f2df78e400b386d1494cb21230	5.5037447796607415	199
72b6c38731ecc2f945abe2d376932476	26.487341650395525	456
732455b9af6b1c8c88e68ed0a43c4ceb	8.419060754554012	253
734361d826a501c99364fb96308f188d	10.01081595227788	281
7354051c9d984e7b91603906aa2bf8e8	42.39243119788818	489
73b17670a772019931a795b8cd848936	2.012339267828048	225
74b1c364758d38e4795d16fe618668e4	26.27161250960106	546
75058df17657d5996b4b846a4ebc958a	2.1766404751920514	99
750b90ab5e415af216d90dde0d375af8	9.75542667324504	286
76176f691b6ed21020a1d0cfd9cc6b76	0.4052733939539739	171
768fe25b10e1170901ea294848b24f2b	7.55926406381811	227
77339d7f8ae51c99434de2d8de138201	9.069851772141035	277
7747d9bf3b5e4da4ad0c0276b1c27819	14.84771565395766	323
77dd71acfd170a9a75ec88d777517241	16.51461189598033	366
78426b7cf553e7768c26fbea3e81f2e9	2.2278326935050474	118
787c83180b4677079cb5457e7a44554e	8.111443027393497	247
79cfb7be683bc08e6638683fb4b54676	33.926850930408705	615
79f37044e9f1e14627525e9b11d8cd02	0.7022135786245282	105
79fe1381441788178c81b1a6b37e8177	6.9895930071575485	205
7a199378c70bfd0040603527b43f794d	96.7247856203492	772
7a65b081641bfe6e58b936f3c745b1eb	0.4041207450860275	149
7a6f5849990f48b2d7444fbcb660a663	0.7427078585896376	84
7c82a2ef7685c5c6dc3080f56033cee9	3.0569768422811463	132
7c8eac42933f37034f62a6bfb370c746	1.4419980085925164	231
7ce6a3958dca75596020d672ef1eb23a	4.175152477439185	168
7d0564c2a3917004e54b3a9c981a3b10	3.833158853827351	249
7d1da705413e1c5f90cba4b65558050e	9.565869988943001	273
7d1f7964dc4303b9c76699fd993f08df	5.185878503726618	255
7da5c5a566a1ae0486fe6d08ea05a4e7	22.65863423087557	351
7de0b23e91fd1db3bfb5b37cb92936ae	9.997692465134623	266
7e3d0fb80c8a2dae791cd603a6134306	3.9772194583553744	135
7f1ea222ed01168c44bde1aad0f57bdb	11.014410390457297	284
7fa754456d9b24dcae014ab221ff8b4e	34.19308426853857	453
7faff9c32fc367c52389528e2cbd1c7b	11.843823298867616	316
801ddaaae80ab418d9f2af1edfbe12de	47.44990160194366	445
80746f584b413684ddda817d194a9809	5.2699617940584105	167
80a864b7e865cc7ecbae501f17e552d0	27.497496057516827	504
814b0854ea9332f5853b957ce106b413	8.968970740927576	280
816923c95b3fa220a74ce4125f3dfadb	28.27820968887149	457
81d046b5e94a5144f46e286f4467b8fc	82.35459376693855	595
81d61da5682ff413e73081f379292d4e	2.241223488314362	192
81f35ee4d6416a605da376fd91dfbbc9	1.7644793753021792	146
8254580bbb6a177090bd88eda7378301	9.801804933544537	287
82b6c354b7ec06e18a5d0be27579e20f	3.9846221432182407	105
830932289444e28d4ab0ac9cdabfe977	28.842201995099884	448
838d5071b79e691f0e38ca3cc9731375	2.1930071568126865	132
83f45488b78a04989136fdfe184ec0e8	0.146506160089065	136
84b6333f58c9f939d157b83228ae745f	3.5612570297319595	175
8586c9cfb80eb43753e226004e0348e6	12.524796039279048	289
858f32522736cf1c3a3c4626395725b2	4.968681691534534	192
85d45898402d0823d2e3e5ff0c38e788	9.565839104111813	268
86091a50fa36697132fb69e3b487d7f8	1.3710318079047654	185
8698e863027c4bb8611d6324c3d9d439	10.591130513367917	305
86c98d84259255ca84a4117cd6e4674d	5.192764658150261	196
86d155734020030ec30e44ef02a2366b	3.0522843928456047	121
870a00290547d11dabeabbf4cae977d3	8.668928528675309	259
87678e445fb914601a2c1da891283d59	1.964861984874497	88
87f4d568e689190b536a7b91e4709c34	1.4273298533806917	208
8812e114c316210929e56c4b17fa4241	28.61941232999141	435
881b09a08233de86f681818b31d5b5ee	9.824343171530929	270
884f37127445efc3349d5211b2c93973	4.775935186201692	186
88677e518af85f516595f9673384d9b7	0.3687650688385499	164
890599074780177f1768a9d112d6cd90	22.637382672760044	417
896f195d65e4fe7e3718d2f1946eb2c0	18.622396216889328	366
898c764b5e31f37ee0fce012a32196e0	16.121219943892232	336
89fe6e5ed5c6e922a186ba93425a6e17	9.854871200267597	274
8ad5fafc22912a496f5f6470b7a30487	0.9289943391265514	134
8b16e54d729a572e142b7b5df7826fa3	8.920439187776033	280
8b2c5d4282fbfc48058d782ab7d2061d	4.23437693177063	115
8bd9ce036d20b489c048b65b5dda39a8	26.790169399454857	425
8c45f9920904634f435bfbda306cd04e	25.507356068468003	541
8c6accdc08a5bcbdd15cc07420d92e2e	71.33064454734368	508
8c7ce6fc8d029a94ff6b9a8aace6129f	9.125906390691384	256
8c9ac2653587fa492dc4f860dfe09ee1	2.9890011755796237	180
8ce931b0c99ad5ed648c25483c1ca492	12.895389124881033	325
8d70ac75a0cc5ba04caf77f2424f9c6b	6.674436973598332	212
8e01bb5a84a399f80d36e3e4811929e1	2.337847646556492	221
8e2ba252986bfb79083d3bd9680e68d3	30.826163698284585	382
8e847cbffd00de897c48805ea32f634f	10.097064700057375	292
8ebe701cf6fe9fecac2a0d2ba0f74884	23.10922445912325	419
8f2209f3cdc31a1fe929de6fb12bd504	2.7061531763513966	112
8f3b2cbc1f5fb70c0285491b6cc375fc	16.44724641676796	419
8f895d782cc11c6275418215a92b24c0	3.3456627314736496	131
900d63f1882a8f8519a3014fe353b540	9.920859149661675	281
9084cda2f010530562ba30eebeb7d193	44.868938561505765	673
90bed9d1f98f7fbabfbfa3cd9b9738b4	2.7790845442296126	117
915b3cccf5545d9045541812dc61ba61	4.023113145857026	167
91a14d8e7d14cd360758d20ac8e2e3d1	1.8294275745950275	61
91b40b6304f04e219f4b077ebd53fbf3	45.1091759037849	463
91b650b16ab677024c1784ba42d57800	1.8152789525113975	144
91c9bb5a6810474fa331de511a1be795	5.212570204870045	218
921ab48d452640b59b31e506661cf613	8.736144583499527	253
92b9c9549caee14cab9b79322bc14d5b	3.4344435165407856	208
92bbdec5f9982b87f8fe3eebd8867ba6	12.330248403851334	283
930df033fd0ae49674b92a441d4ffef3	13.436437930287408	319
93115ac722c31044de2bec688075a40e	30.446661831665807	498
931f80bdb122f457d2bc7a6109dd4f0d	1.6786266543766089	148
932e1f2d3f75eaba13d2b2be2f2f7cb3	30.70900099799922	508
94089989a350edc08bf4fc8c90c9dd57	7.324472435960449	231
9416f4ec98a31e2c08235ece4135be78	47.99556707588703	545
94225777aa9474a8d15f464bd9bac8a1	2.9829077048030386	95
94789834bb68f2db5ab172f3b740a0f0	3.8169958123266654	146
947c691e2df95b7dc70233ea5af302db	178.0908865199206	633
94b000e59b7ac160b0416c9ab45ff0bf	1.9248783180418538	252
94dcf77bef91c820e5c2ea5295ccc100	17.91084314849638	421
952e5002e4ecc26e98fbeb9f1cb4eca2	41.1032108465467	656
957f520f25dcc35421189837b02a8717	2.371514726111184	116
95916c037b5f8e8e313cb7538ba32418	9.119835844902118	245
95afd8c12ee5abfb67148d03f3c88595	11.339987381561174	284
96399ce5c40536152dd9f9d076803879	1.066960022571464	213
9671c239fcfeab71701e4494b0146945	0.34275730289093176	166
96f502380897bcf8a6828496015ba361	9.254336766254603	265
9710c44dcef6ea80a571cd1adcbddcb1	19.76585907995384	381
975c7efda1ebbb5942cc657ee9610387	26.825904940437255	426
97f6c3d89f86bb271f74cefdca9b8217	0.25204044182424323	35
98b7f3d36400a51f23789ecf96ad6ac1	11.282744345012658	290
991bcf92d4e485a9895e33781cb8df50	6.765513447081498	221
9951921e504ab92d288b08208b91de71	1.2410745395879414	165
996ac6ed67d4c2dcbe69945a7ee35584	0.5712271396802886	45
999b13c0f372b052afc7766c9cb2bdb3	11.705916822107136	299
9a1c51771a17b757b706f4190ab6c7d5	0.3332844212989554	123
9a5108b27b1d2e5d5e65ce3782c34117	21.43032839529357	404
9a80ae17cd96f925699d74507d258fe1	6.843713427013148	258
9ab88b5646dd589d1f258e55e8ce2757	4.68089737324281	161
9b001dab73b26ab7464f48b93bdce37f	12.269226706127013	307
9b101f5acb6c095f2374e97967884de4	9.596717192514108	277
9b81dbbce8ed249f41cb43a8a46649cd	0.6209181302987449	115
9bc789cb30de4fae6527637f79af945b	2.5495285177747307	134
9c338fb4fffa0c7f763fd2c5fffe628f	0.6929908894508003	95
9c812f19efa7efde77160cd413423803	26.32635149453952	469
9c95856927d1cd74b754f5b9bad13d42	2.2497916418259245	220
9ce5e776ec07acb56d9097811e8104a0	25.106176308783926	371
9d29d7e5c443a025fd03814d0e8009c4	7.877012222214551	266
9d50123abdf24032e2e48ef50c5cb359	17.378227547254276	338
9d6e182e70958cbe53f39b27538094e3	61.18010540306734	596
9d95e249ebde1c7082ab76d62e5d73b5	7.628338628209818	254
9e25a5c2eb21f17ed74d9d5b36941197	78.39678769924545	621
9ee8e39c88b826bd1bfc99589655f49d	2.2708521783265376	146
9f5fda52c9672d5f01dae41c46821ff0	7.687413304287229	241
9f7bd05fc521199ef6d17958985d2712	5.932184304059388	230
9fead68f91f3363e593681ec15bf3a56	61.92128875705586	582
a0439899e8bc703f42be5839140329b5	11.095398738512614	284
a04ac119a50722c6db83a23db2e6eab6	4.957453489572169	188
a052541183763462ff4a3ae89cc707d7	6.462525595112816	225
a0852d6c3110aeff5d0eeec5208fadee	7.997879885877655	244
a0a135480bf4d00afbed29c309398be0	197.93369516029648	700
a1179f2658a1f3ac8bc15779ecaf142d	38.11837522716381	508
a1ce0cc84e637e3e9f56f87f4062b3a5	23.206735723483593	445
a1eafa2f5f7a94be6756b380b821b749	1.3543315890518588	86
a2781771aebf46bd80e204dabe02e613	4.5974689805345585	190
a28b39a3f6565c1c0bb2a67706dfe55f	9.955681967381217	287
a2b5fef16d77078a532c21e5a2bd04df	8.46998874450763	249
a34d0eedcd9bb6b27bedd6f50f2f9d42	9.895214447912153	269
a3d69db98e6efdbb86b8d9136ce48ec5	22.95782647489733	429
a4ab861272964cf15544146eb71d62b3	3.9099643119005476	190
a4df719d792788af3cfa56eaca42d742	26.70478586095518	410
a4ffe6af60a855b7dc39131fd0e440cd	3.6419211551384327	134
a5b765041d7153e6e9b326527f375d89	7.797158198658179	254
a60f66dddc32352ade0657ca237c3553	13.478065214260198	308
a61f368e16f542a6c7c1f3845802e172	3.9072968510751305	216
a622f9818a35e6fc94fe675d3cd833b2	1.1086727522036777	167
a65c432dc3be4235ae4af4e1da97de45	2.348674950587036	162
a677d02fe1c7481700ba281cb24b1133	13.80230860359927	353
a678fc12f8ade13c2f9c76d3d5c1cea0	5.484792249107515	238
a6cb6ff55ddb354e389ded2f84cecc91	2.930734660735316	41
a756e42d7a1868a780d57d5832100458	1.4660890154128086	99
a775cdce3c1484b9ba6a37c2c68157fa	14.018503033395415	311
a7910b30d9c175f4743f7561371a564b	14.192148250747605	432
a7a3f9220751b1a869960866de72b163	12.237218786985082	304
a7b5a62ddd6eb8e7b4a74870c14775cd	3.3456417203091218	151
a8e50abde041a168367dd6afa0769f28	9.318528602048307	242
a9755d31768faa8f0f27a3d1a271a68c	23.43673721296265	447
a97f9ef2eaa4d89882bb134e98decc71	21.579621063796274	432
a9ee80db09496d8e4ac6d3ff2b5df996	16.903829050566344	371
a9f1427317aef1ffcaafaaeb7d99f7d0	5.453306291410125	252
aa5460b4bf95662bd7104348424d493f	8.360764650177291	236
aac13f35efbc6fc789a221ae4b39b813	3.818129982334285	154
aac9f40c2529e5fd97e02420224a3f24	1.7605697560078615	125
ab92cb35c81993b964155ff68794e969	10.00434002592649	310
ac57d463deafd198f817244255e80019	3.4956489383494875	163
acaddcc70d590a9e203dd7607ae7f81a	4.862368182078181	228
aceb375761ea56e06705825cae8c50bb	5.239669228675795	222
acf81557dd9dd77f07941a72e88536af	13.454872677324559	309
ad0fcdeb3def10789bdef991e304ffce	105.41584654430504	670
ad466bdeda507c6c8b5e09e73ac079bc	4.2712343152415375	71
ad5f123d3d9c3badc90182f3626439eb	0.7437481782117308	87
ad9c7aa18cf2012cba78594a5e3eb3ee	1.8184091352860072	199
ada70e244a76d1d21a556ae2a6fe4f12	8.084012821788065	238
ae169ba7c5782fe65bf68ba5c7a1b177	10.425461748991948	288
ae657668edd6678f6b11abc9936ef349	0.986166933800671	139
ae85f841b64cdb5a35ce441bbfcf40f0	10.778949599746088	283
aef04ba6f25d1f7fb13c2ff8dbc8f54b	25.289788649858465	379
af798ffc0b2345146af4b11177ebf92c	12.579886674705103	293
afc79ca840964a9aa83d4522202efbb8	0.4043204587915875	57
b08f2888b34549559b1c9362157ece83	2.9488065317067633	169
b0951f55ee2f93b9e67af6827d9d3433	0.7328198900988505	66
b0e36c2505ab53affc8d31b8368ae538	2.0950920088117506	167
b1554d3df417e178253b429470ba6a85	8.087603924849434	270
b15b7ccc7358a899f3cfd49f7aca02be	2.752221078799688	113
b16c8e89e8f19de56b65acfe32b5fb47	6.699731736111517	223
b19b8b5a0459d93fa3d6588a11a2f3c1	2.782624325969452	213
b1ca61d9650fa509d775cfe82736f8e3	7.135040834624583	226
b1fb340d4b68e9041c92916658dcb5e4	39.03716438572442	525
b27ab54a082070418f5a0935831897fa	2.7736085327094147	204
b2b16d1fbafaa61ce08062a88fb915b2	10.80909014987269	311
b31e81e8262966afd3765561132f95f0	8.777761580515683	271
b34b4500805498945473f59d6316afe1	3.874508340005108	166
b39fb3401e94700ec0093fe74965b144	76.4058330209144	690
b442f69ae5093fc1595f2a2a709926f5	11.778653252212932	307
b4a502d21773aa215b38d71f850f58de	6.399971769536006	242
b501fc487391c91c043ebd59d9fedd07	18.644931943077907	322
b69b79cc07fb66835e21cb2d7432a089	2.0003642399031007	107
b73257d9ca6298ba147b1f0466a0a227	15.830391637496223	395
b75c72da64f03c3fce23461bbb053de0	1.3258622001859597	211
b80972d9e16f3aa7666859b612399f66	156.8055902235784	759
b85e3761c069d550efb49db0e4968392	10.300080201808221	286
b869e70d390052243673ae74fec2587d	3.8954081340816926	119
b887d77840088db9cfe87d9c8b52e617	1.3043078334282208	208
b902443fbf36d9390d212daef4f9bb11	3.039039629146484	232
b9163b813f99f5acc1faca828ad95e04	7.978448946653198	244
b91ed4d06bc09c53d56b793031b3ff71	7.6210425270140245	239
b9a57770a3bcf07bd9b2083ab77f0e25	18.455714576214426	310
b9e1df39f3d1a33fd40d4f1eb9222d90	46.7916606126927	516
ba07c27ac776098e7aec192479640b8f	0.10408329521083934	84
ba0a46752f918ad29d001922c39dbf18	124.78832140289036	572
ba79cc80279a19addad46e1330246769	0.9380573145334754	88
baf9a9364f16ec530086897aae13d42a	10.05776202557598	274
bb61c1b53dbf8758b1c09d29b6ca5460	1.2691537590447255	128
bbd8d3a539aceef84d2e9f3427e46e51	46.590788819808054	546
bbdc6cc704fb1a46ea7f7b55a2ff5211	9.906277406608455	282
bc1c12be5ab7bb261780dacc3d5974d6	1.4430612492944195	137
bc684ae0de75c7456b748ec45df754d0	1.274606957325188	86
bc6f987af8d48e77fd83646a0ea888bf	1.0624717058769544	94
bc8142710ca7146a9af2ab7a98f66f9f	2.065876316509335	151
bd64be31c125f8956801b66c62a22223	1.0161905737459016	112
bd8dee8f1665699db51d371c1ff2936d	12.15875545543155	332
bdb22c759ae41e1b8cb956d283ffabb0	1.9732226893715268	176
bdeea0aaeba1ae8c4d11605ae54765fb	1.8405960872738414	225
be57201608bf3e894a0c1fe05306302e	11.243148878747204	276
be80912e2fee0d120aef1d6e5e9af07f	7.528874602044235	223
be9febba3d5693f049d017337e522fa9	14.511259548330543	364
bebdcc4b0ed8362a138dc387092923c4	0.7179046556334678	210
bec7a6c28b061712aa76cc0ed7188b5f	6.998583639755886	212
bedc1c5044044b5bfc67d736e3efe3ee	13.547373523318067	344
bf0f3ada36af7e7425a1704816ee743a	64.25357050197003	740
bf16f5a76ed4ac116fd7e107078ba36b	65.26824518448694	667
c08b14735cd16cae4fbfb9b636320639	3.481540776864289	248
c08cd0d02cc1978e20dcd56fd745ace4	29.080263512243743	476
c108a4de018c2a33d3dfe180486f7526	1.2369207165522427	198
c12568cb571cf9f18b38339370087f10	23.31172316911265	416
c12a15210fd091528811295305d26c18	4.793199852032629	203
c162a4f3943238810eba8a25f0563cca	9.176471539398024	260
c1689742b55775c0e9d3791445af54c2	12.299335059733613	314
c1b46eb481b6b398621634e0d876f815	6.368108930374263	249
c1c65fe3ca15a6147ca0054c51bc4b5f	7.710224641951507	244
c20426ddaeb8e0da96f8636bab28913a	6.604926826324886	209
c3339c1384901c20c9503337ff5763eb	1.350073041519826	113
c428921b96285cbdb04677e09e5bf825	7.121644558055684	224
c45652c903bde6134546e08d1938a146	7.052149596389007	243
c45882b112edc660fb3c42c5289629b4	2.7702699831242286	129
c477af0a03ff992a2b6e9c7278ec3eab	4.393180358867241	172
c492de42a100746b833a7d4b69cff7ca	9.059514594980316	255
c5d0d00866cdd6bb1df1d4ed525fd8e9	0.3262667996735331	184
c5e0f8c03d32904e9e2c1e7ac20a3d29	2.851667371547666	211
c6622e664d267eff5fda9b16f5c5ecfa	0.34896179897481266	70
c75135d627800cb7f8b538bb6e0800b2	1.9131523339643306	100
c7a14dff5f143eaa77cad75280257e4b	11.701167596058674	320
c7f82af7f97be92a6fc1cc15b2595429	6.623777101755875	253
c83092df310fb2c33b320c63c70d79ad	5.0037403843256865	252
c90914b955e948b0bc3cb48e99856f31	12.529423546875298	361
c91d3a72f1fe41ff52b55b53e2c094cd	3.540680413034928	147
c94a7d9b0a55201069634dc64e78334c	10.388465045879606	282
c95b34b0d7166e3ee7972069582b27c4	6.85283891433621	244
c9865c71ec5b51e3e76b923f44ce64a0	16.454784034600372	357
c9aa124265a8adceac6ac25137578db3	11.747204190999769	301
c9c361025f8eb5ecf87301df9aaa1a0f	0.07737587212127064	92
ca69dee0c968ecd0c51d5cd4a94cca68	40.82235230148188	435
caacf902f6de815cd8b8a6016886dcd9	88.90515804898521	738
caf68cbfb72d45c5bcbd937ced100a4f	49.80727378834842	618
cb6a6ba5deb6769c3bc9371f6f733b48	30.98646015763997	492
cb82f1fc3e9f19ec714c5cf42493fbce	5.369364301410121	182
cbace4abf31d6399fe13f5f7805c0b7e	10.125234873160759	305
cbfb60b3af1af11f793647df58656cbc	27.086282542127854	441
cc0290834537bbf4a64a6f028567f870	3.649542277785564	121
cc4f5e4dc330a0d4a652ce57e14f9bfa	8.733613022426075	245
cce86b4c1347df668410b6e3d9e6caca	28.11338667249384	580
cd9b04019a30174fc7d5a7b997638e82	98.30095075677228	673
cdbc46877f9e75dca733e4383a5eef07	0.5157368938210617	114
ce18c4dd60566e158d54f6725c2cf85e	8.976032790291194	253
ce76f4f3f162907336186832c371b532	8.303030374784662	275
cec1f4af28b94c36296581da8e468254	1.427661256912857	110
cef45b97ab32b9245e3aba8bd42f8d09	4.406889003325276	128
cf8eb2fb3d885d1919ba916bc0975347	10.28521954897056	289
d07df4f102f0c61fb84ab7f0090ef510	4.295893607327194	154
d087480c6d7a388632fead7c560c8115	10.447682927495698	268
d0c8d362c31ac9c66ea3ceb5306e4264	9.10078329972573	271
d11df41785a7d6dfac2b846ee794625f	6.610933036253032	203
d16d42ecf5a97b02c8103c3ca6d0bb00	17.37015508333137	321
d171bfd33dcb77bd9b788a357844c9c8	3.525045466515121	152
d2e5367e7685c04874eece7af5be14f2	13.503094077266622	316
d312696f9c5dd29a9ff4335111617ce2	1.4162806752088715	82
d37f96b7c285cce6d42868f4ebb6a502	0.5743563783664334	121
d39c488df6a7bb20a34ec3784f40e34e	0.48140446287268984	66
d3b3431020773fe5403fc7103d612c9a	2.2402019103348634	178
d47de0fd19eb9accb36096fae487780f	5.449213516567172	167
d47ed56808100bd5d612df7f1b1ce0f2	1.7080407441819927	143
d4bbbd8b10867592fdeaa40f323bc676	5.940642784291688	242
d52475159d8e1880084819e0f5ba89b3	0.09324292832437484	128
d584272a77257cbb286d334cff4aca51	5.8497170826890645	248
d5baa18d1ea3e0c26238b80e48cf1998	0.07417059058721703	136
d69d4a77004890210b10fd5352669f53	2.6191436974330324	124
d6fbffb5c113bd7ef2558f72ae54574c	0.22080948904572217	62
d78b0f29dc8ebdc132bf4e28e7fbab11	0.011458933935429445	157
d798f8dc15cd25304cd90385b3474bbb	89.3475269610083	757
d8bdc44fb577d6c77f2caba5f9937aae	16.13553426828304	315
d8c2510a4c9e71230c0f0cf9fa6d7111	0.06027855572609611	125
d96a3b4b5e8c21b56ed361067239d8aa	8.010778833817094	251
dac315df3c6ffdaac8f5fec73a0479fa	4.554369215604686	158
dadb874cf55015dada2a22cc32c1eda9	18.565886779146027	388
db6bc031b4d8e96235f9bc807b8bd252	14.069362218241725	379
dbc8abe8ea7e772cb0dd5e66206221d2	2.5280883998276886	108
dbee745fdae765c774e454a781b05f99	18.270020850672303	385
dc0a9aa49aaf9c8002129db6f2682079	26.93474566859056	513
dc1ffa6f178a8d90a9c0992421e9c9f7	3.29580709702902	101
dcd5766cdc33a334b145d6a979a787d5	5.732872401091475	194
dd61432351c02829e513235f253f8cb0	14.558892628600425	325
dd6480b1aecad961a5170d3a3ddc1fe9	5.8199943021512395	176
ddb3b8aade6a6dfeb5f94e6bd3724b22	1.3600744975311927	119
df46e34d85062c3b797411d3c32fee24	102.61077829196911	639
df8fd2ab22f940444d25de5ce1046146	9.407765158386878	258
dfc9c17a172899fc560fe50f413fefa7	0.8824759181911965	122
e01569b4f1721348e7c1706310757800	50.4017942819111	495
e071acd848735b7addde4b875be8b10c	7.0335121932934594	215
e11cb2911aeaeb30eb0041b063506871	11.901361720300669	290
e28fe8973b51adabcd42dedee94d7406	28.446748376372962	479
e2ff4c7f94647af18ec83cf1c41d6a1b	10.99739678501837	288
e30fb319e96c92f7a201496f107c493b	3.4332557249808335	82
e323229f0abad2274dd6aaeee42c528f	20.208045559578935	511
e34917a010909897fbbaa865606a9cd7	31.554706063341996	603
e373621e3b2073dec5fa6a894b6e4f03	11.94918667416106	329
e3ccc3b235e9bb782ead7c2a54edaa46	52.01504816856713	522
e44cbe57822df23ba83c1f3dbc8a6c2e	44.21853277378832	431
e4bc175b1898ffdf4db0ec9aa16cd63c	1.2270994267008968	155
e4c71dc9b1a49bfbf653eae343b1c66e	12.455034002057612	318
e518bcf91d5a7c3e5d1c599a3fcf09be	2.5141841256974544	100
e51a1680a11b4b7e7b986856d41696f4	2.241940478933265	105
e58a56d4b58102fc4cc4da800a200862	20.20941416065252	532
e592ed9cb5b8c08510ef24d01926cdd9	3.817381783619292	241
e5a43b018c81cedd19e9a5354d32d469	0.32249450680470254	87
e68329085db5f36284fdc79f69a535ce	3.9486006889743366	170
e6de2558b4e8d77d9c85ace81db7f066	56.76332183327084	518
e7921ac9f3c3c4bf2aaeb413faffdf7f	3.43258029402304	215
e7e74960c5ee1984f2e60f99081a368b	60.834359283577065	536
e82479c2579596c69f6ae737be09c1c8	6.2350745421826055	181
e8627f876ad32c5061d18820c7ac4c7b	1.6116655913750062	145
e869287fa71add44f6f5eef775389b37	15.257623875804992	468
e87b83ff85fc06252ce3361a02192a0e	6.5163419716664315	206
e8caf33f21a7a8d0849577fdccb834d9	9.524509417934308	275
e8e6eb0cdc3a5593cb7945d164fd1ff6	8.308493085672959	265
e9b350c812c66d63a7fae8a5c9fd2b68	25.389291444647835	367
e9da5b9506c3785ea0241a44f94df7ec	2.588708619077765	94
e9f5290650ce5c0299ec7238abdc23bf	7.979682710488702	248
ea18cfeee71fc538e4632b520c77c6cf	7.693525363059562	246
ea2b0e4a93c24c6c3661cbe347f93b74	48.868981701195395	636
ea334e96bcf93ec7a7cce23f0e812c3c	1.7402358600995014	170
ea6ab07d7c6aa4528c073aadad1d2366	31.02875623401175	442
ea93c2837abadbf926ffe8db19d85d23	19.864839741888392	381
eabab2b496c88d0cc09c46ff871b8139	5.19014159237176	213
eb11d1a3e3b9fd2b0ce5a991b52e12c6	42.313562194107476	460
eb547d58fdc35b41655adaf3289315ef	14.05305175993851	340
ebcd07575158e6fa89b9c8ab386afd33	4.525817316322175	178
ec34114e8cb6129ceb4877aa1d5d5328	6.2754329080571685	207
ec819726f41aee25f3035ea51c68543d	1.3970064695038413	162
ec8fb3c9bd615640c5cfeca26398404f	20.214911498435338	396
ece4b24e7d2b567f05215f9c6d395173	10.550915541174785	284
ed30f325ef95a384b064e963338e7eea	8.582842758850306	298
ed452deddafa1b78e24d7cbe74d7696a	21.684797505415613	500
eda4e9478034a7343f7bd042acc2be9b	12.548600203932367	308
edb54f42393b3f1a5df83e3871dd011e	11.824631442345767	328
edbf7f6589deb72806f042ec4185d195	18.89585594719699	394
edc5bc665b46217f883b3b521f19d608	13.842447298465343	368
ede4fdc46bfff65acea14a433218ab37	7.319988425377234	222
ee0858e46b7c868eb19abedef88e4267	0.5188666527366893	35
ee6ff7c2d227fab1d4526c4405306b46	0.19773545277045554	143
ee965cec471a61b2b8218f85c44cf504	3.444026777817543	155
eeddabbe4a6eb2d07c8f3e87133624c5	30.05801509518527	658
f0c4126a55788ac26d74e33d20b21059	22.05674132269469	405
f1488547c5b3ac5e9884c0c10bf925c1	26.648936231315584	663
f186cb2452353f4336021cfb0cb83a92	6.335201640228308	211
f21b13103ce7ba057faea106ac0ccb7d	5.941406190236402	213
f23147853366370805bf101e4a629f76	1.2544943718270327	100
f26e71fb54b8e271d3b928eafccced3a	12.851648607166634	283
f35c508b877466f9e960e37b911fef51	5.2483152135344	142
f35c9efcf990837bbd2a454c15a6f99f	6.093095521398384	209
f3927f5de3404c9db985850bac489f00	3.02714572157386	201
f3c30aa47b3639f25d168a810ee07fd9	19.594559604506568	465
f424b704d3a6dc9d8a23305980e15396	2.419559808874237	141
f491426c118ba43fea6205d61ce7a293	31.91894643636189	642
f621b5be6994ef8c525e6a0aaaa4b41e	0.30232436137250734	131
f6328649ffd2f1e8453714ccfd786189	0.17396061914561461	166
f6f3391b532038b6742e25f6871355de	0.9294431917020732	177
f73d5ccf83c02a0ec53bc7edc63ae4d6	23.616875883149895	562
f7e4e2e7168bd31475b23ec811a9e0c6	5.064307506100411	219
f84528d160d1a2c8c0b48eb23401e1fa	16.11809838954313	308
f89169dc43ccd939da9c19cb2cb3497e	6.349345872258659	216
f8b8647916cfa57daca15d635a579aec	21.418716452211118	431
f93ea5f632364688b346cf486b8d8ff2	14.101901232869338	332
f9e2c51605f6651e6b5935e45c3d8110	1.0622758658629032	102
f9f07850d21afe189ad25f01a73f7d08	6.050182431305731	236
f9f5f08e8da4cc9740518223846563db	18.04349514635195	437
fa1d2f5e1d955ce2c4c3cea4fbaec94b	11.960821083935802	293
fa2c3310c83195e117798d944f1e7f29	68.76669173171342	708
fa62c11fef73a6c8521f03d386964627	24.24336455476571	401
fa8296f0dfb03840c6bd02d4e1131190	0.7308869436386539	135
fabfd1e9294f07d4b5b916b2647b450c	3.840186415811557	137
fb584619e3778fd5595eb61e33993985	7.191312734031877	239
fc21f6f5c566cfc97798125d5f328700	44.56564781607903	615
fc784892d8f8428e204b2fdef57f69cc	4.410080418196028	167
fd22f09657498d9df835a59b43ce0e7b	2.4771762276034233	95
fd27d3e045b9ba47133ddc92fc6cf379	2.332082044458368	175
fd671ef3b75b1229a228a37112911924	3.530553654707405	186
fd73a9882c920666a4f57dccc7707b10	2.674459835857574	232
fdbed06b4047239dc666a6e080f196d7	26.40817150381804	410
fdf20bef008a559e4b8d2e4fd628d18e	36.59627672392737	514
fe5fa2255ca60bedb7a3dfaea04d9a7e	2.1979479963492845	108
fed01827e216cfdda0c6712324d974c6	2.4158659682269716	75
ff1aac986bffd1fd1655f87ec03c1f83	6.60670128951142	176
ff432c6a262c65a51093d02eeffb1b92	0.9766271252281072	95
ff96125a6762161f01d79f75d52e6c30	57.370547059974996	635
fff894e31d107d487baefd328293936b	26.307736350105635	376
