# Supplementary material for: Signatures of landscape and captivity in the gut microbiota of Southern Hairy-nosed Wombats (Lasiorhinus latifrons)
Source: Anim Microbiome. 2021 Jan 6;3:4. doi: 10.1186/s42523-020-00068-y (PMC7934541; doi:10.1186/s42523-020-00068-y)
Supplement: Supplementary file 13 — Additional file 13: SI_File_5. QIIME2 qzv file of ANCOM test at the ASV level (between different wild populations). [file 42523_2020_68_MOESM13_ESM.qzv › 4d21941b-7e47-4727-ba22-2776461520b3/data/percent-abundances.tsv]

Percentile	0.0	25.0	50.0	75.0	100.0	0.0	25.0	50.0	75.0	100.0	0.0	25.0	50.0	75.0	100.0
Group	Brookfield	Brookfield	Brookfield	Brookfield	Brookfield	Kooloola	Kooloola	Kooloola	Kooloola	Kooloola	Wonga	Wonga	Wonga	Wonga	Wonga
816923c95b3fa220a74ce4125f3dfadb	1.0	2.0	2.0	10.0	37.0	1.0	8.0	18.0	31.75	66.0	1.0	1.0	1.0	1.0	6.0
3f930040f1fb5c5cf7aac57de841c29d	8.0	46.0	56.0	79.0	137.0	1.0	7.75	23.0	38.5	186.0	1.0	1.0	1.0	1.0	1.0
1780b4a7df2ecdce3243c3fcb9f5475a	1.0	1.0	3.0	10.0	47.0	1.0	1.0	8.5	58.75	154.0	1.0	10.0	17.5	29.0	237.0
44bcc3f2359c9fddd2cefaa298b48012	1.0	1.0	1.0	40.0	134.0	1.0	1.0	1.0	1.0	229.0	1.0	1.0	1.0	1.0	1781.0
12555b60b1f7fc015a558bc4c8e546aa	1.0	4.0	11.0	15.0	23.0	1.0	2.5	9.5	26.5	110.0	1.0	1.0	1.0	13.0	688.0
33bb99f67d0003cff4181a49745ff69d	14.0	53.0	84.0	119.0	140.0	1.0	1.0	1.0	36.25	652.0	1.0	1.0	1.0	1.0	1.0
0d31738f736f76e24c84f379d86a7c95	1.0	1.0	1.0	1.0	11.0	1.0	1.0	7.0	21.25	170.0	1.0	1.0	1.0	13.5	117.0
07bf22aeda5a7b593e994b548cd28035	60.0	85.0	201.0	244.0	439.0	25.0	52.25	82.5	97.25	270.0	1.0	1.5	4.0	8.75	33.0
f26e71fb54b8e271d3b928eafccced3a	4.0	8.0	12.0	14.0	19.0	5.0	13.75	27.0	45.5	144.0	10.0	16.25	40.5	70.5	158.0
c108a4de018c2a33d3dfe180486f7526	37.0	51.0	89.0	127.0	512.0	31.0	95.5	140.0	210.0	765.0	1.0	82.5	124.5	265.0	1283.0
a9ee80db09496d8e4ac6d3ff2b5df996	14.0	36.0	53.0	77.0	728.0	1.0	16.75	28.5	98.5	923.0	1.0	1.0	1.0	6.25	45.0
91c9bb5a6810474fa331de511a1be795	1.0	7.0	11.0	17.0	61.0	1.0	1.0	5.0	7.25	23.0	1.0	6.0	9.5	21.0	74.0
e071acd848735b7addde4b875be8b10c	1.0	1.0	1.0	6.0	8.0	1.0	1.0	3.0	11.0	32.0	1.0	1.5	15.5	103.5	1068.0
509c934b588014f114ee7053713584e6	1.0	6.0	9.0	20.0	69.0	1.0	2.5	10.5	22.0	153.0	1.0	86.75	437.0	640.75	1337.0
f21b13103ce7ba057faea106ac0ccb7d	1.0	1.0	51.0	132.0	258.0	11.0	32.75	89.0	168.5	394.0	1.0	34.25	65.0	133.5	881.0
ee965cec471a61b2b8218f85c44cf504	1.0	1.0	1.0	11.0	143.0	1.0	1.0	23.0	52.25	131.0	1.0	1.5	6.0	9.75	62.0
e6de2558b4e8d77d9c85ace81db7f066	1.0	3.0	4.0	5.0	8.0	1.0	1.0	1.0	4.5	17.0	8.0	17.5	29.0	53.75	169.0
04195686f2b70585790ec75320de0d6f	10.0	11.0	17.0	28.0	51.0	4.0	10.0	15.0	60.5	289.0	4.0	11.0	17.0	24.0	63.0
9d50123abdf24032e2e48ef50c5cb359	83.0	211.0	348.0	386.0	500.0	23.0	41.0	83.5	138.5	270.0	1.0	20.5	45.5	72.75	245.0
c6622e664d267eff5fda9b16f5c5ecfa	1.0	1.0	25.0	30.0	976.0	1.0	8.5	14.0	104.75	434.0	1.0	3.5	26.0	44.5	161.0
f93ea5f632364688b346cf486b8d8ff2	1.0	1.0	1.0	11.0	47.0	1.0	1.0	1.0	1.0	11.0	1.0	1.25	17.0	33.0	101.0
7a199378c70bfd0040603527b43f794d	1.0	1.0	1.0	4.0	123.0	1.0	1.0	1.0	1.75	268.0	60.0	243.25	686.0	995.25	4623.0
94b000e59b7ac160b0416c9ab45ff0bf	3.0	8.0	12.0	15.0	19.0	3.0	5.0	5.5	7.25	18.0	3.0	4.25	8.5	15.5	105.0
92b9c9549caee14cab9b79322bc14d5b	3.0	27.0	38.0	101.0	174.0	1.0	6.75	12.0	20.25	38.0	5.0	12.25	20.5	24.75	96.0
27a65719a06ee27a18b8a682aaee611c	1.0	1.0	4.0	17.0	45.0	1.0	1.0	1.0	1.0	81.0	1.0	1.0	1.0	27.5	142.0
0e25949e9c8d66c4a859bda8cc43c676	209.0	347.0	816.0	1039.0	1869.0	1.0	48.75	226.5	946.0	1633.0	1.0	1.0	3.5	14.75	240.0
25eacc6b850073639cc51886f5aec978	1.0	1.0	1.0	1.0	1.0	1.0	1.0	1.0	1.0	1.0	1.0	15.5	71.5	100.5	327.0
e8627f876ad32c5061d18820c7ac4c7b	1.0	1.0	1.0	5.0	8.0	1.0	1.0	3.0	5.25	31.0	1.0	1.0	4.0	13.25	251.0
c162a4f3943238810eba8a25f0563cca	4.0	8.0	16.0	32.0	60.0	4.0	21.75	57.0	86.25	223.0	1.0	1.0	4.0	22.5	447.0
6a6210dd05615ce0487f8398f8b5b64f	32.0	61.0	83.0	134.0	298.0	32.0	49.25	71.5	106.75	202.0	12.0	21.25	33.0	59.25	238.0
78426b7cf553e7768c26fbea3e81f2e9	1.0	80.0	125.0	397.0	495.0	1.0	117.25	244.5	423.0	1185.0	1.0	256.75	695.5	1336.75	3644.0
0f0c741eeebdb89289460115e9430f1a	10.0	12.0	23.0	25.0	59.0	7.0	9.75	13.0	14.25	40.0	4.0	9.25	18.0	25.5	59.0
43a299de77a2e97323757dc8ca158543	1.0	1.0	1.0	1.0	11.0	1.0	1.0	1.0	1.5	11.0	1.0	1.0	9.0	129.75	437.0
08b3c8c468a32b78a9a0254dfd17208a	10.0	12.0	19.0	33.0	48.0	1.0	6.75	15.0	24.5	58.0	1.0	12.75	29.0	62.5	134.0
40956d0d335eafa3d74f71ddbb17bcd6	40.0	63.0	82.0	138.0	274.0	1.0	9.5	28.0	62.5	346.0	1.0	15.0	39.5	66.0	781.0
3c44df3672100a011a334b67eea24366	1459.0	2508.0	3032.0	7347.0	13299.0	1.0	992.25	2329.0	3503.5	6201.0	1.0	5135.75	7130.5	9187.25	29091.0
8c6accdc08a5bcbdd15cc07420d92e2e	288.0	779.0	898.0	1245.0	2249.0	65.0	197.0	233.0	393.5	1058.0	573.0	1864.0	3448.0	6641.25	19644.0
0456009c98353a4a0aaeebb201218e3b	1.0	60.0	107.0	190.0	411.0	1.0	1.0	3.0	9.5	31.0	1.0	1.0	8.0	18.0	39.0
ea6ab07d7c6aa4528c073aadad1d2366	3.0	9.0	15.0	28.0	40.0	1.0	1.0	3.5	4.5	12.0	1.0	12.5	35.5	62.0	187.0
67c7560591497e27b39e335b0cb73f79	2.0	6.0	12.0	29.0	206.0	1.0	13.0	51.5	100.75	250.0	1.0	229.75	453.5	1231.25	3203.0
79cfb7be683bc08e6638683fb4b54676	16.0	35.0	114.0	156.0	288.0	1.0	10.25	27.5	45.5	268.0	1.0	921.5	2842.0	6336.0	15453.0
bdeea0aaeba1ae8c4d11605ae54765fb	36.0	50.0	71.0	90.0	187.0	14.0	22.0	34.5	87.5	217.0	8.0	18.75	23.5	51.0	325.0
51c0ac42f4d1278ec3d84e0ef1552220	1.0	3.0	4.0	6.0	12.0	1.0	1.0	1.0	1.0	9.0	1.0	31.5	68.0	141.5	1992.0
0ef58493de2446d30f621a15e32391a9	1.0	1.0	1.0	7.0	17.0	1.0	1.0	1.0	13.25	29.0	1.0	3.25	22.5	46.25	301.0
c08b14735cd16cae4fbfb9b636320639	568.0	1597.0	2203.0	3429.0	5632.0	272.0	1260.0	1991.5	3309.0	6566.0	125.0	751.25	1233.5	2279.5	5112.0
535fe8fe1d20a5bb61913b00b0770f28	58.0	267.0	635.0	1415.0	3807.0	1.0	74.0	360.0	695.75	3347.0	4.0	108.5	3018.5	4570.0	11630.0
d798f8dc15cd25304cd90385b3474bbb	43.0	76.0	138.0	270.0	378.0	1.0	3.75	20.0	86.0	163.0	402.0	1132.25	1993.5	2631.0	6111.0
b2b16d1fbafaa61ce08062a88fb915b2	1.0	1.0	1.0	1.0	1.0	1.0	1.0	46.5	435.75	4105.0	1.0	1.0	1.0	1.0	598.0
664d9a4c5056cea91e52d439a3172118	1.0	15.0	22.0	88.0	173.0	7.0	28.75	100.0	311.0	716.0	10.0	67.5	116.5	202.5	855.0
2dbe3f56321928bbcd74a153e68bcfc9	18.0	46.0	76.0	275.0	756.0	1.0	22.25	58.5	132.5	460.0	17.0	69.5	172.0	545.25	1376.0
c94a7d9b0a55201069634dc64e78334c	1.0	1.0	1.0	1.0	9.0	1.0	1.0	1.0	1.0	1.0	1.0	1.0	4.5	41.25	202.0
27013979b718edebcf0116c3b371c4f7	53.0	77.0	136.0	207.0	472.0	15.0	58.25	78.0	158.5	1520.0	7.0	34.0	53.5	83.0	203.0
edbf7f6589deb72806f042ec4185d195	23.0	93.0	149.0	443.0	1889.0	22.0	35.0	109.5	347.25	2518.0	1.0	1.0	10.5	35.5	799.0
a5b765041d7153e6e9b326527f375d89	1.0	53.0	77.0	158.0	219.0	1.0	3.0	6.5	52.75	2396.0	1.0	3.0	6.0	9.0	17.0
d087480c6d7a388632fead7c560c8115	5.0	10.0	28.0	37.0	73.0	3.0	5.0	10.5	69.25	261.0	1.0	1.5	5.5	7.0	17.0
6234321dd90179936aa89249d23d256d	2120.0	2323.0	2715.0	7673.0	10141.0	651.0	2092.5	3212.5	4136.5	7946.0	1.0	442.75	802.0	1860.5	13994.0
be9febba3d5693f049d017337e522fa9	1.0	1.0	1.0	1.0	3.0	1.0	1.0	1.5	6.0	92.0	1.0	6.25	32.0	108.5	988.0
08dd9f8036267148e2dc831fbb594689	159.0	183.0	327.0	604.0	955.0	79.0	183.75	271.5	428.5	714.0	28.0	59.25	85.5	126.5	657.0
b9a57770a3bcf07bd9b2083ab77f0e25	39.0	75.0	80.0	140.0	240.0	10.0	26.0	38.0	51.5	91.0	5.0	13.25	19.0	32.75	123.0
4ce0afbaae4138f34580aa9f62b7a0fd	1.0	189.0	253.0	344.0	898.0	1.0	1.0	1.0	20.75	576.0	1.0	1.0	1.0	1.0	43.0
b869e70d390052243673ae74fec2587d	1.0	1.0	1.0	6.0	26.0	1.0	1.0	1.0	1.0	5.0	1.0	1.0	1.0	173.25	1332.0
50c6d4d76375f68d425609d9ffd2dd73	3.0	8.0	13.0	41.0	170.0	1.0	4.75	7.5	37.75	106.0	16.0	55.0	102.0	214.25	568.0
c492de42a100746b833a7d4b69cff7ca	8.0	12.0	38.0	142.0	155.0	1.0	1.0	3.5	11.75	104.0	1.0	11.25	47.5	114.0	1431.0
e8caf33f21a7a8d0849577fdccb834d9	1.0	1.0	7.0	9.0	73.0	1.0	8.25	14.0	20.75	89.0	1.0	21.25	86.5	230.25	1208.0
c45882b112edc660fb3c42c5289629b4	1.0	1.0	1.0	1.0	2.0	1.0	1.0	1.0	5.25	29.0	1.0	1.0	1.0	7.0	2285.0
b80972d9e16f3aa7666859b612399f66	1.0	14.0	21.0	29.0	53.0	10.0	55.75	122.5	191.25	307.0	1.0	1.0	1.0	1.0	1.0
84b6333f58c9f939d157b83228ae745f	3.0	18.0	21.0	31.0	43.0	1.0	1.0	6.5	12.5	55.0	1.0	3.25	23.0	43.5	155.0
fa62c11fef73a6c8521f03d386964627	102.0	200.0	411.0	593.0	904.0	10.0	50.75	109.0	208.75	298.0	3.0	18.25	29.0	53.25	253.0
1425e15873d195069187835070016687	1.0	11.0	103.0	219.0	492.0	29.0	94.0	148.5	202.0	317.0	87.0	154.5	502.5	1014.5	2972.0
9b81dbbce8ed249f41cb43a8a46649cd	1.0	15.0	31.0	43.0	133.0	1.0	6.5	10.5	23.0	109.0	1.0	1.75	17.0	35.0	229.0
b34b4500805498945473f59d6316afe1	4.0	27.0	31.0	82.0	121.0	1.0	1.0	10.0	14.5	57.0	1.0	1.0	4.0	21.75	89.0
c428921b96285cbdb04677e09e5bf825	11.0	23.0	28.0	32.0	37.0	1.0	5.75	9.5	16.0	30.0	1.0	12.25	33.0	106.5	272.0
af798ffc0b2345146af4b11177ebf92c	1.0	42.0	84.0	110.0	182.0	38.0	54.25	105.0	154.25	290.0	43.0	111.5	158.0	341.25	1053.0
64cca4553f8d24587c95234e901fd2e9	7.0	11.0	28.0	38.0	63.0	1.0	1.75	5.5	15.75	83.0	16.0	53.0	88.5	148.0	2469.0
644e1a4aa7aaf9d51fdf16cda7bb80da	9.0	23.0	49.0	70.0	206.0	4.0	24.0	56.5	279.5	3935.0	1.0	1.0	4.0	34.5	114.0
ec8fb3c9bd615640c5cfeca26398404f	1.0	1.0	1.0	1.0	1.0	1.0	1.0	2.5	8.25	19.0	1.0	10.5	14.0	27.25	134.0
95afd8c12ee5abfb67148d03f3c88595	1.0	1.0	6.0	12.0	19.0	1.0	2.75	9.5	21.5	58.0	1.0	14.25	23.0	84.5	1065.0
4a140c84cab73d6175858f07a8c32643	1.0	28.0	42.0	60.0	105.0	6.0	16.75	24.5	38.0	84.0	1.0	6.0	10.5	18.0	144.0
3e1a1bffd8f3c4c02c34162195f70585	114.0	488.0	762.0	1669.0	4014.0	1.0	4.0	85.5	699.0	3433.0	1.0	1.0	1.0	1.0	5.0
fc784892d8f8428e204b2fdef57f69cc	1.0	1.0	35.0	37.0	57.0	1.0	1.0	21.5	25.25	96.0	1.0	1.0	1.0	4.75	39.0
ae85f841b64cdb5a35ce441bbfcf40f0	9.0	12.0	20.0	32.0	104.0	1.0	8.0	15.5	22.25	61.0	1.0	4.0	6.0	10.0	71.0
fd27d3e045b9ba47133ddc92fc6cf379	1.0	29.0	38.0	50.0	71.0	1.0	5.0	13.0	22.5	46.0	1.0	4.0	10.5	18.0	147.0
cdbc46877f9e75dca733e4383a5eef07	1.0	1.0	3.0	7.0	20.0	1.0	1.0	1.0	2.75	302.0	1.0	1.0	1.0	9.5	313.0
eb547d58fdc35b41655adaf3289315ef	40.0	56.0	83.0	170.0	201.0	1.0	9.75	20.5	40.5	102.0	1.0	1.0	1.0	14.0	210.0
df46e34d85062c3b797411d3c32fee24	1.0	1.0	1.0	3.0	7.0	1.0	1.0	1.0	1.5	140.0	20.0	38.75	57.0	105.25	240.0
dadb874cf55015dada2a22cc32c1eda9	2270.0	4458.0	7928.0	11316.0	23843.0	229.0	1890.75	4125.5	7546.25	21897.0	1.0	100.5	595.5	1868.0	4212.0
cef45b97ab32b9245e3aba8bd42f8d09	1.0	26.0	89.0	148.0	357.0	1.0	1.0	9.5	73.75	120.0	1.0	1.0	1.0	15.0	137.0
1355fe25067880b3c8894a4fbdcb825e	1.0	70.0	154.0	532.0	826.0	1.0	1.0	12.0	63.0	211.0	1.0	4.25	9.0	19.75	112.0
6dc87c38d6e9e6698490ff74a338d193	162.0	302.0	819.0	1003.0	1306.0	22.0	49.75	96.0	220.75	1249.0	1.0	662.25	1215.0	2181.25	14638.0
c3339c1384901c20c9503337ff5763eb	1.0	1.0	1.0	16.0	20.0	1.0	1.0	1.0	1.0	84.0	1.0	1.0	1.5	10.0	907.0
f9f5f08e8da4cc9740518223846563db	1.0	1.0	1.0	1.0	3.0	1.0	1.0	19.5	43.25	99.0	1.0	1.0	1.0	3.0	5.0
502fdc648d6eac5cd6cf007ff357f737	119.0	497.0	736.0	1607.0	2079.0	1.0	180.0	318.5	1370.5	2405.0	146.0	486.0	981.0	1724.0	7352.0
270cf0642a9a1256985856a2283908dc	28.0	104.0	150.0	191.0	283.0	14.0	46.5	97.0	127.5	250.0	51.0	109.0	190.0	328.25	961.0
9f7bd05fc521199ef6d17958985d2712	1.0	1.0	1.0	50.0	195.0	1.0	1.0	1.0	1.25	345.0	1.0	1.0	1.0	1.0	1.0
399bcf0feb12a20ca0731d8d65268dae	1.0	1.0	1.0	1.0	4.0	1.0	1.0	1.0	1.0	1.0	1.0	1.0	7.0	45.75	653.0
be57201608bf3e894a0c1fe05306302e	16.0	68.0	75.0	101.0	119.0	1.0	7.0	34.5	69.0	285.0	1.0	1.0	1.0	10.5	158.0
b902443fbf36d9390d212daef4f9bb11	111.0	237.0	478.0	657.0	903.0	21.0	138.5	185.0	283.25	646.0	55.0	149.25	276.5	317.25	5244.0
86d155734020030ec30e44ef02a2366b	1.0	11.0	53.0	64.0	644.0	1.0	1.75	16.5	159.25	342.0	1.0	1.0	4.5	16.25	406.0
7de0b23e91fd1db3bfb5b37cb92936ae	224.0	393.0	686.0	1025.0	2065.0	320.0	548.25	740.0	1346.75	2998.0	38.0	1487.5	2516.5	4441.0	11778.0
5860cc6b25ff1fb442cebc29360c8f8d	121.0	212.0	519.0	955.0	2000.0	1.0	183.25	900.5	1528.25	8379.0	1.0	169.0	1010.5	1709.5	4816.0
96399ce5c40536152dd9f9d076803879	11.0	11.0	13.0	18.0	28.0	8.0	11.75	15.5	31.5	52.0	1.0	9.25	15.5	25.75	61.0
1348bfd291acd6dd06a913ad31f9027a	166.0	1451.0	2628.0	3076.0	6399.0	45.0	506.0	800.5	1724.5	5739.0	1.0	209.0	547.0	1317.5	9333.0
209e7f307b1f35e071aa1ee9490d6a87	1.0	12.0	27.0	37.0	164.0	1.0	1.0	11.5	23.25	167.0	1.0	9.25	20.5	51.25	141.0
ff1aac986bffd1fd1655f87ec03c1f83	1.0	21.0	467.0	2419.0	11487.0	1.0	1.0	217.5	592.25	3017.0	1.0	797.25	3379.5	5840.0	15734.0
8ebe701cf6fe9fecac2a0d2ba0f74884	239.0	796.0	968.0	3791.0	5188.0	140.0	1501.75	2109.0	3854.5	7812.0	4.0	54.0	241.0	460.0	2825.0
463c97a896103f32fb7c55be1bc8c281	14.0	355.0	1728.0	4983.0	7462.0	1.0	219.0	377.0	1183.5	8418.0	1.0	14.25	213.5	1680.5	11622.0
350715558fc9870039b34bc1f1dff39f	32.0	99.0	293.0	2103.0	2912.0	15.0	130.0	169.0	352.5	1218.0	1.0	1.0	1.0	3.0	7.0
edc5bc665b46217f883b3b521f19d608	14.0	49.0	79.0	114.0	407.0	1.0	16.75	72.5	110.25	260.0	1.0	255.25	1508.5	2374.0	6157.0
5c68cf200f7fb9d65828534aa799ea49	7.0	20.0	40.0	68.0	110.0	13.0	25.5	44.5	91.0	213.0	9.0	19.75	41.5	75.25	548.0
5db9ef864b8d0cc4d017a661fc561bf1	14.0	73.0	100.0	254.0	318.0	1.0	288.25	499.5	1023.0	2232.0	1.0	53.0	121.0	302.0	2036.0
1fe23cb09704fa59e0d62fb7da75829c	14.0	90.0	132.0	310.0	430.0	3.0	43.75	117.5	154.25	480.0	1.0	1.0	5.5	58.75	1142.0
524773d713cea2b4b6c239e1200ede69	12.0	36.0	60.0	136.0	194.0	31.0	73.5	95.5	142.5	201.0	29.0	116.75	257.0	371.5	1769.0
4186e933b65344b626c7fa568f133b88	8.0	26.0	41.0	54.0	76.0	2.0	7.75	11.0	13.25	42.0	1.0	3.25	6.0	9.75	31.0
0ceea5e52cad97a12c3a98d094754cd1	1.0	1.0	1.0	4.0	4.0	1.0	1.0	1.0	1.25	5.0	3.0	16.0	24.0	33.0	48.0
53541cf5156eaca3ab180a06040fb666	1.0	1.0	1.0	12.0	85.0	1.0	1.0	2.0	35.25	91.0	1.0	1.0	1.0	1.0	23.0
915b3cccf5545d9045541812dc61ba61	1.0	1.0	1.0	6.0	16.0	1.0	2.5	9.0	29.5	199.0	1.0	3.0	8.0	19.5	64.0
4930259bd49c22b2f16d8ff3fe7e9f1c	75.0	339.0	840.0	2151.0	12729.0	1.0	4.75	946.0	2245.75	5766.0	1.0	7.5	41.0	314.75	3405.0
b0e36c2505ab53affc8d31b8368ae538	21.0	56.0	318.0	1106.0	1472.0	33.0	156.5	552.0	1360.5	4516.0	15.0	84.75	199.0	532.0	2180.0
269a1f0ceebb0b5b4136f44c09ea8c92	1.0	29.0	87.0	122.0	506.0	1.0	96.75	163.5	327.25	833.0	1.0	104.75	203.0	404.75	3227.0
f3c30aa47b3639f25d168a810ee07fd9	30.0	55.0	82.0	117.0	157.0	1.0	1.0	4.0	10.5	138.0	3.0	39.25	87.5	197.25	673.0
1ee9330d696179b0734532a01bf18952	122.0	601.0	1114.0	1152.0	2762.0	3.0	162.0	409.5	783.75	2296.0	1.0	134.75	253.0	520.0	1643.0
1d567135f7dc7dd884fe9157642f9fa6	1.0	1.0	1.0	1.0	4.0	1.0	1.0	1.0	4.25	119.0	1.0	1.0	1.0	2.5	99.0
2cde30efcc859d017a89f26c9c92bd22	1.0	1.0	1.0	3.0	7.0	1.0	1.0	1.0	1.0	10.0	1.0	2.25	41.5	343.5	3032.0
0fb008e08820899363d1327cd119f6b2	1.0	1.0	1.0	1.0	69.0	1.0	1.0	14.5	34.0	102.0	1.0	11.25	33.0	95.0	520.0
ce76f4f3f162907336186832c371b532	8.0	9.0	15.0	23.0	46.0	14.0	25.75	45.5	59.75	107.0	1.0	8.0	26.0	40.75	75.0
ac57d463deafd198f817244255e80019	9.0	280.0	722.0	956.0	2493.0	183.0	879.5	1779.5	3722.0	9263.0	3.0	993.25	2187.0	3883.5	24232.0
aac9f40c2529e5fd97e02420224a3f24	50.0	155.0	184.0	439.0	891.0	1.0	26.0	78.5	419.25	707.0	1.0	35.0	89.5	164.0	1544.0
51a5865ab7628d3cf3dad7b9f59c3da2	1.0	1.0	1.0	1.0	1.0	1.0	1.0	1.0	1.0	1.0	6.0	10.25	24.5	36.0	158.0
7f1ea222ed01168c44bde1aad0f57bdb	1.0	1.0	79.0	173.0	215.0	10.0	30.5	52.5	95.25	245.0	32.0	60.5	146.5	237.25	2316.0
d3b3431020773fe5403fc7103d612c9a	11.0	22.0	42.0	61.0	109.0	1.0	10.75	19.5	27.25	130.0	4.0	13.25	39.0	57.75	580.0
4d4fd08788a568b4a07474fdaaa4fb45	3.0	8.0	11.0	14.0	29.0	1.0	2.5	5.5	12.5	52.0	1.0	4.5	12.5	21.75	40.0
46ef2b7d53f8458d880b33d01e0a8d56	1.0	8.0	38.0	98.0	420.0	1.0	1.0	2.0	18.25	104.0	1.0	1.0	1.0	1.0	4.0
21a927f3f4356cffe13c61089e068363	17.0	74.0	665.0	1466.0	5633.0	1.0	1.0	1.0	25.5	431.0	1.0	1.5	14.0	44.25	2018.0
2741904794d0125f8936ef2d94323f18	1.0	1.0	1.0	1.0	120.0	1.0	1.0	1.0	3.25	107.0	1.0	1.0	10.5	50.0	1047.0
90bed9d1f98f7fbabfbfa3cd9b9738b4	1.0	103.0	177.0	194.0	416.0	1.0	65.75	144.0	266.5	1299.0	1.0	5.0	34.0	89.5	1413.0
a3d69db98e6efdbb86b8d9136ce48ec5	1.0	31.0	35.0	46.0	196.0	1.0	1.0	4.5	32.75	97.0	1.0	1.0	1.0	1.0	2.0
2676802339a73d19a5e82144dd06cea1	1.0	1.0	1.0	14.0	29.0	1.0	1.0	13.0	23.25	171.0	1.0	1.0	2.0	8.0	45.0
81d046b5e94a5144f46e286f4467b8fc	1.0	5.0	8.0	10.0	36.0	1.0	6.25	9.0	12.25	40.0	6.0	120.25	173.5	260.0	1231.0
45127f608cc1fcfeffc2026d2ade2c97	1.0	1.0	1.0	1.0	5.0	1.0	138.0	433.0	1197.5	3875.0	1.0	1.0	1.0	1.0	4.0
54fde34b2ccb8775a7706a21381af659	79.0	322.0	525.0	853.0	1185.0	19.0	123.0	513.0	709.75	5901.0	1.0	115.25	231.0	410.25	1379.0
14a999ac116871041248e75a737e4362	8.0	150.0	193.0	492.0	590.0	1.0	151.25	272.0	1345.75	2234.0	1.0	1.0	1.0	5.5	126.0
ba0a46752f918ad29d001922c39dbf18	1.0	1.0	1.0	1.0	4.0	1.0	1.0	1.0	1.0	4.0	3.0	12.0	18.0	30.5	80.0
ad466bdeda507c6c8b5e09e73ac079bc	1.0	442.0	739.0	2591.0	3189.0	1.0	1.0	85.0	290.5	7303.0	1.0	1.0	1.5	156.5	2795.0
a0852d6c3110aeff5d0eeec5208fadee	2.0	33.0	43.0	210.0	873.0	6.0	13.0	36.5	96.5	295.0	1.0	82.75	201.0	538.75	3162.0
0e3f9197279b7cbc671a6196e6a196f0	471.0	718.0	1096.0	3492.0	4072.0	1.0	2.5	133.0	357.0	2474.0	1.0	1.5	36.5	111.0	221.0
c90914b955e948b0bc3cb48e99856f31	1.0	955.0	1732.0	4389.0	5267.0	1.0	1.0	3.5	471.5	8864.0	1.0	1.0	1.0	5.0	250.0
398e16e44c2a2cae4fdc5aa464684068	5.0	20.0	39.0	55.0	91.0	1.0	50.5	93.0	252.25	1060.0	1.0	13.75	371.5	829.75	4898.0
bd64be31c125f8956801b66c62a22223	1.0	247.0	422.0	834.0	1850.0	13.0	194.75	304.0	395.25	1145.0	1.0	58.75	167.0	344.25	3837.0
4cc05c80dea879520fce032cb6555f62	1.0	1.0	1.0	3.0	267.0	1.0	6.0	67.0	352.5	4786.0	21.0	198.25	289.5	747.25	5104.0
fa1d2f5e1d955ce2c4c3cea4fbaec94b	460.0	643.0	995.0	1508.0	3181.0	182.0	324.25	426.0	557.0	1552.0	33.0	130.5	239.0	406.5	2606.0
9a80ae17cd96f925699d74507d258fe1	58.0	80.0	152.0	170.0	364.0	35.0	77.0	137.0	251.5	547.0	5.0	29.75	46.5	104.75	289.0
fed01827e216cfdda0c6712324d974c6	1.0	58.0	125.0	202.0	289.0	1.0	1.0	1.0	27.25	756.0	1.0	1.0	14.0	51.75	154.0
22cde9fc7c966829892496a953e94717	1.0	4.0	10.0	18.0	761.0	1.0	1.0	11.5	70.5	562.0	10.0	81.25	137.5	317.25	828.0
285864ae495c8e884d5accb071992584	26.0	40.0	58.0	100.0	240.0	3.0	33.0	51.5	92.5	503.0	1.0	7.25	30.0	60.0	474.0
6268b7668c94abd24c89d2f0bae40384	4.0	27.0	48.0	90.0	159.0	15.0	30.25	70.5	106.5	276.0	22.0	124.25	189.0	319.75	3145.0
8f895d782cc11c6275418215a92b24c0	1.0	1.0	2.0	53.0	94.0	1.0	1.0	1.0	4.0	216.0	1.0	1.5	12.5	28.25	109.0
2dbcbdee7d024754be2c7409122dffe9	1.0	15.0	47.0	61.0	84.0	1.0	21.0	44.5	100.75	548.0	17.0	29.5	129.5	348.75	1765.0
ede4fdc46bfff65acea14a433218ab37	1.0	1.0	1.0	14.0	37.0	1.0	1.0	1.0	1.0	29.0	1.0	1.0	123.5	366.0	2188.0
eb11d1a3e3b9fd2b0ce5a991b52e12c6	12.0	58.0	81.0	85.0	154.0	11.0	56.5	91.0	133.75	285.0	1.0	4.0	7.0	13.75	151.0
bc6f987af8d48e77fd83646a0ea888bf	1.0	8.0	11.0	13.0	170.0	1.0	1.0	3.0	12.5	1130.0	1.0	5.25	14.0	34.75	73.0
e373621e3b2073dec5fa6a894b6e4f03	1.0	1.0	1.0	1.0	1.0	1.0	1.0	1.0	52.0	540.0	1.0	1.0	1.0	1.0	1.0
8586c9cfb80eb43753e226004e0348e6	74.0	173.0	324.0	389.0	785.0	32.0	114.75	159.5	247.5	1267.0	4.0	22.0	91.5	140.0	440.0
83f45488b78a04989136fdfe184ec0e8	114.0	164.0	550.0	625.0	677.0	36.0	157.75	218.5	347.75	558.0	1.0	170.5	303.0	607.0	2629.0
2b1cb74068a199ea176973ea9cb52bac	1.0	3.0	4.0	6.0	12.0	1.0	1.0	1.0	1.0	79.0	1.0	1.0	1.0	7.0	5311.0
b19b8b5a0459d93fa3d6588a11a2f3c1	20.0	29.0	49.0	65.0	92.0	3.0	14.75	24.5	43.75	95.0	1.0	10.25	14.5	32.75	134.0
3754f776a2ec3065bb2588f00ad486d6	1.0	1.0	16.0	28.0	201.0	1.0	1.0	1.0	3.75	1185.0	1.0	1.0	1.0	1.0	1.0
5c396e66862b9463ed03676c08f8421b	3.0	15.0	54.0	115.0	124.0	1.0	15.25	33.0	100.25	330.0	1.0	10.0	16.0	82.0	260.0
bec7a6c28b061712aa76cc0ed7188b5f	50.0	111.0	286.0	1169.0	1540.0	35.0	76.25	192.5	418.25	1761.0	1.0	1.0	81.0	212.0	860.0
595510b25712675d791d9a42b982a503	1.0	1.0	1.0	1.0	1.0	1.0	1.0	3.0	15.25	128.0	1.0	10.0	14.5	27.0	71.0
146a9bd7f1b84b8c9cb99950ff952225	1.0	1.0	19.0	304.0	565.0	1.0	22.0	63.0	108.75	572.0	1.0	1.0	17.0	67.0	332.0
d52475159d8e1880084819e0f5ba89b3	1.0	3.0	25.0	35.0	36.0	1.0	4.0	11.0	18.25	41.0	1.0	4.75	14.5	21.75	87.0
fdbed06b4047239dc666a6e080f196d7	1.0	1.0	4.0	8.0	25.0	1.0	1.0	4.0	8.25	44.0	6.0	17.5	27.0	50.25	135.0
bf16f5a76ed4ac116fd7e107078ba36b	1.0	1.0	1.0	1.0	1.0	1.0	13.0	21.5	41.75	78.0	1.0	1.0	1.0	1.0	1.0
71fdbb939b8a1e633a10ae9f5766bbb2	29.0	94.0	145.0	176.0	253.0	16.0	26.0	41.0	57.25	251.0	1.0	1.0	3.0	5.0	92.0
03e2c89aaaafed3a7255cf3eddc568ce	1.0	1.0	1.0	32.0	144.0	1.0	1.0	1.0	1.0	24.0	1.0	1.0	4.0	34.5	197.0
9e25a5c2eb21f17ed74d9d5b36941197	6.0	32.0	46.0	80.0	157.0	6.0	32.25	47.0	65.75	208.0	1.0	1.0	1.0	2.0	25.0
13fcc68b05471ed7d6e6b08c29e2a51c	1.0	1.0	48.0	203.0	497.0	1.0	43.25	108.5	245.5	4801.0	57.0	189.25	411.5	573.25	1679.0
9416f4ec98a31e2c08235ece4135be78	1.0	1.0	4.0	13.0	19.0	1.0	1.0	1.0	1.0	39.0	3.0	24.5	37.5	72.75	165.0
6e420ac68a7e4cc795014bdf46caffba	1.0	1.0	1.0	1.0	1.0	1.0	1.0	1.0	1.0	1.0	1.0	1.0	1.0	93.25	1848.0
881b09a08233de86f681818b31d5b5ee	1.0	9.0	20.0	52.0	88.0	1.0	1.0	10.0	21.5	190.0	1.0	1.0	1.0	3.25	67.0
2faf4b846bb4730f685225e9775a10bc	16.0	38.0	50.0	74.0	213.0	18.0	26.0	54.5	85.75	485.0	4.0	50.25	105.5	143.0	211.0
a4ffe6af60a855b7dc39131fd0e440cd	1.0	1.0	1.0	16.0	84.0	1.0	1.0	1.0	120.25	1118.0	1.0	1.0	1.0	1.0	12.0
33902c26956acf7efa69413cfea6326e	1.0	1.0	1.0	1.0	1.0	1.0	1.0	1.0	1.0	50.0	1.0	6.5	18.0	36.0	60.0
237d6ee1fbf1020abd88b10e4da093b1	1.0	1.0	1.0	2.0	4.0	1.0	5.25	13.5	31.75	178.0	1.0	12.0	22.0	49.5	114.0
280353746e8eb880db9965d558cfbc30	1.0	6.0	9.0	17.0	35.0	1.0	1.75	4.5	6.0	11.0	1.0	5.0	9.0	19.5	96.0
0f2919abf529d88ce343ae7bfc289824	12.0	67.0	69.0	157.0	336.0	1.0	22.5	50.0	93.0	416.0	3.0	29.0	50.0	110.0	444.0
2a1c5924e2d2c205da15009114b98969	53.0	77.0	388.0	1613.0	2114.0	1.0	1.0	11.5	131.75	6971.0	1.0	1.5	4.5	105.25	466.0
6ee30b7b9f6367ff45f1fd7c4f735d29	1.0	5.0	13.0	23.0	73.0	1.0	1.0	137.5	247.5	1031.0	1.0	11.25	27.0	87.75	629.0
1654807d642266f7ac4c5c59e266da81	1.0	19.0	29.0	40.0	59.0	1.0	20.75	43.0	64.0	608.0	1.0	1.0	1.0	1.0	1.0
023e97a853748e62853787f60358666b	1.0	1.0	18.0	47.0	572.0	1.0	3.0	16.5	41.0	348.0	1.0	1.0	1.0	11.25	2163.0
19214e55c2623eae2085b600d2111664	1.0	28.0	97.0	303.0	912.0	1.0	17.0	61.0	126.0	876.0	1.0	1.0	1.0	3.0	7.0
44aa38945fc5343898a799c881e3e7c2	1.0	1.0	4.0	12.0	45.0	1.0	1.0	1.0	2.25	46.0	1.0	1.0	1.0	40.25	470.0
86c98d84259255ca84a4117cd6e4674d	1.0	8.0	11.0	13.0	34.0	1.0	1.0	7.0	17.75	240.0	1.0	1.0	1.0	5.5	34.0
94225777aa9474a8d15f464bd9bac8a1	1.0	65.0	96.0	180.0	259.0	1.0	1.0	195.0	339.25	752.0	1.0	1.0	20.5	72.25	145.0
6c304aec5769b06383658008c1e6a94a	8.0	22.0	101.0	128.0	355.0	1.0	68.25	102.0	185.25	478.0	4.0	13.75	35.5	52.5	315.0
f491426c118ba43fea6205d61ce7a293	3.0	5.0	24.0	75.0	302.0	1.0	35.0	139.0	872.25	1781.0	1.0	1.0	1.0	1.0	4.0
91a14d8e7d14cd360758d20ac8e2e3d1	1.0	20.0	98.0	147.0	406.0	1.0	1.0	4.0	74.75	384.0	1.0	1.0	1.0	51.25	706.0
0b36456e31ae8eb3bba07561d75f3ecf	2.0	13.0	105.0	198.0	1118.0	11.0	137.5	348.5	677.0	1279.0	25.0	213.5	641.5	1203.0	4910.0
82b6c354b7ec06e18a5d0be27579e20f	1.0	842.0	1394.0	2695.0	4425.0	1.0	24.75	295.5	757.0	3100.0	1.0	6.5	62.5	222.0	1347.0
9ee8e39c88b826bd1bfc99589655f49d	407.0	487.0	915.0	1272.0	1571.0	200.0	392.5	680.0	1127.0	1647.0	1.0	342.75	506.5	689.5	4423.0
56758836e2fc766051d575e08978cdec	34.0	572.0	701.0	893.0	1287.0	1.0	66.75	202.5	434.75	808.0	64.0	272.0	520.0	1123.25	4551.0
0184c519721ace2cda592a18fff23bf8	1.0	72.0	88.0	496.0	743.0	1.0	4.0	30.5	92.75	596.0	1.0	1.0	1.0	3.25	27.0
7e3d0fb80c8a2dae791cd603a6134306	1.0	21.0	224.0	557.0	1263.0	1.0	22.25	73.0	177.75	1870.0	1.0	1.0	8.0	77.5	2261.0
d312696f9c5dd29a9ff4335111617ce2	1.0	11.0	145.0	524.0	2592.0	1.0	15.5	32.0	47.5	428.0	1.0	25.0	51.0	130.5	725.0
7a65b081641bfe6e58b936f3c745b1eb	5.0	59.0	108.0	489.0	673.0	1.0	79.5	182.0	340.25	529.0	26.0	76.25	176.0	206.25	862.0
a7910b30d9c175f4743f7561371a564b	1.0	205.0	251.0	544.0	1560.0	1.0	1.0	1.0	43.75	194.0	1.0	1.0	1.0	18.75	117.0
9b101f5acb6c095f2374e97967884de4	1.0	1.0	5.0	243.0	795.0	1.0	1.0	1.0	1.5	33.0	1.0	1.0	1.0	1.0	1.0
c20426ddaeb8e0da96f8636bab28913a	80.0	260.0	284.0	327.0	578.0	23.0	44.75	84.0	159.75	952.0	1.0	7.25	27.5	59.75	4657.0
be80912e2fee0d120aef1d6e5e9af07f	1.0	2.0	92.0	247.0	557.0	1.0	19.25	165.5	275.25	886.0	1.0	1.0	2.0	24.0	273.0
08e700017fcf7b2701ed3ce0ccd3f3ae	50.0	197.0	242.0	340.0	599.0	11.0	49.75	82.0	195.5	317.0	1.0	1.0	1.0	3.0	23.0
73b17670a772019931a795b8cd848936	234.0	440.0	697.0	879.0	1493.0	56.0	269.0	322.5	431.5	573.0	57.0	223.0	384.0	647.0	1762.0
693208a49f0ca47147f722309f2260e5	3.0	302.0	912.0	1107.0	1628.0	1.0	7.75	50.0	152.0	342.0	1.0	1.0	4.0	19.25	1226.0
fa2c3310c83195e117798d944f1e7f29	21.0	116.0	227.0	491.0	905.0	1.0	14.25	40.5	134.75	684.0	1.0	1.0	1.0	1.0	11.0
3d92118281c6ee2b33587074bf6f46bf	1.0	1.0	130.0	431.0	904.0	1.0	3.25	10.0	28.75	201.0	1.0	1.0	1.0	1.0	522.0
75058df17657d5996b4b846a4ebc958a	1.0	1.0	5.0	179.0	475.0	1.0	1.0	1.0	8.25	1185.0	1.0	1.0	1.0	1.0	90.0
1f643bf4ff2f9a59d5dab5f38bf1babc	1.0	24.0	30.0	174.0	692.0	19.0	113.5	153.0	289.75	503.0	1.0	19.5	72.5	157.0	1208.0
dac315df3c6ffdaac8f5fec73a0479fa	1.0	1.0	1.0	358.0	815.0	1.0	1.0	1.0	1.0	40.0	1.0	1.0	1.0	1.0	155.0
991bcf92d4e485a9895e33781cb8df50	70.0	166.0	256.0	312.0	387.0	3.0	44.25	71.5	185.5	553.0	1.0	9.25	24.5	102.25	350.0
3dde71f356edd134418bca30d7e62d86	162.0	300.0	354.0	617.0	823.0	46.0	84.75	173.5	236.0	555.0	39.0	125.0	275.5	577.0	863.0
1018db31557716299bcd154e458a15e4	1.0	73.0	101.0	234.0	379.0	26.0	85.5	150.5	358.75	1304.0	1.0	7.5	26.5	59.25	95.0
e323229f0abad2274dd6aaeee42c528f	1.0	130.0	304.0	534.0	656.0	1.0	1.0	5.5	73.75	1188.0	1.0	1.0	1.0	1.0	54.0
a8e50abde041a168367dd6afa0769f28	1.0	141.0	274.0	281.0	423.0	1.0	1.0	1.0	9.0	109.0	1.0	1.0	22.0	268.0	1286.0
fd73a9882c920666a4f57dccc7707b10	83.0	179.0	274.0	515.0	1145.0	39.0	111.75	172.0	311.75	929.0	31.0	69.0	115.5	167.0	1775.0
acaddcc70d590a9e203dd7607ae7f81a	60.0	133.0	243.0	460.0	774.0	48.0	98.5	133.0	227.5	539.0	1.0	49.25	93.0	169.25	938.0
77dd71acfd170a9a75ec88d777517241	5.0	51.0	88.0	176.0	277.0	1.0	9.0	18.5	40.0	102.0	1.0	1.0	1.0	7.0	113.0
ea93c2837abadbf926ffe8db19d85d23	23.0	46.0	100.0	111.0	409.0	19.0	42.0	94.0	188.0	438.0	1.0	3.0	7.5	22.75	615.0
27527fb1c9efc31e22ac398663eb02d0	1.0	91.0	110.0	216.0	270.0	11.0	21.0	57.0	118.75	367.0	1.0	12.25	22.5	30.75	197.0
952e5002e4ecc26e98fbeb9f1cb4eca2	101.0	152.0	215.0	581.0	823.0	1.0	1.0	17.0	47.75	238.0	1.0	1.0	1.0	4.0	25.0
d69d4a77004890210b10fd5352669f53	1.0	101.0	225.0	365.0	2139.0	1.0	27.0	70.5	109.25	357.0	1.0	10.5	25.0	74.5	476.0
060ad74f883f17969802b68f5cb21cd9	100.0	387.0	577.0	665.0	3743.0	1.0	5.75	39.5	81.25	185.0	1.0	37.0	105.5	202.5	702.0
a61f368e16f542a6c7c1f3845802e172	40.0	98.0	113.0	171.0	304.0	4.0	16.0	32.0	85.75	147.0	1.0	44.75	103.5	139.5	591.0
ca69dee0c968ecd0c51d5cd4a94cca68	32.0	59.0	95.0	146.0	251.0	21.0	56.75	82.5	193.75	383.0	1.0	8.5	15.0	23.0	78.0
e58a56d4b58102fc4cc4da800a200862	1.0	85.0	148.0	311.0	634.0	1.0	1.0	1.0	3.5	208.0	1.0	1.0	1.0	1.0	55.0
e11cb2911aeaeb30eb0041b063506871	68.0	130.0	188.0	242.0	385.0	113.0	257.75	367.5	583.5	1464.0	120.0	212.0	453.0	751.25	1480.0
bbd8d3a539aceef84d2e9f3427e46e51	30.0	36.0	75.0	90.0	210.0	8.0	65.25	96.0	151.5	371.0	1.0	1.0	5.0	11.0	124.0
6ffa81dde73368f03f57f6bcc96426cb	13.0	27.0	56.0	90.0	364.0	1.0	7.25	21.0	27.0	481.0	1.0	4.0	8.0	12.0	74.0
5f710917418a9b330974629c2cf3286b	8.0	39.0	83.0	93.0	371.0	1.0	56.0	88.0	114.5	1087.0	1.0	9.75	37.5	64.0	296.0
fd22f09657498d9df835a59b43ce0e7b	1.0	1.0	1.0	260.0	303.0	1.0	1.0	1.0	2.5	15.0	1.0	1.0	1.0	10.25	164.0
2a1a1ce8f34ef7058b5538d95634fff6	1.0	8.0	64.0	123.0	252.0	1.0	32.5	67.5	125.75	371.0	1.0	6.75	19.5	33.5	117.0
64d4cf1e460fac29ca24d3ab85a92d59	1.0	12.0	31.0	79.0	170.0	1.0	16.0	39.5	80.0	225.0	1.0	1.0	29.0	105.25	392.0
2caeda0dc86800e5fbf42df3a8f43997	1.0	316.0	420.0	1022.0	3437.0	1.0	7.5	56.5	111.75	1630.0	1.0	1.0	1.0	1.0	1.0
caacf902f6de815cd8b8a6016886dcd9	75.0	141.0	352.0	852.0	1613.0	38.0	160.0	210.5	393.0	936.0	1.0	1.0	1.0	7.0	70.0
293aad3062f171b22dc4a283faf7ab38	1.0	55.0	113.0	191.0	220.0	1.0	1.0	1.0	15.25	358.0	1.0	1.0	1.0	1.0	70.0
59e7905a3f3aee121d8cd7525b984ca9	20.0	69.0	114.0	604.0	689.0	1.0	4.75	124.5	180.0	448.0	1.0	1.0	1.0	1.0	1.0
cec1f4af28b94c36296581da8e468254	1.0	3.0	37.0	68.0	391.0	1.0	1.0	4.5	23.0	174.0	1.0	2.25	5.5	16.75	188.0
a678fc12f8ade13c2f9c76d3d5c1cea0	65.0	107.0	205.0	273.0	336.0	14.0	37.0	61.0	107.0	288.0	22.0	94.25	150.0	265.25	1173.0
fabfd1e9294f07d4b5b916b2647b450c	1.0	15.0	58.0	66.0	302.0	1.0	1.0	3.5	51.5	654.0	1.0	1.0	1.0	11.0	73.0
a775cdce3c1484b9ba6a37c2c68157fa	29.0	43.0	64.0	69.0	108.0	12.0	38.25	71.0	113.25	189.0	1.0	8.25	13.5	36.75	235.0
5fbaa1bbad4e8985376fb6e0ed7336bb	63.0	138.0	147.0	243.0	377.0	10.0	48.25	79.5	111.0	215.0	22.0	52.0	105.5	193.0	1301.0
029548e5ab1dfcd63ad9c3df8e5a84ba	12.0	55.0	63.0	98.0	160.0	4.0	14.5	42.5	97.0	1664.0	1.0	15.25	73.0	171.75	486.0
ea334e96bcf93ec7a7cce23f0e812c3c	1.0	44.0	82.0	119.0	305.0	1.0	13.75	29.0	42.0	121.0	3.0	10.0	17.0	37.25	206.0
3b5164fd2385fe3c13c5be3cf26749f5	38.0	62.0	97.0	153.0	219.0	11.0	69.75	99.0	122.25	189.0	12.0	34.75	63.5	111.0	248.0
6c02716afbaf214892824c986ae0b6bd	1.0	32.0	56.0	103.0	227.0	1.0	1.0	1.0	12.5	93.0	1.0	1.0	1.0	1.0	30.0
d07df4f102f0c61fb84ab7f0090ef510	1.0	1.0	8.0	60.0	214.0	1.0	1.0	1.0	1.0	49.0	1.0	1.0	1.0	1.75	81.0
c1c65fe3ca15a6147ca0054c51bc4b5f	1.0	67.0	75.0	182.0	287.0	19.0	32.0	58.0	97.25	286.0	1.0	6.25	23.5	55.25	83.0
fc21f6f5c566cfc97798125d5f328700	1.0	28.0	36.0	179.0	271.0	1.0	31.0	60.5	158.5	469.0	1.0	1.0	1.0	1.0	62.0
6a1c907b19c005a65fba97c071827561	13.0	56.0	61.0	103.0	588.0	1.0	104.0	254.0	383.5	616.0	1.0	3.5	29.0	109.25	905.0
41c6d37239a0b3d568255cfbcf5fd3bf	55.0	78.0	121.0	211.0	271.0	19.0	55.25	89.0	206.0	448.0	3.0	21.5	95.5	132.5	301.0
04d285e2e61119429cac6cf4a8b4dad2	37.0	91.0	166.0	377.0	438.0	2.0	15.5	36.5	72.75	913.0	1.0	6.25	20.0	120.0	584.0
2026ffc23400f49aa943d73fafa9421a	1.0	5.0	29.0	54.0	91.0	1.0	3.25	18.0	39.5	180.0	1.0	13.75	38.5	55.75	312.0
141c4f64481506a9fbe74e5d21b44a5d	37.0	54.0	110.0	114.0	294.0	1.0	23.75	41.5	81.25	179.0	4.0	14.0	19.0	40.25	108.0
a60f66dddc32352ade0657ca237c3553	28.0	53.0	66.0	78.0	85.0	71.0	85.75	117.0	213.75	554.0	1.0	20.5	52.0	84.5	134.0
3de0414f4c8eb7fde19aec43e71687ce	1.0	52.0	117.0	207.0	739.0	1.0	1.0	1.0	1.0	142.0	1.0	1.0	1.0	2.5	302.0
42cbd4a3539bd905792a04511582905e	8.0	37.0	51.0	206.0	881.0	1.0	26.0	37.0	77.25	190.0	1.0	1.75	11.0	29.25	262.0
7faff9c32fc367c52389528e2cbd1c7b	22.0	44.0	89.0	97.0	150.0	10.0	17.0	27.0	38.25	88.0	14.0	35.25	68.0	140.0	382.0
3507a011c0f4252e5d1ccf7d6a51ff6b	1.0	43.0	71.0	80.0	236.0	1.0	1.0	1.0	15.25	44.0	1.0	1.0	1.0	1.0	42.0
0161b773604d0c50ea5ad519645faafe	1.0	6.0	37.0	52.0	85.0	1.0	2.5	6.0	9.25	162.0	1.0	8.0	22.5	38.25	115.0
957f520f25dcc35421189837b02a8717	1.0	1.0	1.0	100.0	115.0	1.0	1.0	1.0	1.0	1161.0	1.0	1.0	1.0	1.0	167.0
bedc1c5044044b5bfc67d736e3efe3ee	23.0	58.0	121.0	335.0	735.0	1.0	116.75	266.0	398.5	1040.0	1.0	1.0	4.5	38.75	863.0
5ebc259296b2889e70ac1afc673e94ac	17.0	49.0	59.0	167.0	207.0	8.0	42.0	59.5	120.0	775.0	14.0	49.25	78.0	169.0	432.0
4f4b70f2d0d1ee4e7089f4265ee09ae6	8.0	10.0	24.0	48.0	65.0	7.0	31.75	47.0	56.5	94.0	1.0	7.25	15.0	25.5	126.0
46551f72ec89543115188984f6a568ab	1.0	1.0	9.0	47.0	171.0	1.0	1.0	3.0	13.25	261.0	1.0	1.0	5.0	20.0	62.0
e9da5b9506c3785ea0241a44f94df7ec	1.0	47.0	84.0	206.0	280.0	1.0	1.0	5.0	19.75	175.0	1.0	1.0	7.0	39.25	743.0
4cdc590b7c184eb74daa871ba0bee930	1.0	46.0	65.0	86.0	335.0	1.0	12.25	54.0	103.5	244.0	1.0	1.0	1.0	22.25	1453.0
9084cda2f010530562ba30eebeb7d193	1.0	46.0	137.0	220.0	440.0	1.0	1.0	1.0	1.0	53.0	1.0	1.0	1.0	1.0	1.0
34561f902bdd50d502f4dead584acf01	14.0	45.0	176.0	262.0	359.0	1.0	85.5	123.0	171.0	466.0	1.0	1.0	1.0	1.0	50.0
0ca580951d481dd4edd9672faf1ca5f8	39.0	76.0	120.0	206.0	341.0	13.0	48.25	74.5	104.5	423.0	1.0	5.5	18.5	33.75	394.0
bdb22c759ae41e1b8cb956d283ffabb0	9.0	53.0	66.0	102.0	237.0	1.0	11.5	30.5	57.25	106.0	3.0	12.0	33.0	62.5	589.0
02f5f5129b081e2daebf2249935cfba0	20.0	45.0	76.0	83.0	162.0	1.0	10.5	27.5	44.25	304.0	1.0	33.75	62.5	98.75	401.0
fe5fa2255ca60bedb7a3dfaea04d9a7e	31.0	44.0	55.0	139.0	181.0	4.0	25.0	65.0	140.0	740.0	1.0	1.0	43.5	203.25	303.0
71328972d2ca562b9d32fe4574e553ea	16.0	49.0	71.0	88.0	135.0	13.0	26.0	48.0	113.75	312.0	20.0	54.75	93.5	201.75	1038.0
9a1c51771a17b757b706f4190ab6c7d5	42.0	103.0	244.0	340.0	891.0	5.0	59.75	121.0	182.25	539.0	3.0	32.5	177.5	398.25	1200.0
63c7b7a5d6f8db605eec7eed29ba5c3a	1.0	35.0	42.0	67.0	230.0	1.0	22.0	34.5	41.0	100.0	1.0	1.0	5.5	11.0	85.0
637f327a59fa5dc5c6dd1ad4aa01dbb3	1.0	1.0	22.0	36.0	114.0	1.0	2.0	12.5	25.5	88.0	1.0	6.0	47.0	274.5	936.0
750b90ab5e415af216d90dde0d375af8	1.0	4.0	8.0	134.0	333.0	1.0	1.0	1.0	1.0	122.0	1.0	1.0	1.0	1.0	166.0
bf0f3ada36af7e7425a1704816ee743a	18.0	66.0	335.0	867.0	2078.0	1.0	1.0	1.0	3.0	77.0	1.0	1.0	1.0	1.0	1.0
1fcd7a43e98ea82200a6a20b4f9b1eba	1.0	40.0	45.0	65.0	95.0	1.0	1.0	1.0	15.5	475.0	1.0	1.0	1.0	2.5	74.0
c9865c71ec5b51e3e76b923f44ce64a0	1.0	1.0	26.0	40.0	90.0	1.0	1.0	1.0	4.25	102.0	3.0	17.0	44.0	63.5	165.0
734361d826a501c99364fb96308f188d	35.0	45.0	70.0	95.0	147.0	13.0	23.5	34.5	66.75	167.0	9.0	13.5	17.5	28.5	322.0
bbdc6cc704fb1a46ea7f7b55a2ff5211	16.0	24.0	82.0	132.0	193.0	13.0	23.75	33.5	63.0	309.0	1.0	7.5	14.0	35.5	84.0
a756e42d7a1868a780d57d5832100458	1.0	8.0	12.0	39.0	124.0	1.0	8.5	20.0	33.25	254.0	1.0	1.0	2.0	35.5	914.0
97f6c3d89f86bb271f74cefdca9b8217	27.0	37.0	59.0	110.0	513.0	1.0	16.25	78.5	199.5	328.0	1.0	1.75	77.5	349.25	4747.0
999b13c0f372b052afc7766c9cb2bdb3	14.0	22.0	26.0	37.0	104.0	1.0	7.75	10.5	21.0	35.0	1.0	1.75	5.5	10.75	40.0
8e01bb5a84a399f80d36e3e4811929e1	34.0	55.0	76.0	141.0	331.0	10.0	28.5	50.5	69.5	633.0	5.0	21.25	36.0	69.25	373.0
7d1f7964dc4303b9c76699fd993f08df	36.0	37.0	87.0	93.0	146.0	9.0	26.75	43.5	61.25	172.0	4.0	13.25	21.0	34.5	227.0
2f88ca070ce36b7eca1fd81de731a46e	36.0	46.0	91.0	100.0	123.0	10.0	27.0	53.0	81.25	132.0	1.0	1.5	4.5	10.0	396.0
8ad5fafc22912a496f5f6470b7a30487	1.0	1.0	37.0	59.0	149.0	1.0	13.75	23.0	37.25	110.0	1.0	10.5	33.0	46.75	352.0
515da836ba16ebed11b27d44b3b5424c	1.0	36.0	76.0	90.0	325.0	1.0	1.0	8.5	16.5	63.0	1.0	1.0	1.0	7.0	56.0
1f6999ee78c6b6d6046fac9699f59045	29.0	35.0	48.0	95.0	197.0	6.0	12.0	22.0	30.5	63.0	1.0	1.0	3.5	9.0	51.0
eeddabbe4a6eb2d07c8f3e87133624c5	35.0	193.0	221.0	380.0	4341.0	1.0	1.0	1.0	3.75	427.0	1.0	1.0	1.0	1.0	26.0
88677e518af85f516595f9673384d9b7	12.0	17.0	33.0	40.0	48.0	1.0	10.0	20.5	34.25	65.0	1.0	14.25	21.5	52.75	523.0
80a864b7e865cc7ecbae501f17e552d0	3.0	25.0	35.0	68.0	115.0	1.0	1.0	1.0	3.0	274.0	1.0	1.0	1.0	1.0	3.0
a677d02fe1c7481700ba281cb24b1133	1.0	34.0	109.0	134.0	346.0	1.0	1.0	2.0	40.75	108.0	1.0	1.0	1.0	1.0	114.0
d5baa18d1ea3e0c26238b80e48cf1998	1.0	85.0	147.0	166.0	495.0	1.0	58.5	92.5	112.25	336.0	1.0	63.0	85.0	189.0	666.0
dd6480b1aecad961a5170d3a3ddc1fe9	1.0	1.0	6.0	34.0	101.0	1.0	1.0	3.5	44.25	260.0	1.0	10.5	67.5	181.5	2773.0
2f4511b3e6f750ce3ef7cb492f631646	1.0	13.0	30.0	90.0	146.0	2.0	16.75	28.5	75.25	200.0	1.0	36.75	83.5	141.25	1772.0
55f1f2cfaba1344d83292f297c6f064f	1.0	8.0	16.0	33.0	93.0	1.0	7.0	16.0	55.0	66.0	1.0	3.5	46.0	98.25	635.0
8f2209f3cdc31a1fe929de6fb12bd504	1.0	39.0	56.0	114.0	204.0	1.0	21.0	47.5	118.25	477.0	1.0	1.0	4.5	89.0	210.0
9671c239fcfeab71701e4494b0146945	1.0	6.0	48.0	117.0	148.0	4.0	16.25	34.0	49.25	146.0	3.0	13.0	22.0	37.5	228.0
f1488547c5b3ac5e9884c0c10bf925c1	32.0	67.0	173.0	755.0	2136.0	1.0	1.0	1.0	8.5	820.0	1.0	1.0	1.0	1.0	104.0
8c9ac2653587fa492dc4f860dfe09ee1	4.0	19.0	31.0	43.0	121.0	1.0	2.5	12.5	25.25	49.0	1.0	4.0	6.0	11.5	162.0
43837f5f22e11106f82143c97faff2c3	1.0	24.0	37.0	83.0	183.0	1.0	1.0	1.0	1.0	6.0	1.0	1.0	1.0	7.25	38.0
91b40b6304f04e219f4b077ebd53fbf3	19.0	26.0	31.0	44.0	113.0	30.0	78.25	104.5	117.75	268.0	1.0	6.25	13.5	21.0	163.0
3568cc200fd2fb3fdc7e696b75d42356	31.0	98.0	110.0	128.0	245.0	1.0	1.0	19.5	77.25	993.0	1.0	1.0	2.5	18.75	112.0
cc0290834537bbf4a64a6f028567f870	1.0	31.0	70.0	118.0	349.0	1.0	5.5	31.0	39.25	84.0	1.0	21.75	117.5	266.0	1343.0
51a1194f1fab93b7036045fc35429aee	1.0	16.0	31.0	94.0	189.0	1.0	32.0	67.0	137.25	216.0	1.0	6.25	19.0	27.75	206.0
a0439899e8bc703f42be5839140329b5	9.0	17.0	30.0	32.0	70.0	1.0	9.75	17.5	20.0	49.0	6.0	28.0	39.0	55.75	110.0
15fe9bf19102d360c8ad1aba2f8d1304	30.0	49.0	82.0	92.0	282.0	1.0	20.0	51.0	103.5	284.0	1.0	1.0	8.5	38.25	78.0
801ddaaae80ab418d9f2af1edfbe12de	29.0	34.0	52.0	104.0	142.0	19.0	41.75	81.0	126.0	243.0	1.0	6.25	12.0	15.75	42.0
f84528d160d1a2c8c0b48eb23401e1fa	11.0	30.0	34.0	44.0	48.0	7.0	14.5	29.0	45.0	105.0	1.0	4.0	7.0	15.25	111.0
baf9a9364f16ec530086897aae13d42a	1.0	16.0	27.0	93.0	174.0	1.0	15.25	28.0	53.0	148.0	1.0	1.0	1.0	12.0	478.0
ebcd07575158e6fa89b9c8ab386afd33	1.0	1.0	1.0	34.0	100.0	1.0	1.0	1.0	20.25	467.0	1.0	1.0	1.0	1.0	1.0
86091a50fa36697132fb69e3b487d7f8	14.0	26.0	29.0	46.0	116.0	5.0	25.5	31.0	50.25	89.0	1.0	7.25	19.0	37.75	652.0
9710c44dcef6ea80a571cd1adcbddcb1	1.0	12.0	28.0	77.0	174.0	1.0	2.75	5.0	8.0	124.0	1.0	1.0	1.0	1.0	14.0
07e7ec8cf9f2147b639a23a11d3e0930	1.0	96.0	141.0	167.0	858.0	1.0	5.25	18.5	53.5	197.0	1.0	1.0	3.0	18.0	114.0
b16c8e89e8f19de56b65acfe32b5fb47	1.0	1.0	4.0	41.0	75.0	1.0	1.0	1.0	1.0	52.0	1.0	1.5	10.0	15.5	81.0
315719cfd5de4cf2bcb4909a2f3c1d92	5.0	83.0	91.0	167.0	370.0	1.0	29.0	72.0	116.5	221.0	4.0	13.5	62.0	115.25	206.0
063042e4da57d471d2cc48a06393f9b0	8.0	27.0	62.0	206.0	246.0	17.0	107.5	143.5	271.25	731.0	4.0	15.25	47.5	96.25	419.0
a9f1427317aef1ffcaafaaeb7d99f7d0	15.0	21.0	25.0	31.0	49.0	1.0	3.75	6.5	10.0	31.0	1.0	3.25	8.5	15.0	89.0
b9e1df39f3d1a33fd40d4f1eb9222d90	4.0	27.0	33.0	59.0	95.0	1.0	4.0	9.0	22.25	67.0	1.0	1.0	1.0	1.0	7.0
cce86b4c1347df668410b6e3d9e6caca	1.0	12.0	31.0	79.0	295.0	1.0	1.0	1.0	1.0	1.0	1.0	1.0	1.0	5.0	53.0
f3927f5de3404c9db985850bac489f00	4.0	22.0	28.0	55.0	71.0	1.0	3.75	12.0	23.25	47.0	1.0	3.25	8.5	18.75	69.0
caf68cbfb72d45c5bcbd937ced100a4f	5.0	17.0	26.0	52.0	121.0	1.0	18.5	39.5	242.5	375.0	1.0	1.0	1.0	1.0	3.0
1d1620a6b90183c279338e7f7a2ddba7	23.0	25.0	33.0	44.0	53.0	1.0	8.25	15.5	19.5	52.0	1.0	2.25	4.0	5.75	27.0
0a5d89df7880ec93009acdbcac68e8ab	19.0	33.0	53.0	66.0	98.0	1.0	22.75	51.0	76.25	584.0	6.0	22.25	42.5	76.25	249.0
1efcadfbaad77f9889be596ebc63a357	1.0	3.0	5.0	25.0	37.0	1.0	3.25	8.5	30.25	90.0	1.0	22.0	43.5	63.5	312.0
5e4a8e62ea25d3a125486e9f4662e038	1.0	1.0	12.0	16.0	45.0	1.0	1.75	9.0	27.5	629.0	1.0	1.0	12.5	39.5	314.0
2545e62fc3351fb27c07ca942e8ead88	21.0	26.0	39.0	57.0	82.0	1.0	17.75	32.5	40.25	84.0	1.0	1.0	4.0	8.75	45.0
b887d77840088db9cfe87d9c8b52e617	1.0	22.0	36.0	41.0	51.0	4.0	7.0	14.0	22.0	89.0	1.0	7.25	11.5	21.5	102.0
19e20f8c4be98ba9669d3dadab4e3b4d	1.0	1.0	11.0	64.0	86.0	1.0	15.25	23.0	55.0	115.0	8.0	18.0	40.5	75.5	579.0
fa8296f0dfb03840c6bd02d4e1131190	1.0	24.0	58.0	127.0	337.0	4.0	14.0	35.5	71.0	231.0	4.0	29.25	66.5	141.0	408.0
77339d7f8ae51c99434de2d8de138201	1.0	7.0	9.0	10.0	41.0	4.0	8.5	19.0	27.75	111.0	1.0	3.25	7.0	11.75	46.0
e592ed9cb5b8c08510ef24d01926cdd9	12.0	24.0	48.0	54.0	59.0	11.0	23.0	31.0	46.25	107.0	4.0	11.0	16.5	42.5	121.0
9a5108b27b1d2e5d5e65ce3782c34117	18.0	24.0	44.0	56.0	111.0	1.0	4.75	11.5	26.0	280.0	1.0	1.0	1.0	3.75	119.0
1eb1109d731973bb3cd0ecc02b123722	10.0	24.0	55.0	88.0	129.0	1.0	24.25	61.5	105.25	244.0	1.0	1.0	1.0	1.0	450.0
3b375ac8e3b500649433a75738cd130d	1.0	23.0	72.0	113.0	291.0	1.0	4.75	17.0	22.25	120.0	1.0	1.0	1.0	1.0	22.0
e01569b4f1721348e7c1706310757800	18.0	24.0	55.0	58.0	82.0	1.0	8.0	12.0	18.5	44.0	1.0	1.0	1.0	5.0	13.0
3127ee60e597c391013d1a4d82a8d0b8	10.0	26.0	36.0	50.0	96.0	1.0	35.25	58.0	104.75	1154.0	1.0	6.0	19.5	46.5	240.0
4983df1af46542132d8d598642fef4c9	12.0	25.0	70.0	129.0	213.0	23.0	50.25	85.0	123.75	299.0	1.0	1.0	4.5	9.0	92.0
ece4b24e7d2b567f05215f9c6d395173	1.0	14.0	20.0	29.0	48.0	1.0	1.0	1.0	9.5	165.0	1.0	1.0	1.0	1.0	8.0
fff894e31d107d487baefd328293936b	4.0	19.0	23.0	33.0	48.0	1.0	5.0	5.5	12.25	48.0	11.0	24.5	34.0	64.25	684.0
c75135d627800cb7f8b538bb6e0800b2	1.0	1.0	22.0	35.0	84.0	1.0	1.0	5.0	60.75	118.0	1.0	1.0	1.0	10.0	72.0
c7f82af7f97be92a6fc1cc15b2595429	9.0	16.0	24.0	36.0	55.0	1.0	8.75	16.5	25.25	49.0	1.0	1.75	6.0	13.75	66.0
8e2ba252986bfb79083d3bd9680e68d3	10.0	21.0	25.0	28.0	35.0	6.0	18.0	27.5	37.5	94.0	1.0	1.0	4.0	8.75	51.0
947c691e2df95b7dc70233ea5af302db	15.0	26.0	59.0	66.0	88.0	3.0	10.5	19.0	24.5	135.0	1.0	1.0	1.0	1.0	4.0
d0c8d362c31ac9c66ea3ceb5306e4264	1.0	6.0	21.0	52.0	101.0	1.0	2.5	8.0	28.75	77.0	1.0	89.75	171.0	370.5	946.0
cb82f1fc3e9f19ec714c5cf42493fbce	17.0	35.0	43.0	84.0	100.0	1.0	4.0	61.5	156.75	254.0	1.0	3.5	7.0	11.5	120.0
db6bc031b4d8e96235f9bc807b8bd252	1.0	21.0	74.0	78.0	148.0	1.0	1.0	1.0	1.5	83.0	1.0	1.0	1.0	1.0	48.0
30aa6c548bacaca79726de37ce205c5e	11.0	93.0	163.0	255.0	438.0	1.0	90.0	118.5	242.25	2136.0	1.0	13.75	27.0	79.5	247.0
7c8eac42933f37034f62a6bfb370c746	14.0	21.0	41.0	77.0	129.0	13.0	28.0	40.0	96.0	342.0	13.0	29.25	43.5	76.0	368.0
279e91612f818b24a235b08c9edc4519	6.0	20.0	49.0	54.0	64.0	1.0	10.5	17.0	50.75	142.0	1.0	6.5	11.5	25.5	87.0
13122398f80d6cf5c2ed01365a974b50	1.0	15.0	20.0	57.0	108.0	1.0	73.0	192.0	327.0	473.0	1.0	1.0	1.0	1.0	1.0
2169606a1556264414982eed423bb0b8	2.0	13.0	22.0	29.0	67.0	1.0	9.75	14.5	23.25	52.0	14.0	33.25	59.0	139.25	233.0
40c7755758ea21a52cf99caae3ff8a72	1.0	20.0	84.0	277.0	895.0	1.0	1.0	1.0	1.0	28.0	1.0	1.0	1.0	1.0	1.0
ff432c6a262c65a51093d02eeffb1b92	1.0	13.0	40.0	83.0	117.0	1.0	6.25	10.5	23.25	71.0	1.0	6.0	19.5	108.0	376.0
ec819726f41aee25f3035ea51c68543d	4.0	6.0	16.0	24.0	29.0	1.0	1.75	5.0	10.0	25.0	1.0	1.0	7.0	14.0	67.0
ada70e244a76d1d21a556ae2a6fe4f12	1.0	1.0	5.0	41.0	63.0	1.0	1.0	2.5	6.25	44.0	1.0	9.0	21.0	59.75	371.0
3017b131d99a3ccd2da30dd4dffd68d3	19.0	75.0	87.0	109.0	243.0	11.0	21.5	31.5	48.75	281.0	1.0	6.25	10.0	16.75	209.0
b75c72da64f03c3fce23461bbb053de0	7.0	19.0	29.0	45.0	61.0	1.0	9.5	14.0	18.25	60.0	1.0	15.25	20.5	37.75	237.0
537d7b0ce0cdb073be59e5bb120b2313	5.0	16.0	29.0	50.0	79.0	1.0	9.75	17.5	26.0	80.0	1.0	12.5	25.5	35.0	112.0
8254580bbb6a177090bd88eda7378301	19.0	25.0	36.0	60.0	113.0	1.0	2.5	9.0	23.5	41.0	1.0	2.0	3.5	7.0	38.0
87678e445fb914601a2c1da891283d59	1.0	1.0	1.0	19.0	220.0	1.0	1.0	3.5	45.25	117.0	1.0	7.0	28.0	63.0	229.0
261ae4bfae4a7addac3cca698ced8c16	1.0	19.0	40.0	77.0	178.0	1.0	1.0	32.5	63.25	145.0	1.0	1.0	1.0	1.0	54.0
20fe7177f95e2ade3648932129ecce2a	1.0	6.0	8.0	30.0	77.0	1.0	4.0	13.5	34.25	67.0	1.0	4.0	26.5	45.25	208.0
2b7533906860b4494ce6e2281bb7e4fc	16.0	19.0	36.0	59.0	83.0	1.0	16.25	24.0	48.75	128.0	1.0	1.0	1.0	1.0	25.0
226dcd8d3c31710fd1a3d6d1e5064403	1.0	1.0	18.0	66.0	80.0	1.0	1.0	29.5	61.25	201.0	1.0	1.0	1.0	7.75	84.0
c83092df310fb2c33b320c63c70d79ad	17.0	32.0	59.0	92.0	149.0	4.0	18.75	23.5	34.5	211.0	1.0	10.0	17.0	37.0	52.0
bebdcc4b0ed8362a138dc387092923c4	15.0	18.0	27.0	43.0	80.0	5.0	17.25	23.0	55.25	160.0	5.0	20.0	29.0	50.5	316.0
49869fc38c95286e1ca0512e49eb0728	6.0	14.0	31.0	47.0	61.0	8.0	24.0	43.5	81.5	309.0	1.0	10.25	16.0	29.75	188.0
9c812f19efa7efde77160cd413423803	1.0	18.0	22.0	45.0	94.0	1.0	1.0	1.0	1.0	18.0	1.0	5.5	10.5	27.0	71.0
c12568cb571cf9f18b38339370087f10	1.0	8.0	14.0	18.0	56.0	1.0	1.0	2.0	5.25	18.0	4.0	17.0	21.0	42.5	516.0
acf81557dd9dd77f07941a72e88536af	3.0	18.0	30.0	40.0	91.0	1.0	3.0	6.0	18.25	119.0	1.0	1.0	1.0	4.0	39.0
524a0f5b93e55fb9fd0b2cb5d8de81d8	11.0	72.0	133.0	159.0	309.0	1.0	23.75	43.5	69.5	195.0	1.0	163.0	288.5	551.5	2080.0
92bbdec5f9982b87f8fe3eebd8867ba6	17.0	24.0	40.0	56.0	73.0	1.0	10.5	20.5	22.0	55.0	1.0	4.0	9.0	14.75	34.0
690fa7362ac530124cdbcc846560c951	1.0	22.0	51.0	104.0	188.0	1.0	1.0	39.5	63.25	261.0	1.0	7.0	11.5	23.0	56.0
aef04ba6f25d1f7fb13c2ff8dbc8f54b	1.0	13.0	17.0	27.0	85.0	1.0	9.5	15.0	22.25	77.0	1.0	1.0	1.0	2.5	14.0
728174f2df78e400b386d1494cb21230	1.0	11.0	17.0	98.0	371.0	1.0	1.0	12.0	19.25	100.0	1.0	1.0	2.0	10.75	45.0
21c4d51f8490c222d6f8dfda9b0179e0	1.0	1.0	1.0	17.0	37.0	1.0	1.0	1.0	17.75	76.0	1.0	4.5	12.0	23.0	89.0
96f502380897bcf8a6828496015ba361	1.0	1.0	4.0	17.0	36.0	1.0	1.0	3.5	46.0	92.0	1.0	1.0	1.0	1.0	1.0
9c95856927d1cd74b754f5b9bad13d42	1.0	4.0	11.0	17.0	41.0	3.0	10.25	16.0	20.0	54.0	1.0	4.25	11.0	24.5	81.0
01daf5fe96e1aa9fcc8a50d1767fcfb5	16.0	40.0	51.0	65.0	318.0	6.0	70.75	126.0	292.5	594.0	12.0	20.5	53.0	82.0	430.0
59960cbe404ccaa3af1f9ca682a09c7f	1.0	16.0	68.0	87.0	328.0	1.0	1.0	1.0	8.75	251.0	1.0	1.0	1.0	2.75	136.0
03609c60f6c72ae4fbdcd02b9f543b4f	5.0	10.0	18.0	28.0	37.0	1.0	2.75	7.5	14.25	30.0	4.0	15.25	28.5	59.75	234.0
47a9f85fa68f0d472bf0b8e78318d599	7.0	25.0	33.0	63.0	106.0	3.0	16.25	32.5	64.0	116.0	3.0	9.0	16.5	32.25	123.0
38557a9a97112b628e1bb86948c5a49e	1.0	31.0	61.0	98.0	144.0	1.0	10.75	27.0	90.5	228.0	1.0	11.25	18.5	44.5	442.0
4c731267e801c2afe253b5cbb58bdd24	3.0	7.0	15.0	23.0	30.0	1.0	10.0	18.0	39.25	73.0	8.0	20.25	31.5	53.5	167.0
5834e5ab63215b4b96435311ea6de5c9	9.0	20.0	28.0	30.0	40.0	1.0	9.75	16.0	26.5	83.0	1.0	1.0	1.0	16.5	64.0
f621b5be6994ef8c525e6a0aaaa4b41e	3.0	7.0	15.0	36.0	77.0	1.0	12.75	25.0	33.0	137.0	1.0	14.25	25.5	62.0	128.0
79f37044e9f1e14627525e9b11d8cd02	1.0	4.0	15.0	54.0	239.0	1.0	6.5	30.0	76.0	152.0	1.0	8.0	16.5	28.75	379.0
dc0a9aa49aaf9c8002129db6f2682079	15.0	46.0	71.0	104.0	218.0	1.0	20.0	49.5	206.0	365.0	1.0	1.0	1.0	1.0	34.0
6ad76e78f6df7260884180b02ced1556	6.0	10.0	25.0	93.0	142.0	1.0	9.0	14.5	26.25	88.0	19.0	65.25	114.0	212.25	690.0
e4c71dc9b1a49bfbf653eae343b1c66e	3.0	39.0	87.0	230.0	608.0	1.0	20.0	45.5	76.25	207.0	57.0	84.25	229.5	382.5	1598.0
94789834bb68f2db5ab172f3b740a0f0	1.0	1.0	14.0	35.0	78.0	1.0	1.0	13.5	77.25	368.0	1.0	1.0	1.0	1.0	103.0
b501fc487391c91c043ebd59d9fedd07	15.0	29.0	39.0	57.0	114.0	15.0	27.0	52.5	96.75	205.0	1.0	7.0	14.0	24.75	112.0
350c24fe94bc2c5d96e1000dfe7240f5	1.0	7.0	9.0	15.0	24.0	1.0	1.0	3.0	15.0	44.0	1.0	1.0	5.0	14.75	90.0
2e0ed649d5932a7e4ea74a8515fc0621	5.0	18.0	19.0	24.0	152.0	1.0	5.5	10.0	25.0	197.0	1.0	1.0	8.0	31.75	83.0
9c338fb4fffa0c7f763fd2c5fffe628f	1.0	1.0	8.0	15.0	39.0	1.0	1.0	1.0	1.25	538.0	1.0	1.0	1.0	22.25	175.0
2af1b2d54d1731918cb6a6ca73b91795	1.0	1.0	10.0	25.0	68.0	1.0	4.0	9.0	19.25	82.0	1.0	4.0	7.0	13.25	66.0
48a04a6a12e8dac5c600a5aeb925cd58	2.0	8.0	12.0	14.0	30.0	1.0	11.0	18.0	24.75	71.0	1.0	1.75	17.5	28.0	74.0
a1ce0cc84e637e3e9f56f87f4062b3a5	1.0	5.0	22.0	43.0	56.0	1.0	1.0	7.5	26.25	99.0	13.0	53.0	113.5	148.0	915.0
51c5cc8b9ee08793faf224ab6f7c29cb	1.0	10.0	14.0	16.0	44.0	6.0	14.75	21.0	30.5	63.0	1.0	1.0	2.5	5.5	58.0
4768b506b3e96ec7b8518a8f003e7bc4	1.0	3.0	7.0	14.0	19.0	1.0	3.75	6.5	19.75	127.0	1.0	8.0	16.0	42.25	125.0
1ebd2ebe81ae5ef53a70b475e13284e9	1.0	7.0	10.0	23.0	144.0	1.0	1.0	1.0	13.0	101.0	1.0	1.0	12.0	45.5	93.0
5aab74d7d96184b5f3d9bd8e76d8a62d	1.0	14.0	18.0	32.0	40.0	1.0	4.75	7.5	10.5	22.0	1.0	4.25	8.5	16.75	44.0
54573a4dfdf551169a39bfb647b09716	1.0	1.0	14.0	33.0	50.0	1.0	1.0	1.0	1.0	159.0	1.0	1.0	1.0	4.5	177.0
f6328649ffd2f1e8453714ccfd786189	1.0	24.0	72.0	97.0	109.0	13.0	18.75	25.0	70.5	345.0	1.0	24.25	43.0	92.0	383.0
a65c432dc3be4235ae4af4e1da97de45	7.0	8.0	12.0	13.0	28.0	1.0	1.0	4.0	8.75	91.0	1.0	3.5	8.0	28.0	60.0
f7e4e2e7168bd31475b23ec811a9e0c6	2.0	13.0	16.0	41.0	82.0	1.0	33.5	71.0	111.0	222.0	5.0	11.0	23.0	41.0	112.0
76176f691b6ed21020a1d0cfd9cc6b76	13.0	47.0	65.0	129.0	191.0	11.0	29.0	36.0	95.0	186.0	1.0	33.75	65.5	178.75	1477.0
8812e114c316210929e56c4b17fa4241	3.0	12.0	25.0	55.0	67.0	1.0	2.5	7.5	17.5	145.0	1.0	1.0	1.0	1.0	2.0
28ffd33d944554208496002eab18e14d	1.0	5.0	19.0	33.0	83.0	1.0	17.25	83.0	151.25	1876.0	1.0	1.0	1.0	27.25	448.0
0bf685fa8b55b19aab5ded04517a3c06	1.0	13.0	46.0	119.0	224.0	1.0	1.0	1.0	8.25	58.0	1.0	1.0	1.0	1.0	4.0
6e0796545790fce53b52fbf350725b4e	1.0	5.0	13.0	21.0	38.0	1.0	3.0	6.5	15.5	23.0	1.0	4.0	8.0	21.25	124.0
c5d0d00866cdd6bb1df1d4ed525fd8e9	1.0	10.0	13.0	27.0	32.0	1.0	4.75	15.5	42.0	93.0	5.0	8.0	12.0	22.0	56.0
8b2c5d4282fbfc48058d782ab7d2061d	1.0	13.0	26.0	79.0	339.0	1.0	1.0	3.0	13.5	133.0	1.0	1.25	61.5	139.25	608.0
a4df719d792788af3cfa56eaca42d742	1.0	5.0	13.0	25.0	50.0	3.0	9.75	14.0	26.5	100.0	1.0	1.0	1.0	3.75	23.0
a2b5fef16d77078a532c21e5a2bd04df	3.0	7.0	8.0	24.0	40.0	1.0	1.0	8.5	18.25	77.0	3.0	12.75	32.5	67.5	152.0
7747d9bf3b5e4da4ad0c0276b1c27819	1.0	6.0	17.0	34.0	72.0	4.0	21.5	37.0	62.5	147.0	1.0	3.0	4.5	10.5	103.0
d4bbbd8b10867592fdeaa40f323bc676	1.0	6.0	9.0	12.0	16.0	1.0	4.0	10.0	16.25	35.0	1.0	13.25	20.0	27.5	348.0
59597cd430deea6d8e0908dcd6db7e50	1.0	5.0	12.0	28.0	37.0	1.0	6.5	10.0	21.75	133.0	1.0	6.0	11.0	26.5	81.0
dbc8abe8ea7e772cb0dd5e66206221d2	12.0	25.0	43.0	74.0	216.0	1.0	1.0	5.0	67.5	391.0	1.0	1.0	4.0	46.75	309.0
a2781771aebf46bd80e204dabe02e613	11.0	21.0	33.0	42.0	129.0	1.0	2.5	7.0	17.0	66.0	1.0	1.0	3.0	14.25	300.0
0f8196ec5f1f21db815d7e6d1b728816	4.0	6.0	9.0	13.0	18.0	1.0	6.25	10.5	20.25	80.0	1.0	1.25	3.5	7.5	35.0
858f32522736cf1c3a3c4626395725b2	1.0	7.0	10.0	13.0	29.0	1.0	3.0	4.5	11.25	17.0	1.0	10.0	17.0	24.25	109.0
3eaea6032cd88394cba0e99c2836e64e	10.0	21.0	24.0	34.0	93.0	1.0	22.75	44.5	71.5	106.0	7.0	12.5	24.0	51.0	193.0
fb584619e3778fd5595eb61e33993985	3.0	5.0	7.0	12.0	22.0	1.0	1.0	4.5	10.25	34.0	1.0	8.75	16.5	34.0	105.0
b1554d3df417e178253b429470ba6a85	12.0	16.0	26.0	28.0	35.0	1.0	4.5	12.0	21.0	39.0	1.0	3.0	4.0	6.75	31.0
9951921e504ab92d288b08208b91de71	12.0	18.0	28.0	57.0	202.0	5.0	20.75	41.5	80.25	1258.0	14.0	37.0	56.5	98.25	216.0
e2ff4c7f94647af18ec83cf1c41d6a1b	4.0	10.0	12.0	19.0	25.0	6.0	9.0	13.0	24.0	37.0	1.0	1.0	4.5	11.5	74.0
276c8a90ddafab945702c744c91e2197	1.0	6.0	16.0	41.0	43.0	5.0	16.0	23.5	30.25	106.0	1.0	1.0	1.0	1.0	15.0
435bd236ef9d6bd9afcae16b3155c2aa	1.0	1.0	10.0	30.0	81.0	1.0	1.75	14.5	26.25	57.0	1.0	1.0	1.0	1.0	2.0
ed452deddafa1b78e24d7cbe74d7696a	3.0	12.0	25.0	35.0	94.0	1.0	1.0	121.0	222.75	1085.0	1.0	1.0	1.0	1.0	1.0
ad5f123d3d9c3badc90182f3626439eb	1.0	5.0	9.0	50.0	105.0	1.0	1.0	3.0	12.25	145.0	1.0	1.0	3.0	15.25	279.0
1e05e3064aa038a78f3ed30fa01e3aef	1.0	8.0	14.0	22.0	27.0	3.0	10.0	11.5	28.75	73.0	1.0	1.0	3.5	8.75	57.0
7da5c5a566a1ae0486fe6d08ea05a4e7	1.0	16.0	19.0	29.0	54.0	4.0	17.5	21.5	31.25	70.0	1.0	3.0	4.5	11.5	61.0
1e04798b32f3131a8b2eb9536b415f27	4.0	11.0	15.0	22.0	46.0	1.0	2.5	5.5	15.25	55.0	1.0	3.0	6.0	9.75	84.0
ba79cc80279a19addad46e1330246769	1.0	1.0	11.0	17.0	34.0	1.0	1.0	4.5	13.75	643.0	1.0	1.0	1.0	3.25	235.0
ee6ff7c2d227fab1d4526c4405306b46	4.0	9.0	15.0	24.0	57.0	1.0	5.5	14.0	23.25	63.0	1.0	11.0	15.0	41.25	75.0
0d64651b5c82f65cdb9fbe57c5e7f70c	3.0	9.0	11.0	23.0	48.0	1.0	5.0	9.0	25.75	68.0	5.0	13.0	21.0	34.75	76.0
399a674c7c7d2ec6a8f69d4da3128e8a	1.0	11.0	52.0	91.0	179.0	1.0	1.0	1.0	9.25	225.0	1.0	1.0	3.0	18.25	330.0
045a190b1a8aa5ad1276ed45b23476d9	11.0	16.0	40.0	58.0	108.0	1.0	7.25	14.5	24.5	140.0	1.0	1.0	2.5	5.0	23.0
695f94e85adb8cc6b7753625c7f7b483	1.0	3.0	13.0	22.0	38.0	1.0	19.5	96.0	162.25	3093.0	1.0	5.25	13.0	26.0	65.0
014746feb5880f7d395cd46bf3d40628	1.0	2.0	4.0	10.0	20.0	1.0	16.0	28.0	51.5	156.0	1.0	1.0	1.0	2.75	20.0
241d7e84717d1c0906987d7fc6d26594	1.0	1.0	10.0	70.0	165.0	1.0	1.0	1.0	8.5	118.0	1.0	1.0	1.0	1.0	8.0
19e75e0c029d85d66afac84ecfe00b64	8.0	18.0	24.0	101.0	122.0	1.0	7.0	20.0	37.75	128.0	1.0	1.0	4.5	32.75	220.0
e8e6eb0cdc3a5593cb7945d164fd1ff6	1.0	1.0	1.0	10.0	37.0	1.0	10.75	16.0	23.0	45.0	1.0	6.0	11.5	27.5	85.0
1fd1d25ee49aa95adc02b78c1f39e914	10.0	25.0	47.0	90.0	250.0	1.0	7.75	27.0	71.25	306.0	1.0	1.0	4.5	12.0	68.0
d47de0fd19eb9accb36096fae487780f	1.0	3.0	10.0	24.0	52.0	1.0	1.0	9.0	30.0	168.0	1.0	5.75	87.0	949.75	1744.0
44e16ce4a63e4acb5376b935727dc912	1.0	10.0	15.0	22.0	30.0	1.0	1.0	4.5	26.5	114.0	1.0	10.0	20.5	55.75	118.0
8b16e54d729a572e142b7b5df7826fa3	6.0	11.0	15.0	17.0	18.0	1.0	1.0	1.0	6.25	46.0	1.0	2.25	9.5	18.25	56.0
afc79ca840964a9aa83d4522202efbb8	1.0	2.0	10.0	36.0	809.0	1.0	9.25	28.0	65.5	354.0	1.0	2.0	13.5	113.25	331.0
b0951f55ee2f93b9e67af6827d9d3433	1.0	36.0	58.0	125.0	461.0	1.0	25.5	95.0	270.0	1869.0	1.0	9.0	32.0	85.75	1041.0
0b30acf940cdde37ca30474b8aaf94f3	7.0	10.0	14.0	16.0	33.0	3.0	13.75	24.5	35.0	60.0	1.0	1.0	1.0	1.0	4.0
2954d32d05bf77e959d705b9cfbcfae9	1.0	4.0	14.0	18.0	81.0	1.0	8.5	20.5	68.75	764.0	36.0	99.25	198.0	447.75	3839.0
7d0564c2a3917004e54b3a9c981a3b10	10.0	12.0	15.0	41.0	66.0	1.0	5.0	10.5	17.5	54.0	1.0	4.25	7.5	10.5	22.0
45f10de79e63b0149d86d519244338fd	1.0	8.0	10.0	15.0	25.0	3.0	6.0	13.5	18.25	25.0	3.0	9.25	15.0	30.75	81.0
20e86e203e9839134abbca0b384ba8d1	1.0	11.0	16.0	20.0	46.0	1.0	4.5	9.5	16.0	28.0	1.0	5.0	6.5	18.75	46.0
b4a502d21773aa215b38d71f850f58de	1.0	3.0	9.0	20.0	193.0	1.0	1.0	8.5	24.25	66.0	1.0	1.0	1.0	3.25	15.0
838d5071b79e691f0e38ca3cc9731375	1.0	3.0	9.0	12.0	16.0	1.0	1.0	2.0	5.0	39.0	1.0	1.0	3.5	18.0	731.0
6818a2112bf6ceb7a9cb9232200a1a57	1.0	2.0	18.0	42.0	70.0	1.0	1.0	46.5	85.75	177.0	1.0	1.0	1.0	16.25	808.0
55a43e30577828f89e57d6b7bde44e7a	1.0	1.0	9.0	22.0	198.0	1.0	1.0	1.0	1.25	37.0	1.0	5.5	21.5	106.25	365.0
8e847cbffd00de897c48805ea32f634f	1.0	1.0	8.0	18.0	82.0	1.0	3.0	6.0	9.75	29.0	1.0	10.25	22.5	44.25	145.0
bc8142710ca7146a9af2ab7a98f66f9f	3.0	5.0	9.0	16.0	59.0	1.0	9.25	18.0	55.25	228.0	1.0	7.25	18.5	37.25	281.0
f35c508b877466f9e960e37b911fef51	1.0	5.0	9.0	14.0	52.0	1.0	31.75	104.5	270.0	868.0	1.0	3.0	47.0	115.5	924.0
029b7a9e349d54199b7ff3c7be848ba5	1.0	3.0	9.0	24.0	26.0	1.0	8.5	19.0	38.25	114.0	1.0	1.0	1.0	1.0	1.0
98b7f3d36400a51f23789ecf96ad6ac1	1.0	4.0	8.0	19.0	71.0	3.0	10.0	23.0	54.5	566.0	1.0	1.0	3.5	13.5	123.0
c12a15210fd091528811295305d26c18	1.0	3.0	12.0	49.0	62.0	1.0	4.5	6.5	12.5	71.0	1.0	1.0	1.0	5.75	47.0
dfc9c17a172899fc560fe50f413fefa7	1.0	1.0	1.0	13.0	28.0	1.0	1.0	1.0	3.25	36.0	1.0	1.0	2.0	10.25	165.0
10588e2ac753375a3a4e628e82a5604c	3.0	7.0	9.0	22.0	40.0	1.0	4.0	15.0	31.5	87.0	1.0	7.0	10.0	19.0	52.0
91b650b16ab677024c1784ba42d57800	1.0	8.0	20.0	25.0	41.0	1.0	3.75	6.5	19.5	129.0	1.0	1.0	5.0	14.25	43.0
134bd7d6c8d8dad4892f70ea1e6e833d	5.0	8.0	49.0	81.0	97.0	1.0	8.0	12.0	18.5	79.0	1.0	1.0	1.0	3.0	10.0
c1b46eb481b6b398621634e0d876f815	1.0	4.0	5.0	8.0	23.0	1.0	3.75	6.0	13.0	32.0	1.0	8.0	17.0	25.75	74.0
9b001dab73b26ab7464f48b93bdce37f	1.0	3.0	8.0	35.0	38.0	1.0	1.0	1.0	5.5	198.0	1.0	8.75	23.0	47.25	163.0
b1ca61d9650fa509d775cfe82736f8e3	1.0	8.0	20.0	36.0	45.0	1.0	9.0	16.5	46.25	133.0	1.0	1.0	3.5	11.0	27.0
c08cd0d02cc1978e20dcd56fd745ace4	1.0	1.0	4.0	5.0	15.0	1.0	1.0	1.0	1.0	5.0	1.0	7.0	20.0	94.5	350.0
2951710f7015eba8552105c968d64807	1.0	12.0	17.0	23.0	37.0	1.0	1.0	3.0	6.0	17.0	3.0	9.0	20.0	36.5	755.0
41116b829b26459420a90f8693c14c93	3.0	23.0	27.0	35.0	82.0	1.0	4.25	14.0	27.5	85.0	1.0	1.75	13.0	47.25	207.0
09630476ace47fc44304bbd395e06f63	1.0	8.0	17.0	23.0	57.0	4.0	9.75	21.5	23.75	53.0	1.0	1.0	1.0	1.0	6.0
577166cf213a064e1c13a4749008ad92	1.0	6.0	15.0	27.0	37.0	1.0	7.5	11.5	21.0	85.0	1.0	1.0	6.5	30.0	423.0
2842908f99c571b942c7d24438269a7a	1.0	5.0	8.0	13.0	22.0	1.0	3.25	10.0	15.0	36.0	1.0	3.75	12.0	19.0	177.0
932e1f2d3f75eaba13d2b2be2f2f7cb3	4.0	8.0	11.0	35.0	433.0	1.0	1.0	1.0	1.0	41.0	1.0	1.0	1.0	1.0	1.0
43b3b3a6afa5cb315c5284031b63f204	8.0	14.0	27.0	29.0	68.0	1.0	1.0	1.0	2.25	4.0	1.0	7.5	11.0	18.25	72.0
2420d39e9c3ca631e33ea9f330614698	1.0	8.0	15.0	18.0	27.0	15.0	41.75	63.5	77.5	120.0	1.0	1.0	1.0	1.0	1.0
a4ab861272964cf15544146eb71d62b3	1.0	1.0	5.0	8.0	44.0	1.0	3.0	6.5	14.0	76.0	1.0	4.75	18.0	21.75	426.0
5ba15010ee6e8bd81d5ffdb7e3a2cc44	3.0	7.0	9.0	13.0	39.0	1.0	3.25	9.0	17.25	70.0	13.0	32.0	54.0	169.75	276.0
d16d42ecf5a97b02c8103c3ca6d0bb00	1.0	6.0	12.0	17.0	22.0	1.0	2.5	4.0	6.25	15.0	3.0	11.75	21.5	30.0	81.0
931f80bdb122f457d2bc7a6109dd4f0d	1.0	5.0	8.0	9.0	130.0	1.0	1.0	7.0	11.75	82.0	1.0	1.0	1.0	9.75	44.0
418ce8c7c4af98f218666342555b8241	1.0	7.0	44.0	113.0	256.0	1.0	1.0	17.0	85.0	220.0	1.0	8.75	74.5	175.0	403.0
94089989a350edc08bf4fc8c90c9dd57	1.0	1.0	1.0	6.0	7.0	1.0	4.5	10.5	17.5	164.0	1.0	6.25	12.0	25.75	194.0
a622f9818a35e6fc94fe675d3cd833b2	3.0	4.0	7.0	9.0	13.0	1.0	4.0	9.0	21.0	81.0	1.0	6.0	9.5	23.5	46.0
f6f3391b532038b6742e25f6871355de	3.0	5.0	7.0	10.0	42.0	1.0	3.0	5.0	7.25	25.0	1.0	4.25	7.0	15.0	118.0
a0a135480bf4d00afbed29c309398be0	1.0	1.0	5.0	11.0	24.0	1.0	1.0	1.0	1.0	1.0	11.0	34.5	51.5	86.25	183.0
2f6bd24dea1ebd323b67c345b3799211	4.0	7.0	20.0	26.0	42.0	1.0	9.25	15.0	28.0	39.0	1.0	6.75	19.0	31.0	221.0
0ef1f9dfc6ead365a425ac0bdf979663	5.0	6.0	10.0	16.0	104.0	1.0	3.0	8.0	16.25	48.0	1.0	3.0	5.5	10.75	53.0
e34917a010909897fbbaa865606a9cd7	7.0	75.0	160.0	187.0	856.0	1.0	1.0	35.0	150.75	941.0	1.0	1.0	1.0	1.0	1.0
38ad4efab631d0895fc0996e28d7448a	7.0	39.0	41.0	71.0	168.0	3.0	10.75	30.0	73.5	252.0	1.0	3.75	12.5	19.25	180.0
6d7f219ea858d43cd55a45948ab4fb04	4.0	7.0	11.0	21.0	28.0	1.0	5.5	9.0	12.25	32.0	1.0	4.25	16.0	21.75	77.0
9ce5e776ec07acb56d9097811e8104a0	7.0	24.0	28.0	39.0	100.0	10.0	36.75	65.5	130.0	236.0	3.0	8.0	13.5	24.25	93.0
72b6c38731ecc2f945abe2d376932476	1.0	1.0	1.0	7.0	33.0	1.0	1.0	1.0	1.0	2.0	1.0	7.0	38.0	50.75	143.0
ae169ba7c5782fe65bf68ba5c7a1b177	7.0	11.0	14.0	19.0	46.0	1.0	1.0	21.0	37.25	57.0	4.0	31.25	63.5	109.5	862.0
7d1da705413e1c5f90cba4b65558050e	1.0	4.0	7.0	16.0	23.0	1.0	1.0	1.0	3.0	14.0	1.0	3.25	13.5	29.5	95.0
6d4879d73a5425cf4938ee3487e1a0d9	5.0	7.0	9.0	12.0	37.0	1.0	10.5	21.0	34.0	184.0	1.0	9.5	19.0	38.25	116.0
c91d3a72f1fe41ff52b55b53e2c094cd	1.0	1.0	1.0	2.0	13.0	1.0	1.0	1.0	4.0	57.0	1.0	1.0	11.0	31.75	93.0
e9b350c812c66d63a7fae8a5c9fd2b68	1.0	7.0	9.0	14.0	32.0	1.0	6.0	9.5	12.25	29.0	6.0	17.0	36.0	61.75	365.0
113ff20ecca13af5d0422cdd9dc8aeb8	6.0	10.0	16.0	27.0	35.0	5.0	14.5	32.0	44.0	136.0	1.0	10.0	20.0	36.75	75.0
f23147853366370805bf101e4a629f76	1.0	4.0	9.0	12.0	25.0	1.0	5.75	14.5	32.5	548.0	1.0	4.5	13.5	36.25	553.0
44feccfa3eda824562cd2827452aaf97	1.0	21.0	31.0	71.0	108.0	14.0	28.25	37.0	75.5	472.0	1.0	1.0	1.0	1.0	20.0
1db5c1a79de34bb2eb7ebd1486d2326f	2.0	4.0	7.0	16.0	27.0	1.0	3.0	7.0	10.0	20.0	1.0	5.5	14.5	21.5	72.0
ba07c27ac776098e7aec192479640b8f	1.0	1.0	1.0	17.0	45.0	1.0	1.0	1.0	1.0	432.0	1.0	1.0	1.0	1.75	1014.0
60e3d85bfc072d52e3223466a7047f73	6.0	24.0	70.0	155.0	456.0	1.0	25.0	270.5	606.0	2230.0	1.0	1.75	79.0	133.75	649.0
5b7f89165eec46bc60098ff56c830055	1.0	6.0	16.0	21.0	48.0	1.0	1.0	6.5	13.25	26.0	1.0	5.0	8.0	13.75	38.0
e51a1680a11b4b7e7b986856d41696f4	1.0	1.0	4.0	8.0	19.0	1.0	1.75	13.5	54.25	377.0	1.0	1.0	6.5	17.75	307.0
bc684ae0de75c7456b748ec45df754d0	1.0	4.0	6.0	16.0	591.0	1.0	1.0	2.5	34.5	385.0	1.0	1.0	2.0	4.75	269.0
768fe25b10e1170901ea294848b24f2b	1.0	1.0	6.0	9.0	21.0	1.0	1.0	6.5	19.5	55.0	1.0	8.0	35.5	80.75	178.0
b69b79cc07fb66835e21cb2d7432a089	1.0	8.0	14.0	30.0	46.0	1.0	1.0	1.0	16.0	209.0	1.0	1.0	1.0	4.5	87.0
3b90be9b577796b2e25ed14c51e985a4	6.0	9.0	17.0	39.0	50.0	1.0	7.0	13.5	22.5	47.0	1.0	6.25	11.0	16.0	40.0
26344ac97bd15f707c049af737cfc496	1.0	1.0	1.0	6.0	44.0	1.0	1.0	1.0	5.75	39.0	1.0	1.0	8.0	28.0	143.0
c5e0f8c03d32904e9e2c1e7ac20a3d29	2.0	6.0	11.0	14.0	17.0	1.0	4.0	13.5	15.75	94.0	1.0	3.0	5.0	10.75	59.0
b31e81e8262966afd3765561132f95f0	5.0	17.0	22.0	53.0	78.0	1.0	6.0	8.5	15.25	28.0	1.0	3.25	5.5	7.75	58.0
87f4d568e689190b536a7b91e4709c34	5.0	10.0	12.0	16.0	19.0	1.0	9.0	26.0	44.0	84.0	1.0	8.25	13.5	26.0	205.0
2b1ee01abcff33358c53a9f8352cb036	1.0	1.0	6.0	14.0	29.0	1.0	1.0	4.0	8.0	12.0	1.0	5.25	23.5	35.25	1662.0
a7b5a62ddd6eb8e7b4a74870c14775cd	3.0	6.0	12.0	14.0	43.0	1.0	13.75	36.5	128.75	326.0	1.0	12.75	28.0	65.5	421.0
d2e5367e7685c04874eece7af5be14f2	1.0	1.0	6.0	13.0	42.0	1.0	1.0	2.0	4.25	25.0	1.0	11.25	22.0	76.75	200.0
b27ab54a082070418f5a0935831897fa	6.0	18.0	24.0	27.0	33.0	6.0	14.5	26.5	37.75	83.0	1.0	4.0	11.0	27.25	331.0
07a5cdf4fc490985804498f4a5ef439e	1.0	1.0	1.0	7.0	108.0	1.0	1.0	1.0	9.25	77.0	1.0	1.0	21.0	50.5	899.0
6393b8e067ebc4229e17279e4f28054e	6.0	16.0	42.0	79.0	104.0	1.0	5.75	9.0	20.0	39.0	1.0	2.0	9.5	36.5	154.0
14378f7b8b510f7ed44ff5cfbe66f59b	2.0	4.0	6.0	10.0	36.0	1.0	1.75	3.5	6.0	33.0	1.0	8.25	16.5	26.0	75.0
a7a3f9220751b1a869960866de72b163	1.0	1.0	2.0	4.0	6.0	1.0	1.0	1.0	4.5	10.0	1.0	3.5	12.5	63.5	325.0
ad9c7aa18cf2012cba78594a5e3eb3ee	5.0	19.0	35.0	53.0	110.0	3.0	12.25	21.5	30.25	53.0	1.0	5.0	17.5	38.5	79.0
d584272a77257cbb286d334cff4aca51	3.0	5.0	16.0	20.0	37.0	3.0	14.5	26.0	33.75	56.0	1.0	6.25	9.0	18.75	50.0
d8bdc44fb577d6c77f2caba5f9937aae	3.0	5.0	10.0	15.0	128.0	5.0	10.0	12.5	23.25	71.0	1.0	1.0	4.0	7.0	63.0
e7e74960c5ee1984f2e60f99081a368b	1.0	2.0	3.0	5.0	11.0	1.0	1.0	1.0	2.25	13.0	3.0	17.75	28.0	62.75	198.0
3e6b0af6512c85283cf425565c12dd86	5.0	9.0	11.0	15.0	91.0	2.0	5.5	8.5	17.0	65.0	1.0	5.5	11.0	15.5	57.0
32a00b9cd4cc2b02880529fcaac3f229	1.0	12.0	20.0	22.0	52.0	1.0	1.0	4.0	8.5	42.0	2.0	14.0	17.0	29.5	111.0
8f3b2cbc1f5fb70c0285491b6cc375fc	2.0	6.0	12.0	68.0	192.0	1.0	1.0	1.0	1.0	17.0	1.0	1.0	1.0	7.75	37.0
21e15e6c86cabe4ffda049e9c3220988	1.0	1.0	1.0	1.0	5.0	1.0	1.0	46.5	93.0	322.0	1.0	10.5	15.5	26.0	219.0
e4bc175b1898ffdf4db0ec9aa16cd63c	4.0	9.0	37.0	83.0	146.0	5.0	15.75	31.0	60.0	130.0	1.0	19.75	55.5	117.5	221.0
0c59dae16dd5aa63a4eee5d231f39f65	1.0	1.0	1.0	51.0	60.0	1.0	1.0	1.0	1.0	69.0	1.0	1.0	18.0	54.75	332.0
81d61da5682ff413e73081f379292d4e	1.0	7.0	20.0	22.0	85.0	1.0	9.75	12.0	15.0	38.0	1.0	2.25	3.5	20.75	36.0
dbee745fdae765c774e454a781b05f99	1.0	8.0	12.0	36.0	156.0	1.0	1.0	9.5	20.5	51.0	4.0	29.0	71.5	155.0	508.0
814b0854ea9332f5853b957ce106b413	1.0	3.0	5.0	12.0	23.0	1.0	1.0	1.0	1.5	30.0	1.0	4.25	7.5	20.25	191.0
c9aa124265a8adceac6ac25137578db3	1.0	3.0	5.0	11.0	16.0	1.0	1.0	1.0	1.0	12.0	1.0	3.0	6.5	15.75	379.0
05cf54de00c6e27cdfa865773732bf6b	1.0	1.0	1.0	5.0	140.0	1.0	1.0	7.5	14.25	775.0	1.0	1.5	13.5	21.5	370.0
d39c488df6a7bb20a34ec3784f40e34e	1.0	1.0	5.0	9.0	31.0	1.0	1.0	2.5	8.25	161.0	1.0	1.0	1.0	65.25	282.0
1299f4a91eecfffc91e0c934a05820a7	1.0	5.0	21.0	24.0	28.0	9.0	15.0	24.0	30.0	70.0	1.0	4.25	6.0	12.5	51.0
3d8b22c39f27191de36d2991829fe0ef	1.0	1.0	3.0	5.0	11.0	1.0	1.0	1.5	10.25	46.0	1.0	5.0	10.5	60.75	313.0
f9e2c51605f6651e6b5935e45c3d8110	1.0	5.0	12.0	17.0	51.0	1.0	1.0	2.0	14.25	94.0	1.0	1.0	1.0	7.75	1170.0
ddb3b8aade6a6dfeb5f94e6bd3724b22	1.0	1.0	3.0	8.0	43.0	1.0	1.0	1.0	14.5	122.0	1.0	1.0	1.0	1.0	369.0
5eb419cbdf598532ca1442cbb7dc8ffe	1.0	4.0	12.0	24.0	46.0	1.0	1.0	2.0	5.0	26.0	1.0	6.5	15.5	23.75	71.0
94dcf77bef91c820e5c2ea5295ccc100	1.0	1.0	4.0	14.0	29.0	2.0	33.0	40.5	90.25	277.0	3.0	6.0	8.5	14.75	89.0
61732f981a98b4b69effb4e95dd50513	1.0	1.0	1.0	14.0	25.0	1.0	1.0	2.0	6.0	16.0	1.0	51.5	85.0	159.25	551.0
d78b0f29dc8ebdc132bf4e28e7fbab11	4.0	7.0	20.0	24.0	240.0	1.0	7.75	13.0	31.5	82.0	1.0	8.5	13.5	29.0	55.0
2268b83b6cb307bfd1cd008dae1ce4b3	1.0	4.0	10.0	24.0	44.0	1.0	3.0	8.0	15.5	47.0	23.0	58.0	90.0	166.5	425.0
125e63c222e46c2e81a3f980e3811672	1.0	3.0	4.0	8.0	12.0	1.0	4.5	9.0	18.5	84.0	1.0	3.0	5.0	30.5	610.0
6b38621808fb4de8e99ef167b422658b	1.0	4.0	7.0	12.0	135.0	1.0	1.0	1.0	37.0	345.0	1.0	1.0	4.0	32.25	455.0
e68329085db5f36284fdc79f69a535ce	1.0	1.0	8.0	10.0	15.0	1.0	1.0	6.5	20.5	77.0	1.0	6.0	15.5	38.75	120.0
35e9bbefccc156bef074c770b4513524	4.0	16.0	27.0	41.0	98.0	4.0	18.75	30.5	48.0	1125.0	1.0	10.25	18.5	48.75	207.0
c45652c903bde6134546e08d1938a146	3.0	4.0	13.0	18.0	32.0	1.0	1.0	1.0	4.25	23.0	1.0	3.0	7.5	16.0	173.0
0b1d4a77a57e1747219b951bb5e147a0	1.0	2.0	4.0	11.0	20.0	1.0	1.0	2.0	9.25	25.0	1.0	8.25	14.5	43.25	168.0
e5a43b018c81cedd19e9a5354d32d469	1.0	1.0	3.0	4.0	41.0	1.0	1.0	1.0	2.25	116.0	1.0	1.0	1.0	4.5	454.0
10c0135e87eda72629b642c79e2dc708	1.0	1.0	4.0	5.0	11.0	1.0	1.0	1.0	1.0	9.0	1.0	3.0	8.0	17.5	341.0
921ab48d452640b59b31e506661cf613	1.0	4.0	5.0	7.0	16.0	1.0	1.0	2.0	4.0	15.0	1.0	3.5	14.0	56.25	126.0
f35c9efcf990837bbd2a454c15a6f99f	1.0	1.0	3.0	8.0	13.0	1.0	1.0	1.0	3.25	17.0	1.0	1.25	12.0	51.5	173.0
f9f07850d21afe189ad25f01a73f7d08	4.0	7.0	15.0	30.0	40.0	7.0	36.0	49.5	86.0	173.0	4.0	17.25	53.5	140.75	561.0
996ac6ed67d4c2dcbe69945a7ee35584	1.0	1.0	4.0	11.0	24.0	1.0	1.0	2.0	50.5	358.0	1.0	1.0	1.0	56.5	1241.0
27cfd07b34fd2a7e980fda4e4ccc2374	1.0	3.0	7.0	29.0	199.0	1.0	4.75	86.5	163.5	409.0	1.0	1.0	1.0	1.0	50.0
535b7de513899641dfcde7f0b4ffd1c0	3.0	10.0	13.0	20.0	37.0	1.0	9.75	15.5	20.25	34.0	1.0	5.0	6.0	10.75	41.0
6dcbf61c00d7a0f77f5821004d274baf	1.0	1.0	3.0	7.0	23.0	1.0	1.0	1.0	7.0	93.0	1.0	7.0	14.0	25.75	101.0
c9c361025f8eb5ecf87301df9aaa1a0f	1.0	1.0	3.0	7.0	29.0	1.0	1.0	1.0	13.5	100.0	1.0	1.0	1.0	10.75	197.0
d8c2510a4c9e71230c0f0cf9fa6d7111	1.0	1.0	3.0	13.0	23.0	1.0	1.0	1.5	5.25	116.0	1.0	1.0	1.0	10.0	163.0
e44cbe57822df23ba83c1f3dbc8a6c2e	1.0	3.0	6.0	7.0	11.0	1.0	3.75	8.0	14.0	22.0	8.0	20.25	30.0	60.0	147.0
aceb375761ea56e06705825cae8c50bb	1.0	4.0	9.0	26.0	167.0	1.0	4.0	8.5	20.0	81.0	1.0	1.0	3.0	4.75	24.0
10cd502b01abafc87e2ecbad86389286	1.0	2.0	6.0	8.0	31.0	3.0	7.0	14.5	26.75	111.0	1.0	1.5	10.0	33.75	94.0
1c503dad200c7f4fb0959a57a6a2ec62	1.0	1.0	1.0	3.0	45.0	1.0	1.75	20.0	29.75	84.0	10.0	44.75	66.0	111.5	335.0
e7921ac9f3c3c4bf2aaeb413faffdf7f	1.0	4.0	8.0	8.0	17.0	5.0	10.0	14.5	17.5	22.0	1.0	1.0	9.0	23.0	106.0
32e71245f746822e585ef8fa2ffd57a9	1.0	5.0	29.0	47.0	150.0	1.0	1.0	7.0	89.5	1286.0	1.0	1.0	1.0	33.0	977.0
5a868e7366c7bb6fcc64165b921a6fc1	1.0	1.0	1.0	4.0	7.0	1.0	1.0	1.0	5.25	239.0	1.0	2.75	86.5	469.0	2581.0
0d1ecf43b9ae1977de9c1989f5c8e722	3.0	10.0	17.0	20.0	23.0	1.0	4.75	8.5	15.0	18.0	1.0	4.25	9.0	14.5	49.0
ec34114e8cb6129ceb4877aa1d5d5328	1.0	4.0	11.0	16.0	79.0	1.0	1.0	4.5	9.25	36.0	1.0	5.5	32.5	58.75	194.0
fd671ef3b75b1229a228a37112911924	1.0	3.0	4.0	8.0	13.0	1.0	1.0	4.0	7.25	27.0	1.0	3.25	10.0	29.0	123.0
975c7efda1ebbb5942cc657ee9610387	3.0	6.0	12.0	20.0	52.0	1.0	11.5	30.0	52.0	335.0	1.0	1.0	1.0	4.0	19.0
b15b7ccc7358a899f3cfd49f7aca02be	1.0	1.0	4.0	8.0	15.0	1.0	1.0	7.0	61.0	115.0	1.0	6.75	18.0	30.0	371.0
896f195d65e4fe7e3718d2f1946eb2c0	1.0	4.0	24.0	36.0	46.0	1.0	13.75	36.0	49.5	106.0	1.0	1.0	1.0	6.5	60.0
25aee5fa9a9d679ba119a0ce04fd5c16	1.0	1.0	1.0	4.0	7.0	1.0	6.0	17.5	59.5	2331.0	1.0	1.0	1.0	1.0	15.0
4f3130c527d603c02bcefa11a102d0cc	1.0	1.0	1.0	3.0	15.0	1.0	2.5	5.0	6.5	120.0	1.0	5.5	17.0	25.5	118.0
6fc95694441dd7be7f38b0990e19f5d6	1.0	1.0	2.0	4.0	7.0	1.0	1.0	1.0	1.0	3.0	2.0	11.75	46.5	174.0	436.0
67d11b34a3e9740e5f7ce37dc07f243c	1.0	3.0	4.0	11.0	20.0	1.0	1.0	5.5	8.0	12.0	4.0	14.0	23.5	50.0	266.0
b85e3761c069d550efb49db0e4968392	1.0	3.0	5.0	26.0	31.0	4.0	11.0	14.0	17.0	43.0	1.0	1.0	1.0	7.75	38.0
4ded04a70bd14fff1aac7c5003dd1d96	1.0	1.0	5.0	6.0	27.0	1.0	1.0	1.0	1.0	4.0	1.0	6.25	14.0	26.25	362.0
07c7a7ab91b4f40573cf20bae45abaf3	1.0	1.0	1.0	5.0	25.0	1.0	14.25	23.5	35.75	89.0	1.0	5.0	7.0	17.5	206.0
eabab2b496c88d0cc09c46ff871b8139	1.0	3.0	7.0	23.0	32.0	1.0	3.0	7.0	19.5	54.0	3.0	11.0	20.5	37.25	71.0
23d741b85c920108f4d4bf14178d0280	1.0	1.0	1.0	1.0	2.0	1.0	1.0	1.0	1.0	806.0	1.0	1.0	1.0	1.75	798.0
0bcf60ec75a640767b003958d61f36d8	1.0	2.0	3.0	4.0	15.0	1.0	4.0	13.5	45.5	92.0	9.0	27.25	36.0	66.0	172.0
b39fb3401e94700ec0093fe74965b144	1.0	2.0	4.0	15.0	17.0	1.0	2.75	5.0	11.0	19.0	1.0	200.25	432.0	725.0	2742.0
f424b704d3a6dc9d8a23305980e15396	1.0	1.0	1.0	2.0	4.0	1.0	1.0	1.0	6.25	113.0	1.0	1.0	1.0	21.5	145.0
9d29d7e5c443a025fd03814d0e8009c4	1.0	1.0	3.0	6.0	17.0	1.0	6.0	11.0	21.75	89.0	1.0	1.0	3.0	7.0	35.0
2d1444ed53e0d34330e0c454af8ec08f	1.0	1.0	16.0	24.0	58.0	1.0	1.0	1.0	1.0	11.0	1.0	1.0	1.0	1.0	698.0
900d63f1882a8f8519a3014fe353b540	1.0	8.0	12.0	17.0	37.0	1.0	1.0	4.0	7.0	25.0	1.0	7.0	12.5	39.25	87.0
49a36251fbba89fb57b6cc39ff9b3b64	1.0	3.0	10.0	16.0	21.0	1.0	1.0	1.0	1.5	93.0	1.0	1.0	3.5	12.75	113.0
cc4f5e4dc330a0d4a652ce57e14f9bfa	1.0	1.0	14.0	73.0	217.0	1.0	1.0	1.0	25.75	436.0	1.0	1.0	1.0	1.0	1.0
5803aa6fda8256920b56d0ef20ef986b	1.0	6.0	38.0	186.0	309.0	1.0	1.0	1.0	1.0	68.0	1.0	1.0	1.0	1.0	307.0
79fe1381441788178c81b1a6b37e8177	1.0	6.0	13.0	38.0	81.0	1.0	1.0	2.5	9.25	34.0	1.0	6.25	27.5	61.5	615.0
c95b34b0d7166e3ee7972069582b27c4	1.0	2.0	3.0	10.0	17.0	4.0	8.75	15.5	20.5	53.0	1.0	2.0	7.0	16.5	64.0
10c00d2093c6e36a8676b3d9971afaaa	1.0	10.0	24.0	57.0	168.0	5.0	16.0	28.5	36.25	150.0	1.0	9.0	15.5	24.75	124.0
66f82ee3ccf09e04f5377114a6f02acd	1.0	1.0	1.0	8.0	50.0	1.0	1.0	1.0	1.0	6.0	1.0	1.0	1.0	12.25	515.0
4fe1518160ca42239b2ac95ec0323253	1.0	7.0	7.0	11.0	25.0	1.0	4.0	8.5	16.75	46.0	1.0	1.5	7.0	23.5	283.0
9d95e249ebde1c7082ab76d62e5d73b5	1.0	1.0	20.0	33.0	121.0	1.0	1.0	1.0	1.0	27.0	1.0	1.0	4.0	9.0	118.0
64d829469f236b544c636a305708a3ab	1.0	1.0	1.0	1.0	7.0	1.0	1.0	1.0	1.0	6.0	1.0	2.25	16.5	42.0	372.0
d47ed56808100bd5d612df7f1b1ce0f2	1.0	6.0	9.0	26.0	46.0	1.0	1.0	7.5	25.25	56.0	1.0	6.0	11.5	25.5	181.0
c7a14dff5f143eaa77cad75280257e4b	1.0	1.0	3.0	5.0	6.0	1.0	9.0	16.0	37.5	73.0	1.0	1.0	3.0	7.25	53.0
1ce0c6e77094d5af6aeaaaf3e39e3bd4	1.0	1.0	6.0	10.0	24.0	1.0	1.0	1.0	9.0	268.0	1.0	1.0	12.5	100.75	872.0
646524b2aa8b3814a10fe4012edaee59	1.0	6.0	49.0	139.0	362.0	1.0	5.75	10.5	21.25	82.0	6.0	97.0	306.0	542.5	2103.0
4e60b4ac29f15a09381e8b51d4665a74	1.0	1.0	1.0	1.0	7.0	1.0	1.0	1.0	4.0	347.0	1.0	1.0	1.0	1.0	1.0
15bcc1a71101052f7f6f996d36d47b9f	1.0	1.0	1.0	5.0	9.0	1.0	1.0	1.0	7.75	34.0	1.0	19.0	43.5	69.75	151.0
9f5fda52c9672d5f01dae41c46821ff0	1.0	1.0	5.0	24.0	48.0	1.0	1.0	1.0	28.75	573.0	1.0	1.0	1.0	1.0	1.0
f0c4126a55788ac26d74e33d20b21059	1.0	1.0	1.0	2.0	11.0	1.0	1.0	1.0	3.5	50.0	1.0	10.25	22.0	31.5	185.0
884f37127445efc3349d5211b2c93973	1.0	7.0	11.0	14.0	19.0	1.0	1.75	5.0	9.5	39.0	1.0	7.0	23.0	36.75	224.0
10e53d63fdbf6390c287ad4d8e1ad6ea	1.0	5.0	8.0	16.0	33.0	1.0	1.0	4.5	6.5	93.0	1.0	1.0	7.0	14.75	196.0
b9163b813f99f5acc1faca828ad95e04	1.0	1.0	4.0	5.0	30.0	1.0	1.0	1.0	1.0	7.0	1.0	1.0	6.0	20.5	216.0
e30fb319e96c92f7a201496f107c493b	1.0	1.0	1.0	3.0	7.0	1.0	1.0	1.0	951.25	3879.0	1.0	1.0	1.0	4.0	30.0
3d9838f12f6ff5591dbadeb427a855f1	1.0	1.0	1.0	5.0	11.0	1.0	10.0	26.5	104.75	474.0	1.0	1.0	1.0	1.0	3.0
a6cb6ff55ddb354e389ded2f84cecc91	1.0	1.0	1.0	1.0	554.0	1.0	1.0	55.0	236.75	1189.0	1.0	1.0	1.0	31.25	3126.0
74b1c364758d38e4795d16fe618668e4	1.0	1.0	4.0	5.0	74.0	1.0	24.5	45.0	96.25	300.0	1.0	1.0	1.0	1.0	110.0
732455b9af6b1c8c88e68ed0a43c4ceb	1.0	1.0	3.0	6.0	12.0	1.0	4.0	9.0	12.5	21.0	1.0	8.75	18.5	24.0	234.0
a1179f2658a1f3ac8bc15779ecaf142d	1.0	1.0	1.0	3.0	9.0	1.0	1.0	1.0	4.0	11.0	1.0	12.5	25.5	110.5	400.0
40b3eff961284097d4ce367e5c52c54e	1.0	3.0	30.0	65.0	116.0	1.0	7.5	42.5	106.5	274.0	1.0	1.0	6.0	9.0	56.0
5956d806a50360021379c30a2144c7b1	1.0	8.0	10.0	15.0	48.0	1.0	10.0	17.5	24.25	108.0	2.0	58.25	158.0	267.25	1457.0
0f7c781525f945998233168c0886de45	1.0	1.0	1.0	1.0	3.0	1.0	1.0	1.0	6.5	86.0	1.0	1.0	1.0	7.5	296.0
df8fd2ab22f940444d25de5ce1046146	1.0	1.0	1.0	1.0	3.0	1.0	1.0	5.0	17.75	38.0	1.0	4.0	9.5	32.75	112.0
ce18c4dd60566e158d54f6725c2cf85e	1.0	1.0	1.0	12.0	30.0	1.0	1.0	1.0	1.25	11.0	1.0	1.5	6.0	48.0	170.0
1ec8370df1571c77d3efc9503c38bba2	1.0	1.0	1.0	1.0	15.0	1.0	1.0	1.0	1.0	1.0	1.0	1.0	2.0	52.5	312.0
e28fe8973b51adabcd42dedee94d7406	1.0	1.0	1.0	1.0	2.0	1.0	1.0	1.0	1.0	1.0	1.0	2.25	23.5	61.0	268.0
dc1ffa6f178a8d90a9c0992421e9c9f7	1.0	1.0	1.0	3.0	48.0	1.0	1.0	1.0	16.0	132.0	1.0	1.0	11.0	166.75	477.0
d171bfd33dcb77bd9b788a357844c9c8	1.0	2.0	9.0	18.0	27.0	1.0	3.0	4.0	7.0	20.0	1.0	2.25	11.5	107.25	370.0
27141376a2aa39c2ecaccb74f61adb99	1.0	1.0	1.0	1.0	617.0	1.0	106.0	332.0	471.25	1324.0	1.0	331.5	570.0	957.25	3226.0
bd8dee8f1665699db51d371c1ff2936d	1.0	1.0	1.0	1.0	415.0	1.0	1.0	1.0	1.0	202.0	1.0	1.5	30.0	166.25	772.0
e518bcf91d5a7c3e5d1c599a3fcf09be	1.0	1.0	1.0	258.0	667.0	1.0	2.5	51.5	110.75	361.0	1.0	1.0	2.5	21.75	833.0
80746f584b413684ddda817d194a9809	1.0	1.0	93.0	145.0	411.0	1.0	1.0	1.0	5.5	328.0	1.0	1.0	1.0	1.0	68.0
1f777d1278bac5dbc0e46edc87b7838f	1.0	1.0	1.0	186.0	642.0	1.0	1.75	5.5	17.0	71.0	3.0	25.0	43.5	128.25	760.0
85d45898402d0823d2e3e5ff0c38e788	1.0	1.0	1.0	1.0	1423.0	1.0	7.5	24.0	56.25	152.0	1.0	78.75	141.5	426.75	1602.0
3664976bd03c91877ef76a45cde61939	1.0	1.0	48.0	142.0	349.0	1.0	1.0	7.0	29.5	376.0	1.0	1.0	1.0	4.0	24.0
19b56e401d3aa16c147a8695228804b4	1.0	1.0	3.0	11.0	134.0	1.0	1.0	1.0	1.0	275.0	1.0	1.0	1.0	1.0	48.0
f8b8647916cfa57daca15d635a579aec	1.0	1.0	1.0	1.0	107.0	1.0	1.0	1.0	1.0	38.0	1.0	10.25	26.0	50.0	1630.0
03cd6237000e8cb90567b03e3f37c7b8	1.0	1.0	24.0	80.0	123.0	3.0	12.0	22.5	69.0	361.0	1.0	1.0	1.0	1.0	2.0
53afae91807fc1b8682088e905e084ed	1.0	1.0	2.0	75.0	158.0	1.0	1.0	13.0	81.0	461.0	26.0	107.75	209.5	391.5	1155.0
9ab88b5646dd589d1f258e55e8ce2757	1.0	1.0	1.0	52.0	74.0	1.0	3.75	22.5	39.0	140.0	1.0	1.0	1.0	3.25	167.0
6fcdad89a75afdd42bb169f81280ec94	1.0	1.0	14.0	30.0	64.0	1.0	1.0	1.0	1.0	234.0	1.0	1.0	1.0	1.0	143.0
aa5460b4bf95662bd7104348424d493f	1.0	1.0	40.0	48.0	626.0	1.0	1.0	1.0	13.5	263.0	1.0	1.0	1.0	1.0	8.0
bb61c1b53dbf8758b1c09d29b6ca5460	1.0	1.0	1.0	45.0	69.0	1.0	1.0	1.0	8.0	105.0	1.0	1.0	1.0	1.0	45.0
4ac58af5ae3236d74c473599ab238433	1.0	1.0	1.0	1.0	44.0	1.0	1.0	1.0	1.0	45.0	1.0	2.5	10.5	71.75	540.0
1e97636dee0ad667e5aadb5cfc982282	1.0	1.0	1.0	1.0	40.0	1.0	1.0	1.0	233.5	780.0	1.0	1.0	53.0	270.5	659.0
ed30f325ef95a384b064e963338e7eea	1.0	1.0	5.0	20.0	33.0	6.0	14.0	19.0	28.75	55.0	1.0	10.25	15.0	34.75	114.0
aac13f35efbc6fc789a221ae4b39b813	1.0	1.0	1.0	1.0	29.0	1.0	1.0	3.0	13.0	101.0	1.0	1.0	9.5	20.75	97.0
d11df41785a7d6dfac2b846ee794625f	1.0	1.0	1.0	1.0	29.0	1.0	1.0	1.0	4.25	34.0	1.0	1.0	7.0	43.25	400.0
350a97fbb38dc0ce9066c02d614db94f	1.0	1.0	1.0	1.0	27.0	1.0	1.0	1.0	1.0	747.0	1.0	1.0	1.0	1.0	115.0
2e5a4150ba4816db2fa3e7895ec9a83f	1.0	1.0	1.0	24.0	30.0	1.0	1.75	4.0	12.25	50.0	1.0	3.75	12.5	36.0	126.0
e87b83ff85fc06252ce3361a02192a0e	1.0	1.0	1.0	1.0	95.0	1.0	1.0	3.0	12.75	248.0	1.0	6.5	24.0	93.5	400.0
d96a3b4b5e8c21b56ed361067239d8aa	1.0	5.0	6.0	23.0	36.0	4.0	15.75	29.5	61.5	150.0	1.0	1.0	4.0	19.75	132.0
20682f1380179ee8b7217331296f5b18	1.0	1.0	4.0	11.0	42.0	1.0	1.0	6.0	14.75	44.0	1.0	1.0	1.0	11.75	179.0
04e4f7642a9a2d408f1e0698e9a53fca	1.0	1.0	18.0	20.0	165.0	6.0	33.75	51.5	84.75	238.0	1.0	8.25	15.0	24.5	204.0
393e722a6355b7ed85602d00252b4622	1.0	1.0	7.0	19.0	25.0	1.0	3.75	8.0	22.0	35.0	1.0	10.75	15.5	21.0	69.0
b08f2888b34549559b1c9362157ece83	1.0	1.0	12.0	17.0	32.0	1.0	9.0	22.5	34.5	73.0	1.0	1.0	9.0	37.0	71.0
423518eec85c81dc03c6e0c6e88c1941	1.0	1.0	5.0	18.0	30.0	1.0	1.0	1.0	1.0	1.0	1.0	1.0	53.0	145.0	623.0
eda4e9478034a7343f7bd042acc2be9b	1.0	1.0	1.0	9.0	18.0	1.0	1.0	1.0	12.25	32.0	1.0	8.25	14.5	32.5	159.0
46e1ae675717e6b6ff1e04f427e9c11f	1.0	1.0	1.0	3.0	15.0	1.0	1.75	12.5	24.25	249.0	1.0	1.0	1.0	1.0	184.0
7a6f5849990f48b2d7444fbcb660a663	1.0	1.0	1.0	1.0	14.0	1.0	1.0	1.0	5.0	423.0	1.0	1.0	1.0	1.0	1017.0
cb6a6ba5deb6769c3bc9371f6f733b48	1.0	1.0	1.0	1.0	11.0	1.0	1.0	1.0	2.25	82.0	1.0	16.25	26.0	38.75	235.0
d6fbffb5c113bd7ef2558f72ae54574c	1.0	1.0	2.0	6.0	426.0	1.0	1.0	1.0	24.0	333.0	1.0	1.0	3.0	21.5	543.0
2f925ec12e5c75370f140895eb77e5a8	1.0	1.0	1.0	16.0	103.0	1.0	1.0	1.0	12.25	26.0	1.0	1.0	1.0	16.0	146.0
b73257d9ca6298ba147b1f0466a0a227	1.0	1.0	1.0	1.0	9.0	1.0	5.75	20.0	30.0	48.0	1.0	1.0	4.5	9.0	28.0
46804becde74844bceb7dfc61e378d89	1.0	1.0	1.0	1.0	39.0	1.0	1.0	1.0	6.5	44.0	1.0	1.0	1.0	1.0	369.0
3e09c615967eaf77e44dbf54dc3ee3be	1.0	1.0	1.0	1.0	6.0	1.0	1.0	7.0	24.25	41.0	1.0	2.25	4.0	12.0	189.0
f89169dc43ccd939da9c19cb2cb3497e	1.0	1.0	6.0	75.0	157.0	1.0	1.0	1.0	1.5	45.0	1.0	1.0	1.0	1.0	22.0
4321dcc9c4a38cdd474c21536b174e30	1.0	1.0	27.0	147.0	482.0	1.0	1.0	3.0	24.0	169.0	1.0	1.0	1.0	10.25	34.0
81f35ee4d6416a605da376fd91dfbbc9	1.0	1.0	5.0	6.0	16.0	1.0	2.75	6.5	17.5	70.0	1.0	1.0	2.5	14.5	97.0
1c4a9301000446590fde1c3f14014f21	1.0	1.0	1.0	1.0	5.0	1.0	1.0	1.0	1.0	4.0	3.0	10.25	23.5	37.0	179.0
b91ed4d06bc09c53d56b793031b3ff71	1.0	1.0	1.0	3.0	5.0	1.0	1.0	2.0	6.25	35.0	1.0	1.5	5.5	26.75	125.0
dcd5766cdc33a334b145d6a979a787d5	1.0	1.0	1.0	1.0	13.0	1.0	1.0	4.5	13.0	47.0	1.0	1.25	11.0	73.75	174.0
ea2b0e4a93c24c6c3661cbe347f93b74	1.0	1.0	7.0	8.0	22.0	1.0	19.75	38.5	104.5	181.0	1.0	1.0	1.0	1.0	4.0
ff96125a6762161f01d79f75d52e6c30	1.0	1.0	1.0	11.0	29.0	1.0	16.0	28.0	41.0	272.0	1.0	1.0	1.0	1.0	6.0
0c85545e7fc2ed3e0bdda57c7c798d38	1.0	1.0	4.0	7.0	8.0	1.0	1.0	5.5	15.25	164.0	1.0	1.0	1.0	5.75	261.0
51c63b684e6033c1e9d64bb4c8f80459	1.0	1.0	1.0	1.0	3.0	1.0	1.0	1.0	7.5	36.0	1.0	1.0	5.0	21.0	139.0
713543be52cf87c26dbfbee41a43f44a	1.0	1.0	1.0	3.0	20.0	1.0	1.0	3.5	5.25	21.0	9.0	31.5	58.5	96.25	354.0
930df033fd0ae49674b92a441d4ffef3	1.0	1.0	1.0	1.0	48.0	1.0	1.0	11.0	38.5	166.0	1.0	1.0	1.0	1.0	3.0
cd9b04019a30174fc7d5a7b997638e82	1.0	1.0	1.0	1.0	4.0	1.0	1.0	1.0	1.0	2.0	1.0	29.5	54.0	106.0	588.0
b442f69ae5093fc1595f2a2a709926f5	1.0	1.0	1.0	1.0	8.0	1.0	1.0	1.0	1.0	12.0	1.0	1.0	7.5	53.25	223.0
a97f9ef2eaa4d89882bb134e98decc71	1.0	1.0	6.0	10.0	25.0	1.0	1.0	1.0	2.75	39.0	1.0	18.25	37.0	106.75	393.0
1854aa919efc374d7bdb14d67c237825	1.0	1.0	1.0	4.0	102.0	1.0	1.0	1.5	16.25	85.0	1.0	1.0	1.0	13.75	550.0
8ce931b0c99ad5ed648c25483c1ca492	1.0	1.0	3.0	168.0	877.0	1.0	2.5	22.0	53.5	328.0	1.0	1.0	1.0	1.0	3.0
f186cb2452353f4336021cfb0cb83a92	1.0	1.0	1.0	1.0	2.0	1.0	1.0	1.0	2.25	135.0	1.0	1.0	6.0	45.25	161.0
06ebc3bfac4d5e667890bef6da8f72c3	1.0	1.0	1.0	1.0	2.0	1.0	1.0	1.0	1.0	21.0	1.0	90.75	263.0	606.5	5907.0
6883642ef7249e2e8c70c0046b2d8c43	1.0	1.0	1.0	1.0	2.0	1.0	3.0	18.0	61.25	208.0	1.0	1.0	1.0	1.0	12.0
89fe6e5ed5c6e922a186ba93425a6e17	1.0	1.0	1.0	384.0	499.0	1.0	1.0	6.5	48.0	492.0	1.0	1.0	1.0	1.0	1.0
ee0858e46b7c868eb19abedef88e4267	1.0	1.0	1.0	1.0	218.0	1.0	1.0	1.0	1.0	2155.0	1.0	1.0	1.0	1.0	282.0
49df97ccebb9b0e6f15e783622517df2	1.0	1.0	1.0	1.0	128.0	1.0	10.75	48.5	82.5	829.0	1.0	13.5	54.0	348.0	1209.0
bc1c12be5ab7bb261780dacc3d5974d6	1.0	1.0	1.0	6.0	114.0	1.0	1.0	3.0	21.5	60.0	1.0	4.0	6.5	16.25	40.0
f73d5ccf83c02a0ec53bc7edc63ae4d6	1.0	1.0	1.0	1.0	48.0	1.0	2.75	30.5	204.0	1339.0	1.0	1.0	1.0	1.0	3.0
cf8eb2fb3d885d1919ba916bc0975347	1.0	1.0	1.0	1.0	42.0	1.0	1.0	3.0	62.0	317.0	1.0	1.0	1.0	1.0	1.0
6aca9ad141fccc3c9f20de61758dbf58	1.0	1.0	1.0	9.0	41.0	1.0	1.0	1.0	1.0	147.0	1.0	1.0	1.0	4.0	205.0
cbace4abf31d6399fe13f5f7805c0b7e	1.0	1.0	1.0	1.0	39.0	1.0	16.25	35.0	96.75	450.0	1.0	3.25	25.5	127.25	475.0
7ce6a3958dca75596020d672ef1eb23a	1.0	1.0	1.0	85.0	195.0	1.0	1.0	1.0	1.0	295.0	1.0	1.0	1.0	1.0	3.0
a34d0eedcd9bb6b27bedd6f50f2f9d42	1.0	1.0	1.0	8.0	26.0	1.0	1.0	13.0	33.5	67.0	1.0	13.5	28.0	61.5	309.0
160b9a7312615e75e737924c4267387e	1.0	1.0	1.0	11.0	29.0	1.0	6.0	12.0	16.5	45.0	1.0	1.0	1.0	10.75	67.0
40132ee277b9f6ddc656b0fcee42c85b	1.0	1.0	1.0	1.0	8.0	1.0	1.0	1.0	1.0	15.0	4.0	10.25	17.0	37.75	169.0
0ef27a580927f003ea232388cc1e3202	1.0	1.0	1.0	4.0	10.0	1.0	1.0	1.0	1.0	10.0	11.0	18.0	37.0	60.25	290.0
05945a750194b142adb975d6502ee48c	1.0	1.0	1.0	1.0	4.0	1.0	1.0	1.0	4.0	96.0	1.0	1.0	1.0	1.0	158.0
ae657668edd6678f6b11abc9936ef349	1.0	1.0	4.0	42.0	89.0	1.0	1.0	1.0	7.75	52.0	1.0	1.0	4.5	7.0	100.0
2a121e99aaef8bbddb61ff50214809ba	1.0	1.0	1.0	1.0	3.0	1.0	1.0	1.0	1.75	6.0	1.0	6.25	12.0	24.0	281.0
08293265426bebbcdcdadaeded79f889	1.0	1.0	1.0	1.0	7.0	1.0	1.0	2.0	7.0	553.0	1.0	1.0	1.0	1.0	1.0
042b488f75e98f721c3976b092889a65	1.0	1.0	1.0	17.0	58.0	1.0	1.0	1.0	1.0	17.0	1.0	1.0	1.0	8.0	136.0
0681958bd1759cc8bb52c564248d208a	1.0	1.0	1.0	51.0	120.0	1.0	1.0	12.0	31.25	83.0	1.0	1.0	1.0	4.75	307.0
61677c6e1df6fb8e08c4a60fcd5066bd	1.0	1.0	1.0	20.0	58.0	1.0	1.0	8.5	22.5	406.0	1.0	1.0	1.0	3.75	59.0
441a860fb4ceda4b8c50c039db2e04b8	1.0	1.0	1.0	7.0	20.0	1.0	1.0	1.0	1.0	5.0	1.0	5.5	30.5	64.0	288.0
787c83180b4677079cb5457e7a44554e	1.0	1.0	1.0	4.0	12.0	1.0	1.0	2.0	6.5	29.0	1.0	3.0	16.0	49.5	748.0
870a00290547d11dabeabbf4cae977d3	1.0	1.0	1.0	7.0	24.0	1.0	6.75	16.5	29.25	91.0	1.0	1.0	2.5	8.75	62.0
890599074780177f1768a9d112d6cd90	1.0	1.0	1.0	1.0	5.0	1.0	1.0	1.0	1.0	5.0	1.0	3.5	19.5	35.5	170.0
50422b20c4868c0f3260da36fe4ad42d	1.0	1.0	1.0	1.0	4.0	1.0	2.5	4.0	8.25	12.0	1.0	13.25	26.0	42.5	156.0
9fead68f91f3363e593681ec15bf3a56	1.0	1.0	1.0	3.0	14.0	1.0	1.0	1.0	1.0	7.0	1.0	16.0	38.0	72.25	272.0
71555d7f9776adf40ea605b8e505c8b6	1.0	1.0	1.0	1.0	2.0	1.0	1.0	1.0	1.0	31.0	1.0	3.25	16.0	65.75	130.0
a052541183763462ff4a3ae89cc707d7	1.0	1.0	1.0	1.0	4.0	1.0	1.0	1.0	8.75	357.0	1.0	1.0	1.0	1.0	15.0
61be6c6e65c1b775f1274937e353d665	1.0	1.0	1.0	1.0	198.0	1.0	1.0	2.0	30.5	173.0	1.0	5.25	52.5	448.75	4462.0
e869287fa71add44f6f5eef775389b37	1.0	1.0	1.0	1.0	167.0	1.0	1.0	1.0	36.0	4236.0	1.0	141.0	461.0	927.0	5380.0
a1eafa2f5f7a94be6756b380b821b749	1.0	1.0	1.0	1.0	76.0	1.0	1.0	1.0	8.25	212.0	1.0	1.0	1.0	11.5	243.0
22158f8f9644be8462cf8d7c3800f428	1.0	1.0	1.0	1.0	75.0	1.0	1.0	1.0	100.5	360.0	1.0	1.0	1.0	18.0	113.0
d37f96b7c285cce6d42868f4ebb6a502	1.0	1.0	1.0	1.0	41.0	1.0	1.0	1.0	1.0	27.0	1.0	1.0	1.0	1.0	353.0
8c7ce6fc8d029a94ff6b9a8aace6129f	1.0	1.0	1.0	1.0	38.0	1.0	1.0	1.0	1.0	24.0	1.0	1.0	4.5	42.25	163.0
8698e863027c4bb8611d6324c3d9d439	1.0	1.0	1.0	1.0	35.0	1.0	1.0	1.0	112.5	554.0	1.0	20.75	120.5	366.75	1560.0
ea18cfeee71fc538e4632b520c77c6cf	1.0	1.0	1.0	1.0	21.0	1.0	1.0	7.5	26.5	112.0	1.0	1.0	1.0	3.25	59.0
3467769a138fcd09bc8facdfcdebcad2	1.0	1.0	1.0	1.0	16.0	1.0	1.0	1.0	3.25	14.0	1.0	7.0	9.5	29.5	98.0
c477af0a03ff992a2b6e9c7278ec3eab	1.0	1.0	1.0	1.0	6.0	1.0	1.0	6.5	12.5	45.0	1.0	1.0	1.0	11.25	105.0
b1fb340d4b68e9041c92916658dcb5e4	1.0	1.0	1.0	1.0	4.0	1.0	1.0	1.0	1.0	9.0	1.0	6.75	24.0	95.0	361.0
95916c037b5f8e8e313cb7538ba32418	1.0	1.0	1.0	1.0	3.0	1.0	1.0	3.5	11.75	165.0	1.0	3.5	11.0	78.0	415.0
7c82a2ef7685c5c6dc3080f56033cee9	1.0	1.0	1.0	1.0	1.0	1.0	1.0	1.0	1.0	167.0	1.0	1.0	1.0	51.5	553.0
8c45f9920904634f435bfbda306cd04e	1.0	1.0	1.0	1.0	1.0	1.0	1.0	13.0	49.0	417.0	1.0	1.0	1.0	1.0	1.0
1c5b605cccb41ab40f9748cd2b925311	1.0	1.0	1.0	1.0	1.0	1.0	1.0	1.0	2.25	452.0	1.0	1.0	1.0	1.0	10.0
a28b39a3f6565c1c0bb2a67706dfe55f	1.0	1.0	1.0	1.0	1.0	1.0	1.0	1.0	46.0	333.0	1.0	1.0	1.0	1.0	1.0
8d70ac75a0cc5ba04caf77f2424f9c6b	1.0	1.0	1.0	1.0	1.0	1.0	1.0	3.0	4.25	9.0	1.0	1.0	4.5	29.75	108.0
6724a24c62b669e0a0a7875df3027b74	1.0	1.0	1.0	1.0	1.0	1.0	1.0	6.5	32.25	160.0	1.0	1.0	1.0	1.0	251.0
fdf20bef008a559e4b8d2e4fd628d18e	1.0	1.0	1.0	1.0	1.0	1.0	1.0	1.0	3.25	33.0	1.0	16.25	28.5	63.25	279.0
e9f5290650ce5c0299ec7238abdc23bf	1.0	1.0	1.0	1.0	1.0	1.0	1.0	1.0	18.25	534.0	1.0	1.0	1.0	1.0	1.0
3e96cebe057e93220657958a8c2d2f2e	1.0	1.0	1.0	1.0	1.0	1.0	1.0	1.0	546.75	1793.0	1.0	1.0	1.0	1.0	184.0
9bc789cb30de4fae6527637f79af945b	1.0	1.0	1.0	1.0	1.0	1.0	1.0	1.0	10.0	175.0	1.0	1.0	1.0	1.0	175.0
4a7074de14817bb8e2c16e139619d732	1.0	1.0	1.0	1.0	1.0	1.0	1.0	6.0	19.5	222.0	1.0	1.0	4.5	12.5	49.0
a04ac119a50722c6db83a23db2e6eab6	1.0	1.0	1.0	1.0	1.0	1.0	1.0	1.0	22.0	185.0	1.0	1.0	1.0	1.0	83.0
830932289444e28d4ab0ac9cdabfe977	1.0	1.0	1.0	1.0	1.0	1.0	1.0	1.0	1.0	51.0	1.0	3.5	20.0	48.0	193.0
a9755d31768faa8f0f27a3d1a271a68c	1.0	1.0	1.0	1.0	1.0	1.0	1.0	1.0	1.0	35.0	1.0	7.0	25.0	89.0	352.0
8bd9ce036d20b489c048b65b5dda39a8	1.0	1.0	1.0	1.0	1.0	1.0	1.0	1.0	1.0	5.0	1.0	1.75	14.0	38.25	90.0
edb54f42393b3f1a5df83e3871dd011e	1.0	1.0	1.0	1.0	1.0	1.0	1.0	3.5	79.0	1926.0	1.0	1.0	1.0	1.0	1.0
c1689742b55775c0e9d3791445af54c2	1.0	1.0	1.0	1.0	1.0	1.0	1.0	1.0	1.0	23.0	1.0	1.0	8.5	75.5	1218.0
9d6e182e70958cbe53f39b27538094e3	1.0	1.0	1.0	1.0	1.0	1.0	1.0	1.0	3.0	13.0	3.0	21.25	32.5	60.75	904.0
6a420b32a3c0d45b8dd04bc818eb147f	1.0	1.0	1.0	1.0	1.0	1.0	1.0	1.0	1.0	23.0	1.0	1.0	5.5	17.5	218.0
0f801fe760fed71950a7d799b4213bb8	1.0	1.0	1.0	1.0	1.0	1.0	1.0	1.0	1.0	1049.0	1.0	26.0	96.0	198.0	1049.0
e82479c2579596c69f6ae737be09c1c8	1.0	1.0	1.0	1.0	1.0	1.0	1.0	1.0	8.75	96.0	1.0	1.0	18.5	50.0	456.0
cbfb60b3af1af11f793647df58656cbc	1.0	1.0	1.0	1.0	1.0	1.0	1.0	1.0	1.0	5.0	1.0	5.25	14.0	32.75	158.0
0860afc6336719bb1281f43f181ee5dd	1.0	1.0	1.0	1.0	1.0	1.0	1.0	1.0	1.75	23.0	1.0	1.0	5.5	12.0	289.0
394761eae63f9217a2a39ab71d473afc	1.0	1.0	1.0	1.0	1.0	1.0	1.0	1.0	1.0	88.0	1.0	1.0	1.0	15.0	1461.0
7354051c9d984e7b91603906aa2bf8e8	1.0	1.0	1.0	1.0	1.0	1.0	1.0	1.0	1.0	32.0	1.0	11.0	16.5	26.0	106.0
898c764b5e31f37ee0fce012a32196e0	1.0	1.0	1.0	1.0	1.0	1.0	1.0	1.0	1.0	6.0	1.0	1.0	7.5	23.5	279.0
93115ac722c31044de2bec688075a40e	1.0	1.0	1.0	1.0	1.0	1.0	1.0	1.0	1.0	2.0	1.0	3.25	12.0	66.0	669.0
e3ccc3b235e9bb782ead7c2a54edaa46	1.0	1.0	1.0	1.0	1.0	1.0	1.0	1.0	1.0	1.0	1.0	6.25	11.5	50.25	177.0
101caa0a4a6ff872f8941afbae3daad1	1.0	1.0	1.0	1.0	1.0	1.0	1.0	1.0	1.0	1.0	1.0	1.0	10.0	38.25	153.0
ab92cb35c81993b964155ff68794e969	1.0	1.0	1.0	1.0	1.0	1.0	1.0	1.0	1.0	1.0	1.0	1.0	1.0	148.25	1806.0
dd61432351c02829e513235f253f8cb0	1.0	1.0	1.0	1.0	1.0	1.0	1.0	1.0	1.0	1.0	1.0	1.0	10.0	24.5	527.0
3252bb4a4ac0da872f6911351e2d2e01	1.0	1.0	1.0	1.0	1.0	1.0	1.0	1.0	1.0	1.0	1.0	9.25	25.5	50.75	175.0
583233617d06c9d0c90b543275c3bf70	1.0	1.0	1.0	1.0	1.0	1.0	1.0	1.0	1.0	1.0	1.0	7.25	17.0	59.5	712.0
69700aa06bcc7ad888c266b89b4d9940	1.0	1.0	1.0	1.0	1.0	1.0	1.0	1.0	1.0	1.0	1.0	1.0	52.5	107.75	433.0
ad0fcdeb3def10789bdef991e304ffce	1.0	1.0	1.0	1.0	1.0	1.0	1.0	1.0	1.0	1.0	3.0	24.0	41.5	76.75	1352.0
7fa754456d9b24dcae014ab221ff8b4e	1.0	1.0	1.0	1.0	1.0	1.0	1.0	1.0	1.0	1.0	1.0	5.0	9.5	19.75	194.0
60c4ac791b4cade702453c47feea527e	1.0	1.0	1.0	1.0	1.0	1.0	1.0	1.0	1.0	1.0	1.0	1.0	1.0	8.0	385.0
5cefbf4b1a989e13100e137a0c06e91d	1.0	1.0	1.0	1.0	1.0	1.0	1.0	1.0	1.0	1.0	1.0	1.0	1.0	40.75	161.0
